# Supplementary material for: Extracellular Vesicle Signatures and Post-Translational Protein Deimination in Purple Sea Urchin (Strongylocentrotus purpuratus) Coelomic Fluid—Novel Insights into Echinodermata Biology
Source: Biology (Basel). 2021 Sep 3;10(9):866. doi: 10.3390/biology10090866 (PMC8464700; doi:10.3390/biology10090866)
Supplement: Supplementary file 1 [file biology-10-00866-s001.zip]

Archive with 8 entries (8 files):
- Supplementary Figure S1A-B.tif
- Supplementary Figure S1C.tif
- Supplementary Figure S2.tif
- Table S1_Full Proteome Cargo_EV.xlsx
- Table S2 EVs F95.pdf
- Table S3 CF F95.pdf
- Table S4_F95IP_EVs.xlsx
- Table S5_F95IP_CF.xlsx
