# Supplementary material for: Extracellular Vesicle Signatures and Post-Translational Protein Deimination in Purple Sea Urchin (Strongylocentrotus purpuratus) Coelomic Fluid—Novel Insights into Echinodermata Biology
Source: Biology (Basel). 2021 Sep 3;10(9):866. doi: 10.3390/biology10090866 (PMC8464700; doi:10.3390/biology10090866)
Supplement: Supplementary file 1 [file biology-10-00866-s001.zip › Table S1_Full Proteome Cargo_EV.xlsx]

## Sheet: P910_S_EV
Table S3: Full LC-MS/MS analysis for total protein cargo analysis from purple sea urchin coelomic fluid EVs. Hit search against Echinidea database and common contaminant database (cRAP 20190401).
Mascot version	2.7.0
Database	1::cRAP 2::CCP_Echinidea
Fasta file	1::cRAP_20190401.fasta 2::CCP_Echinidea_20210511.fasta
Total sequences	38319
Total residues	24980159
Sequences after taxonomy filter	38319
Number of queries	10210
Decoy	--------------------------------------------------------
Number of matches above identity threshold in search of real database	1639
Number of matches above identity threshold in search of decoy database	0
Number of matches above homology threshold in search of real database	2085
Number of matches above homology threshold in search of decoy database	0
Fixed modifications	--------------------------------------------------------
Identifier	Name	Delta	Neutral loss
1	Carbamidomethyl (C)	57.0215
Variable modifications	--------------------------------------------------------
Identifier	Name	Delta	Neutral loss(es)
1	Deamidated (NQ)	0.984016
2	Deamidated (R)	0.984016	0	43.0058
3	Oxidation (M)	15.9949	0	63.9983
Search Parameters	--------------------------------------------------------
Taxonomy filter	All entries
Enzyme	Trypsin
Maximum Missed Cleavages	2
Fixed modifications	Carbamidomethyl (C)
Variable modifications	Deamidated (NQ),Deamidated (R),Oxidation (M)
Peptide Mass Tolerance	20
Peptide Mass Tolerance Units	ppm
Fragment Mass Tolerance	0.1
Fragment Mass Tolerance Units	Da
Mass values	Monoisotopic
Instrument type	ESI-ORBITRAP-HCD
Format parameters	--------------------------------------------------------
Significance threshold	0.05
Max. number of hits	0
Min. number of sig. unique sequences	1
Use MudPIT protein scoring	0
Ions score cut-off	20
Include same-set proteins	0
Include sub-set proteins	0
Include unassigned	0
Require bold red	1
Use homology threshold	0
Group protein families	0
Show duplicate peptides	0
Protein hits	--------------------------------------------------------
prot_hit_num	prot_acc	prot_desc	prot_score	prot_thresh	prot_expect	prot_mass	prot_matches	prot_matches_sig	prot_sequences	prot_sequences_sig	prot_cover	prot_pi	prot_seq	pep_query	pep_index	pep_rank	pep_isbold	pep_isunique	pep_exp_mz	pep_exp_z	pep_delta	pep_start	pep_end	pep_miss	pep_score	pep_expect	pep_res_before	pep_seq	pep_res_after	pep_frame	pep_var_mod	pep_var_mod_pos	pep_summed_mod_pos	pep_local_mod_pos	pep_scan_title
1	1::sp|cRAP054|P04264|K2C1_HUMAN	Keratin, type II cytoskeletal 1 OS=Homo sapiens GN=KRT1 PE=1 SV=6	2938	58	5.8e-290	66170	184	154	41	39	63	8.15	MSRQFSSRSGYRSGGGFSSGSAGIINYQRRTTSSSTRRSGGGGGRFSSCGGGGGSFGAGGGFGSRSLVNLGGSKSISISVARGGGRGSGFGGGYGGGGFGGGGFGGGGFGGGGIGGGGFGGFGSGGGGFGGGGFGGGGYGGGYGPVCPPGGIQEVTINQSLLQPLNVEIDPEIQKVKSREREQIKSLNNQFASFIDKVRFLEQQNQVLQTKWELLQQVDTSTRTHNLEPYFESFINNLRRRVDQLKSDQSRLDSELKNMQDMVEDYRNKYEDEINKRTNAENEFVTIKKDVDGAYMTKVDLQAKLDNLQQEIDFLTALYQAELSQMQTQISETNVILSMDNNRSLDLDSIIAEVKAQYEDIAQKSKAEAESLYQSKYEELQITAGRHGDSVRNSKIEIS…	221	3801	1	1	1	416.748	2	0.0007	75	82	0	59.8	7.5e-05	K	SISISVAR	G						File: ~Z:\CORE\RAW_DATA_2021_QE\P910_Sigrun_Lange\P910_S_EV.raw~; SpectrumID: ~4034~; PrecursorID: ~0~; scans: ~7128~
1	1::sp|cRAP054|P04264|K2C1_HUMAN	Keratin, type II cytoskeletal 1 OS=Homo sapiens GN=KRT1 PE=1 SV=6	2938	58	5.8e-290	66170	184	154	41	39	63	8.15	MSRQFSSRSGYRSGGGFSSGSAGIINYQRRTTSSSTRRSGGGGGRFSSCGGGGGSFGAGGGFGSRSLVNLGGSKSISISVARGGGRGSGFGGGYGGGGFGGGGFGGGGFGGGGIGGGGFGGFGSGGGGFGGGGFGGGGYGGGYGPVCPPGGIQEVTINQSLLQPLNVEIDPEIQKVKSREREQIKSLNNQFASFIDKVRFLEQQNQVLQTKWELLQQVDTSTRTHNLEPYFESFINNLRRRVDQLKSDQSRLDSELKNMQDMVEDYRNKYEDEINKRTNAENEFVTIKKDVDGAYMTKVDLQAKLDNLQQEIDFLTALYQAELSQMQTQISETNVILSMDNNRSLDLDSIIAEVKAQYEDIAQKSKAEAESLYQSKYEELQITAGRHGDSVRNSKIEIS…	416	3748	1	1	1	437.752	2	-0.0022	66	74	0	49.42	0.0019	R	SLVNLGGSK	S						File: ~Z:\CORE\RAW_DATA_2021_QE\P910_Sigrun_Lange\P910_S_EV.raw~; SpectrumID: ~3981~; PrecursorID: ~0~; scans: ~7043~
1	1::sp|cRAP054|P04264|K2C1_HUMAN	Keratin, type II cytoskeletal 1 OS=Homo sapiens GN=KRT1 PE=1 SV=6	2938	58	5.8e-290	66170	184	154	41	39	63	8.15	MSRQFSSRSGYRSGGGFSSGSAGIINYQRRTTSSSTRRSGGGGGRFSSCGGGGGSFGAGGGFGSRSLVNLGGSKSISISVARGGGRGSGFGGGYGGGGFGGGGFGGGGFGGGGIGGGGFGGFGSGGGGFGGGGFGGGGYGGGYGPVCPPGGIQEVTINQSLLQPLNVEIDPEIQKVKSREREQIKSLNNQFASFIDKVRFLEQQNQVLQTKWELLQQVDTSTRTHNLEPYFESFINNLRRRVDQLKSDQSRLDSELKNMQDMVEDYRNKYEDEINKRTNAENEFVTIKKDVDGAYMTKVDLQAKLDNLQQEIDFLTALYQAELSQMQTQISETNVILSMDNNRSLDLDSIIAEVKAQYEDIAQKSKAEAESLYQSKYEELQITAGRHGDSVRNSKIEIS…	659	1103	1	1	1	473.254	2	0.0002	433	441	1	57.61	0.00034	R	GENALKDAK	N						File: ~Z:\CORE\RAW_DATA_2021_QE\P910_Sigrun_Lange\P910_S_EV.raw~; SpectrumID: ~1132~; PrecursorID: ~0~; scans: ~3515~
1	1::sp|cRAP054|P04264|K2C1_HUMAN	Keratin, type II cytoskeletal 1 OS=Homo sapiens GN=KRT1 PE=1 SV=6	2938	58	5.8e-290	66170	184	154	41	39	63	8.15	MSRQFSSRSGYRSGGGFSSGSAGIINYQRRTTSSSTRRSGGGGGRFSSCGGGGGSFGAGGGFGSRSLVNLGGSKSISISVARGGGRGSGFGGGYGGGGFGGGGFGGGGFGGGGIGGGGFGGFGSGGGGFGGGGFGGGGYGGGYGPVCPPGGIQEVTINQSLLQPLNVEIDPEIQKVKSREREQIKSLNNQFASFIDKVRFLEQQNQVLQTKWELLQQVDTSTRTHNLEPYFESFINNLRRRVDQLKSDQSRLDSELKNMQDMVEDYRNKYEDEINKRTNAENEFVTIKKDVDGAYMTKVDLQAKLDNLQQEIDFLTALYQAELSQMQTQISETNVILSMDNNRSLDLDSIIAEVKAQYEDIAQKSKAEAESLYQSKYEELQITAGRHGDSVRNSKIEIS…	774	4346	1	1	0	487.269	2	-0.0001	396	403	0	60.52	0.00016	K	IEISELNR	V						File: ~Z:\CORE\RAW_DATA_2021_QE\P910_Sigrun_Lange\P910_S_EV.raw~; SpectrumID: ~4581~; PrecursorID: ~0~; scans: ~7772~
1	1::sp|cRAP054|P04264|K2C1_HUMAN	Keratin, type II cytoskeletal 1 OS=Homo sapiens GN=KRT1 PE=1 SV=6	2938	58	5.8e-290	66170	184	154	41	39	63	8.15	MSRQFSSRSGYRSGGGFSSGSAGIINYQRRTTSSSTRRSGGGGGRFSSCGGGGGSFGAGGGFGSRSLVNLGGSKSISISVARGGGRGSGFGGGYGGGGFGGGGFGGGGFGGGGIGGGGFGGFGSGGGGFGGGGFGGGGYGGGYGPVCPPGGIQEVTINQSLLQPLNVEIDPEIQKVKSREREQIKSLNNQFASFIDKVRFLEQQNQVLQTKWELLQQVDTSTRTHNLEPYFESFINNLRRRVDQLKSDQSRLDSELKNMQDMVEDYRNKYEDEINKRTNAENEFVTIKKDVDGAYMTKVDLQAKLDNLQQEIDFLTALYQAELSQMQTQISETNVILSMDNNRSLDLDSIIAEVKAQYEDIAQKSKAEAESLYQSKYEELQITAGRHGDSVRNSKIEIS…	898	3302	1	1	1	500.226	2	0.0005	290	298	0	28.04	0.083	K	DVDGAYMTK	V						File: ~Z:\CORE\RAW_DATA_2021_QE\P910_Sigrun_Lange\P910_S_EV.raw~; SpectrumID: ~3533~; PrecursorID: ~0~; scans: ~6519~
1	1::sp|cRAP054|P04264|K2C1_HUMAN	Keratin, type II cytoskeletal 1 OS=Homo sapiens GN=KRT1 PE=1 SV=6	2938	58	5.8e-290	66170	184	154	41	39	63	8.15	MSRQFSSRSGYRSGGGFSSGSAGIINYQRRTTSSSTRRSGGGGGRFSSCGGGGGSFGAGGGFGSRSLVNLGGSKSISISVARGGGRGSGFGGGYGGGGFGGGGFGGGGFGGGGIGGGGFGGFGSGGGGFGGGGFGGGGYGGGYGPVCPPGGIQEVTINQSLLQPLNVEIDPEIQKVKSREREQIKSLNNQFASFIDKVRFLEQQNQVLQTKWELLQQVDTSTRTHNLEPYFESFINNLRRRVDQLKSDQSRLDSELKNMQDMVEDYRNKYEDEINKRTNAENEFVTIKKDVDGAYMTKVDLQAKLDNLQQEIDFLTALYQAELSQMQTQISETNVILSMDNNRSLDLDSIIAEVKAQYEDIAQKSKAEAESLYQSKYEELQITAGRHGDSVRNSKIEIS…	984	2339	1	1	1	508.223	2	-0.0005	290	298	0	40.94	0.0027	K	DVDGAYMTK	V		Oxidation (M)	0.000000300.0			File: ~Z:\CORE\RAW_DATA_2021_QE\P910_Sigrun_Lange\P910_S_EV.raw~; SpectrumID: ~2543~; PrecursorID: ~0~; scans: ~5300~
1	1::sp|cRAP054|P04264|K2C1_HUMAN	Keratin, type II cytoskeletal 1 OS=Homo sapiens GN=KRT1 PE=1 SV=6	2938	58	5.8e-290	66170	184	154	41	39	63	8.15	MSRQFSSRSGYRSGGGFSSGSAGIINYQRRTTSSSTRRSGGGGGRFSSCGGGGGSFGAGGGFGSRSLVNLGGSKSISISVARGGGRGSGFGGGYGGGGFGGGGFGGGGFGGGGIGGGGFGGFGSGGGGFGGGGFGGGGYGGGYGPVCPPGGIQEVTINQSLLQPLNVEIDPEIQKVKSREREQIKSLNNQFASFIDKVRFLEQQNQVLQTKWELLQQVDTSTRTHNLEPYFESFINNLRRRVDQLKSDQSRLDSELKNMQDMVEDYRNKYEDEINKRTNAENEFVTIKKDVDGAYMTKVDLQAKLDNLQQEIDFLTALYQAELSQMQTQISETNVILSMDNNRSLDLDSIIAEVKAQYEDIAQKSKAEAESLYQSKYEELQITAGRHGDSVRNSKIEIS…	1089	3178	1	1	1	517.262	2	0.0002	484	492	0	55.66	0.00051	R	TLLEGEESR	M						File: ~Z:\CORE\RAW_DATA_2021_QE\P910_Sigrun_Lange\P910_S_EV.raw~; SpectrumID: ~3406~; PrecursorID: ~0~; scans: ~6368~
1	1::sp|cRAP054|P04264|K2C1_HUMAN	Keratin, type II cytoskeletal 1 OS=Homo sapiens GN=KRT1 PE=1 SV=6	2938	58	5.8e-290	66170	184	154	41	39	63	8.15	MSRQFSSRSGYRSGGGFSSGSAGIINYQRRTTSSSTRRSGGGGGRFSSCGGGGGSFGAGGGFGSRSLVNLGGSKSISISVARGGGRGSGFGGGYGGGGFGGGGFGGGGFGGGGIGGGGFGGFGSGGGGFGGGGFGGGGYGGGYGPVCPPGGIQEVTINQSLLQPLNVEIDPEIQKVKSREREQIKSLNNQFASFIDKVRFLEQQNQVLQTKWELLQQVDTSTRTHNLEPYFESFINNLRRRVDQLKSDQSRLDSELKNMQDMVEDYRNKYEDEINKRTNAENEFVTIKKDVDGAYMTKVDLQAKLDNLQQEIDFLTALYQAELSQMQTQISETNVILSMDNNRSLDLDSIIAEVKAQYEDIAQKSKAEAESLYQSKYEELQITAGRHGDSVRNSKIEIS…	1213	2744	1	1	1	533.264	2	0.0002	356	364	0	45.02	0.0042	K	AQYEDIAQK	S						File: ~Z:\CORE\RAW_DATA_2021_QE\P910_Sigrun_Lange\P910_S_EV.raw~; SpectrumID: ~2967~; PrecursorID: ~0~; scans: ~5823~
1	1::sp|cRAP054|P04264|K2C1_HUMAN	Keratin, type II cytoskeletal 1 OS=Homo sapiens GN=KRT1 PE=1 SV=6	2938	58	5.8e-290	66170	184	154	41	39	63	8.15	MSRQFSSRSGYRSGGGFSSGSAGIINYQRRTTSSSTRRSGGGGGRFSSCGGGGGSFGAGGGFGSRSLVNLGGSKSISISVARGGGRGSGFGGGYGGGGFGGGGFGGGGFGGGGIGGGGFGGFGSGGGGFGGGGFGGGGYGGGYGPVCPPGGIQEVTINQSLLQPLNVEIDPEIQKVKSREREQIKSLNNQFASFIDKVRFLEQQNQVLQTKWELLQQVDTSTRTHNLEPYFESFINNLRRRVDQLKSDQSRLDSELKNMQDMVEDYRNKYEDEINKRTNAENEFVTIKKDVDGAYMTKVDLQAKLDNLQQEIDFLTALYQAELSQMQTQISETNVILSMDNNRSLDLDSIIAEVKAQYEDIAQKSKAEAESLYQSKYEELQITAGRHGDSVRNSKIEIS…	1325	1248	1	1	1	546.755	2	0	603	616	0	102.01	7.9e-09	R	GSGGGSSGGSIGGR	G						File: ~Z:\CORE\RAW_DATA_2021_QE\P910_Sigrun_Lange\P910_S_EV.raw~; SpectrumID: ~1282~; PrecursorID: ~0~; scans: ~3691~
1	1::sp|cRAP054|P04264|K2C1_HUMAN	Keratin, type II cytoskeletal 1 OS=Homo sapiens GN=KRT1 PE=1 SV=6	2938	58	5.8e-290	66170	184	154	41	39	63	8.15	MSRQFSSRSGYRSGGGFSSGSAGIINYQRRTTSSSTRRSGGGGGRFSSCGGGGGSFGAGGGFGSRSLVNLGGSKSISISVARGGGRGSGFGGGYGGGGFGGGGFGGGGFGGGGIGGGGFGGFGSGGGGFGGGGFGGGGYGGGYGPVCPPGGIQEVTINQSLLQPLNVEIDPEIQKVKSREREQIKSLNNQFASFIDKVRFLEQQNQVLQTKWELLQQVDTSTRTHNLEPYFESFINNLRRRVDQLKSDQSRLDSELKNMQDMVEDYRNKYEDEINKRTNAENEFVTIKKDVDGAYMTKVDLQAKLDNLQQEIDFLTALYQAELSQMQTQISETNVILSMDNNRSLDLDSIIAEVKAQYEDIAQKSKAEAESLYQSKYEELQITAGRHGDSVRNSKIEIS…	1500	2712	1	1	1	563.274	2	-0.0008	367	376	0	68.43	1.6e-05	K	AEAESLYQSK	Y						File: ~Z:\CORE\RAW_DATA_2021_QE\P910_Sigrun_Lange\P910_S_EV.raw~; SpectrumID: ~2935~; PrecursorID: ~0~; scans: ~5784~
1	1::sp|cRAP054|P04264|K2C1_HUMAN	Keratin, type II cytoskeletal 1 OS=Homo sapiens GN=KRT1 PE=1 SV=6	2938	58	5.8e-290	66170	184	154	41	39	63	8.15	MSRQFSSRSGYRSGGGFSSGSAGIINYQRRTTSSSTRRSGGGGGRFSSCGGGGGSFGAGGGFGSRSLVNLGGSKSISISVARGGGRGSGFGGGYGGGGFGGGGFGGGGFGGGGIGGGGFGGFGSGGGGFGGGGFGGGGYGGGYGPVCPPGGIQEVTINQSLLQPLNVEIDPEIQKVKSREREQIKSLNNQFASFIDKVRFLEQQNQVLQTKWELLQQVDTSTRTHNLEPYFESFINNLRRRVDQLKSDQSRLDSELKNMQDMVEDYRNKYEDEINKRTNAENEFVTIKKDVDGAYMTKVDLQAKLDNLQQEIDFLTALYQAELSQMQTQISETNVILSMDNNRSLDLDSIIAEVKAQYEDIAQKSKAEAESLYQSKYEELQITAGRHGDSVRNSKIEIS…	1586	4611	1	1	1	571.263	2	-0.0008	464	472	0	37.62	0.015	R	DYQELMNTK	L						File: ~Z:\CORE\RAW_DATA_2021_QE\P910_Sigrun_Lange\P910_S_EV.raw~; SpectrumID: ~4846~; PrecursorID: ~0~; scans: ~8057~
1	1::sp|cRAP054|P04264|K2C1_HUMAN	Keratin, type II cytoskeletal 1 OS=Homo sapiens GN=KRT1 PE=1 SV=6	2938	58	5.8e-290	66170	184	154	41	39	63	8.15	MSRQFSSRSGYRSGGGFSSGSAGIINYQRRTTSSSTRRSGGGGGRFSSCGGGGGSFGAGGGFGSRSLVNLGGSKSISISVARGGGRGSGFGGGYGGGGFGGGGFGGGGFGGGGIGGGGFGGFGSGGGGFGGGGFGGGGYGGGYGPVCPPGGIQEVTINQSLLQPLNVEIDPEIQKVKSREREQIKSLNNQFASFIDKVRFLEQQNQVLQTKWELLQQVDTSTRTHNLEPYFESFINNLRRRVDQLKSDQSRLDSELKNMQDMVEDYRNKYEDEINKRTNAENEFVTIKKDVDGAYMTKVDLQAKLDNLQQEIDFLTALYQAELSQMQTQISETNVILSMDNNRSLDLDSIIAEVKAQYEDIAQKSKAEAESLYQSKYEELQITAGRHGDSVRNSKIEIS…	1663	1920	1	1	1	576.778	2	-0.0041	268	276	1	20.54	1.2	R	NKYEDEINK	R						File: ~Z:\CORE\RAW_DATA_2021_QE\P910_Sigrun_Lange\P910_S_EV.raw~; SpectrumID: ~2094~; PrecursorID: ~0~; scans: ~4717~
1	1::sp|cRAP054|P04264|K2C1_HUMAN	Keratin, type II cytoskeletal 1 OS=Homo sapiens GN=KRT1 PE=1 SV=6	2938	58	5.8e-290	66170	184	154	41	39	63	8.15	MSRQFSSRSGYRSGGGFSSGSAGIINYQRRTTSSSTRRSGGGGGRFSSCGGGGGSFGAGGGFGSRSLVNLGGSKSISISVARGGGRGSGFGGGYGGGGFGGGGFGGGGFGGGGIGGGGFGGFGSGGGGFGGGGFGGGGYGGGYGPVCPPGGIQEVTINQSLLQPLNVEIDPEIQKVKSREREQIKSLNNQFASFIDKVRFLEQQNQVLQTKWELLQQVDTSTRTHNLEPYFESFINNLRRRVDQLKSDQSRLDSELKNMQDMVEDYRNKYEDEINKRTNAENEFVTIKKDVDGAYMTKVDLQAKLDNLQQEIDFLTALYQAELSQMQTQISETNVILSMDNNRSLDLDSIIAEVKAQYEDIAQKSKAEAESLYQSKYEELQITAGRHGDSVRNSKIEIS…	1665	2036	1	1	1	384.856	3	-0.0003	268	276	1	22.5	0.76	R	NKYEDEINK	R						File: ~Z:\CORE\RAW_DATA_2021_QE\P910_Sigrun_Lange\P910_S_EV.raw~; SpectrumID: ~2218~; PrecursorID: ~0~; scans: ~4878~
1	1::sp|cRAP054|P04264|K2C1_HUMAN	Keratin, type II cytoskeletal 1 OS=Homo sapiens GN=KRT1 PE=1 SV=6	2938	58	5.8e-290	66170	184	154	41	39	63	8.15	MSRQFSSRSGYRSGGGFSSGSAGIINYQRRTTSSSTRRSGGGGGRFSSCGGGGGSFGAGGGFGSRSLVNLGGSKSISISVARGGGRGSGFGGGYGGGGFGGGGFGGGGFGGGGIGGGGFGGFGSGGGGFGGGGFGGGGYGGGYGPVCPPGGIQEVTINQSLLQPLNVEIDPEIQKVKSREREQIKSLNNQFASFIDKVRFLEQQNQVLQTKWELLQQVDTSTRTHNLEPYFESFINNLRRRVDQLKSDQSRLDSELKNMQDMVEDYRNKYEDEINKRTNAENEFVTIKKDVDGAYMTKVDLQAKLDNLQQEIDFLTALYQAELSQMQTQISETNVILSMDNNRSLDLDSIIAEVKAQYEDIAQKSKAEAESLYQSKYEELQITAGRHGDSVRNSKIEIS…	1695	2965	1	1	1	579.261	2	0.0004	464	472	0	33.04	0.033	R	DYQELMNTK	L		Oxidation (M)	0.000003000.0			File: ~Z:\CORE\RAW_DATA_2021_QE\P910_Sigrun_Lange\P910_S_EV.raw~; SpectrumID: ~3192~; PrecursorID: ~0~; scans: ~6115~
1	1::sp|cRAP054|P04264|K2C1_HUMAN	Keratin, type II cytoskeletal 1 OS=Homo sapiens GN=KRT1 PE=1 SV=6	2938	58	5.8e-290	66170	184	154	41	39	63	8.15	MSRQFSSRSGYRSGGGFSSGSAGIINYQRRTTSSSTRRSGGGGGRFSSCGGGGGSFGAGGGFGSRSLVNLGGSKSISISVARGGGRGSGFGGGYGGGGFGGGGFGGGGFGGGGIGGGGFGGFGSGGGGFGGGGFGGGGYGGGYGPVCPPGGIQEVTINQSLLQPLNVEIDPEIQKVKSREREQIKSLNNQFASFIDKVRFLEQQNQVLQTKWELLQQVDTSTRTHNLEPYFESFINNLRRRVDQLKSDQSRLDSELKNMQDMVEDYRNKYEDEINKRTNAENEFVTIKKDVDGAYMTKVDLQAKLDNLQQEIDFLTALYQAELSQMQTQISETNVILSMDNNRSLDLDSIIAEVKAQYEDIAQKSKAEAESLYQSKYEELQITAGRHGDSVRNSKIEIS…	1785	4549	1	1	1	590.303	2	-0.0006	377	386	0	79.68	1.6e-06	K	YEELQITAGR	H						File: ~Z:\CORE\RAW_DATA_2021_QE\P910_Sigrun_Lange\P910_S_EV.raw~; SpectrumID: ~4784~; PrecursorID: ~0~; scans: ~7992~
1	1::sp|cRAP054|P04264|K2C1_HUMAN	Keratin, type II cytoskeletal 1 OS=Homo sapiens GN=KRT1 PE=1 SV=6	2938	58	5.8e-290	66170	184	154	41	39	63	8.15	MSRQFSSRSGYRSGGGFSSGSAGIINYQRRTTSSSTRRSGGGGGRFSSCGGGGGSFGAGGGFGSRSLVNLGGSKSISISVARGGGRGSGFGGGYGGGGFGGGGFGGGGFGGGGIGGGGFGGFGSGGGGFGGGGFGGGGYGGGYGPVCPPGGIQEVTINQSLLQPLNVEIDPEIQKVKSREREQIKSLNNQFASFIDKVRFLEQQNQVLQTKWELLQQVDTSTRTHNLEPYFESFINNLRRRVDQLKSDQSRLDSELKNMQDMVEDYRNKYEDEINKRTNAENEFVTIKKDVDGAYMTKVDLQAKLDNLQQEIDFLTALYQAELSQMQTQISETNVILSMDNNRSLDLDSIIAEVKAQYEDIAQKSKAEAESLYQSKYEELQITAGRHGDSVRNSKIEIS…	1793	5252	1	1	1	590.804	2	0.0156	377	386	0	45.07	0.0039	K	YEELQITAGR	H		Deamidated (NQ)	0.0000100000.0			File: ~Z:\CORE\RAW_DATA_2021_QE\P910_Sigrun_Lange\P910_S_EV.raw~; SpectrumID: ~5490~; PrecursorID: ~0~; scans: ~8749~
1	1::sp|cRAP054|P04264|K2C1_HUMAN	Keratin, type II cytoskeletal 1 OS=Homo sapiens GN=KRT1 PE=1 SV=6	2938	58	5.8e-290	66170	184	154	41	39	63	8.15	MSRQFSSRSGYRSGGGFSSGSAGIINYQRRTTSSSTRRSGGGGGRFSSCGGGGGSFGAGGGFGSRSLVNLGGSKSISISVARGGGRGSGFGGGYGGGGFGGGGFGGGGFGGGGIGGGGFGGFGSGGGGFGGGGFGGGGYGGGYGPVCPPGGIQEVTINQSLLQPLNVEIDPEIQKVKSREREQIKSLNNQFASFIDKVRFLEQQNQVLQTKWELLQQVDTSTRTHNLEPYFESFINNLRRRVDQLKSDQSRLDSELKNMQDMVEDYRNKYEDEINKRTNAENEFVTIKKDVDGAYMTKVDLQAKLDNLQQEIDFLTALYQAELSQMQTQISETNVILSMDNNRSLDLDSIIAEVKAQYEDIAQKSKAEAESLYQSKYEELQITAGRHGDSVRNSKIEIS…	1912	1562	1	1	1	401.234	3	-0.0013	408	417	2	48.56	0.0014	R	LRSEIDNVKK	Q						File: ~Z:\CORE\RAW_DATA_2021_QE\P910_Sigrun_Lange\P910_S_EV.raw~; SpectrumID: ~1664~; PrecursorID: ~0~; scans: ~4144~
1	1::sp|cRAP054|P04264|K2C1_HUMAN	Keratin, type II cytoskeletal 1 OS=Homo sapiens GN=KRT1 PE=1 SV=6	2938	58	5.8e-290	66170	184	154	41	39	63	8.15	MSRQFSSRSGYRSGGGFSSGSAGIINYQRRTTSSSTRRSGGGGGRFSSCGGGGGSFGAGGGFGSRSLVNLGGSKSISISVARGGGRGSGFGGGYGGGGFGGGGFGGGGFGGGGIGGGGFGGFGSGGGGFGGGGFGGGGYGGGYGPVCPPGGIQEVTINQSLLQPLNVEIDPEIQKVKSREREQIKSLNNQFASFIDKVRFLEQQNQVLQTKWELLQQVDTSTRTHNLEPYFESFINNLRRRVDQLKSDQSRLDSELKNMQDMVEDYRNKYEDEINKRTNAENEFVTIKKDVDGAYMTKVDLQAKLDNLQQEIDFLTALYQAELSQMQTQISETNVILSMDNNRSLDLDSIIAEVKAQYEDIAQKSKAEAESLYQSKYEELQITAGRHGDSVRNSKIEIS…	1917	1566	3	1	1	601.348	2	-0.0001	408	417	2	25.71	0.24	R	LRSEIDNVKK	Q						File: ~Z:\CORE\RAW_DATA_2021_QE\P910_Sigrun_Lange\P910_S_EV.raw~; SpectrumID: ~1668~; PrecursorID: ~0~; scans: ~4149~
1	1::sp|cRAP054|P04264|K2C1_HUMAN	Keratin, type II cytoskeletal 1 OS=Homo sapiens GN=KRT1 PE=1 SV=6	2938	58	5.8e-290	66170	184	154	41	39	63	8.15	MSRQFSSRSGYRSGGGFSSGSAGIINYQRRTTSSSTRRSGGGGGRFSSCGGGGGSFGAGGGFGSRSLVNLGGSKSISISVARGGGRGSGFGGGYGGGGFGGGGFGGGGFGGGGIGGGGFGGFGSGGGGFGGGGFGGGGYGGGYGPVCPPGGIQEVTINQSLLQPLNVEIDPEIQKVKSREREQIKSLNNQFASFIDKVRFLEQQNQVLQTKWELLQQVDTSTRTHNLEPYFESFINNLRRRVDQLKSDQSRLDSELKNMQDMVEDYRNKYEDEINKRTNAENEFVTIKKDVDGAYMTKVDLQAKLDNLQQEIDFLTALYQAELSQMQTQISETNVILSMDNNRSLDLDSIIAEVKAQYEDIAQKSKAEAESLYQSKYEELQITAGRHGDSVRNSKIEIS…	2338	4548	1	1	1	633.322	2	-0.0014	278	288	0	75.93	4.2e-06	R	TNAENEFVTIK	K						File: ~Z:\CORE\RAW_DATA_2021_QE\P910_Sigrun_Lange\P910_S_EV.raw~; SpectrumID: ~4783~; PrecursorID: ~0~; scans: ~7991~
1	1::sp|cRAP054|P04264|K2C1_HUMAN	Keratin, type II cytoskeletal 1 OS=Homo sapiens GN=KRT1 PE=1 SV=6	2938	58	5.8e-290	66170	184	154	41	39	63	8.15	MSRQFSSRSGYRSGGGFSSGSAGIINYQRRTTSSSTRRSGGGGGRFSSCGGGGGSFGAGGGFGSRSLVNLGGSKSISISVARGGGRGSGFGGGYGGGGFGGGGFGGGGFGGGGIGGGGFGGFGSGGGGFGGGGFGGGGYGGGYGPVCPPGGIQEVTINQSLLQPLNVEIDPEIQKVKSREREQIKSLNNQFASFIDKVRFLEQQNQVLQTKWELLQQVDTSTRTHNLEPYFESFINNLRRRVDQLKSDQSRLDSELKNMQDMVEDYRNKYEDEINKRTNAENEFVTIKKDVDGAYMTKVDLQAKLDNLQQEIDFLTALYQAELSQMQTQISETNVILSMDNNRSLDLDSIIAEVKAQYEDIAQKSKAEAESLYQSKYEELQITAGRHGDSVRNSKIEIS…	2347	5461	1	1	1	633.813	2	-0.0018	278	288	0	79.65	1.8e-06	R	TNAENEFVTIK	K		Deamidated (NQ)	0.01000000000.0			File: ~Z:\CORE\RAW_DATA_2021_QE\P910_Sigrun_Lange\P910_S_EV.raw~; SpectrumID: ~5699~; PrecursorID: ~0~; scans: ~8974~
1	1::sp|cRAP054|P04264|K2C1_HUMAN	Keratin, type II cytoskeletal 1 OS=Homo sapiens GN=KRT1 PE=1 SV=6	2938	58	5.8e-290	66170	184	154	41	39	63	8.15	MSRQFSSRSGYRSGGGFSSGSAGIINYQRRTTSSSTRRSGGGGGRFSSCGGGGGSFGAGGGFGSRSLVNLGGSKSISISVARGGGRGSGFGGGYGGGGFGGGGFGGGGFGGGGIGGGGFGGFGSGGGGFGGGGFGGGGYGGGYGPVCPPGGIQEVTINQSLLQPLNVEIDPEIQKVKSREREQIKSLNNQFASFIDKVRFLEQQNQVLQTKWELLQQVDTSTRTHNLEPYFESFINNLRRRVDQLKSDQSRLDSELKNMQDMVEDYRNKYEDEINKRTNAENEFVTIKKDVDGAYMTKVDLQAKLDNLQQEIDFLTALYQAELSQMQTQISETNVILSMDNNRSLDLDSIIAEVKAQYEDIAQKSKAEAESLYQSKYEELQITAGRHGDSVRNSKIEIS…	2425	7578	1	1	1	639.358	2	-0.001	473	483	0	70.77	8.5e-06	K	LALDLEIATYR	T						File: ~Z:\CORE\RAW_DATA_2021_QE\P910_Sigrun_Lange\P910_S_EV.raw~; SpectrumID: ~7829~; PrecursorID: ~0~; scans: ~11249~
1	1::sp|cRAP054|P04264|K2C1_HUMAN	Keratin, type II cytoskeletal 1 OS=Homo sapiens GN=KRT1 PE=1 SV=6	2938	58	5.8e-290	66170	184	154	41	39	63	8.15	MSRQFSSRSGYRSGGGFSSGSAGIINYQRRTTSSSTRRSGGGGGRFSSCGGGGGSFGAGGGFGSRSLVNLGGSKSISISVARGGGRGSGFGGGYGGGGFGGGGFGGGGFGGGGIGGGGFGGFGSGGGGFGGGGFGGGGYGGGYGPVCPPGGIQEVTINQSLLQPLNVEIDPEIQKVKSREREQIKSLNNQFASFIDKVRFLEQQNQVLQTKWELLQQVDTSTRTHNLEPYFESFINNLRRRVDQLKSDQSRLDSELKNMQDMVEDYRNKYEDEINKRTNAENEFVTIKKDVDGAYMTKVDLQAKLDNLQQEIDFLTALYQAELSQMQTQISETNVILSMDNNRSLDLDSIIAEVKAQYEDIAQKSKAEAESLYQSKYEELQITAGRHGDSVRNSKIEIS…	2567	5113	1	1	1	650.768	2	-0.0014	258	267	0	58.65	3.3e-05	K	NMQDMVEDYR	N						File: ~Z:\CORE\RAW_DATA_2021_QE\P910_Sigrun_Lange\P910_S_EV.raw~; SpectrumID: ~5350~; PrecursorID: ~0~; scans: ~8597~
1	1::sp|cRAP054|P04264|K2C1_HUMAN	Keratin, type II cytoskeletal 1 OS=Homo sapiens GN=KRT1 PE=1 SV=6	2938	58	5.8e-290	66170	184	154	41	39	63	8.15	MSRQFSSRSGYRSGGGFSSGSAGIINYQRRTTSSSTRRSGGGGGRFSSCGGGGGSFGAGGGFGSRSLVNLGGSKSISISVARGGGRGSGFGGGYGGGGFGGGGFGGGGFGGGGIGGGGFGGFGSGGGGFGGGGFGGGGYGGGYGPVCPPGGIQEVTINQSLLQPLNVEIDPEIQKVKSREREQIKSLNNQFASFIDKVRFLEQQNQVLQTKWELLQQVDTSTRTHNLEPYFESFINNLRRRVDQLKSDQSRLDSELKNMQDMVEDYRNKYEDEINKRTNAENEFVTIKKDVDGAYMTKVDLQAKLDNLQQEIDFLTALYQAELSQMQTQISETNVILSMDNNRSLDLDSIIAEVKAQYEDIAQKSKAEAESLYQSKYEELQITAGRHGDSVRNSKIEIS…	2588	8106	1	1	1	651.86	2	-0.0025	344	355	0	78.84	1.9e-06	R	SLDLDSIIAEVK	A						File: ~Z:\CORE\RAW_DATA_2021_QE\P910_Sigrun_Lange\P910_S_EV.raw~; SpectrumID: ~8414~; PrecursorID: ~0~; scans: ~11865~
1	1::sp|cRAP054|P04264|K2C1_HUMAN	Keratin, type II cytoskeletal 1 OS=Homo sapiens GN=KRT1 PE=1 SV=6	2938	58	5.8e-290	66170	184	154	41	39	63	8.15	MSRQFSSRSGYRSGGGFSSGSAGIINYQRRTTSSSTRRSGGGGGRFSSCGGGGGSFGAGGGFGSRSLVNLGGSKSISISVARGGGRGSGFGGGYGGGGFGGGGFGGGGFGGGGIGGGGFGGFGSGGGGFGGGGFGGGGYGGGYGPVCPPGGIQEVTINQSLLQPLNVEIDPEIQKVKSREREQIKSLNNQFASFIDKVRFLEQQNQVLQTKWELLQQVDTSTRTHNLEPYFESFINNLRRRVDQLKSDQSRLDSELKNMQDMVEDYRNKYEDEINKRTNAENEFVTIKKDVDGAYMTKVDLQAKLDNLQQEIDFLTALYQAELSQMQTQISETNVILSMDNNRSLDLDSIIAEVKAQYEDIAQKSKAEAESLYQSKYEELQITAGRHGDSVRNSKIEIS…	2619	2121	1	1	1	436.889	3	-0.0006	268	277	2	62.21	0.0001	R	NKYEDEINKR	T						File: ~Z:\CORE\RAW_DATA_2021_QE\P910_Sigrun_Lange\P910_S_EV.raw~; SpectrumID: ~2315~; PrecursorID: ~0~; scans: ~5002~
1	1::sp|cRAP054|P04264|K2C1_HUMAN	Keratin, type II cytoskeletal 1 OS=Homo sapiens GN=KRT1 PE=1 SV=6	2938	58	5.8e-290	66170	184	154	41	39	63	8.15	MSRQFSSRSGYRSGGGFSSGSAGIINYQRRTTSSSTRRSGGGGGRFSSCGGGGGSFGAGGGFGSRSLVNLGGSKSISISVARGGGRGSGFGGGYGGGGFGGGGFGGGGFGGGGIGGGGFGGFGSGGGGFGGGGFGGGGYGGGYGPVCPPGGIQEVTINQSLLQPLNVEIDPEIQKVKSREREQIKSLNNQFASFIDKVRFLEQQNQVLQTKWELLQQVDTSTRTHNLEPYFESFINNLRRRVDQLKSDQSRLDSELKNMQDMVEDYRNKYEDEINKRTNAENEFVTIKKDVDGAYMTKVDLQAKLDNLQQEIDFLTALYQAELSQMQTQISETNVILSMDNNRSLDLDSIIAEVKAQYEDIAQKSKAEAESLYQSKYEELQITAGRHGDSVRNSKIEIS…	2628	1799	1	1	1	437.222	3	0.0141	268	277	2	33.92	0.061	R	NKYEDEINKR	T		Deamidated (NQ)	0.1000000000.0			File: ~Z:\CORE\RAW_DATA_2021_QE\P910_Sigrun_Lange\P910_S_EV.raw~; SpectrumID: ~1951~; PrecursorID: ~0~; scans: ~4526~
1	1::sp|cRAP054|P04264|K2C1_HUMAN	Keratin, type II cytoskeletal 1 OS=Homo sapiens GN=KRT1 PE=1 SV=6	2938	58	5.8e-290	66170	184	154	41	39	63	8.15	MSRQFSSRSGYRSGGGFSSGSAGIINYQRRTTSSSTRRSGGGGGRFSSCGGGGGSFGAGGGFGSRSLVNLGGSKSISISVARGGGRGSGFGGGYGGGGFGGGGFGGGGFGGGGIGGGGFGGFGSGGGGFGGGGFGGGGYGGGYGPVCPPGGIQEVTINQSLLQPLNVEIDPEIQKVKSREREQIKSLNNQFASFIDKVRFLEQQNQVLQTKWELLQQVDTSTRTHNLEPYFESFINNLRRRVDQLKSDQSRLDSELKNMQDMVEDYRNKYEDEINKRTNAENEFVTIKKDVDGAYMTKVDLQAKLDNLQQEIDFLTALYQAELSQMQTQISETNVILSMDNNRSLDLDSIIAEVKAQYEDIAQKSKAEAESLYQSKYEELQITAGRHGDSVRNSKIEIS…	2660	3778	1	1	1	658.765	2	-0.0019	258	267	0	54.34	6.7e-05	K	NMQDMVEDYR	N		Oxidation (M)	0.0000300000.0			File: ~Z:\CORE\RAW_DATA_2021_QE\P910_Sigrun_Lange\P910_S_EV.raw~; SpectrumID: ~4011~; PrecursorID: ~0~; scans: ~7100~
1	1::sp|cRAP054|P04264|K2C1_HUMAN	Keratin, type II cytoskeletal 1 OS=Homo sapiens GN=KRT1 PE=1 SV=6	2938	58	5.8e-290	66170	184	154	41	39	63	8.15	MSRQFSSRSGYRSGGGFSSGSAGIINYQRRTTSSSTRRSGGGGGRFSSCGGGGGSFGAGGGFGSRSLVNLGGSKSISISVARGGGRGSGFGGGYGGGGFGGGGFGGGGFGGGGIGGGGFGGFGSGGGGFGGGGFGGGGYGGGYGPVCPPGGIQEVTINQSLLQPLNVEIDPEIQKVKSREREQIKSLNNQFASFIDKVRFLEQQNQVLQTKWELLQQVDTSTRTHNLEPYFESFINNLRRRVDQLKSDQSRLDSELKNMQDMVEDYRNKYEDEINKRTNAENEFVTIKKDVDGAYMTKVDLQAKLDNLQQEIDFLTALYQAELSQMQTQISETNVILSMDNNRSLDLDSIIAEVKAQYEDIAQKSKAEAESLYQSKYEELQITAGRHGDSVRNSKIEIS…	2661	4306	1	1	1	658.765	2	-0.0009	258	267	0	39	0.0024	K	NMQDMVEDYR	N		Oxidation (M)	0.0300000000.0			File: ~Z:\CORE\RAW_DATA_2021_QE\P910_Sigrun_Lange\P910_S_EV.raw~; SpectrumID: ~4540~; PrecursorID: ~0~; scans: ~7728~
1	1::sp|cRAP054|P04264|K2C1_HUMAN	Keratin, type II cytoskeletal 1 OS=Homo sapiens GN=KRT1 PE=1 SV=6	2938	58	5.8e-290	66170	184	154	41	39	63	8.15	MSRQFSSRSGYRSGGGFSSGSAGIINYQRRTTSSSTRRSGGGGGRFSSCGGGGGSFGAGGGFGSRSLVNLGGSKSISISVARGGGRGSGFGGGYGGGGFGGGGFGGGGFGGGGIGGGGFGGFGSGGGGFGGGGFGGGGYGGGYGPVCPPGGIQEVTINQSLLQPLNVEIDPEIQKVKSREREQIKSLNNQFASFIDKVRFLEQQNQVLQTKWELLQQVDTSTRTHNLEPYFESFINNLRRRVDQLKSDQSRLDSELKNMQDMVEDYRNKYEDEINKRTNAENEFVTIKKDVDGAYMTKVDLQAKLDNLQQEIDFLTALYQAELSQMQTQISETNVILSMDNNRSLDLDSIIAEVKAQYEDIAQKSKAEAESLYQSKYEELQITAGRHGDSVRNSKIEIS…	2769	2198	1	1	1	670.838	2	-0.0012	365	376	1	70.96	1.2e-05	K	SKAEAESLYQSK	Y						File: ~Z:\CORE\RAW_DATA_2021_QE\P910_Sigrun_Lange\P910_S_EV.raw~; SpectrumID: ~2398~; PrecursorID: ~0~; scans: ~5115~
1	1::sp|cRAP054|P04264|K2C1_HUMAN	Keratin, type II cytoskeletal 1 OS=Homo sapiens GN=KRT1 PE=1 SV=6	2938	58	5.8e-290	66170	184	154	41	39	63	8.15	MSRQFSSRSGYRSGGGFSSGSAGIINYQRRTTSSSTRRSGGGGGRFSSCGGGGGSFGAGGGFGSRSLVNLGGSKSISISVARGGGRGSGFGGGYGGGGFGGGGFGGGGFGGGGIGGGGFGGFGSGGGGFGGGGFGGGGYGGGYGPVCPPGGIQEVTINQSLLQPLNVEIDPEIQKVKSREREQIKSLNNQFASFIDKVRFLEQQNQVLQTKWELLQQVDTSTRTHNLEPYFESFINNLRRRVDQLKSDQSRLDSELKNMQDMVEDYRNKYEDEINKRTNAENEFVTIKKDVDGAYMTKVDLQAKLDNLQQEIDFLTALYQAELSQMQTQISETNVILSMDNNRSLDLDSIIAEVKAQYEDIAQKSKAEAESLYQSKYEELQITAGRHGDSVRNSKIEIS…	2773	2113	1	1	1	447.561	3	-0.0009	365	376	1	39.17	0.018	K	SKAEAESLYQSK	Y						File: ~Z:\CORE\RAW_DATA_2021_QE\P910_Sigrun_Lange\P910_S_EV.raw~; SpectrumID: ~2306~; PrecursorID: ~0~; scans: ~4991~
1	1::sp|cRAP054|P04264|K2C1_HUMAN	Keratin, type II cytoskeletal 1 OS=Homo sapiens GN=KRT1 PE=1 SV=6	2938	58	5.8e-290	66170	184	154	41	39	63	8.15	MSRQFSSRSGYRSGGGFSSGSAGIINYQRRTTSSSTRRSGGGGGRFSSCGGGGGSFGAGGGFGSRSLVNLGGSKSISISVARGGGRGSGFGGGYGGGGFGGGGFGGGGFGGGGIGGGGFGGFGSGGGGFGGGGFGGGGYGGGYGPVCPPGGIQEVTINQSLLQPLNVEIDPEIQKVKSREREQIKSLNNQFASFIDKVRFLEQQNQVLQTKWELLQQVDTSTRTHNLEPYFESFINNLRRRVDQLKSDQSRLDSELKNMQDMVEDYRNKYEDEINKRTNAENEFVTIKKDVDGAYMTKVDLQAKLDNLQQEIDFLTALYQAELSQMQTQISETNVILSMDNNRSLDLDSIIAEVKAQYEDIAQKSKAEAESLYQSKYEELQITAGRHGDSVRNSKIEIS…	2841	5807	1	1	1	679.351	2	-0.0016	444	455	0	81.23	1e-06	K	LNDLEDALQQAK	E						File: ~Z:\CORE\RAW_DATA_2021_QE\P910_Sigrun_Lange\P910_S_EV.raw~; SpectrumID: ~6046~; PrecursorID: ~0~; scans: ~9343~
1	1::sp|cRAP054|P04264|K2C1_HUMAN	Keratin, type II cytoskeletal 1 OS=Homo sapiens GN=KRT1 PE=1 SV=6	2938	58	5.8e-290	66170	184	154	41	39	63	8.15	MSRQFSSRSGYRSGGGFSSGSAGIINYQRRTTSSSTRRSGGGGGRFSSCGGGGGSFGAGGGFGSRSLVNLGGSKSISISVARGGGRGSGFGGGYGGGGFGGGGFGGGGFGGGGIGGGGFGGFGSGGGGFGGGGFGGGGYGGGYGPVCPPGGIQEVTINQSLLQPLNVEIDPEIQKVKSREREQIKSLNNQFASFIDKVRFLEQQNQVLQTKWELLQQVDTSTRTHNLEPYFESFINNLRRRVDQLKSDQSRLDSELKNMQDMVEDYRNKYEDEINKRTNAENEFVTIKKDVDGAYMTKVDLQAKLDNLQQEIDFLTALYQAELSQMQTQISETNVILSMDNNRSLDLDSIIAEVKAQYEDIAQKSKAEAESLYQSKYEELQITAGRHGDSVRNSKIEIS…	2999	6770	1	1	1	692.348	2	-0.0018	186	197	0	86.86	3e-07	K	SLNNQFASFIDK	V						File: ~Z:\CORE\RAW_DATA_2021_QE\P910_Sigrun_Lange\P910_S_EV.raw~; SpectrumID: ~7009~; PrecursorID: ~0~; scans: ~10381~
1	1::sp|cRAP054|P04264|K2C1_HUMAN	Keratin, type II cytoskeletal 1 OS=Homo sapiens GN=KRT1 PE=1 SV=6	2938	58	5.8e-290	66170	184	154	41	39	63	8.15	MSRQFSSRSGYRSGGGFSSGSAGIINYQRRTTSSSTRRSGGGGGRFSSCGGGGGSFGAGGGFGSRSLVNLGGSKSISISVARGGGRGSGFGGGYGGGGFGGGGFGGGGFGGGGIGGGGFGGFGSGGGGFGGGGFGGGGYGGGYGPVCPPGGIQEVTINQSLLQPLNVEIDPEIQKVKSREREQIKSLNNQFASFIDKVRFLEQQNQVLQTKWELLQQVDTSTRTHNLEPYFESFINNLRRRVDQLKSDQSRLDSELKNMQDMVEDYRNKYEDEINKRTNAENEFVTIKKDVDGAYMTKVDLQAKLDNLQQEIDFLTALYQAELSQMQTQISETNVILSMDNNRSLDLDSIIAEVKAQYEDIAQKSKAEAESLYQSKYEELQITAGRHGDSVRNSKIEIS…	3002	7184	1	1	1	692.84	2	-0.0021	186	197	0	85.96	3.8e-07	K	SLNNQFASFIDK	V		Deamidated (NQ)	0.001000000000.0			File: ~Z:\CORE\RAW_DATA_2021_QE\P910_Sigrun_Lange\P910_S_EV.raw~; SpectrumID: ~7425~; PrecursorID: ~0~; scans: ~10822~
1	1::sp|cRAP054|P04264|K2C1_HUMAN	Keratin, type II cytoskeletal 1 OS=Homo sapiens GN=KRT1 PE=1 SV=6	2938	58	5.8e-290	66170	184	154	41	39	63	8.15	MSRQFSSRSGYRSGGGFSSGSAGIINYQRRTTSSSTRRSGGGGGRFSSCGGGGGSFGAGGGFGSRSLVNLGGSKSISISVARGGGRGSGFGGGYGGGGFGGGGFGGGGFGGGGIGGGGFGGFGSGGGGFGGGGFGGGGYGGGYGPVCPPGGIQEVTINQSLLQPLNVEIDPEIQKVKSREREQIKSLNNQFASFIDKVRFLEQQNQVLQTKWELLQQVDTSTRTHNLEPYFESFINNLRRRVDQLKSDQSRLDSELKNMQDMVEDYRNKYEDEINKRTNAENEFVTIKKDVDGAYMTKVDLQAKLDNLQQEIDFLTALYQAELSQMQTQISETNVILSMDNNRSLDLDSIIAEVKAQYEDIAQKSKAEAESLYQSKYEELQITAGRHGDSVRNSKIEIS…	3003	7307	1	1	1	692.841	2	-0.0002	186	197	0	69.83	1.5e-05	K	SLNNQFASFIDK	V		Deamidated (NQ)	0.000100000000.0			File: ~Z:\CORE\RAW_DATA_2021_QE\P910_Sigrun_Lange\P910_S_EV.raw~; SpectrumID: ~7549~; PrecursorID: ~0~; scans: ~10953~
1	1::sp|cRAP054|P04264|K2C1_HUMAN	Keratin, type II cytoskeletal 1 OS=Homo sapiens GN=KRT1 PE=1 SV=6	2938	58	5.8e-290	66170	184	154	41	39	63	8.15	MSRQFSSRSGYRSGGGFSSGSAGIINYQRRTTSSSTRRSGGGGGRFSSCGGGGGSFGAGGGFGSRSLVNLGGSKSISISVARGGGRGSGFGGGYGGGGFGGGGFGGGGFGGGGIGGGGFGGFGSGGGGFGGGGFGGGGYGGGYGPVCPPGGIQEVTINQSLLQPLNVEIDPEIQKVKSREREQIKSLNNQFASFIDKVRFLEQQNQVLQTKWELLQQVDTSTRTHNLEPYFESFINNLRRRVDQLKSDQSRLDSELKNMQDMVEDYRNKYEDEINKRTNAENEFVTIKKDVDGAYMTKVDLQAKLDNLQQEIDFLTALYQAELSQMQTQISETNVILSMDNNRSLDLDSIIAEVKAQYEDIAQKSKAEAESLYQSKYEELQITAGRHGDSVRNSKIEIS…	3046	3139	1	1	1	697.369	2	-0.0015	278	289	1	91.94	9e-08	R	TNAENEFVTIKK	D						File: ~Z:\CORE\RAW_DATA_2021_QE\P910_Sigrun_Lange\P910_S_EV.raw~; SpectrumID: ~3367~; PrecursorID: ~0~; scans: ~6323~
1	1::sp|cRAP054|P04264|K2C1_HUMAN	Keratin, type II cytoskeletal 1 OS=Homo sapiens GN=KRT1 PE=1 SV=6	2938	58	5.8e-290	66170	184	154	41	39	63	8.15	MSRQFSSRSGYRSGGGFSSGSAGIINYQRRTTSSSTRRSGGGGGRFSSCGGGGGSFGAGGGFGSRSLVNLGGSKSISISVARGGGRGSGFGGGYGGGGFGGGGFGGGGFGGGGIGGGGFGGFGSGGGGFGGGGFGGGGYGGGYGPVCPPGGIQEVTINQSLLQPLNVEIDPEIQKVKSREREQIKSLNNQFASFIDKVRFLEQQNQVLQTKWELLQQVDTSTRTHNLEPYFESFINNLRRRVDQLKSDQSRLDSELKNMQDMVEDYRNKYEDEINKRTNAENEFVTIKKDVDGAYMTKVDLQAKLDNLQQEIDFLTALYQAELSQMQTQISETNVILSMDNNRSLDLDSIIAEVKAQYEDIAQKSKAEAESLYQSKYEELQITAGRHGDSVRNSKIEIS…	3048	3250	1	1	1	465.249	3	-0.0008	278	289	1	71.02	1.1e-05	R	TNAENEFVTIKK	D						File: ~Z:\CORE\RAW_DATA_2021_QE\P910_Sigrun_Lange\P910_S_EV.raw~; SpectrumID: ~3479~; PrecursorID: ~0~; scans: ~6456~
1	1::sp|cRAP054|P04264|K2C1_HUMAN	Keratin, type II cytoskeletal 1 OS=Homo sapiens GN=KRT1 PE=1 SV=6	2938	58	5.8e-290	66170	184	154	41	39	63	8.15	MSRQFSSRSGYRSGGGFSSGSAGIINYQRRTTSSSTRRSGGGGGRFSSCGGGGGSFGAGGGFGSRSLVNLGGSKSISISVARGGGRGSGFGGGYGGGGFGGGGFGGGGFGGGGIGGGGFGGFGSGGGGFGGGGFGGGGYGGGYGPVCPPGGIQEVTINQSLLQPLNVEIDPEIQKVKSREREQIKSLNNQFASFIDKVRFLEQQNQVLQTKWELLQQVDTSTRTHNLEPYFESFINNLRRRVDQLKSDQSRLDSELKNMQDMVEDYRNKYEDEINKRTNAENEFVTIKKDVDGAYMTKVDLQAKLDNLQQEIDFLTALYQAELSQMQTQISETNVILSMDNNRSLDLDSIIAEVKAQYEDIAQKSKAEAESLYQSKYEELQITAGRHGDSVRNSKIEIS…	3394	5367	1	1	0	490.619	3	-0.0003	396	407	1	30.52	0.047	K	IEISELNRVIQR	L						File: ~Z:\CORE\RAW_DATA_2021_QE\P910_Sigrun_Lange\P910_S_EV.raw~; SpectrumID: ~5605~; PrecursorID: ~0~; scans: ~8874~
1	1::sp|cRAP054|P04264|K2C1_HUMAN	Keratin, type II cytoskeletal 1 OS=Homo sapiens GN=KRT1 PE=1 SV=6	2938	58	5.8e-290	66170	184	154	41	39	63	8.15	MSRQFSSRSGYRSGGGFSSGSAGIINYQRRTTSSSTRRSGGGGGRFSSCGGGGGSFGAGGGFGSRSLVNLGGSKSISISVARGGGRGSGFGGGYGGGGFGGGGFGGGGFGGGGIGGGGFGGFGSGGGGFGGGGFGGGGYGGGYGPVCPPGGIQEVTINQSLLQPLNVEIDPEIQKVKSREREQIKSLNNQFASFIDKVRFLEQQNQVLQTKWELLQQVDTSTRTHNLEPYFESFINNLRRRVDQLKSDQSRLDSELKNMQDMVEDYRNKYEDEINKRTNAENEFVTIKKDVDGAYMTKVDLQAKLDNLQQEIDFLTALYQAELSQMQTQISETNVILSMDNNRSLDLDSIIAEVKAQYEDIAQKSKAEAESLYQSKYEELQITAGRHGDSVRNSKIEIS…	3412	6753	1	1	1	738.377	2	-0.0025	212	223	0	65.42	5.6e-05	K	WELLQQVDTSTR	T						File: ~Z:\CORE\RAW_DATA_2021_QE\P910_Sigrun_Lange\P910_S_EV.raw~; SpectrumID: ~6992~; PrecursorID: ~0~; scans: ~10363~
1	1::sp|cRAP054|P04264|K2C1_HUMAN	Keratin, type II cytoskeletal 1 OS=Homo sapiens GN=KRT1 PE=1 SV=6	2938	58	5.8e-290	66170	184	154	41	39	63	8.15	MSRQFSSRSGYRSGGGFSSGSAGIINYQRRTTSSSTRRSGGGGGRFSSCGGGGGSFGAGGGFGSRSLVNLGGSKSISISVARGGGRGSGFGGGYGGGGFGGGGFGGGGFGGGGIGGGGFGGFGSGGGGFGGGGFGGGGYGGGYGPVCPPGGIQEVTINQSLLQPLNVEIDPEIQKVKSREREQIKSLNNQFASFIDKVRFLEQQNQVLQTKWELLQQVDTSTRTHNLEPYFESFINNLRRRVDQLKSDQSRLDSELKNMQDMVEDYRNKYEDEINKRTNAENEFVTIKKDVDGAYMTKVDLQAKLDNLQQEIDFLTALYQAELSQMQTQISETNVILSMDNNRSLDLDSIIAEVKAQYEDIAQKSKAEAESLYQSKYEELQITAGRHGDSVRNSKIEIS…	3413	6740	1	1	1	492.588	3	0.0003	212	223	0	38.89	0.026	K	WELLQQVDTSTR	T						File: ~Z:\CORE\RAW_DATA_2021_QE\P910_Sigrun_Lange\P910_S_EV.raw~; SpectrumID: ~6979~; PrecursorID: ~0~; scans: ~10349~
1	1::sp|cRAP054|P04264|K2C1_HUMAN	Keratin, type II cytoskeletal 1 OS=Homo sapiens GN=KRT1 PE=1 SV=6	2938	58	5.8e-290	66170	184	154	41	39	63	8.15	MSRQFSSRSGYRSGGGFSSGSAGIINYQRRTTSSSTRRSGGGGGRFSSCGGGGGSFGAGGGFGSRSLVNLGGSKSISISVARGGGRGSGFGGGYGGGGFGGGGFGGGGFGGGGIGGGGFGGFGSGGGGFGGGGFGGGGYGGGYGPVCPPGGIQEVTINQSLLQPLNVEIDPEIQKVKSREREQIKSLNNQFASFIDKVRFLEQQNQVLQTKWELLQQVDTSTRTHNLEPYFESFINNLRRRVDQLKSDQSRLDSELKNMQDMVEDYRNKYEDEINKRTNAENEFVTIKKDVDGAYMTKVDLQAKLDNLQQEIDFLTALYQAELSQMQTQISETNVILSMDNNRSLDLDSIIAEVKAQYEDIAQKSKAEAESLYQSKYEELQITAGRHGDSVRNSKIEIS…	3417	4396	1	1	0	738.395	2	-0.0024	200	211	0	89.52	1.7e-07	R	FLEQQNQVLQTK	W						File: ~Z:\CORE\RAW_DATA_2021_QE\P910_Sigrun_Lange\P910_S_EV.raw~; SpectrumID: ~4631~; PrecursorID: ~0~; scans: ~7826~
1	1::sp|cRAP054|P04264|K2C1_HUMAN	Keratin, type II cytoskeletal 1 OS=Homo sapiens GN=KRT1 PE=1 SV=6	2938	58	5.8e-290	66170	184	154	41	39	63	8.15	MSRQFSSRSGYRSGGGFSSGSAGIINYQRRTTSSSTRRSGGGGGRFSSCGGGGGSFGAGGGFGSRSLVNLGGSKSISISVARGGGRGSGFGGGYGGGGFGGGGFGGGGFGGGGIGGGGFGGFGSGGGGFGGGGFGGGGYGGGYGPVCPPGGIQEVTINQSLLQPLNVEIDPEIQKVKSREREQIKSLNNQFASFIDKVRFLEQQNQVLQTKWELLQQVDTSTRTHNLEPYFESFINNLRRRVDQLKSDQSRLDSELKNMQDMVEDYRNKYEDEINKRTNAENEFVTIKKDVDGAYMTKVDLQAKLDNLQQEIDFLTALYQAELSQMQTQISETNVILSMDNNRSLDLDSIIAEVKAQYEDIAQKSKAEAESLYQSKYEELQITAGRHGDSVRNSKIEIS…	3420	4283	1	1	0	492.599	3	-0.0017	200	211	0	42.85	0.008	R	FLEQQNQVLQTK	W						File: ~Z:\CORE\RAW_DATA_2021_QE\P910_Sigrun_Lange\P910_S_EV.raw~; SpectrumID: ~4517~; PrecursorID: ~0~; scans: ~7702~
1	1::sp|cRAP054|P04264|K2C1_HUMAN	Keratin, type II cytoskeletal 1 OS=Homo sapiens GN=KRT1 PE=1 SV=6	2938	58	5.8e-290	66170	184	154	41	39	63	8.15	MSRQFSSRSGYRSGGGFSSGSAGIINYQRRTTSSSTRRSGGGGGRFSSCGGGGGSFGAGGGFGSRSLVNLGGSKSISISVARGGGRGSGFGGGYGGGGFGGGGFGGGGFGGGGIGGGGFGGFGSGGGGFGGGGFGGGGYGGGYGPVCPPGGIQEVTINQSLLQPLNVEIDPEIQKVKSREREQIKSLNNQFASFIDKVRFLEQQNQVLQTKWELLQQVDTSTRTHNLEPYFESFINNLRRRVDQLKSDQSRLDSELKNMQDMVEDYRNKYEDEINKRTNAENEFVTIKKDVDGAYMTKVDLQAKLDNLQQEIDFLTALYQAELSQMQTQISETNVILSMDNNRSLDLDSIIAEVKAQYEDIAQKSKAEAESLYQSKYEELQITAGRHGDSVRNSKIEIS…	3425	4664	1	1	0	738.893	2	0.0091	200	211	0	74.29	5.9e-06	R	FLEQQNQVLQTK	W		Deamidated (NQ)	0.000001000000.0			File: ~Z:\CORE\RAW_DATA_2021_QE\P910_Sigrun_Lange\P910_S_EV.raw~; SpectrumID: ~4899~; PrecursorID: ~0~; scans: ~8114~
1	1::sp|cRAP054|P04264|K2C1_HUMAN	Keratin, type II cytoskeletal 1 OS=Homo sapiens GN=KRT1 PE=1 SV=6	2938	58	5.8e-290	66170	184	154	41	39	63	8.15	MSRQFSSRSGYRSGGGFSSGSAGIINYQRRTTSSSTRRSGGGGGRFSSCGGGGGSFGAGGGFGSRSLVNLGGSKSISISVARGGGRGSGFGGGYGGGGFGGGGFGGGGFGGGGIGGGGFGGFGSGGGGFGGGGFGGGGYGGGYGPVCPPGGIQEVTINQSLLQPLNVEIDPEIQKVKSREREQIKSLNNQFASFIDKVRFLEQQNQVLQTKWELLQQVDTSTRTHNLEPYFESFINNLRRRVDQLKSDQSRLDSELKNMQDMVEDYRNKYEDEINKRTNAENEFVTIKKDVDGAYMTKVDLQAKLDNLQQEIDFLTALYQAELSQMQTQISETNVILSMDNNRSLDLDSIIAEVKAQYEDIAQKSKAEAESLYQSKYEELQITAGRHGDSVRNSKIEIS…	3777	4711	1	1	1	762.395	2	-0.0058	461	472	1	32.97	0.086	R	LLRDYQELMNTK	L						File: ~Z:\CORE\RAW_DATA_2021_QE\P910_Sigrun_Lange\P910_S_EV.raw~; SpectrumID: ~4946~; PrecursorID: ~0~; scans: ~8165~
1	1::sp|cRAP054|P04264|K2C1_HUMAN	Keratin, type II cytoskeletal 1 OS=Homo sapiens GN=KRT1 PE=1 SV=6	2938	58	5.8e-290	66170	184	154	41	39	63	8.15	MSRQFSSRSGYRSGGGFSSGSAGIINYQRRTTSSSTRRSGGGGGRFSSCGGGGGSFGAGGGFGSRSLVNLGGSKSISISVARGGGRGSGFGGGYGGGGFGGGGFGGGGFGGGGIGGGGFGGFGSGGGGFGGGGFGGGGYGGGYGPVCPPGGIQEVTINQSLLQPLNVEIDPEIQKVKSREREQIKSLNNQFASFIDKVRFLEQQNQVLQTKWELLQQVDTSTRTHNLEPYFESFINNLRRRVDQLKSDQSRLDSELKNMQDMVEDYRNKYEDEINKRTNAENEFVTIKKDVDGAYMTKVDLQAKLDNLQQEIDFLTALYQAELSQMQTQISETNVILSMDNNRSLDLDSIIAEVKAQYEDIAQKSKAEAESLYQSKYEELQITAGRHGDSVRNSKIEIS…	3778	4685	1	1	1	508.601	3	0.0003	461	472	1	31.3	0.13	R	LLRDYQELMNTK	L						File: ~Z:\CORE\RAW_DATA_2021_QE\P910_Sigrun_Lange\P910_S_EV.raw~; SpectrumID: ~4920~; PrecursorID: ~0~; scans: ~8137~
1	1::sp|cRAP054|P04264|K2C1_HUMAN	Keratin, type II cytoskeletal 1 OS=Homo sapiens GN=KRT1 PE=1 SV=6	2938	58	5.8e-290	66170	184	154	41	39	63	8.15	MSRQFSSRSGYRSGGGFSSGSAGIINYQRRTTSSSTRRSGGGGGRFSSCGGGGGSFGAGGGFGSRSLVNLGGSKSISISVARGGGRGSGFGGGYGGGGFGGGGFGGGGFGGGGIGGGGFGGFGSGGGGFGGGGFGGGGYGGGYGPVCPPGGIQEVTINQSLLQPLNVEIDPEIQKVKSREREQIKSLNNQFASFIDKVRFLEQQNQVLQTKWELLQQVDTSTRTHNLEPYFESFINNLRRRVDQLKSDQSRLDSELKNMQDMVEDYRNKYEDEINKRTNAENEFVTIKKDVDGAYMTKVDLQAKLDNLQQEIDFLTALYQAELSQMQTQISETNVILSMDNNRSLDLDSIIAEVKAQYEDIAQKSKAEAESLYQSKYEELQITAGRHGDSVRNSKIEIS…	3849	3517	1	1	1	513.933	3	0.0003	461	472	1	24.9	0.51	R	LLRDYQELMNTK	L		Oxidation (M)	0.000000003000.0			File: ~Z:\CORE\RAW_DATA_2021_QE\P910_Sigrun_Lange\P910_S_EV.raw~; SpectrumID: ~3748~; PrecursorID: ~0~; scans: ~6768~
1	1::sp|cRAP054|P04264|K2C1_HUMAN	Keratin, type II cytoskeletal 1 OS=Homo sapiens GN=KRT1 PE=1 SV=6	2938	58	5.8e-290	66170	184	154	41	39	63	8.15	MSRQFSSRSGYRSGGGFSSGSAGIINYQRRTTSSSTRRSGGGGGRFSSCGGGGGSFGAGGGFGSRSLVNLGGSKSISISVARGGGRGSGFGGGYGGGGFGGGGFGGGGFGGGGIGGGGFGGFGSGGGGFGGGGFGGGGYGGGYGPVCPPGGIQEVTINQSLLQPLNVEIDPEIQKVKSREREQIKSLNNQFASFIDKVRFLEQQNQVLQTKWELLQQVDTSTRTHNLEPYFESFINNLRRRVDQLKSDQSRLDSELKNMQDMVEDYRNKYEDEINKRTNAENEFVTIKKDVDGAYMTKVDLQAKLDNLQQEIDFLTALYQAELSQMQTQISETNVILSMDNNRSLDLDSIIAEVKAQYEDIAQKSKAEAESLYQSKYEELQITAGRHGDSVRNSKIEIS…	4053	5448	1	1	1	800.42	2	-0.0018	442	455	1	82.61	9.1e-07	K	NKLNDLEDALQQAK	E						File: ~Z:\CORE\RAW_DATA_2021_QE\P910_Sigrun_Lange\P910_S_EV.raw~; SpectrumID: ~5686~; PrecursorID: ~0~; scans: ~8960~
1	1::sp|cRAP054|P04264|K2C1_HUMAN	Keratin, type II cytoskeletal 1 OS=Homo sapiens GN=KRT1 PE=1 SV=6	2938	58	5.8e-290	66170	184	154	41	39	63	8.15	MSRQFSSRSGYRSGGGFSSGSAGIINYQRRTTSSSTRRSGGGGGRFSSCGGGGGSFGAGGGFGSRSLVNLGGSKSISISVARGGGRGSGFGGGYGGGGFGGGGFGGGGFGGGGIGGGGFGGFGSGGGGFGGGGFGGGGYGGGYGPVCPPGGIQEVTINQSLLQPLNVEIDPEIQKVKSREREQIKSLNNQFASFIDKVRFLEQQNQVLQTKWELLQQVDTSTRTHNLEPYFESFINNLRRRVDQLKSDQSRLDSELKNMQDMVEDYRNKYEDEINKRTNAENEFVTIKKDVDGAYMTKVDLQAKLDNLQQEIDFLTALYQAELSQMQTQISETNVILSMDNNRSLDLDSIIAEVKAQYEDIAQKSKAEAESLYQSKYEELQITAGRHGDSVRNSKIEIS…	4056	5454	1	1	1	533.949	3	0	442	455	1	63.26	7.7e-05	K	NKLNDLEDALQQAK	E						File: ~Z:\CORE\RAW_DATA_2021_QE\P910_Sigrun_Lange\P910_S_EV.raw~; SpectrumID: ~5692~; PrecursorID: ~0~; scans: ~8967~
1	1::sp|cRAP054|P04264|K2C1_HUMAN	Keratin, type II cytoskeletal 1 OS=Homo sapiens GN=KRT1 PE=1 SV=6	2938	58	5.8e-290	66170	184	154	41	39	63	8.15	MSRQFSSRSGYRSGGGFSSGSAGIINYQRRTTSSSTRRSGGGGGRFSSCGGGGGSFGAGGGFGSRSLVNLGGSKSISISVARGGGRGSGFGGGYGGGGFGGGGFGGGGFGGGGIGGGGFGGFGSGGGGFGGGGFGGGGYGGGYGPVCPPGGIQEVTINQSLLQPLNVEIDPEIQKVKSREREQIKSLNNQFASFIDKVRFLEQQNQVLQTKWELLQQVDTSTRTHNLEPYFESFINNLRRRVDQLKSDQSRLDSELKNMQDMVEDYRNKYEDEINKRTNAENEFVTIKKDVDGAYMTKVDLQAKLDNLQQEIDFLTALYQAELSQMQTQISETNVILSMDNNRSLDLDSIIAEVKAQYEDIAQKSKAEAESLYQSKYEELQITAGRHGDSVRNSKIEIS…	4224	6602	1	1	1	819.933	2	-0.002	186	199	1	92.11	8.3e-08	K	SLNNQFASFIDKVR	F						File: ~Z:\CORE\RAW_DATA_2021_QE\P910_Sigrun_Lange\P910_S_EV.raw~; SpectrumID: ~6841~; PrecursorID: ~0~; scans: ~10204~
1	1::sp|cRAP054|P04264|K2C1_HUMAN	Keratin, type II cytoskeletal 1 OS=Homo sapiens GN=KRT1 PE=1 SV=6	2938	58	5.8e-290	66170	184	154	41	39	63	8.15	MSRQFSSRSGYRSGGGFSSGSAGIINYQRRTTSSSTRRSGGGGGRFSSCGGGGGSFGAGGGFGSRSLVNLGGSKSISISVARGGGRGSGFGGGYGGGGFGGGGFGGGGFGGGGIGGGGFGGFGSGGGGFGGGGFGGGGYGGGYGPVCPPGGIQEVTINQSLLQPLNVEIDPEIQKVKSREREQIKSLNNQFASFIDKVRFLEQQNQVLQTKWELLQQVDTSTRTHNLEPYFESFINNLRRRVDQLKSDQSRLDSELKNMQDMVEDYRNKYEDEINKRTNAENEFVTIKKDVDGAYMTKVDLQAKLDNLQQEIDFLTALYQAELSQMQTQISETNVILSMDNNRSLDLDSIIAEVKAQYEDIAQKSKAEAESLYQSKYEELQITAGRHGDSVRNSKIEIS…	4227	6693	1	1	1	546.958	3	0	186	199	1	56.39	0.0003	K	SLNNQFASFIDKVR	F						File: ~Z:\CORE\RAW_DATA_2021_QE\P910_Sigrun_Lange\P910_S_EV.raw~; SpectrumID: ~6932~; PrecursorID: ~0~; scans: ~10300~
1	1::sp|cRAP054|P04264|K2C1_HUMAN	Keratin, type II cytoskeletal 1 OS=Homo sapiens GN=KRT1 PE=1 SV=6	2938	58	5.8e-290	66170	184	154	41	39	63	8.15	MSRQFSSRSGYRSGGGFSSGSAGIINYQRRTTSSSTRRSGGGGGRFSSCGGGGGSFGAGGGFGSRSLVNLGGSKSISISVARGGGRGSGFGGGYGGGGFGGGGFGGGGFGGGGIGGGGFGGFGSGGGGFGGGGFGGGGYGGGYGPVCPPGGIQEVTINQSLLQPLNVEIDPEIQKVKSREREQIKSLNNQFASFIDKVRFLEQQNQVLQTKWELLQQVDTSTRTHNLEPYFESFINNLRRRVDQLKSDQSRLDSELKNMQDMVEDYRNKYEDEINKRTNAENEFVTIKKDVDGAYMTKVDLQAKLDNLQQEIDFLTALYQAELSQMQTQISETNVILSMDNNRSLDLDSIIAEVKAQYEDIAQKSKAEAESLYQSKYEELQITAGRHGDSVRNSKIEIS…	4233	7090	1	1	1	547.289	3	0.0079	186	199	1	48.62	0.0019	K	SLNNQFASFIDKVR	F		Deamidated (NQ)	0.00001000000000.0			File: ~Z:\CORE\RAW_DATA_2021_QE\P910_Sigrun_Lange\P910_S_EV.raw~; SpectrumID: ~7330~; PrecursorID: ~0~; scans: ~10721~
1	1::sp|cRAP054|P04264|K2C1_HUMAN	Keratin, type II cytoskeletal 1 OS=Homo sapiens GN=KRT1 PE=1 SV=6	2938	58	5.8e-290	66170	184	154	41	39	63	8.15	MSRQFSSRSGYRSGGGFSSGSAGIINYQRRTTSSSTRRSGGGGGRFSSCGGGGGSFGAGGGFGSRSLVNLGGSKSISISVARGGGRGSGFGGGYGGGGFGGGGFGGGGFGGGGIGGGGFGGFGSGGGGFGGGGFGGGGYGGGYGPVCPPGGIQEVTINQSLLQPLNVEIDPEIQKVKSREREQIKSLNNQFASFIDKVRFLEQQNQVLQTKWELLQQVDTSTRTHNLEPYFESFINNLRRRVDQLKSDQSRLDSELKNMQDMVEDYRNKYEDEINKRTNAENEFVTIKKDVDGAYMTKVDLQAKLDNLQQEIDFLTALYQAELSQMQTQISETNVILSMDNNRSLDLDSIIAEVKAQYEDIAQKSKAEAESLYQSKYEELQITAGRHGDSVRNSKIEIS…	4292	4820	1	1	1	829.399	2	-0.0028	13	29	0	108.85	2.1e-09	R	SGGGFSSGSAGIINYQR	R						File: ~Z:\CORE\RAW_DATA_2021_QE\P910_Sigrun_Lange\P910_S_EV.raw~; SpectrumID: ~5055~; PrecursorID: ~0~; scans: ~8283~
1	1::sp|cRAP054|P04264|K2C1_HUMAN	Keratin, type II cytoskeletal 1 OS=Homo sapiens GN=KRT1 PE=1 SV=6	2938	58	5.8e-290	66170	184	154	41	39	63	8.15	MSRQFSSRSGYRSGGGFSSGSAGIINYQRRTTSSSTRRSGGGGGRFSSCGGGGGSFGAGGGFGSRSLVNLGGSKSISISVARGGGRGSGFGGGYGGGGFGGGGFGGGGFGGGGIGGGGFGGFGSGGGGFGGGGFGGGGYGGGYGPVCPPGGIQEVTINQSLLQPLNVEIDPEIQKVKSREREQIKSLNNQFASFIDKVRFLEQQNQVLQTKWELLQQVDTSTRTHNLEPYFESFINNLRRRVDQLKSDQSRLDSELKNMQDMVEDYRNKYEDEINKRTNAENEFVTIKKDVDGAYMTKVDLQAKLDNLQQEIDFLTALYQAELSQMQTQISETNVILSMDNNRSLDLDSIIAEVKAQYEDIAQKSKAEAESLYQSKYEELQITAGRHGDSVRNSKIEIS…	4293	4845	1	1	1	553.269	3	-0.001	13	29	0	20.43	1.5	R	SGGGFSSGSAGIINYQR	R						File: ~Z:\CORE\RAW_DATA_2021_QE\P910_Sigrun_Lange\P910_S_EV.raw~; SpectrumID: ~5080~; PrecursorID: ~0~; scans: ~8309~
1	1::sp|cRAP054|P04264|K2C1_HUMAN	Keratin, type II cytoskeletal 1 OS=Homo sapiens GN=KRT1 PE=1 SV=6	2938	58	5.8e-290	66170	184	154	41	39	63	8.15	MSRQFSSRSGYRSGGGFSSGSAGIINYQRRTTSSSTRRSGGGGGRFSSCGGGGGSFGAGGGFGSRSLVNLGGSKSISISVARGGGRGSGFGGGYGGGGFGGGGFGGGGFGGGGIGGGGFGGFGSGGGGFGGGGFGGGGYGGGYGPVCPPGGIQEVTINQSLLQPLNVEIDPEIQKVKSREREQIKSLNNQFASFIDKVRFLEQQNQVLQTKWELLQQVDTSTRTHNLEPYFESFINNLRRRVDQLKSDQSRLDSELKNMQDMVEDYRNKYEDEINKRTNAENEFVTIKKDVDGAYMTKVDLQAKLDNLQQEIDFLTALYQAELSQMQTQISETNVILSMDNNRSLDLDSIIAEVKAQYEDIAQKSKAEAESLYQSKYEELQITAGRHGDSVRNSKIEIS…	4297	5094	1	1	1	829.891	2	-0.0027	13	29	0	71.2	1.1e-05	R	SGGGFSSGSAGIINYQR	R		Deamidated (NQ)	0.00000000000001000.0			File: ~Z:\CORE\RAW_DATA_2021_QE\P910_Sigrun_Lange\P910_S_EV.raw~; SpectrumID: ~5331~; PrecursorID: ~0~; scans: ~8575~
1	1::sp|cRAP054|P04264|K2C1_HUMAN	Keratin, type II cytoskeletal 1 OS=Homo sapiens GN=KRT1 PE=1 SV=6	2938	58	5.8e-290	66170	184	154	41	39	63	8.15	MSRQFSSRSGYRSGGGFSSGSAGIINYQRRTTSSSTRRSGGGGGRFSSCGGGGGSFGAGGGFGSRSLVNLGGSKSISISVARGGGRGSGFGGGYGGGGFGGGGFGGGGFGGGGIGGGGFGGFGSGGGGFGGGGFGGGGYGGGYGPVCPPGGIQEVTINQSLLQPLNVEIDPEIQKVKSREREQIKSLNNQFASFIDKVRFLEQQNQVLQTKWELLQQVDTSTRTHNLEPYFESFINNLRRRVDQLKSDQSRLDSELKNMQDMVEDYRNKYEDEINKRTNAENEFVTIKKDVDGAYMTKVDLQAKLDNLQQEIDFLTALYQAELSQMQTQISETNVILSMDNNRSLDLDSIIAEVKAQYEDIAQKSKAEAESLYQSKYEELQITAGRHGDSVRNSKIEIS…	4392	5239	1	1	1	563.328	3	-0.0006	66	82	1	64.79	1.4e-05	R	SLVNLGGSKSISISVAR	G						File: ~Z:\CORE\RAW_DATA_2021_QE\P910_Sigrun_Lange\P910_S_EV.raw~; SpectrumID: ~5477~; PrecursorID: ~0~; scans: ~8736~
1	1::sp|cRAP054|P04264|K2C1_HUMAN	Keratin, type II cytoskeletal 1 OS=Homo sapiens GN=KRT1 PE=1 SV=6	2938	58	5.8e-290	66170	184	154	41	39	63	8.15	MSRQFSSRSGYRSGGGFSSGSAGIINYQRRTTSSSTRRSGGGGGRFSSCGGGGGSFGAGGGFGSRSLVNLGGSKSISISVARGGGRGSGFGGGYGGGGFGGGGFGGGGFGGGGIGGGGFGGFGSGGGGFGGGGFGGGGYGGGYGPVCPPGGIQEVTINQSLLQPLNVEIDPEIQKVKSREREQIKSLNNQFASFIDKVRFLEQQNQVLQTKWELLQQVDTSTRTHNLEPYFESFINNLRRRVDQLKSDQSRLDSELKNMQDMVEDYRNKYEDEINKRTNAENEFVTIKKDVDGAYMTKVDLQAKLDNLQQEIDFLTALYQAELSQMQTQISETNVILSMDNNRSLDLDSIIAEVKAQYEDIAQKSKAEAESLYQSKYEELQITAGRHGDSVRNSKIEIS…	4488	4877	1	1	1	858.927	2	-0.0044	418	432	0	100.25	1.8e-08	K	QISNLQQSISDAEQR	G						File: ~Z:\CORE\RAW_DATA_2021_QE\P910_Sigrun_Lange\P910_S_EV.raw~; SpectrumID: ~5112~; PrecursorID: ~0~; scans: ~8343~
1	1::sp|cRAP054|P04264|K2C1_HUMAN	Keratin, type II cytoskeletal 1 OS=Homo sapiens GN=KRT1 PE=1 SV=6	2938	58	5.8e-290	66170	184	154	41	39	63	8.15	MSRQFSSRSGYRSGGGFSSGSAGIINYQRRTTSSSTRRSGGGGGRFSSCGGGGGSFGAGGGFGSRSLVNLGGSKSISISVARGGGRGSGFGGGYGGGGFGGGGFGGGGFGGGGIGGGGFGGFGSGGGGFGGGGFGGGGYGGGYGPVCPPGGIQEVTINQSLLQPLNVEIDPEIQKVKSREREQIKSLNNQFASFIDKVRFLEQQNQVLQTKWELLQQVDTSTRTHNLEPYFESFINNLRRRVDQLKSDQSRLDSELKNMQDMVEDYRNKYEDEINKRTNAENEFVTIKKDVDGAYMTKVDLQAKLDNLQQEIDFLTALYQAELSQMQTQISETNVILSMDNNRSLDLDSIIAEVKAQYEDIAQKSKAEAESLYQSKYEELQITAGRHGDSVRNSKIEIS…	4490	4737	1	1	1	572.955	3	-0.0019	418	432	0	61.67	0.00013	K	QISNLQQSISDAEQR	G						File: ~Z:\CORE\RAW_DATA_2021_QE\P910_Sigrun_Lange\P910_S_EV.raw~; SpectrumID: ~4972~; PrecursorID: ~0~; scans: ~8194~
1	1::sp|cRAP054|P04264|K2C1_HUMAN	Keratin, type II cytoskeletal 1 OS=Homo sapiens GN=KRT1 PE=1 SV=6	2938	58	5.8e-290	66170	184	154	41	39	63	8.15	MSRQFSSRSGYRSGGGFSSGSAGIINYQRRTTSSSTRRSGGGGGRFSSCGGGGGSFGAGGGFGSRSLVNLGGSKSISISVARGGGRGSGFGGGYGGGGFGGGGFGGGGFGGGGIGGGGFGGFGSGGGGFGGGGFGGGGYGGGYGPVCPPGGIQEVTINQSLLQPLNVEIDPEIQKVKSREREQIKSLNNQFASFIDKVRFLEQQNQVLQTKWELLQQVDTSTRTHNLEPYFESFINNLRRRVDQLKSDQSRLDSELKNMQDMVEDYRNKYEDEINKRTNAENEFVTIKKDVDGAYMTKVDLQAKLDNLQQEIDFLTALYQAELSQMQTQISETNVILSMDNNRSLDLDSIIAEVKAQYEDIAQKSKAEAESLYQSKYEELQITAGRHGDSVRNSKIEIS…	4492	5864	1	1	1	859.418	2	-0.0057	418	432	0	24.4	0.69	K	QISNLQQSISDAEQR	G		Deamidated (NQ)	0.000100000000000.0			File: ~Z:\CORE\RAW_DATA_2021_QE\P910_Sigrun_Lange\P910_S_EV.raw~; SpectrumID: ~6103~; PrecursorID: ~0~; scans: ~9405~
1	1::sp|cRAP054|P04264|K2C1_HUMAN	Keratin, type II cytoskeletal 1 OS=Homo sapiens GN=KRT1 PE=1 SV=6	2938	58	5.8e-290	66170	184	154	41	39	63	8.15	MSRQFSSRSGYRSGGGFSSGSAGIINYQRRTTSSSTRRSGGGGGRFSSCGGGGGSFGAGGGFGSRSLVNLGGSKSISISVARGGGRGSGFGGGYGGGGFGGGGFGGGGFGGGGIGGGGFGGFGSGGGGFGGGGFGGGGYGGGYGPVCPPGGIQEVTINQSLLQPLNVEIDPEIQKVKSREREQIKSLNNQFASFIDKVRFLEQQNQVLQTKWELLQQVDTSTRTHNLEPYFESFINNLRRRVDQLKSDQSRLDSELKNMQDMVEDYRNKYEDEINKRTNAENEFVTIKKDVDGAYMTKVDLQAKLDNLQQEIDFLTALYQAELSQMQTQISETNVILSMDNNRSLDLDSIIAEVKAQYEDIAQKSKAEAESLYQSKYEELQITAGRHGDSVRNSKIEIS…	4693	4408	1	1	1	883.366	2	-0.0101	46	65	0	170.81	3.1e-16	R	FSSCGGGGGSFGAGGGFGSR	S						File: ~Z:\CORE\RAW_DATA_2021_QE\P910_Sigrun_Lange\P910_S_EV.raw~; SpectrumID: ~4643~; PrecursorID: ~0~; scans: ~7839~
1	1::sp|cRAP054|P04264|K2C1_HUMAN	Keratin, type II cytoskeletal 1 OS=Homo sapiens GN=KRT1 PE=1 SV=6	2938	58	5.8e-290	66170	184	154	41	39	63	8.15	MSRQFSSRSGYRSGGGFSSGSAGIINYQRRTTSSSTRRSGGGGGRFSSCGGGGGSFGAGGGFGSRSLVNLGGSKSISISVARGGGRGSGFGGGYGGGGFGGGGFGGGGFGGGGIGGGGFGGFGSGGGGFGGGGFGGGGYGGGYGPVCPPGGIQEVTINQSLLQPLNVEIDPEIQKVKSREREQIKSLNNQFASFIDKVRFLEQQNQVLQTKWELLQQVDTSTRTHNLEPYFESFINNLRRRVDQLKSDQSRLDSELKNMQDMVEDYRNKYEDEINKRTNAENEFVTIKKDVDGAYMTKVDLQAKLDNLQQEIDFLTALYQAELSQMQTQISETNVILSMDNNRSLDLDSIIAEVKAQYEDIAQKSKAEAESLYQSKYEELQITAGRHGDSVRNSKIEIS…	5353	7579	1	1	1	648.001	3	-0.0001	444	460	1	68.62	2.9e-05	K	LNDLEDALQQAKEDLAR	L						File: ~Z:\CORE\RAW_DATA_2021_QE\P910_Sigrun_Lange\P910_S_EV.raw~; SpectrumID: ~7830~; PrecursorID: ~0~; scans: ~11250~
1	1::sp|cRAP054|P04264|K2C1_HUMAN	Keratin, type II cytoskeletal 1 OS=Homo sapiens GN=KRT1 PE=1 SV=6	2938	58	5.8e-290	66170	184	154	41	39	63	8.15	MSRQFSSRSGYRSGGGFSSGSAGIINYQRRTTSSSTRRSGGGGGRFSSCGGGGGSFGAGGGFGSRSLVNLGGSKSISISVARGGGRGSGFGGGYGGGGFGGGGFGGGGFGGGGIGGGGFGGFGSGGGGFGGGGFGGGGYGGGYGPVCPPGGIQEVTINQSLLQPLNVEIDPEIQKVKSREREQIKSLNNQFASFIDKVRFLEQQNQVLQTKWELLQQVDTSTRTHNLEPYFESFINNLRRRVDQLKSDQSRLDSELKNMQDMVEDYRNKYEDEINKRTNAENEFVTIKKDVDGAYMTKVDLQAKLDNLQQEIDFLTALYQAELSQMQTQISETNVILSMDNNRSLDLDSIIAEVKAQYEDIAQKSKAEAESLYQSKYEELQITAGRHGDSVRNSKIEIS…	5354	7467	1	1	1	971.99	2	0.0015	444	460	1	54.4	0.00078	K	LNDLEDALQQAKEDLAR	L		Deamidated (NQ)	0.00000000010000000.0			File: ~Z:\CORE\RAW_DATA_2021_QE\P910_Sigrun_Lange\P910_S_EV.raw~; SpectrumID: ~7716~; PrecursorID: ~0~; scans: ~11129~
1	1::sp|cRAP054|P04264|K2C1_HUMAN	Keratin, type II cytoskeletal 1 OS=Homo sapiens GN=KRT1 PE=1 SV=6	2938	58	5.8e-290	66170	184	154	41	39	63	8.15	MSRQFSSRSGYRSGGGFSSGSAGIINYQRRTTSSSTRRSGGGGGRFSSCGGGGGSFGAGGGFGSRSLVNLGGSKSISISVARGGGRGSGFGGGYGGGGFGGGGFGGGGFGGGGIGGGGFGGFGSGGGGFGGGGFGGGGYGGGYGPVCPPGGIQEVTINQSLLQPLNVEIDPEIQKVKSREREQIKSLNNQFASFIDKVRFLEQQNQVLQTKWELLQQVDTSTRTHNLEPYFESFINNLRRRVDQLKSDQSRLDSELKNMQDMVEDYRNKYEDEINKRTNAENEFVTIKKDVDGAYMTKVDLQAKLDNLQQEIDFLTALYQAELSQMQTQISETNVILSMDNNRSLDLDSIIAEVKAQYEDIAQKSKAEAESLYQSKYEELQITAGRHGDSVRNSKIEIS…	5546	7981	1	1	1	997.484	2	-0.0156	224	239	0	76.7	4.6e-06	R	THNLEPYFESFINNLR	R						File: ~Z:\CORE\RAW_DATA_2021_QE\P910_Sigrun_Lange\P910_S_EV.raw~; SpectrumID: ~8280~; PrecursorID: ~0~; scans: ~11724~
1	1::sp|cRAP054|P04264|K2C1_HUMAN	Keratin, type II cytoskeletal 1 OS=Homo sapiens GN=KRT1 PE=1 SV=6	2938	58	5.8e-290	66170	184	154	41	39	63	8.15	MSRQFSSRSGYRSGGGFSSGSAGIINYQRRTTSSSTRRSGGGGGRFSSCGGGGGSFGAGGGFGSRSLVNLGGSKSISISVARGGGRGSGFGGGYGGGGFGGGGFGGGGFGGGGIGGGGFGGFGSGGGGFGGGGFGGGGYGGGYGPVCPPGGIQEVTINQSLLQPLNVEIDPEIQKVKSREREQIKSLNNQFASFIDKVRFLEQQNQVLQTKWELLQQVDTSTRTHNLEPYFESFINNLRRRVDQLKSDQSRLDSELKNMQDMVEDYRNKYEDEINKRTNAENEFVTIKKDVDGAYMTKVDLQAKLDNLQQEIDFLTALYQAELSQMQTQISETNVILSMDNNRSLDLDSIIAEVKAQYEDIAQKSKAEAESLYQSKYEELQITAGRHGDSVRNSKIEIS…	5548	7929	1	1	1	665.33	3	-0.0011	224	239	0	71.22	1.6e-05	R	THNLEPYFESFINNLR	R						File: ~Z:\CORE\RAW_DATA_2021_QE\P910_Sigrun_Lange\P910_S_EV.raw~; SpectrumID: ~8219~; PrecursorID: ~0~; scans: ~11660~
1	1::sp|cRAP054|P04264|K2C1_HUMAN	Keratin, type II cytoskeletal 1 OS=Homo sapiens GN=KRT1 PE=1 SV=6	2938	58	5.8e-290	66170	184	154	41	39	63	8.15	MSRQFSSRSGYRSGGGFSSGSAGIINYQRRTTSSSTRRSGGGGGRFSSCGGGGGSFGAGGGFGSRSLVNLGGSKSISISVARGGGRGSGFGGGYGGGGFGGGGFGGGGFGGGGIGGGGFGGFGSGGGGFGGGGFGGGGYGGGYGPVCPPGGIQEVTINQSLLQPLNVEIDPEIQKVKSREREQIKSLNNQFASFIDKVRFLEQQNQVLQTKWELLQQVDTSTRTHNLEPYFESFINNLRRRVDQLKSDQSRLDSELKNMQDMVEDYRNKYEDEINKRTNAENEFVTIKKDVDGAYMTKVDLQAKLDNLQQEIDFLTALYQAELSQMQTQISETNVILSMDNNRSLDLDSIIAEVKAQYEDIAQKSKAEAESLYQSKYEELQITAGRHGDSVRNSKIEIS…	5550	7382	1	1	1	665.658	3	-0.0013	224	239	0	64.62	7.3e-05	R	THNLEPYFESFINNLR	R		Deamidated (NQ)	0.0000000000001000.0			File: ~Z:\CORE\RAW_DATA_2021_QE\P910_Sigrun_Lange\P910_S_EV.raw~; SpectrumID: ~7628~; PrecursorID: ~0~; scans: ~11036~
1	1::sp|cRAP054|P04264|K2C1_HUMAN	Keratin, type II cytoskeletal 1 OS=Homo sapiens GN=KRT1 PE=1 SV=6	2938	58	5.8e-290	66170	184	154	41	39	63	8.15	MSRQFSSRSGYRSGGGFSSGSAGIINYQRRTTSSSTRRSGGGGGRFSSCGGGGGSFGAGGGFGSRSLVNLGGSKSISISVARGGGRGSGFGGGYGGGGFGGGGFGGGGFGGGGIGGGGFGGFGSGGGGFGGGGFGGGGYGGGYGPVCPPGGIQEVTINQSLLQPLNVEIDPEIQKVKSREREQIKSLNNQFASFIDKVRFLEQQNQVLQTKWELLQQVDTSTRTHNLEPYFESFINNLRRRVDQLKSDQSRLDSELKNMQDMVEDYRNKYEDEINKRTNAENEFVTIKKDVDGAYMTKVDLQAKLDNLQQEIDFLTALYQAELSQMQTQISETNVILSMDNNRSLDLDSIIAEVKAQYEDIAQKSKAEAESLYQSKYEELQITAGRHGDSVRNSKIEIS…	5553	7948	1	1	1	998.491	2	0.031	224	239	0	22.64	1.1	R	THNLEPYFESFINNLR	R		2 Deamidated (NQ)	0.0010000000000100.0			File: ~Z:\CORE\RAW_DATA_2021_QE\P910_Sigrun_Lange\P910_S_EV.raw~; SpectrumID: ~8240~; PrecursorID: ~0~; scans: ~11682~
1	1::sp|cRAP054|P04264|K2C1_HUMAN	Keratin, type II cytoskeletal 1 OS=Homo sapiens GN=KRT1 PE=1 SV=6	2938	58	5.8e-290	66170	184	154	41	39	63	8.15	MSRQFSSRSGYRSGGGFSSGSAGIINYQRRTTSSSTRRSGGGGGRFSSCGGGGGSFGAGGGFGSRSLVNLGGSKSISISVARGGGRGSGFGGGYGGGGFGGGGFGGGGFGGGGIGGGGFGGFGSGGGGFGGGGFGGGGYGGGYGPVCPPGGIQEVTINQSLLQPLNVEIDPEIQKVKSREREQIKSLNNQFASFIDKVRFLEQQNQVLQTKWELLQQVDTSTRTHNLEPYFESFINNLRRRVDQLKSDQSRLDSELKNMQDMVEDYRNKYEDEINKRTNAENEFVTIKKDVDGAYMTKVDLQAKLDNLQQEIDFLTALYQAELSQMQTQISETNVILSMDNNRSLDLDSIIAEVKAQYEDIAQKSKAEAESLYQSKYEELQITAGRHGDSVRNSKIEIS…	5554	7259	1	1	1	666.325	3	0.0305	224	239	0	30.6	0.18	R	THNLEPYFESFINNLR	R		3 Deamidated (NQ)	0.0010000000001100.0			File: ~Z:\CORE\RAW_DATA_2021_QE\P910_Sigrun_Lange\P910_S_EV.raw~; SpectrumID: ~7501~; PrecursorID: ~0~; scans: ~10902~
1	1::sp|cRAP054|P04264|K2C1_HUMAN	Keratin, type II cytoskeletal 1 OS=Homo sapiens GN=KRT1 PE=1 SV=6	2938	58	5.8e-290	66170	184	154	41	39	63	8.15	MSRQFSSRSGYRSGGGFSSGSAGIINYQRRTTSSSTRRSGGGGGRFSSCGGGGGSFGAGGGFGSRSLVNLGGSKSISISVARGGGRGSGFGGGYGGGGFGGGGFGGGGFGGGGIGGGGFGGFGSGGGGFGGGGFGGGGYGGGYGPVCPPGGIQEVTINQSLLQPLNVEIDPEIQKVKSREREQIKSLNNQFASFIDKVRFLEQQNQVLQTKWELLQQVDTSTRTHNLEPYFESFINNLRRRVDQLKSDQSRLDSELKNMQDMVEDYRNKYEDEINKRTNAENEFVTIKKDVDGAYMTKVDLQAKLDNLQQEIDFLTALYQAELSQMQTQISETNVILSMDNNRSLDLDSIIAEVKAQYEDIAQKSKAEAESLYQSKYEELQITAGRHGDSVRNSKIEIS…	5565	4336	1	1	1	667.967	3	-0.0023	252	267	1	42.69	0.0061	R	LDSELKNMQDMVEDYR	N		Oxidation (M)	0.0000000300000000.0			File: ~Z:\CORE\RAW_DATA_2021_QE\P910_Sigrun_Lange\P910_S_EV.raw~; SpectrumID: ~4571~; PrecursorID: ~0~; scans: ~7761~
1	1::sp|cRAP054|P04264|K2C1_HUMAN	Keratin, type II cytoskeletal 1 OS=Homo sapiens GN=KRT1 PE=1 SV=6	2938	58	5.8e-290	66170	184	154	41	39	63	8.15	MSRQFSSRSGYRSGGGFSSGSAGIINYQRRTTSSSTRRSGGGGGRFSSCGGGGGSFGAGGGFGSRSLVNLGGSKSISISVARGGGRGSGFGGGYGGGGFGGGGFGGGGFGGGGIGGGGFGGFGSGGGGFGGGGFGGGGYGGGYGPVCPPGGIQEVTINQSLLQPLNVEIDPEIQKVKSREREQIKSLNNQFASFIDKVRFLEQQNQVLQTKWELLQQVDTSTRTHNLEPYFESFINNLRRRVDQLKSDQSRLDSELKNMQDMVEDYRNKYEDEINKRTNAENEFVTIKKDVDGAYMTKVDLQAKLDNLQQEIDFLTALYQAELSQMQTQISETNVILSMDNNRSLDLDSIIAEVKAQYEDIAQKSKAEAESLYQSKYEELQITAGRHGDSVRNSKIEIS…	5597	3694	1	1	1	673.299	3	-0.0025	252	267	1	32.68	0.053	R	LDSELKNMQDMVEDYR	N		2 Oxidation (M)	0.0000000300300000.0			File: ~Z:\CORE\RAW_DATA_2021_QE\P910_Sigrun_Lange\P910_S_EV.raw~; SpectrumID: ~3927~; PrecursorID: ~0~; scans: ~6973~
1	1::sp|cRAP054|P04264|K2C1_HUMAN	Keratin, type II cytoskeletal 1 OS=Homo sapiens GN=KRT1 PE=1 SV=6	2938	58	5.8e-290	66170	184	154	41	39	63	8.15	MSRQFSSRSGYRSGGGFSSGSAGIINYQRRTTSSSTRRSGGGGGRFSSCGGGGGSFGAGGGFGSRSLVNLGGSKSISISVARGGGRGSGFGGGYGGGGFGGGGFGGGGFGGGGIGGGGFGGFGSGGGGFGGGGFGGGGYGGGYGPVCPPGGIQEVTINQSLLQPLNVEIDPEIQKVKSREREQIKSLNNQFASFIDKVRFLEQQNQVLQTKWELLQQVDTSTRTHNLEPYFESFINNLRRRVDQLKSDQSRLDSELKNMQDMVEDYRNKYEDEINKRTNAENEFVTIKKDVDGAYMTKVDLQAKLDNLQQEIDFLTALYQAELSQMQTQISETNVILSMDNNRSLDLDSIIAEVKAQYEDIAQKSKAEAESLYQSKYEELQITAGRHGDSVRNSKIEIS…	5955	7339	1	1	1	538.275	4	0.0015	224	240	1	36.76	0.048	R	THNLEPYFESFINNLRR	R						File: ~Z:\CORE\RAW_DATA_2021_QE\P910_Sigrun_Lange\P910_S_EV.raw~; SpectrumID: ~7582~; PrecursorID: ~0~; scans: ~10987~
1	1::sp|cRAP054|P04264|K2C1_HUMAN	Keratin, type II cytoskeletal 1 OS=Homo sapiens GN=KRT1 PE=1 SV=6	2938	58	5.8e-290	66170	184	154	41	39	63	8.15	MSRQFSSRSGYRSGGGFSSGSAGIINYQRRTTSSSTRRSGGGGGRFSSCGGGGGSFGAGGGFGSRSLVNLGGSKSISISVARGGGRGSGFGGGYGGGGFGGGGFGGGGFGGGGIGGGGFGGFGSGGGGFGGGGFGGGGYGGGYGPVCPPGGIQEVTINQSLLQPLNVEIDPEIQKVKSREREQIKSLNNQFASFIDKVRFLEQQNQVLQTKWELLQQVDTSTRTHNLEPYFESFINNLRRRVDQLKSDQSRLDSELKNMQDMVEDYRNKYEDEINKRTNAENEFVTIKKDVDGAYMTKVDLQAKLDNLQQEIDFLTALYQAELSQMQTQISETNVILSMDNNRSLDLDSIIAEVKAQYEDIAQKSKAEAESLYQSKYEELQITAGRHGDSVRNSKIEIS…	6067	7156	1	1	1	728.713	3	-0.001	442	460	2	83.4	7.8e-07	K	NKLNDLEDALQQAKEDLAR	L						File: ~Z:\CORE\RAW_DATA_2021_QE\P910_Sigrun_Lange\P910_S_EV.raw~; SpectrumID: ~7397~; PrecursorID: ~0~; scans: ~10792~
1	1::sp|cRAP054|P04264|K2C1_HUMAN	Keratin, type II cytoskeletal 1 OS=Homo sapiens GN=KRT1 PE=1 SV=6	2938	58	5.8e-290	66170	184	154	41	39	63	8.15	MSRQFSSRSGYRSGGGFSSGSAGIINYQRRTTSSSTRRSGGGGGRFSSCGGGGGSFGAGGGFGSRSLVNLGGSKSISISVARGGGRGSGFGGGYGGGGFGGGGFGGGGFGGGGIGGGGFGGFGSGGGGFGGGGFGGGGYGGGYGPVCPPGGIQEVTINQSLLQPLNVEIDPEIQKVKSREREQIKSLNNQFASFIDKVRFLEQQNQVLQTKWELLQQVDTSTRTHNLEPYFESFINNLRRRVDQLKSDQSRLDSELKNMQDMVEDYRNKYEDEINKRTNAENEFVTIKKDVDGAYMTKVDLQAKLDNLQQEIDFLTALYQAELSQMQTQISETNVILSMDNNRSLDLDSIIAEVKAQYEDIAQKSKAEAESLYQSKYEELQITAGRHGDSVRNSKIEIS…	6068	7174	1	1	1	546.787	4	0.0019	442	460	2	63.02	8.3e-05	K	NKLNDLEDALQQAKEDLAR	L						File: ~Z:\CORE\RAW_DATA_2021_QE\P910_Sigrun_Lange\P910_S_EV.raw~; SpectrumID: ~7415~; PrecursorID: ~0~; scans: ~10811~
1	1::sp|cRAP054|P04264|K2C1_HUMAN	Keratin, type II cytoskeletal 1 OS=Homo sapiens GN=KRT1 PE=1 SV=6	2938	58	5.8e-290	66170	184	154	41	39	63	8.15	MSRQFSSRSGYRSGGGFSSGSAGIINYQRRTTSSSTRRSGGGGGRFSSCGGGGGSFGAGGGFGSRSLVNLGGSKSISISVARGGGRGSGFGGGYGGGGFGGGGFGGGGFGGGGIGGGGFGGFGSGGGGFGGGGFGGGGYGGGYGPVCPPGGIQEVTINQSLLQPLNVEIDPEIQKVKSREREQIKSLNNQFASFIDKVRFLEQQNQVLQTKWELLQQVDTSTRTHNLEPYFESFINNLRRRVDQLKSDQSRLDSELKNMQDMVEDYRNKYEDEINKRTNAENEFVTIKKDVDGAYMTKVDLQAKLDNLQQEIDFLTALYQAELSQMQTQISETNVILSMDNNRSLDLDSIIAEVKAQYEDIAQKSKAEAESLYQSKYEELQITAGRHGDSVRNSKIEIS…	6070	7536	1	1	1	729.047	3	0.0179	442	460	2	26.95	0.36	K	NKLNDLEDALQQAKEDLAR	L		Deamidated (NQ)	0.0001000000000000000.0			File: ~Z:\CORE\RAW_DATA_2021_QE\P910_Sigrun_Lange\P910_S_EV.raw~; SpectrumID: ~7786~; PrecursorID: ~0~; scans: ~11203~
1	1::sp|cRAP054|P04264|K2C1_HUMAN	Keratin, type II cytoskeletal 1 OS=Homo sapiens GN=KRT1 PE=1 SV=6	2938	58	5.8e-290	66170	184	154	41	39	63	8.15	MSRQFSSRSGYRSGGGFSSGSAGIINYQRRTTSSSTRRSGGGGGRFSSCGGGGGSFGAGGGFGSRSLVNLGGSKSISISVARGGGRGSGFGGGYGGGGFGGGGFGGGGFGGGGIGGGGFGGFGSGGGGFGGGGFGGGGYGGGYGPVCPPGGIQEVTINQSLLQPLNVEIDPEIQKVKSREREQIKSLNNQFASFIDKVRFLEQQNQVLQTKWELLQQVDTSTRTHNLEPYFESFINNLRRRVDQLKSDQSRLDSELKNMQDMVEDYRNKYEDEINKRTNAENEFVTIKKDVDGAYMTKVDLQAKLDNLQQEIDFLTALYQAELSQMQTQISETNVILSMDNNRSLDLDSIIAEVKAQYEDIAQKSKAEAESLYQSKYEELQITAGRHGDSVRNSKIEIS…	6859	2688	1	1	1	1192.48	2	-0.0044	519	549	0	130	1.9e-12	R	GGGGGGYGSGGSSYGSGGGSYGSGGGGGGGR	G						File: ~Z:\CORE\RAW_DATA_2021_QE\P910_Sigrun_Lange\P910_S_EV.raw~; SpectrumID: ~2911~; PrecursorID: ~0~; scans: ~5758~
1	1::sp|cRAP054|P04264|K2C1_HUMAN	Keratin, type II cytoskeletal 1 OS=Homo sapiens GN=KRT1 PE=1 SV=6	2938	58	5.8e-290	66170	184	154	41	39	63	8.15	MSRQFSSRSGYRSGGGFSSGSAGIINYQRRTTSSSTRRSGGGGGRFSSCGGGGGSFGAGGGFGSRSLVNLGGSKSISISVARGGGRGSGFGGGYGGGGFGGGGFGGGGFGGGGIGGGGFGGFGSGGGGFGGGGFGGGGYGGGYGPVCPPGGIQEVTINQSLLQPLNVEIDPEIQKVKSREREQIKSLNNQFASFIDKVRFLEQQNQVLQTKWELLQQVDTSTRTHNLEPYFESFINNLRRRVDQLKSDQSRLDSELKNMQDMVEDYRNKYEDEINKRTNAENEFVTIKKDVDGAYMTKVDLQAKLDNLQQEIDFLTALYQAELSQMQTQISETNVILSMDNNRSLDLDSIIAEVKAQYEDIAQKSKAEAESLYQSKYEELQITAGRHGDSVRNSKIEIS…	6861	2684	1	1	1	795.321	3	-0.0034	519	549	0	93.72	8.3e-09	R	GGGGGGYGSGGSSYGSGGGSYGSGGGGGGGR	G						File: ~Z:\CORE\RAW_DATA_2021_QE\P910_Sigrun_Lange\P910_S_EV.raw~; SpectrumID: ~2907~; PrecursorID: ~0~; scans: ~5753~
1	1::sp|cRAP054|P04264|K2C1_HUMAN	Keratin, type II cytoskeletal 1 OS=Homo sapiens GN=KRT1 PE=1 SV=6	2938	58	5.8e-290	66170	184	154	41	39	63	8.15	MSRQFSSRSGYRSGGGFSSGSAGIINYQRRTTSSSTRRSGGGGGRFSSCGGGGGSFGAGGGFGSRSLVNLGGSKSISISVARGGGRGSGFGGGYGGGGFGGGGFGGGGFGGGGIGGGGFGGFGSGGGGFGGGGFGGGGYGGGYGPVCPPGGIQEVTINQSLLQPLNVEIDPEIQKVKSREREQIKSLNNQFASFIDKVRFLEQQNQVLQTKWELLQQVDTSTRTHNLEPYFESFINNLRRRVDQLKSDQSRLDSELKNMQDMVEDYRNKYEDEINKRTNAENEFVTIKKDVDGAYMTKVDLQAKLDNLQQEIDFLTALYQAELSQMQTQISETNVILSMDNNRSLDLDSIIAEVKAQYEDIAQKSKAEAESLYQSKYEELQITAGRHGDSVRNSKIEIS…	7480	3972	1	1	1	855.726	3	-0.0046	493	518	0	63.14	7.6e-05	R	MSGECAPNVSVSVSTSHTTISGGGSR	G						File: ~Z:\CORE\RAW_DATA_2021_QE\P910_Sigrun_Lange\P910_S_EV.raw~; SpectrumID: ~4206~; PrecursorID: ~0~; scans: ~7353~
1	1::sp|cRAP054|P04264|K2C1_HUMAN	Keratin, type II cytoskeletal 1 OS=Homo sapiens GN=KRT1 PE=1 SV=6	2938	58	5.8e-290	66170	184	154	41	39	63	8.15	MSRQFSSRSGYRSGGGFSSGSAGIINYQRRTTSSSTRRSGGGGGRFSSCGGGGGSFGAGGGFGSRSLVNLGGSKSISISVARGGGRGSGFGGGYGGGGFGGGGFGGGGFGGGGIGGGGFGGFGSGGGGFGGGGFGGGGYGGGYGPVCPPGGIQEVTINQSLLQPLNVEIDPEIQKVKSREREQIKSLNNQFASFIDKVRFLEQQNQVLQTKWELLQQVDTSTRTHNLEPYFESFINNLRRRVDQLKSDQSRLDSELKNMQDMVEDYRNKYEDEINKRTNAENEFVTIKKDVDGAYMTKVDLQAKLDNLQQEIDFLTALYQAELSQMQTQISETNVILSMDNNRSLDLDSIIAEVKAQYEDIAQKSKAEAESLYQSKYEELQITAGRHGDSVRNSKIEIS…	7491	4498	1	1	1	856.058	3	0.0087	493	518	0	46.97	0.003	R	MSGECAPNVSVSVSTSHTTISGGGSR	G		Deamidated (NQ)	0.00000001000000000000000000.0			File: ~Z:\CORE\RAW_DATA_2021_QE\P910_Sigrun_Lange\P910_S_EV.raw~; SpectrumID: ~4733~; PrecursorID: ~0~; scans: ~7938~
1	1::sp|cRAP054|P04264|K2C1_HUMAN	Keratin, type II cytoskeletal 1 OS=Homo sapiens GN=KRT1 PE=1 SV=6	2938	58	5.8e-290	66170	184	154	41	39	63	8.15	MSRQFSSRSGYRSGGGFSSGSAGIINYQRRTTSSSTRRSGGGGGRFSSCGGGGGSFGAGGGFGSRSLVNLGGSKSISISVARGGGRGSGFGGGYGGGGFGGGGFGGGGFGGGGIGGGGFGGFGSGGGGFGGGGFGGGGYGGGYGPVCPPGGIQEVTINQSLLQPLNVEIDPEIQKVKSREREQIKSLNNQFASFIDKVRFLEQQNQVLQTKWELLQQVDTSTRTHNLEPYFESFINNLRRRVDQLKSDQSRLDSELKNMQDMVEDYRNKYEDEINKRTNAENEFVTIKKDVDGAYMTKVDLQAKLDNLQQEIDFLTALYQAELSQMQTQISETNVILSMDNNRSLDLDSIIAEVKAQYEDIAQKSKAEAESLYQSKYEELQITAGRHGDSVRNSKIEIS…	7497	4602	1	1	1	856.39	3	0.0217	493	518	0	22.35	0.83	R	MSGECAPNVSVSVSTSHTTISGGGSR	G		Deamidated (NQ); Deamidated (R)	0.00000001000000000000000002.0			File: ~Z:\CORE\RAW_DATA_2021_QE\P910_Sigrun_Lange\P910_S_EV.raw~; SpectrumID: ~4837~; PrecursorID: ~0~; scans: ~8047~
1	1::sp|cRAP054|P04264|K2C1_HUMAN	Keratin, type II cytoskeletal 1 OS=Homo sapiens GN=KRT1 PE=1 SV=6	2938	58	5.8e-290	66170	184	154	41	39	63	8.15	MSRQFSSRSGYRSGGGFSSGSAGIINYQRRTTSSSTRRSGGGGGRFSSCGGGGGSFGAGGGFGSRSLVNLGGSKSISISVARGGGRGSGFGGGYGGGGFGGGGFGGGGFGGGGIGGGGFGGFGSGGGGFGGGGFGGGGYGGGYGPVCPPGGIQEVTINQSLLQPLNVEIDPEIQKVKSREREQIKSLNNQFASFIDKVRFLEQQNQVLQTKWELLQQVDTSTRTHNLEPYFESFINNLRRRVDQLKSDQSRLDSELKNMQDMVEDYRNKYEDEINKRTNAENEFVTIKKDVDGAYMTKVDLQAKLDNLQQEIDFLTALYQAELSQMQTQISETNVILSMDNNRSLDLDSIIAEVKAQYEDIAQKSKAEAESLYQSKYEELQITAGRHGDSVRNSKIEIS…	7540	3704	1	1	1	861.057	3	-0.0051	493	518	0	78.39	2.2e-06	R	MSGECAPNVSVSVSTSHTTISGGGSR	G		Oxidation (M)	0.30000000000000000000000000.0			File: ~Z:\CORE\RAW_DATA_2021_QE\P910_Sigrun_Lange\P910_S_EV.raw~; SpectrumID: ~3937~; PrecursorID: ~0~; scans: ~6985~
1	1::sp|cRAP054|P04264|K2C1_HUMAN	Keratin, type II cytoskeletal 1 OS=Homo sapiens GN=KRT1 PE=1 SV=6	2938	58	5.8e-290	66170	184	154	41	39	63	8.15	MSRQFSSRSGYRSGGGFSSGSAGIINYQRRTTSSSTRRSGGGGGRFSSCGGGGGSFGAGGGFGSRSLVNLGGSKSISISVARGGGRGSGFGGGYGGGGFGGGGFGGGGFGGGGIGGGGFGGFGSGGGGFGGGGFGGGGYGGGYGPVCPPGGIQEVTINQSLLQPLNVEIDPEIQKVKSREREQIKSLNNQFASFIDKVRFLEQQNQVLQTKWELLQQVDTSTRTHNLEPYFESFINNLRRRVDQLKSDQSRLDSELKNMQDMVEDYRNKYEDEINKRTNAENEFVTIKKDVDGAYMTKVDLQAKLDNLQQEIDFLTALYQAELSQMQTQISETNVILSMDNNRSLDLDSIIAEVKAQYEDIAQKSKAEAESLYQSKYEELQITAGRHGDSVRNSKIEIS…	7550	3977	1	1	1	861.392	3	0.0163	493	518	0	53.25	0.00077	R	MSGECAPNVSVSVSTSHTTISGGGSR	G		Deamidated (NQ); Oxidation (M)	0.30000001000000000000000000.0			File: ~Z:\CORE\RAW_DATA_2021_QE\P910_Sigrun_Lange\P910_S_EV.raw~; SpectrumID: ~4211~; PrecursorID: ~0~; scans: ~7359~
1	1::sp|cRAP054|P04264|K2C1_HUMAN	Keratin, type II cytoskeletal 1 OS=Homo sapiens GN=KRT1 PE=1 SV=6	2938	58	5.8e-290	66170	184	154	41	39	63	8.15	MSRQFSSRSGYRSGGGFSSGSAGIINYQRRTTSSSTRRSGGGGGRFSSCGGGGGSFGAGGGFGSRSLVNLGGSKSISISVARGGGRGSGFGGGYGGGGFGGGGFGGGGFGGGGIGGGGFGGFGSGGGGFGGGGFGGGGYGGGYGPVCPPGGIQEVTINQSLLQPLNVEIDPEIQKVKSREREQIKSLNNQFASFIDKVRFLEQQNQVLQTKWELLQQVDTSTRTHNLEPYFESFINNLRRRVDQLKSDQSRLDSELKNMQDMVEDYRNKYEDEINKRTNAENEFVTIKKDVDGAYMTKVDLQAKLDNLQQEIDFLTALYQAELSQMQTQISETNVILSMDNNRSLDLDSIIAEVKAQYEDIAQKSKAEAESLYQSKYEELQITAGRHGDSVRNSKIEIS…	8411	7354	1	1	1	978.511	3	0.0177	200	223	1	86.52	3.2e-07	R	FLEQQNQVLQTKWELLQQVDTSTR	T		Deamidated (NQ)	0.000000100000000000000000.0			File: ~Z:\CORE\RAW_DATA_2021_QE\P910_Sigrun_Lange\P910_S_EV.raw~; SpectrumID: ~7597~; PrecursorID: ~0~; scans: ~11003~
1	1::sp|cRAP054|P04264|K2C1_HUMAN	Keratin, type II cytoskeletal 1 OS=Homo sapiens GN=KRT1 PE=1 SV=6	2938	58	5.8e-290	66170	184	154	41	39	63	8.15	MSRQFSSRSGYRSGGGFSSGSAGIINYQRRTTSSSTRRSGGGGGRFSSCGGGGGSFGAGGGFGSRSLVNLGGSKSISISVARGGGRGSGFGGGYGGGGFGGGGFGGGGFGGGGIGGGGFGGFGSGGGGFGGGGFGGGGYGGGYGPVCPPGGIQEVTINQSLLQPLNVEIDPEIQKVKSREREQIKSLNNQFASFIDKVRFLEQQNQVLQTKWELLQQVDTSTRTHNLEPYFESFINNLRRRVDQLKSDQSRLDSELKNMQDMVEDYRNKYEDEINKRTNAENEFVTIKKDVDGAYMTKVDLQAKLDNLQQEIDFLTALYQAELSQMQTQISETNVILSMDNNRSLDLDSIIAEVKAQYEDIAQKSKAEAESLYQSKYEELQITAGRHGDSVRNSKIEIS…	8992	2830	1	1	1	1104.77	3	-0.0065	550	588	0	90.81	1e-08	R	GSYGSGGSSYGSGGGSYGSGGGGGGHGSYGSGSSSGGYR	G						File: ~Z:\CORE\RAW_DATA_2021_QE\P910_Sigrun_Lange\P910_S_EV.raw~; SpectrumID: ~3055~; PrecursorID: ~0~; scans: ~5931~
1	1::sp|cRAP054|P04264|K2C1_HUMAN	Keratin, type II cytoskeletal 1 OS=Homo sapiens GN=KRT1 PE=1 SV=6	2938	58	5.8e-290	66170	184	154	41	39	63	8.15	MSRQFSSRSGYRSGGGFSSGSAGIINYQRRTTSSSTRRSGGGGGRFSSCGGGGGSFGAGGGFGSRSLVNLGGSKSISISVARGGGRGSGFGGGYGGGGFGGGGFGGGGFGGGGIGGGGFGGFGSGGGGFGGGGFGGGGYGGGYGPVCPPGGIQEVTINQSLLQPLNVEIDPEIQKVKSREREQIKSLNNQFASFIDKVRFLEQQNQVLQTKWELLQQVDTSTRTHNLEPYFESFINNLRRRVDQLKSDQSRLDSELKNMQDMVEDYRNKYEDEINKRTNAENEFVTIKKDVDGAYMTKVDLQAKLDNLQQEIDFLTALYQAELSQMQTQISETNVILSMDNNRSLDLDSIIAEVKAQYEDIAQKSKAEAESLYQSKYEELQITAGRHGDSVRNSKIEIS…	8994	2916	1	1	1	1105.1	3	0.0045	550	588	0	37.82	0.002	R	GSYGSGGSSYGSGGGSYGSGGGGGGHGSYGSGSSSGGYR	G		Deamidated (R)	0.000000000000000000000000000000000000002.0			File: ~Z:\CORE\RAW_DATA_2021_QE\P910_Sigrun_Lange\P910_S_EV.raw~; SpectrumID: ~3142~; PrecursorID: ~0~; scans: ~6048~	emPAI	48.49
2	1::sp|cRAP087|P02769|ALBU_BOVIN	Serum albumin OS=Bos taurus GN=ALB PE=1 SV=4	2657	58	7.6e-262	71244	191	145	47	42	72	5.82	MKWVTFISLLLLFSSAYSRGVFRRDTHKSEIAHRFKDLGEEHFKGLVLIAFSQYLQQCPFDEHVKLVNELTEFAKTCVADESHAGCEKSLHTLFGDELCKVASLRETYGDMADCCEKQEPERNECFLSHKDDSPDLPKLKPDPNTLCDEFKADEKKFWGKYLYEIARRHPYFYAPELLYYANKYNGVFQECCQAEDKGACLLPKIETMREKVLASSARQRLRCASIQKFGERALKAWSVARLSQKFPKAEFVEVTKLVTDLTKVHKECCHGDLLECADDRADLAKYICDNQDTISSKLKECCDKPLLEKSHCIAEVEKDAIPENLPPLTADFAEDKDVCKNYQEAKDAFLGSFLYEYSRRHPEYAVSVLLRLAKEYEATLEECCAKDDPHACYSTVFDK…	51	3579	1	1	0	395.239	2	-0.0006	257	263	0	45.64	0.0012	K	LVTDLTK	V						File: ~Z:\CORE\RAW_DATA_2021_QE\P910_Sigrun_Lange\P910_S_EV.raw~; SpectrumID: ~3811~; PrecursorID: ~0~; scans: ~6840~
2	1::sp|cRAP087|P02769|ALBU_BOVIN	Serum albumin OS=Bos taurus GN=ALB PE=1 SV=4	2657	58	7.6e-262	71244	191	145	47	42	72	5.82	MKWVTFISLLLLFSSAYSRGVFRRDTHKSEIAHRFKDLGEEHFKGLVLIAFSQYLQQCPFDEHVKLVNELTEFAKTCVADESHAGCEKSLHTLFGDELCKVASLRETYGDMADCCEKQEPERNECFLSHKDDSPDLPKLKPDPNTLCDEFKADEKKFWGKYLYEIARRHPYFYAPELLYYANKYNGVFQECCQAEDKGACLLPKIETMREKVLASSARQRLRCASIQKFGERALKAWSVARLSQKFPKAEFVEVTKLVTDLTKVHKECCHGDLLECADDRADLAKYICDNQDTISSKLKECCDKPLLEKSHCIAEVEKDAIPENLPPLTADFAEDKDVCKNYQEAKDAFLGSFLYEYSRRHPEYAVSVLLRLAKEYEATLEECCAKDDPHACYSTVFDK…	477	2185	1	1	1	449.744	2	-0.0006	483	489	0	32.92	0.027	R	LCVLHEK	T						File: ~Z:\CORE\RAW_DATA_2021_QE\P910_Sigrun_Lange\P910_S_EV.raw~; SpectrumID: ~2382~; PrecursorID: ~0~; scans: ~5095~
2	1::sp|cRAP087|P02769|ALBU_BOVIN	Serum albumin OS=Bos taurus GN=ALB PE=1 SV=4	2657	58	7.6e-262	71244	191	145	47	42	72	5.82	MKWVTFISLLLLFSSAYSRGVFRRDTHKSEIAHRFKDLGEEHFKGLVLIAFSQYLQQCPFDEHVKLVNELTEFAKTCVADESHAGCEKSLHTLFGDELCKVASLRETYGDMADCCEKQEPERNECFLSHKDDSPDLPKLKPDPNTLCDEFKADEKKFWGKYLYEIARRHPYFYAPELLYYANKYNGVFQECCQAEDKGACLLPKIETMREKVLASSARQRLRCASIQKFGERALKAWSVARLSQKFPKAEFVEVTKLVTDLTKVHKECCHGDLLECADDRADLAKYICDNQDTISSKLKECCDKPLLEKSHCIAEVEKDAIPENLPPLTADFAEDKDVCKNYQEAKDAFLGSFLYEYSRRHPEYAVSVLLRLAKEYEATLEECCAKDDPHACYSTVFDK…	586	3590	1	1	1	461.747	2	-0.0005	249	256	0	43.09	0.0052	K	AEFVEVTK	L						File: ~Z:\CORE\RAW_DATA_2021_QE\P910_Sigrun_Lange\P910_S_EV.raw~; SpectrumID: ~3822~; PrecursorID: ~0~; scans: ~6852~
2	1::sp|cRAP087|P02769|ALBU_BOVIN	Serum albumin OS=Bos taurus GN=ALB PE=1 SV=4	2657	58	7.6e-262	71244	191	145	47	42	72	5.82	MKWVTFISLLLLFSSAYSRGVFRRDTHKSEIAHRFKDLGEEHFKGLVLIAFSQYLQQCPFDEHVKLVNELTEFAKTCVADESHAGCEKSLHTLFGDELCKVASLRETYGDMADCCEKQEPERNECFLSHKDDSPDLPKLKPDPNTLCDEFKADEKKFWGKYLYEIARRHPYFYAPELLYYANKYNGVFQECCQAEDKGACLLPKIETMREKVLASSARQRLRCASIQKFGERALKAWSVARLSQKFPKAEFVEVTKLVTDLTKVHKECCHGDLLECADDRADLAKYICDNQDTISSKLKECCDKPLLEKSHCIAEVEKDAIPENLPPLTADFAEDKDVCKNYQEAKDAFLGSFLYEYSRRHPEYAVSVLLRLAKEYEATLEECCAKDDPHACYSTVFDK…	597	4591	1	1	0	464.25	2	-0.0003	161	167	0	36.48	0.014	K	YLYEIAR	R						File: ~Z:\CORE\RAW_DATA_2021_QE\P910_Sigrun_Lange\P910_S_EV.raw~; SpectrumID: ~4826~; PrecursorID: ~0~; scans: ~8036~
2	1::sp|cRAP087|P02769|ALBU_BOVIN	Serum albumin OS=Bos taurus GN=ALB PE=1 SV=4	2657	58	7.6e-262	71244	191	145	47	42	72	5.82	MKWVTFISLLLLFSSAYSRGVFRRDTHKSEIAHRFKDLGEEHFKGLVLIAFSQYLQQCPFDEHVKLVNELTEFAKTCVADESHAGCEKSLHTLFGDELCKVASLRETYGDMADCCEKQEPERNECFLSHKDDSPDLPKLKPDPNTLCDEFKADEKKFWGKYLYEIARRHPYFYAPELLYYANKYNGVFQECCQAEDKGACLLPKIETMREKVLASSARQRLRCASIQKFGERALKAWSVARLSQKFPKAEFVEVTKLVTDLTKVHKECCHGDLLECADDRADLAKYICDNQDTISSKLKECCDKPLLEKSHCIAEVEKDAIPENLPPLTADFAEDKDVCKNYQEAKDAFLGSFLYEYSRRHPEYAVSVLLRLAKEYEATLEECCAKDDPHACYSTVFDK…	983	6427	1	1	1	507.813	2	0.0002	549	557	0	78.29	8.2e-07	K	QTALVELLK	H						File: ~Z:\CORE\RAW_DATA_2021_QE\P910_Sigrun_Lange\P910_S_EV.raw~; SpectrumID: ~6666~; PrecursorID: ~0~; scans: ~10019~
2	1::sp|cRAP087|P02769|ALBU_BOVIN	Serum albumin OS=Bos taurus GN=ALB PE=1 SV=4	2657	58	7.6e-262	71244	191	145	47	42	72	5.82	MKWVTFISLLLLFSSAYSRGVFRRDTHKSEIAHRFKDLGEEHFKGLVLIAFSQYLQQCPFDEHVKLVNELTEFAKTCVADESHAGCEKSLHTLFGDELCKVASLRETYGDMADCCEKQEPERNECFLSHKDDSPDLPKLKPDPNTLCDEFKADEKKFWGKYLYEIARRHPYFYAPELLYYANKYNGVFQECCQAEDKGACLLPKIETMREKVLASSARQRLRCASIQKFGERALKAWSVARLSQKFPKAEFVEVTKLVTDLTKVHKECCHGDLLECADDRADLAKYICDNQDTISSKLKECCDKPLLEKSHCIAEVEKDAIPENLPPLTADFAEDKDVCKNYQEAKDAFLGSFLYEYSRRHPEYAVSVLLRLAKEYEATLEECCAKDDPHACYSTVFDK…	1222	1833	1	1	1	534.724	2	0	413	420	0	45.52	0.0011	K	QNCDQFEK	L						File: ~Z:\CORE\RAW_DATA_2021_QE\P910_Sigrun_Lange\P910_S_EV.raw~; SpectrumID: ~1988~; PrecursorID: ~0~; scans: ~4577~
2	1::sp|cRAP087|P02769|ALBU_BOVIN	Serum albumin OS=Bos taurus GN=ALB PE=1 SV=4	2657	58	7.6e-262	71244	191	145	47	42	72	5.82	MKWVTFISLLLLFSSAYSRGVFRRDTHKSEIAHRFKDLGEEHFKGLVLIAFSQYLQQCPFDEHVKLVNELTEFAKTCVADESHAGCEKSLHTLFGDELCKVASLRETYGDMADCCEKQEPERNECFLSHKDDSPDLPKLKPDPNTLCDEFKADEKKFWGKYLYEIARRHPYFYAPELLYYANKYNGVFQECCQAEDKGACLLPKIETMREKVLASSARQRLRCASIQKFGERALKAWSVARLSQKFPKAEFVEVTKLVTDLTKVHKECCHGDLLECADDRADLAKYICDNQDTISSKLKECCDKPLLEKSHCIAEVEKDAIPENLPPLTADFAEDKDVCKNYQEAKDAFLGSFLYEYSRRHPEYAVSVLLRLAKEYEATLEECCAKDDPHACYSTVFDK…	1412	3892	1	1	1	554.261	2	0	588	597	0	51.69	0.00093	K	EACFAVEGPK	L						File: ~Z:\CORE\RAW_DATA_2021_QE\P910_Sigrun_Lange\P910_S_EV.raw~; SpectrumID: ~4125~; PrecursorID: ~0~; scans: ~7240~
2	1::sp|cRAP087|P02769|ALBU_BOVIN	Serum albumin OS=Bos taurus GN=ALB PE=1 SV=4	2657	58	7.6e-262	71244	191	145	47	42	72	5.82	MKWVTFISLLLLFSSAYSRGVFRRDTHKSEIAHRFKDLGEEHFKGLVLIAFSQYLQQCPFDEHVKLVNELTEFAKTCVADESHAGCEKSLHTLFGDELCKVASLRETYGDMADCCEKQEPERNECFLSHKDDSPDLPKLKPDPNTLCDEFKADEKKFWGKYLYEIARRHPYFYAPELLYYANKYNGVFQECCQAEDKGACLLPKIETMREKVLASSARQRLRCASIQKFGERALKAWSVARLSQKFPKAEFVEVTKLVTDLTKVHKECCHGDLLECADDRADLAKYICDNQDTISSKLKECCDKPLLEKSHCIAEVEKDAIPENLPPLTADFAEDKDVCKNYQEAKDAFLGSFLYEYSRRHPEYAVSVLLRLAKEYEATLEECCAKDDPHACYSTVFDK…	1565	2818	1	1	0	569.752	2	-0.0012	499	507	0	62.79	3.6e-05	K	CCTESLVNR	R						File: ~Z:\CORE\RAW_DATA_2021_QE\P910_Sigrun_Lange\P910_S_EV.raw~; SpectrumID: ~3042~; PrecursorID: ~0~; scans: ~5912~
2	1::sp|cRAP087|P02769|ALBU_BOVIN	Serum albumin OS=Bos taurus GN=ALB PE=1 SV=4	2657	58	7.6e-262	71244	191	145	47	42	72	5.82	MKWVTFISLLLLFSSAYSRGVFRRDTHKSEIAHRFKDLGEEHFKGLVLIAFSQYLQQCPFDEHVKLVNELTEFAKTCVADESHAGCEKSLHTLFGDELCKVASLRETYGDMADCCEKQEPERNECFLSHKDDSPDLPKLKPDPNTLCDEFKADEKKFWGKYLYEIARRHPYFYAPELLYYANKYNGVFQECCQAEDKGACLLPKIETMREKVLASSARQRLRCASIQKFGERALKAWSVARLSQKFPKAEFVEVTKLVTDLTKVHKECCHGDLLECADDRADLAKYICDNQDTISSKLKECCDKPLLEKSHCIAEVEKDAIPENLPPLTADFAEDKDVCKNYQEAKDAFLGSFLYEYSRRHPEYAVSVLLRLAKEYEATLEECCAKDDPHACYSTVFDK…	1592	4699	1	1	1	381.575	3	-0.0024	548	557	1	54.15	0.00013	K	KQTALVELLK	H						File: ~Z:\CORE\RAW_DATA_2021_QE\P910_Sigrun_Lange\P910_S_EV.raw~; SpectrumID: ~4934~; PrecursorID: ~0~; scans: ~8152~
2	1::sp|cRAP087|P02769|ALBU_BOVIN	Serum albumin OS=Bos taurus GN=ALB PE=1 SV=4	2657	58	7.6e-262	71244	191	145	47	42	72	5.82	MKWVTFISLLLLFSSAYSRGVFRRDTHKSEIAHRFKDLGEEHFKGLVLIAFSQYLQQCPFDEHVKLVNELTEFAKTCVADESHAGCEKSLHTLFGDELCKVASLRETYGDMADCCEKQEPERNECFLSHKDDSPDLPKLKPDPNTLCDEFKADEKKFWGKYLYEIARRHPYFYAPELLYYANKYNGVFQECCQAEDKGACLLPKIETMREKVLASSARQRLRCASIQKFGERALKAWSVARLSQKFPKAEFVEVTKLVTDLTKVHKECCHGDLLECADDRADLAKYICDNQDTISSKLKECCDKPLLEKSHCIAEVEKDAIPENLPPLTADFAEDKDVCKNYQEAKDAFLGSFLYEYSRRHPEYAVSVLLRLAKEYEATLEECCAKDDPHACYSTVFDK…	1594	4563	1	1	1	571.86	2	-0.002	548	557	1	77.07	3.6e-07	K	KQTALVELLK	H						File: ~Z:\CORE\RAW_DATA_2021_QE\P910_Sigrun_Lange\P910_S_EV.raw~; SpectrumID: ~4798~; PrecursorID: ~0~; scans: ~8006~
2	1::sp|cRAP087|P02769|ALBU_BOVIN	Serum albumin OS=Bos taurus GN=ALB PE=1 SV=4	2657	58	7.6e-262	71244	191	145	47	42	72	5.82	MKWVTFISLLLLFSSAYSRGVFRRDTHKSEIAHRFKDLGEEHFKGLVLIAFSQYLQQCPFDEHVKLVNELTEFAKTCVADESHAGCEKSLHTLFGDELCKVASLRETYGDMADCCEKQEPERNECFLSHKDDSPDLPKLKPDPNTLCDEFKADEKKFWGKYLYEIARRHPYFYAPELLYYANKYNGVFQECCQAEDKGACLLPKIETMREKVLASSARQRLRCASIQKFGERALKAWSVARLSQKFPKAEFVEVTKLVTDLTKVHKECCHGDLLECADDRADLAKYICDNQDTISSKLKECCDKPLLEKSHCIAEVEKDAIPENLPPLTADFAEDKDVCKNYQEAKDAFLGSFLYEYSRRHPEYAVSVLLRLAKEYEATLEECCAKDDPHACYSTVFDK…	1717	6012	1	1	1	582.318	2	-0.0008	66	75	0	68.1	1.8e-05	K	LVNELTEFAK	T						File: ~Z:\CORE\RAW_DATA_2021_QE\P910_Sigrun_Lange\P910_S_EV.raw~; SpectrumID: ~6251~; PrecursorID: ~0~; scans: ~9565~
2	1::sp|cRAP087|P02769|ALBU_BOVIN	Serum albumin OS=Bos taurus GN=ALB PE=1 SV=4	2657	58	7.6e-262	71244	191	145	47	42	72	5.82	MKWVTFISLLLLFSSAYSRGVFRRDTHKSEIAHRFKDLGEEHFKGLVLIAFSQYLQQCPFDEHVKLVNELTEFAKTCVADESHAGCEKSLHTLFGDELCKVASLRETYGDMADCCEKQEPERNECFLSHKDDSPDLPKLKPDPNTLCDEFKADEKKFWGKYLYEIARRHPYFYAPELLYYANKYNGVFQECCQAEDKGACLLPKIETMREKVLASSARQRLRCASIQKFGERALKAWSVARLSQKFPKAEFVEVTKLVTDLTKVHKECCHGDLLECADDRADLAKYICDNQDTISSKLKECCDKPLLEKSHCIAEVEKDAIPENLPPLTADFAEDKDVCKNYQEAKDAFLGSFLYEYSRRHPEYAVSVLLRLAKEYEATLEECCAKDDPHACYSTVFDK…	2258	2736	1	1	1	417.212	3	-0.0009	35	44	1	51.12	0.0015	R	FKDLGEEHFK	G						File: ~Z:\CORE\RAW_DATA_2021_QE\P910_Sigrun_Lange\P910_S_EV.raw~; SpectrumID: ~2959~; PrecursorID: ~0~; scans: ~5812~
2	1::sp|cRAP087|P02769|ALBU_BOVIN	Serum albumin OS=Bos taurus GN=ALB PE=1 SV=4	2657	58	7.6e-262	71244	191	145	47	42	72	5.82	MKWVTFISLLLLFSSAYSRGVFRRDTHKSEIAHRFKDLGEEHFKGLVLIAFSQYLQQCPFDEHVKLVNELTEFAKTCVADESHAGCEKSLHTLFGDELCKVASLRETYGDMADCCEKQEPERNECFLSHKDDSPDLPKLKPDPNTLCDEFKADEKKFWGKYLYEIARRHPYFYAPELLYYANKYNGVFQECCQAEDKGACLLPKIETMREKVLASSARQRLRCASIQKFGERALKAWSVARLSQKFPKAEFVEVTKLVTDLTKVHKECCHGDLLECADDRADLAKYICDNQDTISSKLKECCDKPLLEKSHCIAEVEKDAIPENLPPLTADFAEDKDVCKNYQEAKDAFLGSFLYEYSRRHPEYAVSVLLRLAKEYEATLEECCAKDDPHACYSTVFDK…	2259	2746	1	1	1	625.314	2	-0.0007	35	44	1	39.37	0.021	R	FKDLGEEHFK	G						File: ~Z:\CORE\RAW_DATA_2021_QE\P910_Sigrun_Lange\P910_S_EV.raw~; SpectrumID: ~2969~; PrecursorID: ~0~; scans: ~5825~
2	1::sp|cRAP087|P02769|ALBU_BOVIN	Serum albumin OS=Bos taurus GN=ALB PE=1 SV=4	2657	58	7.6e-262	71244	191	145	47	42	72	5.82	MKWVTFISLLLLFSSAYSRGVFRRDTHKSEIAHRFKDLGEEHFKGLVLIAFSQYLQQCPFDEHVKLVNELTEFAKTCVADESHAGCEKSLHTLFGDELCKVASLRETYGDMADCCEKQEPERNECFLSHKDDSPDLPKLKPDPNTLCDEFKADEKKFWGKYLYEIARRHPYFYAPELLYYANKYNGVFQECCQAEDKGACLLPKIETMREKVLASSARQRLRCASIQKFGERALKAWSVARLSQKFPKAEFVEVTKLVTDLTKVHKECCHGDLLECADDRADLAKYICDNQDTISSKLKECCDKPLLEKSHCIAEVEKDAIPENLPPLTADFAEDKDVCKNYQEAKDAFLGSFLYEYSRRHPEYAVSVLLRLAKEYEATLEECCAKDDPHACYSTVFDK…	2453	5102	1	1	1	642.358	2	-0.0018	361	371	0	36.54	0.018	R	HPEYAVSVLLR	L						File: ~Z:\CORE\RAW_DATA_2021_QE\P910_Sigrun_Lange\P910_S_EV.raw~; SpectrumID: ~5339~; PrecursorID: ~0~; scans: ~8585~
2	1::sp|cRAP087|P02769|ALBU_BOVIN	Serum albumin OS=Bos taurus GN=ALB PE=1 SV=4	2657	58	7.6e-262	71244	191	145	47	42	72	5.82	MKWVTFISLLLLFSSAYSRGVFRRDTHKSEIAHRFKDLGEEHFKGLVLIAFSQYLQQCPFDEHVKLVNELTEFAKTCVADESHAGCEKSLHTLFGDELCKVASLRETYGDMADCCEKQEPERNECFLSHKDDSPDLPKLKPDPNTLCDEFKADEKKFWGKYLYEIARRHPYFYAPELLYYANKYNGVFQECCQAEDKGACLLPKIETMREKVLASSARQRLRCASIQKFGERALKAWSVARLSQKFPKAEFVEVTKLVTDLTKVHKECCHGDLLECADDRADLAKYICDNQDTISSKLKECCDKPLLEKSHCIAEVEKDAIPENLPPLTADFAEDKDVCKNYQEAKDAFLGSFLYEYSRRHPEYAVSVLLRLAKEYEATLEECCAKDDPHACYSTVFDK…	2491	2277	1	1	1	431.204	3	-0.0035	300	309	0	30.33	0.13	K	ECCDKPLLEK	S						File: ~Z:\CORE\RAW_DATA_2021_QE\P910_Sigrun_Lange\P910_S_EV.raw~; SpectrumID: ~2479~; PrecursorID: ~0~; scans: ~5216~
2	1::sp|cRAP087|P02769|ALBU_BOVIN	Serum albumin OS=Bos taurus GN=ALB PE=1 SV=4	2657	58	7.6e-262	71244	191	145	47	42	72	5.82	MKWVTFISLLLLFSSAYSRGVFRRDTHKSEIAHRFKDLGEEHFKGLVLIAFSQYLQQCPFDEHVKLVNELTEFAKTCVADESHAGCEKSLHTLFGDELCKVASLRETYGDMADCCEKQEPERNECFLSHKDDSPDLPKLKPDPNTLCDEFKADEKKFWGKYLYEIARRHPYFYAPELLYYANKYNGVFQECCQAEDKGACLLPKIETMREKVLASSARQRLRCASIQKFGERALKAWSVARLSQKFPKAEFVEVTKLVTDLTKVHKECCHGDLLECADDRADLAKYICDNQDTISSKLKECCDKPLLEKSHCIAEVEKDAIPENLPPLTADFAEDKDVCKNYQEAKDAFLGSFLYEYSRRHPEYAVSVLLRLAKEYEATLEECCAKDDPHACYSTVFDK…	2599	4115	1	1	1	653.361	2	-0.0012	402	412	0	63.35	4.9e-05	K	HLVDEPQNLIK	Q						File: ~Z:\CORE\RAW_DATA_2021_QE\P910_Sigrun_Lange\P910_S_EV.raw~; SpectrumID: ~4349~; PrecursorID: ~0~; scans: ~7518~
2	1::sp|cRAP087|P02769|ALBU_BOVIN	Serum albumin OS=Bos taurus GN=ALB PE=1 SV=4	2657	58	7.6e-262	71244	191	145	47	42	72	5.82	MKWVTFISLLLLFSSAYSRGVFRRDTHKSEIAHRFKDLGEEHFKGLVLIAFSQYLQQCPFDEHVKLVNELTEFAKTCVADESHAGCEKSLHTLFGDELCKVASLRETYGDMADCCEKQEPERNECFLSHKDDSPDLPKLKPDPNTLCDEFKADEKKFWGKYLYEIARRHPYFYAPELLYYANKYNGVFQECCQAEDKGACLLPKIETMREKVLASSARQRLRCASIQKFGERALKAWSVARLSQKFPKAEFVEVTKLVTDLTKVHKECCHGDLLECADDRADLAKYICDNQDTISSKLKECCDKPLLEKSHCIAEVEKDAIPENLPPLTADFAEDKDVCKNYQEAKDAFLGSFLYEYSRRHPEYAVSVLLRLAKEYEATLEECCAKDDPHACYSTVFDK…	3080	7983	1	1	1	700.349	2	-0.0023	569	580	0	62.1	8.7e-05	K	TVMENFVAFVDK	C						File: ~Z:\CORE\RAW_DATA_2021_QE\P910_Sigrun_Lange\P910_S_EV.raw~; SpectrumID: ~8282~; PrecursorID: ~0~; scans: ~11727~
2	1::sp|cRAP087|P02769|ALBU_BOVIN	Serum albumin OS=Bos taurus GN=ALB PE=1 SV=4	2657	58	7.6e-262	71244	191	145	47	42	72	5.82	MKWVTFISLLLLFSSAYSRGVFRRDTHKSEIAHRFKDLGEEHFKGLVLIAFSQYLQQCPFDEHVKLVNELTEFAKTCVADESHAGCEKSLHTLFGDELCKVASLRETYGDMADCCEKQEPERNECFLSHKDDSPDLPKLKPDPNTLCDEFKADEKKFWGKYLYEIARRHPYFYAPELLYYANKYNGVFQECCQAEDKGACLLPKIETMREKVLASSARQRLRCASIQKFGERALKAWSVARLSQKFPKAEFVEVTKLVTDLTKVHKECCHGDLLECADDRADLAKYICDNQDTISSKLKECCDKPLLEKSHCIAEVEKDAIPENLPPLTADFAEDKDVCKNYQEAKDAFLGSFLYEYSRRHPEYAVSVLLRLAKEYEATLEECCAKDDPHACYSTVFDK…	3081	7917	1	1	1	467.235	3	-0.0014	569	580	0	42.86	0.0074	K	TVMENFVAFVDK	C						File: ~Z:\CORE\RAW_DATA_2021_QE\P910_Sigrun_Lange\P910_S_EV.raw~; SpectrumID: ~8207~; PrecursorID: ~0~; scans: ~11647~
2	1::sp|cRAP087|P02769|ALBU_BOVIN	Serum albumin OS=Bos taurus GN=ALB PE=1 SV=4	2657	58	7.6e-262	71244	191	145	47	42	72	5.82	MKWVTFISLLLLFSSAYSRGVFRRDTHKSEIAHRFKDLGEEHFKGLVLIAFSQYLQQCPFDEHVKLVNELTEFAKTCVADESHAGCEKSLHTLFGDELCKVASLRETYGDMADCCEKQEPERNECFLSHKDDSPDLPKLKPDPNTLCDEFKADEKKFWGKYLYEIARRHPYFYAPELLYYANKYNGVFQECCQAEDKGACLLPKIETMREKVLASSARQRLRCASIQKFGERALKAWSVARLSQKFPKAEFVEVTKLVTDLTKVHKECCHGDLLECADDRADLAKYICDNQDTISSKLKECCDKPLLEKSHCIAEVEKDAIPENLPPLTADFAEDKDVCKNYQEAKDAFLGSFLYEYSRRHPEYAVSVLLRLAKEYEATLEECCAKDDPHACYSTVFDK…	3083	7877	1	1	1	700.841	2	-0.0016	569	580	0	59.47	0.00015	K	TVMENFVAFVDK	C		Deamidated (NQ)	0.000010000000.0			File: ~Z:\CORE\RAW_DATA_2021_QE\P910_Sigrun_Lange\P910_S_EV.raw~; SpectrumID: ~8161~; PrecursorID: ~0~; scans: ~11599~
2	1::sp|cRAP087|P02769|ALBU_BOVIN	Serum albumin OS=Bos taurus GN=ALB PE=1 SV=4	2657	58	7.6e-262	71244	191	145	47	42	72	5.82	MKWVTFISLLLLFSSAYSRGVFRRDTHKSEIAHRFKDLGEEHFKGLVLIAFSQYLQQCPFDEHVKLVNELTEFAKTCVADESHAGCEKSLHTLFGDELCKVASLRETYGDMADCCEKQEPERNECFLSHKDDSPDLPKLKPDPNTLCDEFKADEKKFWGKYLYEIARRHPYFYAPELLYYANKYNGVFQECCQAEDKGACLLPKIETMREKVLASSARQRLRCASIQKFGERALKAWSVARLSQKFPKAEFVEVTKLVTDLTKVHKECCHGDLLECADDRADLAKYICDNQDTISSKLKECCDKPLLEKSHCIAEVEKDAIPENLPPLTADFAEDKDVCKNYQEAKDAFLGSFLYEYSRRHPEYAVSVLLRLAKEYEATLEECCAKDDPHACYSTVFDK…	3143	6733	1	1	1	708.346	2	-0.0035	569	580	0	78.18	2e-06	K	TVMENFVAFVDK	C		Oxidation (M)	0.003000000000.0			File: ~Z:\CORE\RAW_DATA_2021_QE\P910_Sigrun_Lange\P910_S_EV.raw~; SpectrumID: ~6972~; PrecursorID: ~0~; scans: ~10342~
2	1::sp|cRAP087|P02769|ALBU_BOVIN	Serum albumin OS=Bos taurus GN=ALB PE=1 SV=4	2657	58	7.6e-262	71244	191	145	47	42	72	5.82	MKWVTFISLLLLFSSAYSRGVFRRDTHKSEIAHRFKDLGEEHFKGLVLIAFSQYLQQCPFDEHVKLVNELTEFAKTCVADESHAGCEKSLHTLFGDELCKVASLRETYGDMADCCEKQEPERNECFLSHKDDSPDLPKLKPDPNTLCDEFKADEKKFWGKYLYEIARRHPYFYAPELLYYANKYNGVFQECCQAEDKGACLLPKIETMREKVLASSARQRLRCASIQKFGERALKAWSVARLSQKFPKAEFVEVTKLVTDLTKVHKECCHGDLLECADDRADLAKYICDNQDTISSKLKECCDKPLLEKSHCIAEVEKDAIPENLPPLTADFAEDKDVCKNYQEAKDAFLGSFLYEYSRRHPEYAVSVLLRLAKEYEATLEECCAKDDPHACYSTVFDK…	3155	5348	1	1	1	710.349	2	-0.0032	89	100	0	76.88	4e-06	K	SLHTLFGDELCK	V						File: ~Z:\CORE\RAW_DATA_2021_QE\P910_Sigrun_Lange\P910_S_EV.raw~; SpectrumID: ~5586~; PrecursorID: ~0~; scans: ~8854~
2	1::sp|cRAP087|P02769|ALBU_BOVIN	Serum albumin OS=Bos taurus GN=ALB PE=1 SV=4	2657	58	7.6e-262	71244	191	145	47	42	72	5.82	MKWVTFISLLLLFSSAYSRGVFRRDTHKSEIAHRFKDLGEEHFKGLVLIAFSQYLQQCPFDEHVKLVNELTEFAKTCVADESHAGCEKSLHTLFGDELCKVASLRETYGDMADCCEKQEPERNECFLSHKDDSPDLPKLKPDPNTLCDEFKADEKKFWGKYLYEIARRHPYFYAPELLYYANKYNGVFQECCQAEDKGACLLPKIETMREKVLASSARQRLRCASIQKFGERALKAWSVARLSQKFPKAEFVEVTKLVTDLTKVHKECCHGDLLECADDRADLAKYICDNQDTISSKLKECCDKPLLEKSHCIAEVEKDAIPENLPPLTADFAEDKDVCKNYQEAKDAFLGSFLYEYSRRHPEYAVSVLLRLAKEYEATLEECCAKDDPHACYSTVFDK…	3158	5620	1	1	1	473.903	3	-0.0005	89	100	0	59.21	0.00023	K	SLHTLFGDELCK	V						File: ~Z:\CORE\RAW_DATA_2021_QE\P910_Sigrun_Lange\P910_S_EV.raw~; SpectrumID: ~5859~; PrecursorID: ~0~; scans: ~9145~
2	1::sp|cRAP087|P02769|ALBU_BOVIN	Serum albumin OS=Bos taurus GN=ALB PE=1 SV=4	2657	58	7.6e-262	71244	191	145	47	42	72	5.82	MKWVTFISLLLLFSSAYSRGVFRRDTHKSEIAHRFKDLGEEHFKGLVLIAFSQYLQQCPFDEHVKLVNELTEFAKTCVADESHAGCEKSLHTLFGDELCKVASLRETYGDMADCCEKQEPERNECFLSHKDDSPDLPKLKPDPNTLCDEFKADEKKFWGKYLYEIARRHPYFYAPELLYYANKYNGVFQECCQAEDKGACLLPKIETMREKVLASSARQRLRCASIQKFGERALKAWSVARLSQKFPKAEFVEVTKLVTDLTKVHKECCHGDLLECADDRADLAKYICDNQDTISSKLKECCDKPLLEKSHCIAEVEKDAIPENLPPLTADFAEDKDVCKNYQEAKDAFLGSFLYEYSRRHPEYAVSVLLRLAKEYEATLEECCAKDDPHACYSTVFDK…	3260	4260	1	1	1	480.609	3	0.0004	360	371	1	72.9	3.1e-06	R	RHPEYAVSVLLR	L						File: ~Z:\CORE\RAW_DATA_2021_QE\P910_Sigrun_Lange\P910_S_EV.raw~; SpectrumID: ~4494~; PrecursorID: ~0~; scans: ~7676~
2	1::sp|cRAP087|P02769|ALBU_BOVIN	Serum albumin OS=Bos taurus GN=ALB PE=1 SV=4	2657	58	7.6e-262	71244	191	145	47	42	72	5.82	MKWVTFISLLLLFSSAYSRGVFRRDTHKSEIAHRFKDLGEEHFKGLVLIAFSQYLQQCPFDEHVKLVNELTEFAKTCVADESHAGCEKSLHTLFGDELCKVASLRETYGDMADCCEKQEPERNECFLSHKDDSPDLPKLKPDPNTLCDEFKADEKKFWGKYLYEIARRHPYFYAPELLYYANKYNGVFQECCQAEDKGACLLPKIETMREKVLASSARQRLRCASIQKFGERALKAWSVARLSQKFPKAEFVEVTKLVTDLTKVHKECCHGDLLECADDRADLAKYICDNQDTISSKLKECCDKPLLEKSHCIAEVEKDAIPENLPPLTADFAEDKDVCKNYQEAKDAFLGSFLYEYSRRHPEYAVSVLLRLAKEYEATLEECCAKDDPHACYSTVFDK…	3264	5072	1	1	1	480.942	3	0.0151	360	371	1	20.5	0.53	R	RHPEYAVSVLLR	L		Deamidated (R)	0.200000000000.0			File: ~Z:\CORE\RAW_DATA_2021_QE\P910_Sigrun_Lange\P910_S_EV.raw~; SpectrumID: ~5308~; PrecursorID: ~0~; scans: ~8551~
2	1::sp|cRAP087|P02769|ALBU_BOVIN	Serum albumin OS=Bos taurus GN=ALB PE=1 SV=4	2657	58	7.6e-262	71244	191	145	47	42	72	5.82	MKWVTFISLLLLFSSAYSRGVFRRDTHKSEIAHRFKDLGEEHFKGLVLIAFSQYLQQCPFDEHVKLVNELTEFAKTCVADESHAGCEKSLHTLFGDELCKVASLRETYGDMADCCEKQEPERNECFLSHKDDSPDLPKLKPDPNTLCDEFKADEKKFWGKYLYEIARRHPYFYAPELLYYANKYNGVFQECCQAEDKGACLLPKIETMREKVLASSARQRLRCASIQKFGERALKAWSVARLSQKFPKAEFVEVTKLVTDLTKVHKECCHGDLLECADDRADLAKYICDNQDTISSKLKECCDKPLLEKSHCIAEVEKDAIPENLPPLTADFAEDKDVCKNYQEAKDAFLGSFLYEYSRRHPEYAVSVLLRLAKEYEATLEECCAKDDPHACYSTVFDK…	3281	3102	1	1	1	722.324	2	-0.0017	286	297	0	85.36	2.6e-07	K	YICDNQDTISSK	L						File: ~Z:\CORE\RAW_DATA_2021_QE\P910_Sigrun_Lange\P910_S_EV.raw~; SpectrumID: ~3330~; PrecursorID: ~0~; scans: ~6281~
2	1::sp|cRAP087|P02769|ALBU_BOVIN	Serum albumin OS=Bos taurus GN=ALB PE=1 SV=4	2657	58	7.6e-262	71244	191	145	47	42	72	5.82	MKWVTFISLLLLFSSAYSRGVFRRDTHKSEIAHRFKDLGEEHFKGLVLIAFSQYLQQCPFDEHVKLVNELTEFAKTCVADESHAGCEKSLHTLFGDELCKVASLRETYGDMADCCEKQEPERNECFLSHKDDSPDLPKLKPDPNTLCDEFKADEKKFWGKYLYEIARRHPYFYAPELLYYANKYNGVFQECCQAEDKGACLLPKIETMREKVLASSARQRLRCASIQKFGERALKAWSVARLSQKFPKAEFVEVTKLVTDLTKVHKECCHGDLLECADDRADLAKYICDNQDTISSKLKECCDKPLLEKSHCIAEVEKDAIPENLPPLTADFAEDKDVCKNYQEAKDAFLGSFLYEYSRRHPEYAVSVLLRLAKEYEATLEECCAKDDPHACYSTVFDK…	3286	3378	1	1	1	722.814	2	-0.0049	286	297	0	47.45	0.0012	K	YICDNQDTISSK	L		Deamidated (NQ)	0.000010000000.0			File: ~Z:\CORE\RAW_DATA_2021_QE\P910_Sigrun_Lange\P910_S_EV.raw~; SpectrumID: ~3609~; PrecursorID: ~0~; scans: ~6607~
2	1::sp|cRAP087|P02769|ALBU_BOVIN	Serum albumin OS=Bos taurus GN=ALB PE=1 SV=4	2657	58	7.6e-262	71244	191	145	47	42	72	5.82	MKWVTFISLLLLFSSAYSRGVFRRDTHKSEIAHRFKDLGEEHFKGLVLIAFSQYLQQCPFDEHVKLVNELTEFAKTCVADESHAGCEKSLHTLFGDELCKVASLRETYGDMADCCEKQEPERNECFLSHKDDSPDLPKLKPDPNTLCDEFKADEKKFWGKYLYEIARRHPYFYAPELLYYANKYNGVFQECCQAEDKGACLLPKIETMREKVLASSARQRLRCASIQKFGERALKAWSVARLSQKFPKAEFVEVTKLVTDLTKVHKECCHGDLLECADDRADLAKYICDNQDTISSKLKECCDKPLLEKSHCIAEVEKDAIPENLPPLTADFAEDKDVCKNYQEAKDAFLGSFLYEYSRRHPEYAVSVLLRLAKEYEATLEECCAKDDPHACYSTVFDK…	3365	1486	1	1	1	732.296	2	-0.0043	76	88	0	46.87	0.00038	K	TCVADESHAGCEK	S						File: ~Z:\CORE\RAW_DATA_2021_QE\P910_Sigrun_Lange\P910_S_EV.raw~; SpectrumID: ~1555~; PrecursorID: ~0~; scans: ~4010~
2	1::sp|cRAP087|P02769|ALBU_BOVIN	Serum albumin OS=Bos taurus GN=ALB PE=1 SV=4	2657	58	7.6e-262	71244	191	145	47	42	72	5.82	MKWVTFISLLLLFSSAYSRGVFRRDTHKSEIAHRFKDLGEEHFKGLVLIAFSQYLQQCPFDEHVKLVNELTEFAKTCVADESHAGCEKSLHTLFGDELCKVASLRETYGDMADCCEKQEPERNECFLSHKDDSPDLPKLKPDPNTLCDEFKADEKKFWGKYLYEIARRHPYFYAPELLYYANKYNGVFQECCQAEDKGACLLPKIETMREKVLASSARQRLRCASIQKFGERALKAWSVARLSQKFPKAEFVEVTKLVTDLTKVHKECCHGDLLECADDRADLAKYICDNQDTISSKLKECCDKPLLEKSHCIAEVEKDAIPENLPPLTADFAEDKDVCKNYQEAKDAFLGSFLYEYSRRHPEYAVSVLLRLAKEYEATLEECCAKDDPHACYSTVFDK…	3368	1543	1	1	1	488.535	3	0.0001	76	88	0	54.65	7.3e-05	K	TCVADESHAGCEK	S						File: ~Z:\CORE\RAW_DATA_2021_QE\P910_Sigrun_Lange\P910_S_EV.raw~; SpectrumID: ~1640~; PrecursorID: ~0~; scans: ~4115~
2	1::sp|cRAP087|P02769|ALBU_BOVIN	Serum albumin OS=Bos taurus GN=ALB PE=1 SV=4	2657	58	7.6e-262	71244	191	145	47	42	72	5.82	MKWVTFISLLLLFSSAYSRGVFRRDTHKSEIAHRFKDLGEEHFKGLVLIAFSQYLQQCPFDEHVKLVNELTEFAKTCVADESHAGCEKSLHTLFGDELCKVASLRETYGDMADCCEKQEPERNECFLSHKDDSPDLPKLKPDPNTLCDEFKADEKKFWGKYLYEIARRHPYFYAPELLYYANKYNGVFQECCQAEDKGACLLPKIETMREKVLASSARQRLRCASIQKFGERALKAWSVARLSQKFPKAEFVEVTKLVTDLTKVHKECCHGDLLECADDRADLAKYICDNQDTISSKLKECCDKPLLEKSHCIAEVEKDAIPENLPPLTADFAEDKDVCKNYQEAKDAFLGSFLYEYSRRHPEYAVSVLLRLAKEYEATLEECCAKDDPHACYSTVFDK…	3435	3078	1	1	1	739.766	2	0.002	106	117	0	59.49	2.7e-06	R	ETYGDMADCCEK	Q						File: ~Z:\CORE\RAW_DATA_2021_QE\P910_Sigrun_Lange\P910_S_EV.raw~; SpectrumID: ~3306~; PrecursorID: ~0~; scans: ~6252~
2	1::sp|cRAP087|P02769|ALBU_BOVIN	Serum albumin OS=Bos taurus GN=ALB PE=1 SV=4	2657	58	7.6e-262	71244	191	145	47	42	72	5.82	MKWVTFISLLLLFSSAYSRGVFRRDTHKSEIAHRFKDLGEEHFKGLVLIAFSQYLQQCPFDEHVKLVNELTEFAKTCVADESHAGCEKSLHTLFGDELCKVASLRETYGDMADCCEKQEPERNECFLSHKDDSPDLPKLKPDPNTLCDEFKADEKKFWGKYLYEIARRHPYFYAPELLYYANKYNGVFQECCQAEDKGACLLPKIETMREKVLASSARQRLRCASIQKFGERALKAWSVARLSQKFPKAEFVEVTKLVTDLTKVHKECCHGDLLECADDRADLAKYICDNQDTISSKLKECCDKPLLEKSHCIAEVEKDAIPENLPPLTADFAEDKDVCKNYQEAKDAFLGSFLYEYSRRHPEYAVSVLLRLAKEYEATLEECCAKDDPHACYSTVFDK…	3446	7119	1	1	1	493.936	3	-0.0008	421	433	0	61.31	9.2e-05	K	LGEYGFQNALIVR	Y						File: ~Z:\CORE\RAW_DATA_2021_QE\P910_Sigrun_Lange\P910_S_EV.raw~; SpectrumID: ~7360~; PrecursorID: ~0~; scans: ~10753~
2	1::sp|cRAP087|P02769|ALBU_BOVIN	Serum albumin OS=Bos taurus GN=ALB PE=1 SV=4	2657	58	7.6e-262	71244	191	145	47	42	72	5.82	MKWVTFISLLLLFSSAYSRGVFRRDTHKSEIAHRFKDLGEEHFKGLVLIAFSQYLQQCPFDEHVKLVNELTEFAKTCVADESHAGCEKSLHTLFGDELCKVASLRETYGDMADCCEKQEPERNECFLSHKDDSPDLPKLKPDPNTLCDEFKADEKKFWGKYLYEIARRHPYFYAPELLYYANKYNGVFQECCQAEDKGACLLPKIETMREKVLASSARQRLRCASIQKFGERALKAWSVARLSQKFPKAEFVEVTKLVTDLTKVHKECCHGDLLECADDRADLAKYICDNQDTISSKLKECCDKPLLEKSHCIAEVEKDAIPENLPPLTADFAEDKDVCKNYQEAKDAFLGSFLYEYSRRHPEYAVSVLLRLAKEYEATLEECCAKDDPHACYSTVFDK…	3447	7092	1	1	1	740.401	2	-0.0007	421	433	0	97.87	2e-08	K	LGEYGFQNALIVR	Y						File: ~Z:\CORE\RAW_DATA_2021_QE\P910_Sigrun_Lange\P910_S_EV.raw~; SpectrumID: ~7332~; PrecursorID: ~0~; scans: ~10724~
2	1::sp|cRAP087|P02769|ALBU_BOVIN	Serum albumin OS=Bos taurus GN=ALB PE=1 SV=4	2657	58	7.6e-262	71244	191	145	47	42	72	5.82	MKWVTFISLLLLFSSAYSRGVFRRDTHKSEIAHRFKDLGEEHFKGLVLIAFSQYLQQCPFDEHVKLVNELTEFAKTCVADESHAGCEKSLHTLFGDELCKVASLRETYGDMADCCEKQEPERNECFLSHKDDSPDLPKLKPDPNTLCDEFKADEKKFWGKYLYEIARRHPYFYAPELLYYANKYNGVFQECCQAEDKGACLLPKIETMREKVLASSARQRLRCASIQKFGERALKAWSVARLSQKFPKAEFVEVTKLVTDLTKVHKECCHGDLLECADDRADLAKYICDNQDTISSKLKECCDKPLLEKSHCIAEVEKDAIPENLPPLTADFAEDKDVCKNYQEAKDAFLGSFLYEYSRRHPEYAVSVLLRLAKEYEATLEECCAKDDPHACYSTVFDK…	3452	7364	1	1	1	740.893	2	-0.0012	421	433	0	97.44	2.5e-08	K	LGEYGFQNALIVR	Y		Deamidated (NQ)	0.0000000100000.0			File: ~Z:\CORE\RAW_DATA_2021_QE\P910_Sigrun_Lange\P910_S_EV.raw~; SpectrumID: ~7608~; PrecursorID: ~0~; scans: ~11015~
2	1::sp|cRAP087|P02769|ALBU_BOVIN	Serum albumin OS=Bos taurus GN=ALB PE=1 SV=4	2657	58	7.6e-262	71244	191	145	47	42	72	5.82	MKWVTFISLLLLFSSAYSRGVFRRDTHKSEIAHRFKDLGEEHFKGLVLIAFSQYLQQCPFDEHVKLVNELTEFAKTCVADESHAGCEKSLHTLFGDELCKVASLRETYGDMADCCEKQEPERNECFLSHKDDSPDLPKLKPDPNTLCDEFKADEKKFWGKYLYEIARRHPYFYAPELLYYANKYNGVFQECCQAEDKGACLLPKIETMREKVLASSARQRLRCASIQKFGERALKAWSVARLSQKFPKAEFVEVTKLVTDLTKVHKECCHGDLLECADDRADLAKYICDNQDTISSKLKECCDKPLLEKSHCIAEVEKDAIPENLPPLTADFAEDKDVCKNYQEAKDAFLGSFLYEYSRRHPEYAVSVLLRLAKEYEATLEECCAKDDPHACYSTVFDK…	3545	2093	1	1	1	747.761	2	-0.0031	106	117	0	41.52	7e-05	R	ETYGDMADCCEK	Q		Oxidation (M)	0.000003000000.0			File: ~Z:\CORE\RAW_DATA_2021_QE\P910_Sigrun_Lange\P910_S_EV.raw~; SpectrumID: ~2283~; PrecursorID: ~0~; scans: ~4962~
2	1::sp|cRAP087|P02769|ALBU_BOVIN	Serum albumin OS=Bos taurus GN=ALB PE=1 SV=4	2657	58	7.6e-262	71244	191	145	47	42	72	5.82	MKWVTFISLLLLFSSAYSRGVFRRDTHKSEIAHRFKDLGEEHFKGLVLIAFSQYLQQCPFDEHVKLVNELTEFAKTCVADESHAGCEKSLHTLFGDELCKVASLRETYGDMADCCEKQEPERNECFLSHKDDSPDLPKLKPDPNTLCDEFKADEKKFWGKYLYEIARRHPYFYAPELLYYANKYNGVFQECCQAEDKGACLLPKIETMREKVLASSARQRLRCASIQKFGERALKAWSVARLSQKFPKAEFVEVTKLVTDLTKVHKECCHGDLLECADDRADLAKYICDNQDTISSKLKECCDKPLLEKSHCIAEVEKDAIPENLPPLTADFAEDKDVCKNYQEAKDAFLGSFLYEYSRRHPEYAVSVLLRLAKEYEATLEECCAKDDPHACYSTVFDK…	3582	3558	1	1	1	751.81	2	-0.0007	375	386	0	60.17	3.4e-05	K	EYEATLEECCAK	D						File: ~Z:\CORE\RAW_DATA_2021_QE\P910_Sigrun_Lange\P910_S_EV.raw~; SpectrumID: ~3789~; PrecursorID: ~0~; scans: ~6814~
2	1::sp|cRAP087|P02769|ALBU_BOVIN	Serum albumin OS=Bos taurus GN=ALB PE=1 SV=4	2657	58	7.6e-262	71244	191	145	47	42	72	5.82	MKWVTFISLLLLFSSAYSRGVFRRDTHKSEIAHRFKDLGEEHFKGLVLIAFSQYLQQCPFDEHVKLVNELTEFAKTCVADESHAGCEKSLHTLFGDELCKVASLRETYGDMADCCEKQEPERNECFLSHKDDSPDLPKLKPDPNTLCDEFKADEKKFWGKYLYEIARRHPYFYAPELLYYANKYNGVFQECCQAEDKGACLLPKIETMREKVLASSARQRLRCASIQKFGERALKAWSVARLSQKFPKAEFVEVTKLVTDLTKVHKECCHGDLLECADDRADLAKYICDNQDTISSKLKECCDKPLLEKSHCIAEVEKDAIPENLPPLTADFAEDKDVCKNYQEAKDAFLGSFLYEYSRRHPEYAVSVLLRLAKEYEATLEECCAKDDPHACYSTVFDK…	3617	5606	1	1	0	756.424	2	-0.0029	438	451	0	66.83	1.4e-05	K	VPQVSTPTLVEVSR	S						File: ~Z:\CORE\RAW_DATA_2021_QE\P910_Sigrun_Lange\P910_S_EV.raw~; SpectrumID: ~5845~; PrecursorID: ~0~; scans: ~9130~
2	1::sp|cRAP087|P02769|ALBU_BOVIN	Serum albumin OS=Bos taurus GN=ALB PE=1 SV=4	2657	58	7.6e-262	71244	191	145	47	42	72	5.82	MKWVTFISLLLLFSSAYSRGVFRRDTHKSEIAHRFKDLGEEHFKGLVLIAFSQYLQQCPFDEHVKLVNELTEFAKTCVADESHAGCEKSLHTLFGDELCKVASLRETYGDMADCCEKQEPERNECFLSHKDDSPDLPKLKPDPNTLCDEFKADEKKFWGKYLYEIARRHPYFYAPELLYYANKYNGVFQECCQAEDKGACLLPKIETMREKVLASSARQRLRCASIQKFGERALKAWSVARLSQKFPKAEFVEVTKLVTDLTKVHKECCHGDLLECADDRADLAKYICDNQDTISSKLKECCDKPLLEKSHCIAEVEKDAIPENLPPLTADFAEDKDVCKNYQEAKDAFLGSFLYEYSRRHPEYAVSVLLRLAKEYEATLEECCAKDDPHACYSTVFDK…	3815	2195	1	1	1	383.95	4	-0.0011	298	309	1	32.22	0.12	K	LKECCDKPLLEK	S						File: ~Z:\CORE\RAW_DATA_2021_QE\P910_Sigrun_Lange\P910_S_EV.raw~; SpectrumID: ~2395~; PrecursorID: ~0~; scans: ~5112~
2	1::sp|cRAP087|P02769|ALBU_BOVIN	Serum albumin OS=Bos taurus GN=ALB PE=1 SV=4	2657	58	7.6e-262	71244	191	145	47	42	72	5.82	MKWVTFISLLLLFSSAYSRGVFRRDTHKSEIAHRFKDLGEEHFKGLVLIAFSQYLQQCPFDEHVKLVNELTEFAKTCVADESHAGCEKSLHTLFGDELCKVASLRETYGDMADCCEKQEPERNECFLSHKDDSPDLPKLKPDPNTLCDEFKADEKKFWGKYLYEIARRHPYFYAPELLYYANKYNGVFQECCQAEDKGACLLPKIETMREKVLASSARQRLRCASIQKFGERALKAWSVARLSQKFPKAEFVEVTKLVTDLTKVHKECCHGDLLECADDRADLAKYICDNQDTISSKLKECCDKPLLEKSHCIAEVEKDAIPENLPPLTADFAEDKDVCKNYQEAKDAFLGSFLYEYSRRHPEYAVSVLLRLAKEYEATLEECCAKDDPHACYSTVFDK…	3816	2288	1	1	1	511.598	3	-0.0011	298	309	1	53.28	0.00093	K	LKECCDKPLLEK	S						File: ~Z:\CORE\RAW_DATA_2021_QE\P910_Sigrun_Lange\P910_S_EV.raw~; SpectrumID: ~2490~; PrecursorID: ~0~; scans: ~5234~
2	1::sp|cRAP087|P02769|ALBU_BOVIN	Serum albumin OS=Bos taurus GN=ALB PE=1 SV=4	2657	58	7.6e-262	71244	191	145	47	42	72	5.82	MKWVTFISLLLLFSSAYSRGVFRRDTHKSEIAHRFKDLGEEHFKGLVLIAFSQYLQQCPFDEHVKLVNELTEFAKTCVADESHAGCEKSLHTLFGDELCKVASLRETYGDMADCCEKQEPERNECFLSHKDDSPDLPKLKPDPNTLCDEFKADEKKFWGKYLYEIARRHPYFYAPELLYYANKYNGVFQECCQAEDKGACLLPKIETMREKVLASSARQRLRCASIQKFGERALKAWSVARLSQKFPKAEFVEVTKLVTDLTKVHKECCHGDLLECADDRADLAKYICDNQDTISSKLKECCDKPLLEKSHCIAEVEKDAIPENLPPLTADFAEDKDVCKNYQEAKDAFLGSFLYEYSRRHPEYAVSVLLRLAKEYEATLEECCAKDDPHACYSTVFDK…	3871	3618	1	1	1	516.304	3	0.0015	400	412	1	24.14	0.12	K	LKHLVDEPQNLIK	Q						File: ~Z:\CORE\RAW_DATA_2021_QE\P910_Sigrun_Lange\P910_S_EV.raw~; SpectrumID: ~3850~; PrecursorID: ~0~; scans: ~6883~
2	1::sp|cRAP087|P02769|ALBU_BOVIN	Serum albumin OS=Bos taurus GN=ALB PE=1 SV=4	2657	58	7.6e-262	71244	191	145	47	42	72	5.82	MKWVTFISLLLLFSSAYSRGVFRRDTHKSEIAHRFKDLGEEHFKGLVLIAFSQYLQQCPFDEHVKLVNELTEFAKTCVADESHAGCEKSLHTLFGDELCKVASLRETYGDMADCCEKQEPERNECFLSHKDDSPDLPKLKPDPNTLCDEFKADEKKFWGKYLYEIARRHPYFYAPELLYYANKYNGVFQECCQAEDKGACLLPKIETMREKVLASSARQRLRCASIQKFGERALKAWSVARLSQKFPKAEFVEVTKLVTDLTKVHKECCHGDLLECADDRADLAKYICDNQDTISSKLKECCDKPLLEKSHCIAEVEKDAIPENLPPLTADFAEDKDVCKNYQEAKDAFLGSFLYEYSRRHPEYAVSVLLRLAKEYEATLEECCAKDDPHACYSTVFDK…	3898	4264	1	1	1	777.828	2	-0.0032	387	399	0	59.16	7e-05	K	DDPHACYSTVFDK	L						File: ~Z:\CORE\RAW_DATA_2021_QE\P910_Sigrun_Lange\P910_S_EV.raw~; SpectrumID: ~4498~; PrecursorID: ~0~; scans: ~7680~
2	1::sp|cRAP087|P02769|ALBU_BOVIN	Serum albumin OS=Bos taurus GN=ALB PE=1 SV=4	2657	58	7.6e-262	71244	191	145	47	42	72	5.82	MKWVTFISLLLLFSSAYSRGVFRRDTHKSEIAHRFKDLGEEHFKGLVLIAFSQYLQQCPFDEHVKLVNELTEFAKTCVADESHAGCEKSLHTLFGDELCKVASLRETYGDMADCCEKQEPERNECFLSHKDDSPDLPKLKPDPNTLCDEFKADEKKFWGKYLYEIARRHPYFYAPELLYYANKYNGVFQECCQAEDKGACLLPKIETMREKVLASSARQRLRCASIQKFGERALKAWSVARLSQKFPKAEFVEVTKLVTDLTKVHKECCHGDLLECADDRADLAKYICDNQDTISSKLKECCDKPLLEKSHCIAEVEKDAIPENLPPLTADFAEDKDVCKNYQEAKDAFLGSFLYEYSRRHPEYAVSVLLRLAKEYEATLEECCAKDDPHACYSTVFDK…	3899	4263	1	1	1	518.889	3	0	387	399	0	40.44	0.0054	K	DDPHACYSTVFDK	L						File: ~Z:\CORE\RAW_DATA_2021_QE\P910_Sigrun_Lange\P910_S_EV.raw~; SpectrumID: ~4497~; PrecursorID: ~0~; scans: ~7679~
2	1::sp|cRAP087|P02769|ALBU_BOVIN	Serum albumin OS=Bos taurus GN=ALB PE=1 SV=4	2657	58	7.6e-262	71244	191	145	47	42	72	5.82	MKWVTFISLLLLFSSAYSRGVFRRDTHKSEIAHRFKDLGEEHFKGLVLIAFSQYLQQCPFDEHVKLVNELTEFAKTCVADESHAGCEKSLHTLFGDELCKVASLRETYGDMADCCEKQEPERNECFLSHKDDSPDLPKLKPDPNTLCDEFKADEKKFWGKYLYEIARRHPYFYAPELLYYANKYNGVFQECCQAEDKGACLLPKIETMREKVLASSARQRLRCASIQKFGERALKAWSVARLSQKFPKAEFVEVTKLVTDLTKVHKECCHGDLLECADDRADLAKYICDNQDTISSKLKECCDKPLLEKSHCIAEVEKDAIPENLPPLTADFAEDKDVCKNYQEAKDAFLGSFLYEYSRRHPEYAVSVLLRLAKEYEATLEECCAKDDPHACYSTVFDK…	3959	4570	1	1	1	526.26	3	-0.0017	139	151	0	55.65	0.00055	K	LKPDPNTLCDEFK	A						File: ~Z:\CORE\RAW_DATA_2021_QE\P910_Sigrun_Lange\P910_S_EV.raw~; SpectrumID: ~4805~; PrecursorID: ~0~; scans: ~8014~
2	1::sp|cRAP087|P02769|ALBU_BOVIN	Serum albumin OS=Bos taurus GN=ALB PE=1 SV=4	2657	58	7.6e-262	71244	191	145	47	42	72	5.82	MKWVTFISLLLLFSSAYSRGVFRRDTHKSEIAHRFKDLGEEHFKGLVLIAFSQYLQQCPFDEHVKLVNELTEFAKTCVADESHAGCEKSLHTLFGDELCKVASLRETYGDMADCCEKQEPERNECFLSHKDDSPDLPKLKPDPNTLCDEFKADEKKFWGKYLYEIARRHPYFYAPELLYYANKYNGVFQECCQAEDKGACLLPKIETMREKVLASSARQRLRCASIQKFGERALKAWSVARLSQKFPKAEFVEVTKLVTDLTKVHKECCHGDLLECADDRADLAKYICDNQDTISSKLKECCDKPLLEKSHCIAEVEKDAIPENLPPLTADFAEDKDVCKNYQEAKDAFLGSFLYEYSRRHPEYAVSVLLRLAKEYEATLEECCAKDDPHACYSTVFDK…	3961	4577	1	1	1	788.89	2	0.0047	139	151	0	56.31	0.00048	K	LKPDPNTLCDEFK	A						File: ~Z:\CORE\RAW_DATA_2021_QE\P910_Sigrun_Lange\P910_S_EV.raw~; SpectrumID: ~4812~; PrecursorID: ~0~; scans: ~8021~
2	1::sp|cRAP087|P02769|ALBU_BOVIN	Serum albumin OS=Bos taurus GN=ALB PE=1 SV=4	2657	58	7.6e-262	71244	191	145	47	42	72	5.82	MKWVTFISLLLLFSSAYSRGVFRRDTHKSEIAHRFKDLGEEHFKGLVLIAFSQYLQQCPFDEHVKLVNELTEFAKTCVADESHAGCEKSLHTLFGDELCKVASLRETYGDMADCCEKQEPERNECFLSHKDDSPDLPKLKPDPNTLCDEFKADEKKFWGKYLYEIARRHPYFYAPELLYYANKYNGVFQECCQAEDKGACLLPKIETMREKVLASSARQRLRCASIQKFGERALKAWSVARLSQKFPKAEFVEVTKLVTDLTKVHKECCHGDLLECADDRADLAKYICDNQDTISSKLKECCDKPLLEKSHCIAEVEKDAIPENLPPLTADFAEDKDVCKNYQEAKDAFLGSFLYEYSRRHPEYAVSVLLRLAKEYEATLEECCAKDDPHACYSTVFDK…	4234	4473	1	1	0	820.471	2	-0.0027	437	451	1	89.24	5.2e-08	R	KVPQVSTPTLVEVSR	S						File: ~Z:\CORE\RAW_DATA_2021_QE\P910_Sigrun_Lange\P910_S_EV.raw~; SpectrumID: ~4708~; PrecursorID: ~0~; scans: ~7912~
2	1::sp|cRAP087|P02769|ALBU_BOVIN	Serum albumin OS=Bos taurus GN=ALB PE=1 SV=4	2657	58	7.6e-262	71244	191	145	47	42	72	5.82	MKWVTFISLLLLFSSAYSRGVFRRDTHKSEIAHRFKDLGEEHFKGLVLIAFSQYLQQCPFDEHVKLVNELTEFAKTCVADESHAGCEKSLHTLFGDELCKVASLRETYGDMADCCEKQEPERNECFLSHKDDSPDLPKLKPDPNTLCDEFKADEKKFWGKYLYEIARRHPYFYAPELLYYANKYNGVFQECCQAEDKGACLLPKIETMREKVLASSARQRLRCASIQKFGERALKAWSVARLSQKFPKAEFVEVTKLVTDLTKVHKECCHGDLLECADDRADLAKYICDNQDTISSKLKECCDKPLLEKSHCIAEVEKDAIPENLPPLTADFAEDKDVCKNYQEAKDAFLGSFLYEYSRRHPEYAVSVLLRLAKEYEATLEECCAKDDPHACYSTVFDK…	4239	4588	1	1	0	547.317	3	-0.0002	437	451	1	89.3	4.9e-08	R	KVPQVSTPTLVEVSR	S						File: ~Z:\CORE\RAW_DATA_2021_QE\P910_Sigrun_Lange\P910_S_EV.raw~; SpectrumID: ~4823~; PrecursorID: ~0~; scans: ~8033~
2	1::sp|cRAP087|P02769|ALBU_BOVIN	Serum albumin OS=Bos taurus GN=ALB PE=1 SV=4	2657	58	7.6e-262	71244	191	145	47	42	72	5.82	MKWVTFISLLLLFSSAYSRGVFRRDTHKSEIAHRFKDLGEEHFKGLVLIAFSQYLQQCPFDEHVKLVNELTEFAKTCVADESHAGCEKSLHTLFGDELCKVASLRETYGDMADCCEKQEPERNECFLSHKDDSPDLPKLKPDPNTLCDEFKADEKKFWGKYLYEIARRHPYFYAPELLYYANKYNGVFQECCQAEDKGACLLPKIETMREKVLASSARQRLRCASIQKFGERALKAWSVARLSQKFPKAEFVEVTKLVTDLTKVHKECCHGDLLECADDRADLAKYICDNQDTISSKLKECCDKPLLEKSHCIAEVEKDAIPENLPPLTADFAEDKDVCKNYQEAKDAFLGSFLYEYSRRHPEYAVSVLLRLAKEYEATLEECCAKDDPHACYSTVFDK…	4524	8125	1	1	1	862.923	2	0.0047	469	482	0	82.2	1.1e-06	R	MPCTEDYLSLILNR	L						File: ~Z:\CORE\RAW_DATA_2021_QE\P910_Sigrun_Lange\P910_S_EV.raw~; SpectrumID: ~8433~; PrecursorID: ~0~; scans: ~11885~
2	1::sp|cRAP087|P02769|ALBU_BOVIN	Serum albumin OS=Bos taurus GN=ALB PE=1 SV=4	2657	58	7.6e-262	71244	191	145	47	42	72	5.82	MKWVTFISLLLLFSSAYSRGVFRRDTHKSEIAHRFKDLGEEHFKGLVLIAFSQYLQQCPFDEHVKLVNELTEFAKTCVADESHAGCEKSLHTLFGDELCKVASLRETYGDMADCCEKQEPERNECFLSHKDDSPDLPKLKPDPNTLCDEFKADEKKFWGKYLYEIARRHPYFYAPELLYYANKYNGVFQECCQAEDKGACLLPKIETMREKVLASSARQRLRCASIQKFGERALKAWSVARLSQKFPKAEFVEVTKLVTDLTKVHKECCHGDLLECADDRADLAKYICDNQDTISSKLKECCDKPLLEKSHCIAEVEKDAIPENLPPLTADFAEDKDVCKNYQEAKDAFLGSFLYEYSRRHPEYAVSVLLRLAKEYEATLEECCAKDDPHACYSTVFDK…	4633	3820	1	1	1	874.353	2	-0.006	184	197	0	62.05	1.8e-05	K	YNGVFQECCQAEDK	G						File: ~Z:\CORE\RAW_DATA_2021_QE\P910_Sigrun_Lange\P910_S_EV.raw~; SpectrumID: ~4053~; PrecursorID: ~0~; scans: ~7153~
2	1::sp|cRAP087|P02769|ALBU_BOVIN	Serum albumin OS=Bos taurus GN=ALB PE=1 SV=4	2657	58	7.6e-262	71244	191	145	47	42	72	5.82	MKWVTFISLLLLFSSAYSRGVFRRDTHKSEIAHRFKDLGEEHFKGLVLIAFSQYLQQCPFDEHVKLVNELTEFAKTCVADESHAGCEKSLHTLFGDELCKVASLRETYGDMADCCEKQEPERNECFLSHKDDSPDLPKLKPDPNTLCDEFKADEKKFWGKYLYEIARRHPYFYAPELLYYANKYNGVFQECCQAEDKGACLLPKIETMREKVLASSARQRLRCASIQKFGERALKAWSVARLSQKFPKAEFVEVTKLVTDLTKVHKECCHGDLLECADDRADLAKYICDNQDTISSKLKECCDKPLLEKSHCIAEVEKDAIPENLPPLTADFAEDKDVCKNYQEAKDAFLGSFLYEYSRRHPEYAVSVLLRLAKEYEATLEECCAKDDPHACYSTVFDK…	4641	4338	1	1	1	874.848	2	-0.0003	184	197	0	92.38	1.1e-08	K	YNGVFQECCQAEDK	G		Deamidated (NQ)	0.01000000000000.0			File: ~Z:\CORE\RAW_DATA_2021_QE\P910_Sigrun_Lange\P910_S_EV.raw~; SpectrumID: ~4573~; PrecursorID: ~0~; scans: ~7763~
2	1::sp|cRAP087|P02769|ALBU_BOVIN	Serum albumin OS=Bos taurus GN=ALB PE=1 SV=4	2657	58	7.6e-262	71244	191	145	47	42	72	5.82	MKWVTFISLLLLFSSAYSRGVFRRDTHKSEIAHRFKDLGEEHFKGLVLIAFSQYLQQCPFDEHVKLVNELTEFAKTCVADESHAGCEKSLHTLFGDELCKVASLRETYGDMADCCEKQEPERNECFLSHKDDSPDLPKLKPDPNTLCDEFKADEKKFWGKYLYEIARRHPYFYAPELLYYANKYNGVFQECCQAEDKGACLLPKIETMREKVLASSARQRLRCASIQKFGERALKAWSVARLSQKFPKAEFVEVTKLVTDLTKVHKECCHGDLLECADDRADLAKYICDNQDTISSKLKECCDKPLLEKSHCIAEVEKDAIPENLPPLTADFAEDKDVCKNYQEAKDAFLGSFLYEYSRRHPEYAVSVLLRLAKEYEATLEECCAKDDPHACYSTVFDK…	4645	3351	1	1	1	583.892	3	-0.0014	267	280	0	43.15	0.00036	K	ECCHGDLLECADDR	A						File: ~Z:\CORE\RAW_DATA_2021_QE\P910_Sigrun_Lange\P910_S_EV.raw~; SpectrumID: ~3582~; PrecursorID: ~0~; scans: ~6576~
2	1::sp|cRAP087|P02769|ALBU_BOVIN	Serum albumin OS=Bos taurus GN=ALB PE=1 SV=4	2657	58	7.6e-262	71244	191	145	47	42	72	5.82	MKWVTFISLLLLFSSAYSRGVFRRDTHKSEIAHRFKDLGEEHFKGLVLIAFSQYLQQCPFDEHVKLVNELTEFAKTCVADESHAGCEKSLHTLFGDELCKVASLRETYGDMADCCEKQEPERNECFLSHKDDSPDLPKLKPDPNTLCDEFKADEKKFWGKYLYEIARRHPYFYAPELLYYANKYNGVFQECCQAEDKGACLLPKIETMREKVLASSARQRLRCASIQKFGERALKAWSVARLSQKFPKAEFVEVTKLVTDLTKVHKECCHGDLLECADDRADLAKYICDNQDTISSKLKECCDKPLLEKSHCIAEVEKDAIPENLPPLTADFAEDKDVCKNYQEAKDAFLGSFLYEYSRRHPEYAVSVLLRLAKEYEATLEECCAKDDPHACYSTVFDK…	4646	4197	1	1	1	875.347	2	0.014	184	197	0	36.19	0.004	K	YNGVFQECCQAEDK	G		2 Deamidated (NQ)	0.01000100000000.0			File: ~Z:\CORE\RAW_DATA_2021_QE\P910_Sigrun_Lange\P910_S_EV.raw~; SpectrumID: ~4431~; PrecursorID: ~0~; scans: ~7606~
2	1::sp|cRAP087|P02769|ALBU_BOVIN	Serum albumin OS=Bos taurus GN=ALB PE=1 SV=4	2657	58	7.6e-262	71244	191	145	47	42	72	5.82	MKWVTFISLLLLFSSAYSRGVFRRDTHKSEIAHRFKDLGEEHFKGLVLIAFSQYLQQCPFDEHVKLVNELTEFAKTCVADESHAGCEKSLHTLFGDELCKVASLRETYGDMADCCEKQEPERNECFLSHKDDSPDLPKLKPDPNTLCDEFKADEKKFWGKYLYEIARRHPYFYAPELLYYANKYNGVFQECCQAEDKGACLLPKIETMREKVLASSARQRLRCASIQKFGERALKAWSVARLSQKFPKAEFVEVTKLVTDLTKVHKECCHGDLLECADDRADLAKYICDNQDTISSKLKECCDKPLLEKSHCIAEVEKDAIPENLPPLTADFAEDKDVCKNYQEAKDAFLGSFLYEYSRRHPEYAVSVLLRLAKEYEATLEECCAKDDPHACYSTVFDK…	4774	4917	1	1	1	599.282	3	-0.0018	387	401	1	54.4	0.00073	K	DDPHACYSTVFDKLK	H						File: ~Z:\CORE\RAW_DATA_2021_QE\P910_Sigrun_Lange\P910_S_EV.raw~; SpectrumID: ~5152~; PrecursorID: ~0~; scans: ~8386~
2	1::sp|cRAP087|P02769|ALBU_BOVIN	Serum albumin OS=Bos taurus GN=ALB PE=1 SV=4	2657	58	7.6e-262	71244	191	145	47	42	72	5.82	MKWVTFISLLLLFSSAYSRGVFRRDTHKSEIAHRFKDLGEEHFKGLVLIAFSQYLQQCPFDEHVKLVNELTEFAKTCVADESHAGCEKSLHTLFGDELCKVASLRETYGDMADCCEKQEPERNECFLSHKDDSPDLPKLKPDPNTLCDEFKADEKKFWGKYLYEIARRHPYFYAPELLYYANKYNGVFQECCQAEDKGACLLPKIETMREKVLASSARQRLRCASIQKFGERALKAWSVARLSQKFPKAEFVEVTKLVTDLTKVHKECCHGDLLECADDRADLAKYICDNQDTISSKLKECCDKPLLEKSHCIAEVEKDAIPENLPPLTADFAEDKDVCKNYQEAKDAFLGSFLYEYSRRHPEYAVSVLLRLAKEYEATLEECCAKDDPHACYSTVFDK…	4775	4920	1	1	1	449.714	4	0.0008	387	401	1	43.55	0.0083	K	DDPHACYSTVFDKLK	H						File: ~Z:\CORE\RAW_DATA_2021_QE\P910_Sigrun_Lange\P910_S_EV.raw~; SpectrumID: ~5155~; PrecursorID: ~0~; scans: ~8389~
2	1::sp|cRAP087|P02769|ALBU_BOVIN	Serum albumin OS=Bos taurus GN=ALB PE=1 SV=4	2657	58	7.6e-262	71244	191	145	47	42	72	5.82	MKWVTFISLLLLFSSAYSRGVFRRDTHKSEIAHRFKDLGEEHFKGLVLIAFSQYLQQCPFDEHVKLVNELTEFAKTCVADESHAGCEKSLHTLFGDELCKVASLRETYGDMADCCEKQEPERNECFLSHKDDSPDLPKLKPDPNTLCDEFKADEKKFWGKYLYEIARRHPYFYAPELLYYANKYNGVFQECCQAEDKGACLLPKIETMREKVLASSARQRLRCASIQKFGERALKAWSVARLSQKFPKAEFVEVTKLVTDLTKVHKECCHGDLLECADDRADLAKYICDNQDTISSKLKECCDKPLLEKSHCIAEVEKDAIPENLPPLTADFAEDKDVCKNYQEAKDAFLGSFLYEYSRRHPEYAVSVLLRLAKEYEATLEECCAKDDPHACYSTVFDK…	5107	5026	1	1	1	940.961	2	-0.0071	508	523	0	50.77	0.0017	R	RPCFSALTPDETYVPK	A						File: ~Z:\CORE\RAW_DATA_2021_QE\P910_Sigrun_Lange\P910_S_EV.raw~; SpectrumID: ~5261~; PrecursorID: ~0~; scans: ~8500~
2	1::sp|cRAP087|P02769|ALBU_BOVIN	Serum albumin OS=Bos taurus GN=ALB PE=1 SV=4	2657	58	7.6e-262	71244	191	145	47	42	72	5.82	MKWVTFISLLLLFSSAYSRGVFRRDTHKSEIAHRFKDLGEEHFKGLVLIAFSQYLQQCPFDEHVKLVNELTEFAKTCVADESHAGCEKSLHTLFGDELCKVASLRETYGDMADCCEKQEPERNECFLSHKDDSPDLPKLKPDPNTLCDEFKADEKKFWGKYLYEIARRHPYFYAPELLYYANKYNGVFQECCQAEDKGACLLPKIETMREKVLASSARQRLRCASIQKFGERALKAWSVARLSQKFPKAEFVEVTKLVTDLTKVHKECCHGDLLECADDRADLAKYICDNQDTISSKLKECCDKPLLEKSHCIAEVEKDAIPENLPPLTADFAEDKDVCKNYQEAKDAFLGSFLYEYSRRHPEYAVSVLLRLAKEYEATLEECCAKDDPHACYSTVFDK…	5109	5328	1	1	1	627.644	3	-0.0034	508	523	0	44.1	0.0079	R	RPCFSALTPDETYVPK	A						File: ~Z:\CORE\RAW_DATA_2021_QE\P910_Sigrun_Lange\P910_S_EV.raw~; SpectrumID: ~5566~; PrecursorID: ~0~; scans: ~8832~
2	1::sp|cRAP087|P02769|ALBU_BOVIN	Serum albumin OS=Bos taurus GN=ALB PE=1 SV=4	2657	58	7.6e-262	71244	191	145	47	42	72	5.82	MKWVTFISLLLLFSSAYSRGVFRRDTHKSEIAHRFKDLGEEHFKGLVLIAFSQYLQQCPFDEHVKLVNELTEFAKTCVADESHAGCEKSLHTLFGDELCKVASLRETYGDMADCCEKQEPERNECFLSHKDDSPDLPKLKPDPNTLCDEFKADEKKFWGKYLYEIARRHPYFYAPELLYYANKYNGVFQECCQAEDKGACLLPKIETMREKVLASSARQRLRCASIQKFGERALKAWSVARLSQKFPKAEFVEVTKLVTDLTKVHKECCHGDLLECADDRADLAKYICDNQDTISSKLKECCDKPLLEKSHCIAEVEKDAIPENLPPLTADFAEDKDVCKNYQEAKDAFLGSFLYEYSRRHPEYAVSVLLRLAKEYEATLEECCAKDDPHACYSTVFDK…	5148	7180	1	1	1	944.964	2	-0.0057	169	183	0	53.56	0.00088	R	HPYFYAPELLYYANK	Y						File: ~Z:\CORE\RAW_DATA_2021_QE\P910_Sigrun_Lange\P910_S_EV.raw~; SpectrumID: ~7421~; PrecursorID: ~0~; scans: ~10817~
2	1::sp|cRAP087|P02769|ALBU_BOVIN	Serum albumin OS=Bos taurus GN=ALB PE=1 SV=4	2657	58	7.6e-262	71244	191	145	47	42	72	5.82	MKWVTFISLLLLFSSAYSRGVFRRDTHKSEIAHRFKDLGEEHFKGLVLIAFSQYLQQCPFDEHVKLVNELTEFAKTCVADESHAGCEKSLHTLFGDELCKVASLRETYGDMADCCEKQEPERNECFLSHKDDSPDLPKLKPDPNTLCDEFKADEKKFWGKYLYEIARRHPYFYAPELLYYANKYNGVFQECCQAEDKGACLLPKIETMREKVLASSARQRLRCASIQKFGERALKAWSVARLSQKFPKAEFVEVTKLVTDLTKVHKECCHGDLLECADDRADLAKYICDNQDTISSKLKECCDKPLLEKSHCIAEVEKDAIPENLPPLTADFAEDKDVCKNYQEAKDAFLGSFLYEYSRRHPEYAVSVLLRLAKEYEATLEECCAKDDPHACYSTVFDK…	5150	7155	1	1	1	630.313	3	-0.0009	169	183	0	48.58	0.0028	R	HPYFYAPELLYYANK	Y						File: ~Z:\CORE\RAW_DATA_2021_QE\P910_Sigrun_Lange\P910_S_EV.raw~; SpectrumID: ~7396~; PrecursorID: ~0~; scans: ~10791~
2	1::sp|cRAP087|P02769|ALBU_BOVIN	Serum albumin OS=Bos taurus GN=ALB PE=1 SV=4	2657	58	7.6e-262	71244	191	145	47	42	72	5.82	MKWVTFISLLLLFSSAYSRGVFRRDTHKSEIAHRFKDLGEEHFKGLVLIAFSQYLQQCPFDEHVKLVNELTEFAKTCVADESHAGCEKSLHTLFGDELCKVASLRETYGDMADCCEKQEPERNECFLSHKDDSPDLPKLKPDPNTLCDEFKADEKKFWGKYLYEIARRHPYFYAPELLYYANKYNGVFQECCQAEDKGACLLPKIETMREKVLASSARQRLRCASIQKFGERALKAWSVARLSQKFPKAEFVEVTKLVTDLTKVHKECCHGDLLECADDRADLAKYICDNQDTISSKLKECCDKPLLEKSHCIAEVEKDAIPENLPPLTADFAEDKDVCKNYQEAKDAFLGSFLYEYSRRHPEYAVSVLLRLAKEYEATLEECCAKDDPHACYSTVFDK…	5198	3417	1	1	1	476.223	4	-0.0009	123	138	1	44.28	0.0054	R	NECFLSHKDDSPDLPK	L						File: ~Z:\CORE\RAW_DATA_2021_QE\P910_Sigrun_Lange\P910_S_EV.raw~; SpectrumID: ~3648~; PrecursorID: ~0~; scans: ~6654~
2	1::sp|cRAP087|P02769|ALBU_BOVIN	Serum albumin OS=Bos taurus GN=ALB PE=1 SV=4	2657	58	7.6e-262	71244	191	145	47	42	72	5.82	MKWVTFISLLLLFSSAYSRGVFRRDTHKSEIAHRFKDLGEEHFKGLVLIAFSQYLQQCPFDEHVKLVNELTEFAKTCVADESHAGCEKSLHTLFGDELCKVASLRETYGDMADCCEKQEPERNECFLSHKDDSPDLPKLKPDPNTLCDEFKADEKKFWGKYLYEIARRHPYFYAPELLYYANKYNGVFQECCQAEDKGACLLPKIETMREKVLASSARQRLRCASIQKFGERALKAWSVARLSQKFPKAEFVEVTKLVTDLTKVHKECCHGDLLECADDRADLAKYICDNQDTISSKLKECCDKPLLEKSHCIAEVEKDAIPENLPPLTADFAEDKDVCKNYQEAKDAFLGSFLYEYSRRHPEYAVSVLLRLAKEYEATLEECCAKDDPHACYSTVFDK…	5199	3534	1	1	1	634.628	3	0.0003	123	138	1	37.05	0.029	R	NECFLSHKDDSPDLPK	L						File: ~Z:\CORE\RAW_DATA_2021_QE\P910_Sigrun_Lange\P910_S_EV.raw~; SpectrumID: ~3765~; PrecursorID: ~0~; scans: ~6787~
2	1::sp|cRAP087|P02769|ALBU_BOVIN	Serum albumin OS=Bos taurus GN=ALB PE=1 SV=4	2657	58	7.6e-262	71244	191	145	47	42	72	5.82	MKWVTFISLLLLFSSAYSRGVFRRDTHKSEIAHRFKDLGEEHFKGLVLIAFSQYLQQCPFDEHVKLVNELTEFAKTCVADESHAGCEKSLHTLFGDELCKVASLRETYGDMADCCEKQEPERNECFLSHKDDSPDLPKLKPDPNTLCDEFKADEKKFWGKYLYEIARRHPYFYAPELLYYANKYNGVFQECCQAEDKGACLLPKIETMREKVLASSARQRLRCASIQKFGERALKAWSVARLSQKFPKAEFVEVTKLVTDLTKVHKECCHGDLLECADDRADLAKYICDNQDTISSKLKECCDKPLLEKSHCIAEVEKDAIPENLPPLTADFAEDKDVCKNYQEAKDAFLGSFLYEYSRRHPEYAVSVLLRLAKEYEATLEECCAKDDPHACYSTVFDK…	5213	6447	1	1	1	954.462	2	-0.0036	529	544	0	87.57	3.9e-07	K	LFTFHADICTLPDTEK	Q						File: ~Z:\CORE\RAW_DATA_2021_QE\P910_Sigrun_Lange\P910_S_EV.raw~; SpectrumID: ~6686~; PrecursorID: ~0~; scans: ~10040~
2	1::sp|cRAP087|P02769|ALBU_BOVIN	Serum albumin OS=Bos taurus GN=ALB PE=1 SV=4	2657	58	7.6e-262	71244	191	145	47	42	72	5.82	MKWVTFISLLLLFSSAYSRGVFRRDTHKSEIAHRFKDLGEEHFKGLVLIAFSQYLQQCPFDEHVKLVNELTEFAKTCVADESHAGCEKSLHTLFGDELCKVASLRETYGDMADCCEKQEPERNECFLSHKDDSPDLPKLKPDPNTLCDEFKADEKKFWGKYLYEIARRHPYFYAPELLYYANKYNGVFQECCQAEDKGACLLPKIETMREKVLASSARQRLRCASIQKFGERALKAWSVARLSQKFPKAEFVEVTKLVTDLTKVHKECCHGDLLECADDRADLAKYICDNQDTISSKLKECCDKPLLEKSHCIAEVEKDAIPENLPPLTADFAEDKDVCKNYQEAKDAFLGSFLYEYSRRHPEYAVSVLLRLAKEYEATLEECCAKDDPHACYSTVFDK…	5215	6713	1	1	1	636.644	3	-0.0021	529	544	0	69.16	2.6e-05	K	LFTFHADICTLPDTEK	Q						File: ~Z:\CORE\RAW_DATA_2021_QE\P910_Sigrun_Lange\P910_S_EV.raw~; SpectrumID: ~6952~; PrecursorID: ~0~; scans: ~10321~
2	1::sp|cRAP087|P02769|ALBU_BOVIN	Serum albumin OS=Bos taurus GN=ALB PE=1 SV=4	2657	58	7.6e-262	71244	191	145	47	42	72	5.82	MKWVTFISLLLLFSSAYSRGVFRRDTHKSEIAHRFKDLGEEHFKGLVLIAFSQYLQQCPFDEHVKLVNELTEFAKTCVADESHAGCEKSLHTLFGDELCKVASLRETYGDMADCCEKQEPERNECFLSHKDDSPDLPKLKPDPNTLCDEFKADEKKFWGKYLYEIARRHPYFYAPELLYYANKYNGVFQECCQAEDKGACLLPKIETMREKVLASSARQRLRCASIQKFGERALKAWSVARLSQKFPKAEFVEVTKLVTDLTKVHKECCHGDLLECADDRADLAKYICDNQDTISSKLKECCDKPLLEKSHCIAEVEKDAIPENLPPLTADFAEDKDVCKNYQEAKDAFLGSFLYEYSRRHPEYAVSVLLRLAKEYEATLEECCAKDDPHACYSTVFDK…	5299	3489	1	1	1	964.401	2	-0.0038	581	597	1	35.22	0.013	K	CCAADDKEACFAVEGPK	L						File: ~Z:\CORE\RAW_DATA_2021_QE\P910_Sigrun_Lange\P910_S_EV.raw~; SpectrumID: ~3720~; PrecursorID: ~0~; scans: ~6737~
2	1::sp|cRAP087|P02769|ALBU_BOVIN	Serum albumin OS=Bos taurus GN=ALB PE=1 SV=4	2657	58	7.6e-262	71244	191	145	47	42	72	5.82	MKWVTFISLLLLFSSAYSRGVFRRDTHKSEIAHRFKDLGEEHFKGLVLIAFSQYLQQCPFDEHVKLVNELTEFAKTCVADESHAGCEKSLHTLFGDELCKVASLRETYGDMADCCEKQEPERNECFLSHKDDSPDLPKLKPDPNTLCDEFKADEKKFWGKYLYEIARRHPYFYAPELLYYANKYNGVFQECCQAEDKGACLLPKIETMREKVLASSARQRLRCASIQKFGERALKAWSVARLSQKFPKAEFVEVTKLVTDLTKVHKECCHGDLLECADDRADLAKYICDNQDTISSKLKECCDKPLLEKSHCIAEVEKDAIPENLPPLTADFAEDKDVCKNYQEAKDAFLGSFLYEYSRRHPEYAVSVLLRLAKEYEATLEECCAKDDPHACYSTVFDK…	5301	3569	1	1	1	643.27	3	-0.0021	581	597	1	85.62	1.2e-07	K	CCAADDKEACFAVEGPK	L						File: ~Z:\CORE\RAW_DATA_2021_QE\P910_Sigrun_Lange\P910_S_EV.raw~; SpectrumID: ~3801~; PrecursorID: ~0~; scans: ~6829~
2	1::sp|cRAP087|P02769|ALBU_BOVIN	Serum albumin OS=Bos taurus GN=ALB PE=1 SV=4	2657	58	7.6e-262	71244	191	145	47	42	72	5.82	MKWVTFISLLLLFSSAYSRGVFRRDTHKSEIAHRFKDLGEEHFKGLVLIAFSQYLQQCPFDEHVKLVNELTEFAKTCVADESHAGCEKSLHTLFGDELCKVASLRETYGDMADCCEKQEPERNECFLSHKDDSPDLPKLKPDPNTLCDEFKADEKKFWGKYLYEIARRHPYFYAPELLYYANKYNGVFQECCQAEDKGACLLPKIETMREKVLASSARQRLRCASIQKFGERALKAWSVARLSQKFPKAEFVEVTKLVTDLTKVHKECCHGDLLECADDRADLAKYICDNQDTISSKLKECCDKPLLEKSHCIAEVEKDAIPENLPPLTADFAEDKDVCKNYQEAKDAFLGSFLYEYSRRHPEYAVSVLLRLAKEYEATLEECCAKDDPHACYSTVFDK…	5609	4366	1	1	1	673.994	3	-0.0028	139	155	1	50.58	0.0019	K	LKPDPNTLCDEFKADEK	K						File: ~Z:\CORE\RAW_DATA_2021_QE\P910_Sigrun_Lange\P910_S_EV.raw~; SpectrumID: ~4601~; PrecursorID: ~0~; scans: ~7793~
2	1::sp|cRAP087|P02769|ALBU_BOVIN	Serum albumin OS=Bos taurus GN=ALB PE=1 SV=4	2657	58	7.6e-262	71244	191	145	47	42	72	5.82	MKWVTFISLLLLFSSAYSRGVFRRDTHKSEIAHRFKDLGEEHFKGLVLIAFSQYLQQCPFDEHVKLVNELTEFAKTCVADESHAGCEKSLHTLFGDELCKVASLRETYGDMADCCEKQEPERNECFLSHKDDSPDLPKLKPDPNTLCDEFKADEKKFWGKYLYEIARRHPYFYAPELLYYANKYNGVFQECCQAEDKGACLLPKIETMREKVLASSARQRLRCASIQKFGERALKAWSVARLSQKFPKAEFVEVTKLVTDLTKVHKECCHGDLLECADDRADLAKYICDNQDTISSKLKECCDKPLLEKSHCIAEVEKDAIPENLPPLTADFAEDKDVCKNYQEAKDAFLGSFLYEYSRRHPEYAVSVLLRLAKEYEATLEECCAKDDPHACYSTVFDK…	5613	4399	1	1	1	505.748	4	0.0013	139	155	1	23.74	0.9	K	LKPDPNTLCDEFKADEK	K						File: ~Z:\CORE\RAW_DATA_2021_QE\P910_Sigrun_Lange\P910_S_EV.raw~; SpectrumID: ~4634~; PrecursorID: ~0~; scans: ~7830~
2	1::sp|cRAP087|P02769|ALBU_BOVIN	Serum albumin OS=Bos taurus GN=ALB PE=1 SV=4	2657	58	7.6e-262	71244	191	145	47	42	72	5.82	MKWVTFISLLLLFSSAYSRGVFRRDTHKSEIAHRFKDLGEEHFKGLVLIAFSQYLQQCPFDEHVKLVNELTEFAKTCVADESHAGCEKSLHTLFGDELCKVASLRETYGDMADCCEKQEPERNECFLSHKDDSPDLPKLKPDPNTLCDEFKADEKKFWGKYLYEIARRHPYFYAPELLYYANKYNGVFQECCQAEDKGACLLPKIETMREKVLASSARQRLRCASIQKFGERALKAWSVARLSQKFPKAEFVEVTKLVTDLTKVHKECCHGDLLECADDRADLAKYICDNQDTISSKLKECCDKPLLEKSHCIAEVEKDAIPENLPPLTADFAEDKDVCKNYQEAKDAFLGSFLYEYSRRHPEYAVSVLLRLAKEYEATLEECCAKDDPHACYSTVFDK…	5677	6276	1	1	1	512.012	4	0.0001	168	183	1	23.68	0.9	R	RHPYFYAPELLYYANK	Y						File: ~Z:\CORE\RAW_DATA_2021_QE\P910_Sigrun_Lange\P910_S_EV.raw~; SpectrumID: ~6515~; PrecursorID: ~0~; scans: ~9857~
2	1::sp|cRAP087|P02769|ALBU_BOVIN	Serum albumin OS=Bos taurus GN=ALB PE=1 SV=4	2657	58	7.6e-262	71244	191	145	47	42	72	5.82	MKWVTFISLLLLFSSAYSRGVFRRDTHKSEIAHRFKDLGEEHFKGLVLIAFSQYLQQCPFDEHVKLVNELTEFAKTCVADESHAGCEKSLHTLFGDELCKVASLRETYGDMADCCEKQEPERNECFLSHKDDSPDLPKLKPDPNTLCDEFKADEKKFWGKYLYEIARRHPYFYAPELLYYANKYNGVFQECCQAEDKGACLLPKIETMREKVLASSARQRLRCASIQKFGERALKAWSVARLSQKFPKAEFVEVTKLVTDLTKVHKECCHGDLLECADDRADLAKYICDNQDTISSKLKECCDKPLLEKSHCIAEVEKDAIPENLPPLTADFAEDKDVCKNYQEAKDAFLGSFLYEYSRRHPEYAVSVLLRLAKEYEATLEECCAKDDPHACYSTVFDK…	5947	3765	1	1	1	537.771	4	-0.0015	139	156	2	23.39	1.1	K	LKPDPNTLCDEFKADEKK	F						File: ~Z:\CORE\RAW_DATA_2021_QE\P910_Sigrun_Lange\P910_S_EV.raw~; SpectrumID: ~3998~; PrecursorID: ~0~; scans: ~7081~
2	1::sp|cRAP087|P02769|ALBU_BOVIN	Serum albumin OS=Bos taurus GN=ALB PE=1 SV=4	2657	58	7.6e-262	71244	191	145	47	42	72	5.82	MKWVTFISLLLLFSSAYSRGVFRRDTHKSEIAHRFKDLGEEHFKGLVLIAFSQYLQQCPFDEHVKLVNELTEFAKTCVADESHAGCEKSLHTLFGDELCKVASLRETYGDMADCCEKQEPERNECFLSHKDDSPDLPKLKPDPNTLCDEFKADEKKFWGKYLYEIARRHPYFYAPELLYYANKYNGVFQECCQAEDKGACLLPKIETMREKVLASSARQRLRCASIQKFGERALKAWSVARLSQKFPKAEFVEVTKLVTDLTKVHKECCHGDLLECADDRADLAKYICDNQDTISSKLKECCDKPLLEKSHCIAEVEKDAIPENLPPLTADFAEDKDVCKNYQEAKDAFLGSFLYEYSRRHPEYAVSVLLRLAKEYEATLEECCAKDDPHACYSTVFDK…	6313	3842	1	1	1	749.985	3	-0.0034	267	285	1	41.34	0.0038	K	ECCHGDLLECADDRADLAK	Y						File: ~Z:\CORE\RAW_DATA_2021_QE\P910_Sigrun_Lange\P910_S_EV.raw~; SpectrumID: ~4075~; PrecursorID: ~0~; scans: ~7182~
2	1::sp|cRAP087|P02769|ALBU_BOVIN	Serum albumin OS=Bos taurus GN=ALB PE=1 SV=4	2657	58	7.6e-262	71244	191	145	47	42	72	5.82	MKWVTFISLLLLFSSAYSRGVFRRDTHKSEIAHRFKDLGEEHFKGLVLIAFSQYLQQCPFDEHVKLVNELTEFAKTCVADESHAGCEKSLHTLFGDELCKVASLRETYGDMADCCEKQEPERNECFLSHKDDSPDLPKLKPDPNTLCDEFKADEKKFWGKYLYEIARRHPYFYAPELLYYANKYNGVFQECCQAEDKGACLLPKIETMREKVLASSARQRLRCASIQKFGERALKAWSVARLSQKFPKAEFVEVTKLVTDLTKVHKECCHGDLLECADDRADLAKYICDNQDTISSKLKECCDKPLLEKSHCIAEVEKDAIPENLPPLTADFAEDKDVCKNYQEAKDAFLGSFLYEYSRRHPEYAVSVLLRLAKEYEATLEECCAKDDPHACYSTVFDK…	6314	3944	1	1	1	562.741	4	-0.0012	267	285	1	34.55	0.019	K	ECCHGDLLECADDRADLAK	Y						File: ~Z:\CORE\RAW_DATA_2021_QE\P910_Sigrun_Lange\P910_S_EV.raw~; SpectrumID: ~4178~; PrecursorID: ~0~; scans: ~7319~
2	1::sp|cRAP087|P02769|ALBU_BOVIN	Serum albumin OS=Bos taurus GN=ALB PE=1 SV=4	2657	58	7.6e-262	71244	191	145	47	42	72	5.82	MKWVTFISLLLLFSSAYSRGVFRRDTHKSEIAHRFKDLGEEHFKGLVLIAFSQYLQQCPFDEHVKLVNELTEFAKTCVADESHAGCEKSLHTLFGDELCKVASLRETYGDMADCCEKQEPERNECFLSHKDDSPDLPKLKPDPNTLCDEFKADEKKFWGKYLYEIARRHPYFYAPELLYYANKYNGVFQECCQAEDKGACLLPKIETMREKVLASSARQRLRCASIQKFGERALKAWSVARLSQKFPKAEFVEVTKLVTDLTKVHKECCHGDLLECADDRADLAKYICDNQDTISSKLKECCDKPLLEKSHCIAEVEKDAIPENLPPLTADFAEDKDVCKNYQEAKDAFLGSFLYEYSRRHPEYAVSVLLRLAKEYEATLEECCAKDDPHACYSTVFDK…	6328	3835	1	1	1	750.319	3	0.0149	267	285	1	25.59	0.15	K	ECCHGDLLECADDRADLAK	Y		Deamidated (R)	0.0000000000000200000.0			File: ~Z:\CORE\RAW_DATA_2021_QE\P910_Sigrun_Lange\P910_S_EV.raw~; SpectrumID: ~4068~; PrecursorID: ~0~; scans: ~7174~
2	1::sp|cRAP087|P02769|ALBU_BOVIN	Serum albumin OS=Bos taurus GN=ALB PE=1 SV=4	2657	58	7.6e-262	71244	191	145	47	42	72	5.82	MKWVTFISLLLLFSSAYSRGVFRRDTHKSEIAHRFKDLGEEHFKGLVLIAFSQYLQQCPFDEHVKLVNELTEFAKTCVADESHAGCEKSLHTLFGDELCKVASLRETYGDMADCCEKQEPERNECFLSHKDDSPDLPKLKPDPNTLCDEFKADEKKFWGKYLYEIARRHPYFYAPELLYYANKYNGVFQECCQAEDKGACLLPKIETMREKVLASSARQRLRCASIQKFGERALKAWSVARLSQKFPKAEFVEVTKLVTDLTKVHKECCHGDLLECADDRADLAKYICDNQDTISSKLKECCDKPLLEKSHCIAEVEKDAIPENLPPLTADFAEDKDVCKNYQEAKDAFLGSFLYEYSRRHPEYAVSVLLRLAKEYEATLEECCAKDDPHACYSTVFDK…	7075	7363	1	1	1	820.063	3	-0.0055	319	340	1	49.06	0.0026	K	DAIPENLPPLTADFAEDKDVCK	N						File: ~Z:\CORE\RAW_DATA_2021_QE\P910_Sigrun_Lange\P910_S_EV.raw~; SpectrumID: ~7607~; PrecursorID: ~0~; scans: ~11014~
2	1::sp|cRAP087|P02769|ALBU_BOVIN	Serum albumin OS=Bos taurus GN=ALB PE=1 SV=4	2657	58	7.6e-262	71244	191	145	47	42	72	5.82	MKWVTFISLLLLFSSAYSRGVFRRDTHKSEIAHRFKDLGEEHFKGLVLIAFSQYLQQCPFDEHVKLVNELTEFAKTCVADESHAGCEKSLHTLFGDELCKVASLRETYGDMADCCEKQEPERNECFLSHKDDSPDLPKLKPDPNTLCDEFKADEKKFWGKYLYEIARRHPYFYAPELLYYANKYNGVFQECCQAEDKGACLLPKIETMREKVLASSARQRLRCASIQKFGERALKAWSVARLSQKFPKAEFVEVTKLVTDLTKVHKECCHGDLLECADDRADLAKYICDNQDTISSKLKECCDKPLLEKSHCIAEVEKDAIPENLPPLTADFAEDKDVCKNYQEAKDAFLGSFLYEYSRRHPEYAVSVLLRLAKEYEATLEECCAKDDPHACYSTVFDK…	7200	5182	1	1	1	829.708	3	-0.0019	184	204	1	36.37	0.033	K	YNGVFQECCQAEDKGACLLPK	I						File: ~Z:\CORE\RAW_DATA_2021_QE\P910_Sigrun_Lange\P910_S_EV.raw~; SpectrumID: ~5420~; PrecursorID: ~0~; scans: ~8672~
2	1::sp|cRAP087|P02769|ALBU_BOVIN	Serum albumin OS=Bos taurus GN=ALB PE=1 SV=4	2657	58	7.6e-262	71244	191	145	47	42	72	5.82	MKWVTFISLLLLFSSAYSRGVFRRDTHKSEIAHRFKDLGEEHFKGLVLIAFSQYLQQCPFDEHVKLVNELTEFAKTCVADESHAGCEKSLHTLFGDELCKVASLRETYGDMADCCEKQEPERNECFLSHKDDSPDLPKLKPDPNTLCDEFKADEKKFWGKYLYEIARRHPYFYAPELLYYANKYNGVFQECCQAEDKGACLLPKIETMREKVLASSARQRLRCASIQKFGERALKAWSVARLSQKFPKAEFVEVTKLVTDLTKVHKECCHGDLLECADDRADLAKYICDNQDTISSKLKECCDKPLLEKSHCIAEVEKDAIPENLPPLTADFAEDKDVCKNYQEAKDAFLGSFLYEYSRRHPEYAVSVLLRLAKEYEATLEECCAKDDPHACYSTVFDK…	7205	5245	1	1	1	830.041	3	0.0153	184	204	1	31.95	0.1	K	YNGVFQECCQAEDKGACLLPK	I		Deamidated (NQ)	0.000001000000000000000.0			File: ~Z:\CORE\RAW_DATA_2021_QE\P910_Sigrun_Lange\P910_S_EV.raw~; SpectrumID: ~5483~; PrecursorID: ~0~; scans: ~8742~
2	1::sp|cRAP087|P02769|ALBU_BOVIN	Serum albumin OS=Bos taurus GN=ALB PE=1 SV=4	2657	58	7.6e-262	71244	191	145	47	42	72	5.82	MKWVTFISLLLLFSSAYSRGVFRRDTHKSEIAHRFKDLGEEHFKGLVLIAFSQYLQQCPFDEHVKLVNELTEFAKTCVADESHAGCEKSLHTLFGDELCKVASLRETYGDMADCCEKQEPERNECFLSHKDDSPDLPKLKPDPNTLCDEFKADEKKFWGKYLYEIARRHPYFYAPELLYYANKYNGVFQECCQAEDKGACLLPKIETMREKVLASSARQRLRCASIQKFGERALKAWSVARLSQKFPKAEFVEVTKLVTDLTKVHKECCHGDLLECADDRADLAKYICDNQDTISSKLKECCDKPLLEKSHCIAEVEKDAIPENLPPLTADFAEDKDVCKNYQEAKDAFLGSFLYEYSRRHPEYAVSVLLRLAKEYEATLEECCAKDDPHACYSTVFDK…	7217	8160	1	1	1	831.422	3	-0.0132	45	65	0	65.74	5.3e-05	K	GLVLIAFSQYLQQCPFDEHVK	L						File: ~Z:\CORE\RAW_DATA_2021_QE\P910_Sigrun_Lange\P910_S_EV.raw~; SpectrumID: ~8470~; PrecursorID: ~0~; scans: ~11926~
2	1::sp|cRAP087|P02769|ALBU_BOVIN	Serum albumin OS=Bos taurus GN=ALB PE=1 SV=4	2657	58	7.6e-262	71244	191	145	47	42	72	5.82	MKWVTFISLLLLFSSAYSRGVFRRDTHKSEIAHRFKDLGEEHFKGLVLIAFSQYLQQCPFDEHVKLVNELTEFAKTCVADESHAGCEKSLHTLFGDELCKVASLRETYGDMADCCEKQEPERNECFLSHKDDSPDLPKLKPDPNTLCDEFKADEKKFWGKYLYEIARRHPYFYAPELLYYANKYNGVFQECCQAEDKGACLLPKIETMREKVLASSARQRLRCASIQKFGERALKAWSVARLSQKFPKAEFVEVTKLVTDLTKVHKECCHGDLLECADDRADLAKYICDNQDTISSKLKECCDKPLLEKSHCIAEVEKDAIPENLPPLTADFAEDKDVCKNYQEAKDAFLGSFLYEYSRRHPEYAVSVLLRLAKEYEATLEECCAKDDPHACYSTVFDK…	7223	8371	1	1	1	831.757	3	0.0073	45	65	0	30.22	0.19	K	GLVLIAFSQYLQQCPFDEHVK	L		Deamidated (NQ)	0.000000001000000000000.0			File: ~Z:\CORE\RAW_DATA_2021_QE\P910_Sigrun_Lange\P910_S_EV.raw~; SpectrumID: ~8701~; PrecursorID: ~0~; scans: ~12211~
2	1::sp|cRAP087|P02769|ALBU_BOVIN	Serum albumin OS=Bos taurus GN=ALB PE=1 SV=4	2657	58	7.6e-262	71244	191	145	47	42	72	5.82	MKWVTFISLLLLFSSAYSRGVFRRDTHKSEIAHRFKDLGEEHFKGLVLIAFSQYLQQCPFDEHVKLVNELTEFAKTCVADESHAGCEKSLHTLFGDELCKVASLRETYGDMADCCEKQEPERNECFLSHKDDSPDLPKLKPDPNTLCDEFKADEKKFWGKYLYEIARRHPYFYAPELLYYANKYNGVFQECCQAEDKGACLLPKIETMREKVLASSARQRLRCASIQKFGERALKAWSVARLSQKFPKAEFVEVTKLVTDLTKVHKECCHGDLLECADDRADLAKYICDNQDTISSKLKECCDKPLLEKSHCIAEVEKDAIPENLPPLTADFAEDKDVCKNYQEAKDAFLGSFLYEYSRRHPEYAVSVLLRLAKEYEATLEECCAKDDPHACYSTVFDK…	7224	8257	1	1	1	831.757	3	0.0092	45	65	0	29.51	0.22	K	GLVLIAFSQYLQQCPFDEHVK	L		Deamidated (NQ)	0.000000000001000000000.0			File: ~Z:\CORE\RAW_DATA_2021_QE\P910_Sigrun_Lange\P910_S_EV.raw~; SpectrumID: ~8579~; PrecursorID: ~0~; scans: ~12054~
2	1::sp|cRAP087|P02769|ALBU_BOVIN	Serum albumin OS=Bos taurus GN=ALB PE=1 SV=4	2657	58	7.6e-262	71244	191	145	47	42	72	5.82	MKWVTFISLLLLFSSAYSRGVFRRDTHKSEIAHRFKDLGEEHFKGLVLIAFSQYLQQCPFDEHVKLVNELTEFAKTCVADESHAGCEKSLHTLFGDELCKVASLRETYGDMADCCEKQEPERNECFLSHKDDSPDLPKLKPDPNTLCDEFKADEKKFWGKYLYEIARRHPYFYAPELLYYANKYNGVFQECCQAEDKGACLLPKIETMREKVLASSARQRLRCASIQKFGERALKAWSVARLSQKFPKAEFVEVTKLVTDLTKVHKECCHGDLLECADDRADLAKYICDNQDTISSKLKECCDKPLLEKSHCIAEVEKDAIPENLPPLTADFAEDKDVCKNYQEAKDAFLGSFLYEYSRRHPEYAVSVLLRLAKEYEATLEECCAKDDPHACYSTVFDK…	7396	3314	1	1	1	636.046	4	-0.0037	118	138	2	22.06	1.2	K	QEPERNECFLSHKDDSPDLPK	L						File: ~Z:\CORE\RAW_DATA_2021_QE\P910_Sigrun_Lange\P910_S_EV.raw~; SpectrumID: ~3545~; PrecursorID: ~0~; scans: ~6533~
2	1::sp|cRAP087|P02769|ALBU_BOVIN	Serum albumin OS=Bos taurus GN=ALB PE=1 SV=4	2657	58	7.6e-262	71244	191	145	47	42	72	5.82	MKWVTFISLLLLFSSAYSRGVFRRDTHKSEIAHRFKDLGEEHFKGLVLIAFSQYLQQCPFDEHVKLVNELTEFAKTCVADESHAGCEKSLHTLFGDELCKVASLRETYGDMADCCEKQEPERNECFLSHKDDSPDLPKLKPDPNTLCDEFKADEKKFWGKYLYEIARRHPYFYAPELLYYANKYNGVFQECCQAEDKGACLLPKIETMREKVLASSARQRLRCASIQKFGERALKAWSVARLSQKFPKAEFVEVTKLVTDLTKVHKECCHGDLLECADDRADLAKYICDNQDTISSKLKECCDKPLLEKSHCIAEVEKDAIPENLPPLTADFAEDKDVCKNYQEAKDAFLGSFLYEYSRRHPEYAVSVLLRLAKEYEATLEECCAKDDPHACYSTVFDK…	8622	4757	1	1	1	1013.42	3	-0.0038	375	399	1	35.96	0.008	K	EYEATLEECCAKDDPHACYSTVFDK	L						File: ~Z:\CORE\RAW_DATA_2021_QE\P910_Sigrun_Lange\P910_S_EV.raw~; SpectrumID: ~4992~; PrecursorID: ~0~; scans: ~8215~
2	1::sp|cRAP087|P02769|ALBU_BOVIN	Serum albumin OS=Bos taurus GN=ALB PE=1 SV=4	2657	58	7.6e-262	71244	191	145	47	42	72	5.82	MKWVTFISLLLLFSSAYSRGVFRRDTHKSEIAHRFKDLGEEHFKGLVLIAFSQYLQQCPFDEHVKLVNELTEFAKTCVADESHAGCEKSLHTLFGDELCKVASLRETYGDMADCCEKQEPERNECFLSHKDDSPDLPKLKPDPNTLCDEFKADEKKFWGKYLYEIARRHPYFYAPELLYYANKYNGVFQECCQAEDKGACLLPKIETMREKVLASSARQRLRCASIQKFGERALKAWSVARLSQKFPKAEFVEVTKLVTDLTKVHKECCHGDLLECADDRADLAKYICDNQDTISSKLKECCDKPLLEKSHCIAEVEKDAIPENLPPLTADFAEDKDVCKNYQEAKDAFLGSFLYEYSRRHPEYAVSVLLRLAKEYEATLEECCAKDDPHACYSTVFDK…	9333	6297	1	1	1	878.671	4	-0.008	310	340	2	60.05	0.00022	K	SHCIAEVEKDAIPENLPPLTADFAEDKDVCK	N						File: ~Z:\CORE\RAW_DATA_2021_QE\P910_Sigrun_Lange\P910_S_EV.raw~; SpectrumID: ~6536~; PrecursorID: ~0~; scans: ~9880~
2	1::sp|cRAP087|P02769|ALBU_BOVIN	Serum albumin OS=Bos taurus GN=ALB PE=1 SV=4	2657	58	7.6e-262	71244	191	145	47	42	72	5.82	MKWVTFISLLLLFSSAYSRGVFRRDTHKSEIAHRFKDLGEEHFKGLVLIAFSQYLQQCPFDEHVKLVNELTEFAKTCVADESHAGCEKSLHTLFGDELCKVASLRETYGDMADCCEKQEPERNECFLSHKDDSPDLPKLKPDPNTLCDEFKADEKKFWGKYLYEIARRHPYFYAPELLYYANKYNGVFQECCQAEDKGACLLPKIETMREKVLASSARQRLRCASIQKFGERALKAWSVARLSQKFPKAEFVEVTKLVTDLTKVHKECCHGDLLECADDRADLAKYICDNQDTISSKLKECCDKPLLEKSHCIAEVEKDAIPENLPPLTADFAEDKDVCKNYQEAKDAFLGSFLYEYSRRHPEYAVSVLLRLAKEYEATLEECCAKDDPHACYSTVFDK…	9334	6252	1	1	1	703.139	5	-0.0055	310	340	2	59.44	0.00025	K	SHCIAEVEKDAIPENLPPLTADFAEDKDVCK	N						File: ~Z:\CORE\RAW_DATA_2021_QE\P910_Sigrun_Lange\P910_S_EV.raw~; SpectrumID: ~6491~; PrecursorID: ~0~; scans: ~9832~
2	1::sp|cRAP087|P02769|ALBU_BOVIN	Serum albumin OS=Bos taurus GN=ALB PE=1 SV=4	2657	58	7.6e-262	71244	191	145	47	42	72	5.82	MKWVTFISLLLLFSSAYSRGVFRRDTHKSEIAHRFKDLGEEHFKGLVLIAFSQYLQQCPFDEHVKLVNELTEFAKTCVADESHAGCEKSLHTLFGDELCKVASLRETYGDMADCCEKQEPERNECFLSHKDDSPDLPKLKPDPNTLCDEFKADEKKFWGKYLYEIARRHPYFYAPELLYYANKYNGVFQECCQAEDKGACLLPKIETMREKVLASSARQRLRCASIQKFGERALKAWSVARLSQKFPKAEFVEVTKLVTDLTKVHKECCHGDLLECADDRADLAKYICDNQDTISSKLKECCDKPLLEKSHCIAEVEKDAIPENLPPLTADFAEDKDVCKNYQEAKDAFLGSFLYEYSRRHPEYAVSVLLRLAKEYEATLEECCAKDDPHACYSTVFDK…	9337	6434	1	1	1	878.919	4	-0.0012	310	340	2	56.82	0.00047	K	SHCIAEVEKDAIPENLPPLTADFAEDKDVCK	N		Deamidated (NQ)	0.0000000000000010000000000000000.0			File: ~Z:\CORE\RAW_DATA_2021_QE\P910_Sigrun_Lange\P910_S_EV.raw~; SpectrumID: ~6673~; PrecursorID: ~0~; scans: ~10026~	emPAI	27.65
3	1::sp|cRAP041|P35527|K1C9_HUMAN	Keratin, type I cytoskeletal 9 OS=Homo sapiens GN=KRT9 PE=1 SV=3	2612	58	2.7e-257	62255	129	111	37	34	66.3	5.14	MSCRQFSSSYLSRSGGGGGGGLGSGGSIRSSYSRFSSSGGGGGGGRFSSSSGYGGGSSRVCGRGGGGSFGYSYGGGSGGGFSASSLGGGFGGGSRGFGGASGGGYSSSGGFGGGFGGGSGGGFGGGYGSGFGGFGGFGGGAGGGDGGILTANEKSTMQELNSRLASYLDKVQALEEANNDLENKIQDWYDKKGPAAIQKNYSPYYNTIDDLKDQIVDLTVGNNKTLLDIDNTRMTLDDFRIKFEMEQNLRQGVDADINGLRQVLDNLTMEKSDLEMQYETLQEELMALKKNHKEEMSQLTGQNSGDVNVEINVAPGKDLTKTLNDMRQEYEQLIAKNRKDIENQYETQITQIEHEVSSSGQEVQSSAKEVTQLRHGVQELEIELQSQLSKKAALEKSLE…	119	3133	1	1	0	405.224	2	-0.0003	164	170	0	41.64	0.0015	R	LASYLDK	V						File: ~Z:\CORE\RAW_DATA_2021_QE\P910_Sigrun_Lange\P910_S_EV.raw~; SpectrumID: ~3361~; PrecursorID: ~0~; scans: ~6316~
3	1::sp|cRAP041|P35527|K1C9_HUMAN	Keratin, type I cytoskeletal 9 OS=Homo sapiens GN=KRT9 PE=1 SV=3	2612	58	2.7e-257	62255	129	111	37	34	66.3	5.14	MSCRQFSSSYLSRSGGGGGGGLGSGGSIRSSYSRFSSSGGGGGGGRFSSSSGYGGGSSRVCGRGGGGSFGYSYGGGSGGGFSASSLGGGFGGGSRGFGGASGGGYSSSGGFGGGFGGGSGGGFGGGYGSGFGGFGGFGGGAGGGDGGILTANEKSTMQELNSRLASYLDKVQALEEANNDLENKIQDWYDKKGPAAIQKNYSPYYNTIDDLKDQIVDLTVGNNKTLLDIDNTRMTLDDFRIKFEMEQNLRQGVDADINGLRQVLDNLTMEKSDLEMQYETLQEELMALKKNHKEEMSQLTGQNSGDVNVEINVAPGKDLTKTLNDMRQEYEQLIAKNRKDIENQYETQITQIEHEVSSSGQEVQSSAKEVTQLRHGVQELEIELQSQLSKKAALEKSLE…	141	1003	1	1	1	406.753	2	-0.001	192	199	1	59.6	1.8e-05	K	KGPAAIQK	N						File: ~Z:\CORE\RAW_DATA_2021_QE\P910_Sigrun_Lange\P910_S_EV.raw~; SpectrumID: ~1028~; PrecursorID: ~0~; scans: ~3388~
3	1::sp|cRAP041|P35527|K1C9_HUMAN	Keratin, type I cytoskeletal 9 OS=Homo sapiens GN=KRT9 PE=1 SV=3	2612	58	2.7e-257	62255	129	111	37	34	66.3	5.14	MSCRQFSSSYLSRSGGGGGGGLGSGGSIRSSYSRFSSSGGGGGGGRFSSSSGYGGGSSRVCGRGGGGSFGYSYGGGSGGGFSASSLGGGFGGGSRGFGGASGGGYSSSGGFGGGFGGGSGGGFGGGYGSGFGGFGGFGGGAGGGDGGILTANEKSTMQELNSRLASYLDKVQALEEANNDLENKIQDWYDKKGPAAIQKNYSPYYNTIDDLKDQIVDLTVGNNKTLLDIDNTRMTLDDFRIKFEMEQNLRQGVDADINGLRQVLDNLTMEKSDLEMQYETLQEELMALKKNHKEEMSQLTGQNSGDVNVEINVAPGKDLTKTLNDMRQEYEQLIAKNRKDIENQYETQITQIEHEVSSSGQEVQSSAKEVTQLRHGVQELEIELQSQLSKKAALEKSLE…	471	5470	1	1	1	449.21	2	-0.0007	234	240	0	40.96	0.0038	R	MTLDDFR	I						File: ~Z:\CORE\RAW_DATA_2021_QE\P910_Sigrun_Lange\P910_S_EV.raw~; SpectrumID: ~5708~; PrecursorID: ~0~; scans: ~8984~
3	1::sp|cRAP041|P35527|K1C9_HUMAN	Keratin, type I cytoskeletal 9 OS=Homo sapiens GN=KRT9 PE=1 SV=3	2612	58	2.7e-257	62255	129	111	37	34	66.3	5.14	MSCRQFSSSYLSRSGGGGGGGLGSGGSIRSSYSRFSSSGGGGGGGRFSSSSGYGGGSSRVCGRGGGGSFGYSYGGGSGGGFSASSLGGGFGGGSRGFGGASGGGYSSSGGFGGGFGGGSGGGFGGGYGSGFGGFGGFGGGAGGGDGGILTANEKSTMQELNSRLASYLDKVQALEEANNDLENKIQDWYDKKGPAAIQKNYSPYYNTIDDLKDQIVDLTVGNNKTLLDIDNTRMTLDDFRIKFEMEQNLRQGVDADINGLRQVLDNLTMEKSDLEMQYETLQEELMALKKNHKEEMSQLTGQNSGDVNVEINVAPGKDLTKTLNDMRQEYEQLIAKNRKDIENQYETQITQIEHEVSSSGQEVQSSAKEVTQLRHGVQELEIELQSQLSKKAALEKSLE…	559	4063	1	1	1	457.208	2	-0.0006	234	240	0	41.59	0.0031	R	MTLDDFR	I		Oxidation (M)	0.3000000.0			File: ~Z:\CORE\RAW_DATA_2021_QE\P910_Sigrun_Lange\P910_S_EV.raw~; SpectrumID: ~4297~; PrecursorID: ~0~; scans: ~7461~
3	1::sp|cRAP041|P35527|K1C9_HUMAN	Keratin, type I cytoskeletal 9 OS=Homo sapiens GN=KRT9 PE=1 SV=3	2612	58	2.7e-257	62255	129	111	37	34	66.3	5.14	MSCRQFSSSYLSRSGGGGGGGLGSGGSIRSSYSRFSSSGGGGGGGRFSSSSGYGGGSSRVCGRGGGGSFGYSYGGGSGGGFSASSLGGGFGGGSRGFGGASGGGYSSSGGFGGGFGGGSGGGFGGGYGSGFGGFGGFGGGAGGGDGGILTANEKSTMQELNSRLASYLDKVQALEEANNDLENKIQDWYDKKGPAAIQKNYSPYYNTIDDLKDQIVDLTVGNNKTLLDIDNTRMTLDDFRIKFEMEQNLRQGVDADINGLRQVLDNLTMEKSDLEMQYETLQEELMALKKNHKEEMSQLTGQNSGDVNVEINVAPGKDLTKTLNDMRQEYEQLIAKNRKDIENQYETQITQIEHEVSSSGQEVQSSAKEVTQLRHGVQELEIELQSQLSKKAALEKSLE…	752	4040	1	1	1	484.23	2	0.0004	185	191	0	28.3	0.15	K	IQDWYDK	K						File: ~Z:\CORE\RAW_DATA_2021_QE\P910_Sigrun_Lange\P910_S_EV.raw~; SpectrumID: ~4274~; PrecursorID: ~0~; scans: ~7433~
3	1::sp|cRAP041|P35527|K1C9_HUMAN	Keratin, type I cytoskeletal 9 OS=Homo sapiens GN=KRT9 PE=1 SV=3	2612	58	2.7e-257	62255	129	111	37	34	66.3	5.14	MSCRQFSSSYLSRSGGGGGGGLGSGGSIRSSYSRFSSSGGGGGGGRFSSSSGYGGGSSRVCGRGGGGSFGYSYGGGSGGGFSASSLGGGFGGGSRGFGGASGGGYSSSGGFGGGFGGGSGGGFGGGYGSGFGGFGGFGGGAGGGDGGILTANEKSTMQELNSRLASYLDKVQALEEANNDLENKIQDWYDKKGPAAIQKNYSPYYNTIDDLKDQIVDLTVGNNKTLLDIDNTRMTLDDFRIKFEMEQNLRQGVDADINGLRQVLDNLTMEKSDLEMQYETLQEELMALKKNHKEEMSQLTGQNSGDVNVEINVAPGKDLTKTLNDMRQEYEQLIAKNRKDIENQYETQITQIEHEVSSSGQEVQSSAKEVTQLRHGVQELEIELQSQLSKKAALEKSLE…	812	1111	1	1	1	491.72	2	-0.0004	35	46	0	43.94	0.0026	R	FSSSGGGGGGGR	F						File: ~Z:\CORE\RAW_DATA_2021_QE\P910_Sigrun_Lange\P910_S_EV.raw~; SpectrumID: ~1140~; PrecursorID: ~0~; scans: ~3524~
3	1::sp|cRAP041|P35527|K1C9_HUMAN	Keratin, type I cytoskeletal 9 OS=Homo sapiens GN=KRT9 PE=1 SV=3	2612	58	2.7e-257	62255	129	111	37	34	66.3	5.14	MSCRQFSSSYLSRSGGGGGGGLGSGGSIRSSYSRFSSSGGGGGGGRFSSSSGYGGGSSRVCGRGGGGSFGYSYGGGSGGGFSASSLGGGFGGGSRGFGGASGGGYSSSGGFGGGFGGGSGGGFGGGYGSGFGGFGGFGGGAGGGDGGILTANEKSTMQELNSRLASYLDKVQALEEANNDLENKIQDWYDKKGPAAIQKNYSPYYNTIDDLKDQIVDLTVGNNKTLLDIDNTRMTLDDFRIKFEMEQNLRQGVDADINGLRQVLDNLTMEKSDLEMQYETLQEELMALKKNHKEEMSQLTGQNSGDVNVEINVAPGKDLTKTLNDMRQEYEQLIAKNRKDIENQYETQITQIEHEVSSSGQEVQSSAKEVTQLRHGVQELEIELQSQLSKKAALEKSLE…	1195	5270	1	1	1	530.785	2	-0.0003	225	233	0	65.54	5.2e-05	K	TLLDIDNTR	M						File: ~Z:\CORE\RAW_DATA_2021_QE\P910_Sigrun_Lange\P910_S_EV.raw~; SpectrumID: ~5508~; PrecursorID: ~0~; scans: ~8769~
3	1::sp|cRAP041|P35527|K1C9_HUMAN	Keratin, type I cytoskeletal 9 OS=Homo sapiens GN=KRT9 PE=1 SV=3	2612	58	2.7e-257	62255	129	111	37	34	66.3	5.14	MSCRQFSSSYLSRSGGGGGGGLGSGGSIRSSYSRFSSSGGGGGGGRFSSSSGYGGGSSRVCGRGGGGSFGYSYGGGSGGGFSASSLGGGFGGGSRGFGGASGGGYSSSGGFGGGFGGGSGGGFGGGYGSGFGGFGGFGGGAGGGDGGILTANEKSTMQELNSRLASYLDKVQALEEANNDLENKIQDWYDKKGPAAIQKNYSPYYNTIDDLKDQIVDLTVGNNKTLLDIDNTRMTLDDFRIKFEMEQNLRQGVDADINGLRQVLDNLTMEKSDLEMQYETLQEELMALKKNHKEEMSQLTGQNSGDVNVEINVAPGKDLTKTLNDMRQEYEQLIAKNRKDIENQYETQITQIEHEVSSSGQEVQSSAKEVTQLRHGVQELEIELQSQLSKKAALEKSLE…	1198	5837	1	1	1	531.275	2	-0.0039	225	233	0	24.9	0.56	K	TLLDIDNTR	M		Deamidated (NQ)	0.000000100.0			File: ~Z:\CORE\RAW_DATA_2021_QE\P910_Sigrun_Lange\P910_S_EV.raw~; SpectrumID: ~6076~; PrecursorID: ~0~; scans: ~9375~
3	1::sp|cRAP041|P35527|K1C9_HUMAN	Keratin, type I cytoskeletal 9 OS=Homo sapiens GN=KRT9 PE=1 SV=3	2612	58	2.7e-257	62255	129	111	37	34	66.3	5.14	MSCRQFSSSYLSRSGGGGGGGLGSGGSIRSSYSRFSSSGGGGGGGRFSSSSGYGGGSSRVCGRGGGGSFGYSYGGGSGGGFSASSLGGGFGGGSRGFGGASGGGYSSSGGFGGGFGGGSGGGFGGGYGSGFGGFGGFGGGAGGGDGGILTANEKSTMQELNSRLASYLDKVQALEEANNDLENKIQDWYDKKGPAAIQKNYSPYYNTIDDLKDQIVDLTVGNNKTLLDIDNTRMTLDDFRIKFEMEQNLRQGVDADINGLRQVLDNLTMEKSDLEMQYETLQEELMALKKNHKEEMSQLTGQNSGDVNVEINVAPGKDLTKTLNDMRQEYEQLIAKNRKDIENQYETQITQIEHEVSSSGQEVQSSAKEVTQLRHGVQELEIELQSQLSKKAALEKSLE…	1210	2394	1	1	1	533.253	2	-0.0007	155	163	0	43.48	0.0059	K	STMQELNSR	L						File: ~Z:\CORE\RAW_DATA_2021_QE\P910_Sigrun_Lange\P910_S_EV.raw~; SpectrumID: ~2603~; PrecursorID: ~0~; scans: ~5378~
3	1::sp|cRAP041|P35527|K1C9_HUMAN	Keratin, type I cytoskeletal 9 OS=Homo sapiens GN=KRT9 PE=1 SV=3	2612	58	2.7e-257	62255	129	111	37	34	66.3	5.14	MSCRQFSSSYLSRSGGGGGGGLGSGGSIRSSYSRFSSSGGGGGGGRFSSSSGYGGGSSRVCGRGGGGSFGYSYGGGSGGGFSASSLGGGFGGGSRGFGGASGGGYSSSGGFGGGFGGGSGGGFGGGYGSGFGGFGGFGGGAGGGDGGILTANEKSTMQELNSRLASYLDKVQALEEANNDLENKIQDWYDKKGPAAIQKNYSPYYNTIDDLKDQIVDLTVGNNKTLLDIDNTRMTLDDFRIKFEMEQNLRQGVDADINGLRQVLDNLTMEKSDLEMQYETLQEELMALKKNHKEEMSQLTGQNSGDVNVEINVAPGKDLTKTLNDMRQEYEQLIAKNRKDIENQYETQITQIEHEVSSSGQEVQSSAKEVTQLRHGVQELEIELQSQLSKKAALEKSLE…	1216	4007	1	1	1	533.752	2	-0.001	243	250	0	27.82	0.2	K	FEMEQNLR	Q						File: ~Z:\CORE\RAW_DATA_2021_QE\P910_Sigrun_Lange\P910_S_EV.raw~; SpectrumID: ~4241~; PrecursorID: ~0~; scans: ~7394~
3	1::sp|cRAP041|P35527|K1C9_HUMAN	Keratin, type I cytoskeletal 9 OS=Homo sapiens GN=KRT9 PE=1 SV=3	2612	58	2.7e-257	62255	129	111	37	34	66.3	5.14	MSCRQFSSSYLSRSGGGGGGGLGSGGSIRSSYSRFSSSGGGGGGGRFSSSSGYGGGSSRVCGRGGGGSFGYSYGGGSGGGFSASSLGGGFGGGSRGFGGASGGGYSSSGGFGGGFGGGSGGGFGGGYGSGFGGFGGFGGGAGGGDGGILTANEKSTMQELNSRLASYLDKVQALEEANNDLENKIQDWYDKKGPAAIQKNYSPYYNTIDDLKDQIVDLTVGNNKTLLDIDNTRMTLDDFRIKFEMEQNLRQGVDADINGLRQVLDNLTMEKSDLEMQYETLQEELMALKKNHKEEMSQLTGQNSGDVNVEINVAPGKDLTKTLNDMRQEYEQLIAKNRKDIENQYETQITQIEHEVSSSGQEVQSSAKEVTQLRHGVQELEIELQSQLSKKAALEKSLE…	1261	1787	1	1	1	541.251	2	-0.0004	155	163	0	50.99	0.00075	K	STMQELNSR	L		Oxidation (M)	0.003000000.0			File: ~Z:\CORE\RAW_DATA_2021_QE\P910_Sigrun_Lange\P910_S_EV.raw~; SpectrumID: ~1935~; PrecursorID: ~0~; scans: ~4507~
3	1::sp|cRAP041|P35527|K1C9_HUMAN	Keratin, type I cytoskeletal 9 OS=Homo sapiens GN=KRT9 PE=1 SV=3	2612	58	2.7e-257	62255	129	111	37	34	66.3	5.14	MSCRQFSSSYLSRSGGGGGGGLGSGGSIRSSYSRFSSSGGGGGGGRFSSSSGYGGGSSRVCGRGGGGSFGYSYGGGSGGGFSASSLGGGFGGGSRGFGGASGGGYSSSGGFGGGFGGGSGGGFGGGYGSGFGGFGGFGGGAGGGDGGILTANEKSTMQELNSRLASYLDKVQALEEANNDLENKIQDWYDKKGPAAIQKNYSPYYNTIDDLKDQIVDLTVGNNKTLLDIDNTRMTLDDFRIKFEMEQNLRQGVDADINGLRQVLDNLTMEKSDLEMQYETLQEELMALKKNHKEEMSQLTGQNSGDVNVEINVAPGKDLTKTLNDMRQEYEQLIAKNRKDIENQYETQITQIEHEVSSSGQEVQSSAKEVTQLRHGVQELEIELQSQLSKKAALEKSLE…	1272	2594	1	1	1	541.752	2	0.0181	155	163	0	28.32	0.14	K	STMQELNSR	L		Deamidated (NQ); Oxidation (M)	0.003100000.0			File: ~Z:\CORE\RAW_DATA_2021_QE\P910_Sigrun_Lange\P910_S_EV.raw~; SpectrumID: ~2814~; PrecursorID: ~0~; scans: ~5639~
3	1::sp|cRAP041|P35527|K1C9_HUMAN	Keratin, type I cytoskeletal 9 OS=Homo sapiens GN=KRT9 PE=1 SV=3	2612	58	2.7e-257	62255	129	111	37	34	66.3	5.14	MSCRQFSSSYLSRSGGGGGGGLGSGGSIRSSYSRFSSSGGGGGGGRFSSSSGYGGGSSRVCGRGGGGSFGYSYGGGSGGGFSASSLGGGFGGGSRGFGGASGGGYSSSGGFGGGFGGGSGGGFGGGYGSGFGGFGGFGGGAGGGDGGILTANEKSTMQELNSRLASYLDKVQALEEANNDLENKIQDWYDKKGPAAIQKNYSPYYNTIDDLKDQIVDLTVGNNKTLLDIDNTRMTLDDFRIKFEMEQNLRQGVDADINGLRQVLDNLTMEKSDLEMQYETLQEELMALKKNHKEEMSQLTGQNSGDVNVEINVAPGKDLTKTLNDMRQEYEQLIAKNRKDIENQYETQITQIEHEVSSSGQEVQSSAKEVTQLRHGVQELEIELQSQLSKKAALEKSLE…	1479	4041	1	1	1	561.296	2	0.0006	328	336	0	75.61	4.6e-06	R	QEYEQLIAK	N						File: ~Z:\CORE\RAW_DATA_2021_QE\P910_Sigrun_Lange\P910_S_EV.raw~; SpectrumID: ~4275~; PrecursorID: ~0~; scans: ~7434~
3	1::sp|cRAP041|P35527|K1C9_HUMAN	Keratin, type I cytoskeletal 9 OS=Homo sapiens GN=KRT9 PE=1 SV=3	2612	58	2.7e-257	62255	129	111	37	34	66.3	5.14	MSCRQFSSSYLSRSGGGGGGGLGSGGSIRSSYSRFSSSGGGGGGGRFSSSSGYGGGSSRVCGRGGGGSFGYSYGGGSGGGFSASSLGGGFGGGSRGFGGASGGGYSSSGGFGGGFGGGSGGGFGGGYGSGFGGFGGFGGGAGGGDGGILTANEKSTMQELNSRLASYLDKVQALEEANNDLENKIQDWYDKKGPAAIQKNYSPYYNTIDDLKDQIVDLTVGNNKTLLDIDNTRMTLDDFRIKFEMEQNLRQGVDADINGLRQVLDNLTMEKSDLEMQYETLQEELMALKKNHKEEMSQLTGQNSGDVNVEINVAPGKDLTKTLNDMRQEYEQLIAKNRKDIENQYETQITQIEHEVSSSGQEVQSSAKEVTQLRHGVQELEIELQSQLSKKAALEKSLE…	1697	4397	1	1	1	579.299	2	-0.0005	251	261	0	77.47	1.8e-06	R	QGVDADINGLR	Q						File: ~Z:\CORE\RAW_DATA_2021_QE\P910_Sigrun_Lange\P910_S_EV.raw~; SpectrumID: ~4632~; PrecursorID: ~0~; scans: ~7827~
3	1::sp|cRAP041|P35527|K1C9_HUMAN	Keratin, type I cytoskeletal 9 OS=Homo sapiens GN=KRT9 PE=1 SV=3	2612	58	2.7e-257	62255	129	111	37	34	66.3	5.14	MSCRQFSSSYLSRSGGGGGGGLGSGGSIRSSYSRFSSSGGGGGGGRFSSSSGYGGGSSRVCGRGGGGSFGYSYGGGSGGGFSASSLGGGFGGGSRGFGGASGGGYSSSGGFGGGFGGGSGGGFGGGYGSGFGGFGGFGGGAGGGDGGILTANEKSTMQELNSRLASYLDKVQALEEANNDLENKIQDWYDKKGPAAIQKNYSPYYNTIDDLKDQIVDLTVGNNKTLLDIDNTRMTLDDFRIKFEMEQNLRQGVDADINGLRQVLDNLTMEKSDLEMQYETLQEELMALKKNHKEEMSQLTGQNSGDVNVEINVAPGKDLTKTLNDMRQEYEQLIAKNRKDIENQYETQITQIEHEVSSSGQEVQSSAKEVTQLRHGVQELEIELQSQLSKKAALEKSLE…	1701	4189	1	1	1	579.79	2	-0.0016	251	261	0	74.73	3.6e-06	R	QGVDADINGLR	Q		Deamidated (NQ)	0.00000001000.0			File: ~Z:\CORE\RAW_DATA_2021_QE\P910_Sigrun_Lange\P910_S_EV.raw~; SpectrumID: ~4423~; PrecursorID: ~0~; scans: ~7598~
3	1::sp|cRAP041|P35527|K1C9_HUMAN	Keratin, type I cytoskeletal 9 OS=Homo sapiens GN=KRT9 PE=1 SV=3	2612	58	2.7e-257	62255	129	111	37	34	66.3	5.14	MSCRQFSSSYLSRSGGGGGGGLGSGGSIRSSYSRFSSSGGGGGGGRFSSSSGYGGGSSRVCGRGGGGSFGYSYGGGSGGGFSASSLGGGFGGGSRGFGGASGGGYSSSGGFGGGFGGGSGGGFGGGYGSGFGGFGGFGGGAGGGDGGILTANEKSTMQELNSRLASYLDKVQALEEANNDLENKIQDWYDKKGPAAIQKNYSPYYNTIDDLKDQIVDLTVGNNKTLLDIDNTRMTLDDFRIKFEMEQNLRQGVDADINGLRQVLDNLTMEKSDLEMQYETLQEELMALKKNHKEEMSQLTGQNSGDVNVEINVAPGKDLTKTLNDMRQEYEQLIAKNRKDIENQYETQITQIEHEVSSSGQEVQSSAKEVTQLRHGVQELEIELQSQLSKKAALEKSLE…	1835	4839	1	1	1	595.807	2	-0.0025	262	271	0	65.59	5.6e-05	R	QVLDNLTMEK	S						File: ~Z:\CORE\RAW_DATA_2021_QE\P910_Sigrun_Lange\P910_S_EV.raw~; SpectrumID: ~5074~; PrecursorID: ~0~; scans: ~8303~
3	1::sp|cRAP041|P35527|K1C9_HUMAN	Keratin, type I cytoskeletal 9 OS=Homo sapiens GN=KRT9 PE=1 SV=3	2612	58	2.7e-257	62255	129	111	37	34	66.3	5.14	MSCRQFSSSYLSRSGGGGGGGLGSGGSIRSSYSRFSSSGGGGGGGRFSSSSGYGGGSSRVCGRGGGGSFGYSYGGGSGGGFSASSLGGGFGGGSRGFGGASGGGYSSSGGFGGGFGGGSGGGFGGGYGSGFGGFGGFGGGAGGGDGGILTANEKSTMQELNSRLASYLDKVQALEEANNDLENKIQDWYDKKGPAAIQKNYSPYYNTIDDLKDQIVDLTVGNNKTLLDIDNTRMTLDDFRIKFEMEQNLRQGVDADINGLRQVLDNLTMEKSDLEMQYETLQEELMALKKNHKEEMSQLTGQNSGDVNVEINVAPGKDLTKTLNDMRQEYEQLIAKNRKDIENQYETQITQIEHEVSSSGQEVQSSAKEVTQLRHGVQELEIELQSQLSKKAALEKSLE…	1950	4201	1	1	1	603.805	2	-0.0011	262	271	0	63.34	9.2e-05	R	QVLDNLTMEK	S		Oxidation (M)	0.0000000300.0			File: ~Z:\CORE\RAW_DATA_2021_QE\P910_Sigrun_Lange\P910_S_EV.raw~; SpectrumID: ~4435~; PrecursorID: ~0~; scans: ~7611~
3	1::sp|cRAP041|P35527|K1C9_HUMAN	Keratin, type I cytoskeletal 9 OS=Homo sapiens GN=KRT9 PE=1 SV=3	2612	58	2.7e-257	62255	129	111	37	34	66.3	5.14	MSCRQFSSSYLSRSGGGGGGGLGSGGSIRSSYSRFSSSGGGGGGGRFSSSSGYGGGSSRVCGRGGGGSFGYSYGGGSGGGFSASSLGGGFGGGSRGFGGASGGGYSSSGGFGGGFGGGSGGGFGGGYGSGFGGFGGFGGGAGGGDGGILTANEKSTMQELNSRLASYLDKVQALEEANNDLENKIQDWYDKKGPAAIQKNYSPYYNTIDDLKDQIVDLTVGNNKTLLDIDNTRMTLDDFRIKFEMEQNLRQGVDADINGLRQVLDNLTMEKSDLEMQYETLQEELMALKKNHKEEMSQLTGQNSGDVNVEINVAPGKDLTKTLNDMRQEYEQLIAKNRKDIENQYETQITQIEHEVSSSGQEVQSSAKEVTQLRHGVQELEIELQSQLSKKAALEKSLE…	2119	2322	1	1	1	616.802	2	-0.0007	14	29	0	110.96	1.4e-09	R	SGGGGGGGLGSGGSIR	S						File: ~Z:\CORE\RAW_DATA_2021_QE\P910_Sigrun_Lange\P910_S_EV.raw~; SpectrumID: ~2525~; PrecursorID: ~0~; scans: ~5277~
3	1::sp|cRAP041|P35527|K1C9_HUMAN	Keratin, type I cytoskeletal 9 OS=Homo sapiens GN=KRT9 PE=1 SV=3	2612	58	2.7e-257	62255	129	111	37	34	66.3	5.14	MSCRQFSSSYLSRSGGGGGGGLGSGGSIRSSYSRFSSSGGGGGGGRFSSSSGYGGGSSRVCGRGGGGSFGYSYGGGSGGGFSASSLGGGFGGGSRGFGGASGGGYSSSGGFGGGFGGGSGGGFGGGYGSGFGGFGGFGGGAGGGDGGILTANEKSTMQELNSRLASYLDKVQALEEANNDLENKIQDWYDKKGPAAIQKNYSPYYNTIDDLKDQIVDLTVGNNKTLLDIDNTRMTLDDFRIKFEMEQNLRQGVDADINGLRQVLDNLTMEKSDLEMQYETLQEELMALKKNHKEEMSQLTGQNSGDVNVEINVAPGKDLTKTLNDMRQEYEQLIAKNRKDIENQYETQITQIEHEVSSSGQEVQSSAKEVTQLRHGVQELEIELQSQLSKKAALEKSLE…	2140	2089	1	1	1	618.267	2	-0.0013	47	59	0	75.35	1.8e-06	R	FSSSSGYGGGSSR	V						File: ~Z:\CORE\RAW_DATA_2021_QE\P910_Sigrun_Lange\P910_S_EV.raw~; SpectrumID: ~2279~; PrecursorID: ~0~; scans: ~4958~
3	1::sp|cRAP041|P35527|K1C9_HUMAN	Keratin, type I cytoskeletal 9 OS=Homo sapiens GN=KRT9 PE=1 SV=3	2612	58	2.7e-257	62255	129	111	37	34	66.3	5.14	MSCRQFSSSYLSRSGGGGGGGLGSGGSIRSSYSRFSSSGGGGGGGRFSSSSGYGGGSSRVCGRGGGGSFGYSYGGGSGGGFSASSLGGGFGGGSRGFGGASGGGYSSSGGFGGGFGGGSGGGFGGGYGSGFGGFGGFGGGAGGGDGGILTANEKSTMQELNSRLASYLDKVQALEEANNDLENKIQDWYDKKGPAAIQKNYSPYYNTIDDLKDQIVDLTVGNNKTLLDIDNTRMTLDDFRIKFEMEQNLRQGVDADINGLRQVLDNLTMEKSDLEMQYETLQEELMALKKNHKEEMSQLTGQNSGDVNVEINVAPGKDLTKTLNDMRQEYEQLIAKNRKDIENQYETQITQIEHEVSSSGQEVQSSAKEVTQLRHGVQELEIELQSQLSKKAALEKSLE…	2703	2952	1	1	1	662.338	2	-0.0031	241	250	1	45.95	0.0039	R	IKFEMEQNLR	Q		Oxidation (M)	0.0000300000.0			File: ~Z:\CORE\RAW_DATA_2021_QE\P910_Sigrun_Lange\P910_S_EV.raw~; SpectrumID: ~3179~; PrecursorID: ~0~; scans: ~6100~
3	1::sp|cRAP041|P35527|K1C9_HUMAN	Keratin, type I cytoskeletal 9 OS=Homo sapiens GN=KRT9 PE=1 SV=3	2612	58	2.7e-257	62255	129	111	37	34	66.3	5.14	MSCRQFSSSYLSRSGGGGGGGLGSGGSIRSSYSRFSSSGGGGGGGRFSSSSGYGGGSSRVCGRGGGGSFGYSYGGGSGGGFSASSLGGGFGGGSRGFGGASGGGYSSSGGFGGGFGGGSGGGFGGGYGSGFGGFGGFGGGAGGGDGGILTANEKSTMQELNSRLASYLDKVQALEEANNDLENKIQDWYDKKGPAAIQKNYSPYYNTIDDLKDQIVDLTVGNNKTLLDIDNTRMTLDDFRIKFEMEQNLRQGVDADINGLRQVLDNLTMEKSDLEMQYETLQEELMALKKNHKEEMSQLTGQNSGDVNVEINVAPGKDLTKTLNDMRQEYEQLIAKNRKDIENQYETQITQIEHEVSSSGQEVQSSAKEVTQLRHGVQELEIELQSQLSKKAALEKSLE…	2706	2935	1	1	1	441.895	3	-0.0017	241	250	1	57.52	0.00026	R	IKFEMEQNLR	Q		Oxidation (M)	0.0000300000.0			File: ~Z:\CORE\RAW_DATA_2021_QE\P910_Sigrun_Lange\P910_S_EV.raw~; SpectrumID: ~3161~; PrecursorID: ~0~; scans: ~6078~
3	1::sp|cRAP041|P35527|K1C9_HUMAN	Keratin, type I cytoskeletal 9 OS=Homo sapiens GN=KRT9 PE=1 SV=3	2612	58	2.7e-257	62255	129	111	37	34	66.3	5.14	MSCRQFSSSYLSRSGGGGGGGLGSGGSIRSSYSRFSSSGGGGGGGRFSSSSGYGGGSSRVCGRGGGGSFGYSYGGGSGGGFSASSLGGGFGGGSRGFGGASGGGYSSSGGFGGGFGGGSGGGFGGGYGSGFGGFGGFGGGAGGGDGGILTANEKSTMQELNSRLASYLDKVQALEEANNDLENKIQDWYDKKGPAAIQKNYSPYYNTIDDLKDQIVDLTVGNNKTLLDIDNTRMTLDDFRIKFEMEQNLRQGVDADINGLRQVLDNLTMEKSDLEMQYETLQEELMALKKNHKEEMSQLTGQNSGDVNVEINVAPGKDLTKTLNDMRQEYEQLIAKNRKDIENQYETQITQIEHEVSSSGQEVQSSAKEVTQLRHGVQELEIELQSQLSKKAALEKSLE…	4003	3897	1	1	1	793.884	2	-0.0041	171	184	0	96.68	3.3e-08	K	VQALEEANNDLENK	I						File: ~Z:\CORE\RAW_DATA_2021_QE\P910_Sigrun_Lange\P910_S_EV.raw~; SpectrumID: ~4130~; PrecursorID: ~0~; scans: ~7245~
3	1::sp|cRAP041|P35527|K1C9_HUMAN	Keratin, type I cytoskeletal 9 OS=Homo sapiens GN=KRT9 PE=1 SV=3	2612	58	2.7e-257	62255	129	111	37	34	66.3	5.14	MSCRQFSSSYLSRSGGGGGGGLGSGGSIRSSYSRFSSSGGGGGGGRFSSSSGYGGGSSRVCGRGGGGSFGYSYGGGSGGGFSASSLGGGFGGGSRGFGGASGGGYSSSGGFGGGFGGGSGGGFGGGYGSGFGGFGGFGGGAGGGDGGILTANEKSTMQELNSRLASYLDKVQALEEANNDLENKIQDWYDKKGPAAIQKNYSPYYNTIDDLKDQIVDLTVGNNKTLLDIDNTRMTLDDFRIKFEMEQNLRQGVDADINGLRQVLDNLTMEKSDLEMQYETLQEELMALKKNHKEEMSQLTGQNSGDVNVEINVAPGKDLTKTLNDMRQEYEQLIAKNRKDIENQYETQITQIEHEVSSSGQEVQSSAKEVTQLRHGVQELEIELQSQLSKKAALEKSLE…	4005	3908	1	1	1	529.595	3	0.0039	171	184	0	48.2	0.0024	K	VQALEEANNDLENK	I						File: ~Z:\CORE\RAW_DATA_2021_QE\P910_Sigrun_Lange\P910_S_EV.raw~; SpectrumID: ~4142~; PrecursorID: ~0~; scans: ~7259~
3	1::sp|cRAP041|P35527|K1C9_HUMAN	Keratin, type I cytoskeletal 9 OS=Homo sapiens GN=KRT9 PE=1 SV=3	2612	58	2.7e-257	62255	129	111	37	34	66.3	5.14	MSCRQFSSSYLSRSGGGGGGGLGSGGSIRSSYSRFSSSGGGGGGGRFSSSSGYGGGSSRVCGRGGGGSFGYSYGGGSGGGFSASSLGGGFGGGSRGFGGASGGGYSSSGGFGGGFGGGSGGGFGGGYGSGFGGFGGFGGGAGGGDGGILTANEKSTMQELNSRLASYLDKVQALEEANNDLENKIQDWYDKKGPAAIQKNYSPYYNTIDDLKDQIVDLTVGNNKTLLDIDNTRMTLDDFRIKFEMEQNLRQGVDADINGLRQVLDNLTMEKSDLEMQYETLQEELMALKKNHKEEMSQLTGQNSGDVNVEINVAPGKDLTKTLNDMRQEYEQLIAKNRKDIENQYETQITQIEHEVSSSGQEVQSSAKEVTQLRHGVQELEIELQSQLSKKAALEKSLE…	4073	5902	1	1	1	803.375	2	-0.0003	200	212	0	59.03	0.0002	K	NYSPYYNTIDDLK	D						File: ~Z:\CORE\RAW_DATA_2021_QE\P910_Sigrun_Lange\P910_S_EV.raw~; SpectrumID: ~6141~; PrecursorID: ~0~; scans: ~9447~
3	1::sp|cRAP041|P35527|K1C9_HUMAN	Keratin, type I cytoskeletal 9 OS=Homo sapiens GN=KRT9 PE=1 SV=3	2612	58	2.7e-257	62255	129	111	37	34	66.3	5.14	MSCRQFSSSYLSRSGGGGGGGLGSGGSIRSSYSRFSSSGGGGGGGRFSSSSGYGGGSSRVCGRGGGGSFGYSYGGGSGGGFSASSLGGGFGGGSRGFGGASGGGYSSSGGFGGGFGGGSGGGFGGGYGSGFGGFGGFGGGAGGGDGGILTANEKSTMQELNSRLASYLDKVQALEEANNDLENKIQDWYDKKGPAAIQKNYSPYYNTIDDLKDQIVDLTVGNNKTLLDIDNTRMTLDDFRIKFEMEQNLRQGVDADINGLRQVLDNLTMEKSDLEMQYETLQEELMALKKNHKEEMSQLTGQNSGDVNVEINVAPGKDLTKTLNDMRQEYEQLIAKNRKDIENQYETQITQIEHEVSSSGQEVQSSAKEVTQLRHGVQELEIELQSQLSKKAALEKSLE…	4755	1987	1	1	1	896.365	2	-0.006	491	513	0	58.64	3.8e-05	R	GGSGGSYGGGGSGGGYGGGSGSR	G						File: ~Z:\CORE\RAW_DATA_2021_QE\P910_Sigrun_Lange\P910_S_EV.raw~; SpectrumID: ~2166~; PrecursorID: ~0~; scans: ~4806~
3	1::sp|cRAP041|P35527|K1C9_HUMAN	Keratin, type I cytoskeletal 9 OS=Homo sapiens GN=KRT9 PE=1 SV=3	2612	58	2.7e-257	62255	129	111	37	34	66.3	5.14	MSCRQFSSSYLSRSGGGGGGGLGSGGSIRSSYSRFSSSGGGGGGGRFSSSSGYGGGSSRVCGRGGGGSFGYSYGGGSGGGFSASSLGGGFGGGSRGFGGASGGGYSSSGGFGGGFGGGSGGGFGGGYGSGFGGFGGFGGGAGGGDGGILTANEKSTMQELNSRLASYLDKVQALEEANNDLENKIQDWYDKKGPAAIQKNYSPYYNTIDDLKDQIVDLTVGNNKTLLDIDNTRMTLDDFRIKFEMEQNLRQGVDADINGLRQVLDNLTMEKSDLEMQYETLQEELMALKKNHKEEMSQLTGQNSGDVNVEINVAPGKDLTKTLNDMRQEYEQLIAKNRKDIENQYETQITQIEHEVSSSGQEVQSSAKEVTQLRHGVQELEIELQSQLSKKAALEKSLE…	4863	2485	1	1	1	604.958	3	0.0018	14	34	1	42.54	0.0098	R	SGGGGGGGLGSGGSIRSSYSR	F						File: ~Z:\CORE\RAW_DATA_2021_QE\P910_Sigrun_Lange\P910_S_EV.raw~; SpectrumID: ~2699~; PrecursorID: ~0~; scans: ~5496~
3	1::sp|cRAP041|P35527|K1C9_HUMAN	Keratin, type I cytoskeletal 9 OS=Homo sapiens GN=KRT9 PE=1 SV=3	2612	58	2.7e-257	62255	129	111	37	34	66.3	5.14	MSCRQFSSSYLSRSGGGGGGGLGSGGSIRSSYSRFSSSGGGGGGGRFSSSSGYGGGSSRVCGRGGGGSFGYSYGGGSGGGFSASSLGGGFGGGSRGFGGASGGGYSSSGGFGGGFGGGSGGGFGGGYGSGFGGFGGFGGGAGGGDGGILTANEKSTMQELNSRLASYLDKVQALEEANNDLENKIQDWYDKKGPAAIQKNYSPYYNTIDDLKDQIVDLTVGNNKTLLDIDNTRMTLDDFRIKFEMEQNLRQGVDADINGLRQVLDNLTMEKSDLEMQYETLQEELMALKKNHKEEMSQLTGQNSGDVNVEINVAPGKDLTKTLNDMRQEYEQLIAKNRKDIENQYETQITQIEHEVSSSGQEVQSSAKEVTQLRHGVQELEIELQSQLSKKAALEKSLE…	4954	6640	1	1	1	919.485	2	-0.0028	375	390	0	149.04	2e-13	R	HGVQELEIELQSQLSK	K						File: ~Z:\CORE\RAW_DATA_2021_QE\P910_Sigrun_Lange\P910_S_EV.raw~; SpectrumID: ~6879~; PrecursorID: ~0~; scans: ~10244~
3	1::sp|cRAP041|P35527|K1C9_HUMAN	Keratin, type I cytoskeletal 9 OS=Homo sapiens GN=KRT9 PE=1 SV=3	2612	58	2.7e-257	62255	129	111	37	34	66.3	5.14	MSCRQFSSSYLSRSGGGGGGGLGSGGSIRSSYSRFSSSGGGGGGGRFSSSSGYGGGSSRVCGRGGGGSFGYSYGGGSGGGFSASSLGGGFGGGSRGFGGASGGGYSSSGGFGGGFGGGSGGGFGGGYGSGFGGFGGFGGGAGGGDGGILTANEKSTMQELNSRLASYLDKVQALEEANNDLENKIQDWYDKKGPAAIQKNYSPYYNTIDDLKDQIVDLTVGNNKTLLDIDNTRMTLDDFRIKFEMEQNLRQGVDADINGLRQVLDNLTMEKSDLEMQYETLQEELMALKKNHKEEMSQLTGQNSGDVNVEINVAPGKDLTKTLNDMRQEYEQLIAKNRKDIENQYETQITQIEHEVSSSGQEVQSSAKEVTQLRHGVQELEIELQSQLSKKAALEKSLE…	4957	6619	1	1	1	613.327	3	-0.0005	375	390	0	93.74	6.6e-08	R	HGVQELEIELQSQLSK	K						File: ~Z:\CORE\RAW_DATA_2021_QE\P910_Sigrun_Lange\P910_S_EV.raw~; SpectrumID: ~6858~; PrecursorID: ~0~; scans: ~10222~
3	1::sp|cRAP041|P35527|K1C9_HUMAN	Keratin, type I cytoskeletal 9 OS=Homo sapiens GN=KRT9 PE=1 SV=3	2612	58	2.7e-257	62255	129	111	37	34	66.3	5.14	MSCRQFSSSYLSRSGGGGGGGLGSGGSIRSSYSRFSSSGGGGGGGRFSSSSGYGGGSSRVCGRGGGGSFGYSYGGGSGGGFSASSLGGGFGGGSRGFGGASGGGYSSSGGFGGGFGGGSGGGFGGGYGSGFGGFGGFGGGAGGGDGGILTANEKSTMQELNSRLASYLDKVQALEEANNDLENKIQDWYDKKGPAAIQKNYSPYYNTIDDLKDQIVDLTVGNNKTLLDIDNTRMTLDDFRIKFEMEQNLRQGVDADINGLRQVLDNLTMEKSDLEMQYETLQEELMALKKNHKEEMSQLTGQNSGDVNVEINVAPGKDLTKTLNDMRQEYEQLIAKNRKDIENQYETQITQIEHEVSSSGQEVQSSAKEVTQLRHGVQELEIELQSQLSKKAALEKSLE…	4998	6425	1	1	1	617.98	3	-0.0013	322	336	1	26.47	0.44	K	TLNDMRQEYEQLIAK	N						File: ~Z:\CORE\RAW_DATA_2021_QE\P910_Sigrun_Lange\P910_S_EV.raw~; SpectrumID: ~6664~; PrecursorID: ~0~; scans: ~10017~
3	1::sp|cRAP041|P35527|K1C9_HUMAN	Keratin, type I cytoskeletal 9 OS=Homo sapiens GN=KRT9 PE=1 SV=3	2612	58	2.7e-257	62255	129	111	37	34	66.3	5.14	MSCRQFSSSYLSRSGGGGGGGLGSGGSIRSSYSRFSSSGGGGGGGRFSSSSGYGGGSSRVCGRGGGGSFGYSYGGGSGGGFSASSLGGGFGGGSRGFGGASGGGYSSSGGFGGGFGGGSGGGFGGGYGSGFGGFGGFGGGAGGGDGGILTANEKSTMQELNSRLASYLDKVQALEEANNDLENKIQDWYDKKGPAAIQKNYSPYYNTIDDLKDQIVDLTVGNNKTLLDIDNTRMTLDDFRIKFEMEQNLRQGVDADINGLRQVLDNLTMEKSDLEMQYETLQEELMALKKNHKEEMSQLTGQNSGDVNVEINVAPGKDLTKTLNDMRQEYEQLIAKNRKDIENQYETQITQIEHEVSSSGQEVQSSAKEVTQLRHGVQELEIELQSQLSKKAALEKSLE…	5000	6312	1	1	1	926.468	2	0.0022	322	336	1	57.03	0.00039	K	TLNDMRQEYEQLIAK	N						File: ~Z:\CORE\RAW_DATA_2021_QE\P910_Sigrun_Lange\P910_S_EV.raw~; SpectrumID: ~6551~; PrecursorID: ~0~; scans: ~9895~
3	1::sp|cRAP041|P35527|K1C9_HUMAN	Keratin, type I cytoskeletal 9 OS=Homo sapiens GN=KRT9 PE=1 SV=3	2612	58	2.7e-257	62255	129	111	37	34	66.3	5.14	MSCRQFSSSYLSRSGGGGGGGLGSGGSIRSSYSRFSSSGGGGGGGRFSSSSGYGGGSSRVCGRGGGGSFGYSYGGGSGGGFSASSLGGGFGGGSRGFGGASGGGYSSSGGFGGGFGGGSGGGFGGGYGSGFGGFGGFGGGAGGGDGGILTANEKSTMQELNSRLASYLDKVQALEEANNDLENKIQDWYDKKGPAAIQKNYSPYYNTIDDLKDQIVDLTVGNNKTLLDIDNTRMTLDDFRIKFEMEQNLRQGVDADINGLRQVLDNLTMEKSDLEMQYETLQEELMALKKNHKEEMSQLTGQNSGDVNVEINVAPGKDLTKTLNDMRQEYEQLIAKNRKDIENQYETQITQIEHEVSSSGQEVQSSAKEVTQLRHGVQELEIELQSQLSKKAALEKSLE…	5433	5692	1	1	1	656.025	3	0	375	391	1	44.34	0.0038	R	HGVQELEIELQSQLSKK	A						File: ~Z:\CORE\RAW_DATA_2021_QE\P910_Sigrun_Lange\P910_S_EV.raw~; SpectrumID: ~5931~; PrecursorID: ~0~; scans: ~9221~
3	1::sp|cRAP041|P35527|K1C9_HUMAN	Keratin, type I cytoskeletal 9 OS=Homo sapiens GN=KRT9 PE=1 SV=3	2612	58	2.7e-257	62255	129	111	37	34	66.3	5.14	MSCRQFSSSYLSRSGGGGGGGLGSGGSIRSSYSRFSSSGGGGGGGRFSSSSGYGGGSSRVCGRGGGGSFGYSYGGGSGGGFSASSLGGGFGGGSRGFGGASGGGYSSSGGFGGGFGGGSGGGFGGGYGSGFGGFGGFGGGAGGGDGGILTANEKSTMQELNSRLASYLDKVQALEEANNDLENKIQDWYDKKGPAAIQKNYSPYYNTIDDLKDQIVDLTVGNNKTLLDIDNTRMTLDDFRIKFEMEQNLRQGVDADINGLRQVLDNLTMEKSDLEMQYETLQEELMALKKNHKEEMSQLTGQNSGDVNVEINVAPGKDLTKTLNDMRQEYEQLIAKNRKDIENQYETQITQIEHEVSSSGQEVQSSAKEVTQLRHGVQELEIELQSQLSKKAALEKSLE…	5791	7562	1	1	1	1048.02	2	-0.0033	428	444	0	121.82	1.6e-10	R	QEIECQNQEYSLLLSIK	M						File: ~Z:\CORE\RAW_DATA_2021_QE\P910_Sigrun_Lange\P910_S_EV.raw~; SpectrumID: ~7812~; PrecursorID: ~0~; scans: ~11231~
3	1::sp|cRAP041|P35527|K1C9_HUMAN	Keratin, type I cytoskeletal 9 OS=Homo sapiens GN=KRT9 PE=1 SV=3	2612	58	2.7e-257	62255	129	111	37	34	66.3	5.14	MSCRQFSSSYLSRSGGGGGGGLGSGGSIRSSYSRFSSSGGGGGGGRFSSSSGYGGGSSRVCGRGGGGSFGYSYGGGSGGGFSASSLGGGFGGGSRGFGGASGGGYSSSGGFGGGFGGGSGGGFGGGYGSGFGGFGGFGGGAGGGDGGILTANEKSTMQELNSRLASYLDKVQALEEANNDLENKIQDWYDKKGPAAIQKNYSPYYNTIDDLKDQIVDLTVGNNKTLLDIDNTRMTLDDFRIKFEMEQNLRQGVDADINGLRQVLDNLTMEKSDLEMQYETLQEELMALKKNHKEEMSQLTGQNSGDVNVEINVAPGKDLTKTLNDMRQEYEQLIAKNRKDIENQYETQITQIEHEVSSSGQEVQSSAKEVTQLRHGVQELEIELQSQLSKKAALEKSLE…	5792	7563	1	1	1	699.017	3	-0.0012	428	444	0	60.8	0.0002	R	QEIECQNQEYSLLLSIK	M						File: ~Z:\CORE\RAW_DATA_2021_QE\P910_Sigrun_Lange\P910_S_EV.raw~; SpectrumID: ~7813~; PrecursorID: ~0~; scans: ~11232~
3	1::sp|cRAP041|P35527|K1C9_HUMAN	Keratin, type I cytoskeletal 9 OS=Homo sapiens GN=KRT9 PE=1 SV=3	2612	58	2.7e-257	62255	129	111	37	34	66.3	5.14	MSCRQFSSSYLSRSGGGGGGGLGSGGSIRSSYSRFSSSGGGGGGGRFSSSSGYGGGSSRVCGRGGGGSFGYSYGGGSGGGFSASSLGGGFGGGSRGFGGASGGGYSSSGGFGGGFGGGSGGGFGGGYGSGFGGFGGFGGGAGGGDGGILTANEKSTMQELNSRLASYLDKVQALEEANNDLENKIQDWYDKKGPAAIQKNYSPYYNTIDDLKDQIVDLTVGNNKTLLDIDNTRMTLDDFRIKFEMEQNLRQGVDADINGLRQVLDNLTMEKSDLEMQYETLQEELMALKKNHKEEMSQLTGQNSGDVNVEINVAPGKDLTKTLNDMRQEYEQLIAKNRKDIENQYETQITQIEHEVSSSGQEVQSSAKEVTQLRHGVQELEIELQSQLSKKAALEKSLE…	6529	8058	1	1	1	767.044	3	-0.003	272	290	1	79.1	2.7e-06	K	SDLEMQYETLQEELMALKK	N						File: ~Z:\CORE\RAW_DATA_2021_QE\P910_Sigrun_Lange\P910_S_EV.raw~; SpectrumID: ~8365~; PrecursorID: ~0~; scans: ~11814~
3	1::sp|cRAP041|P35527|K1C9_HUMAN	Keratin, type I cytoskeletal 9 OS=Homo sapiens GN=KRT9 PE=1 SV=3	2612	58	2.7e-257	62255	129	111	37	34	66.3	5.14	MSCRQFSSSYLSRSGGGGGGGLGSGGSIRSSYSRFSSSGGGGGGGRFSSSSGYGGGSSRVCGRGGGGSFGYSYGGGSGGGFSASSLGGGFGGGSRGFGGASGGGYSSSGGFGGGFGGGSGGGFGGGYGSGFGGFGGFGGGAGGGDGGILTANEKSTMQELNSRLASYLDKVQALEEANNDLENKIQDWYDKKGPAAIQKNYSPYYNTIDDLKDQIVDLTVGNNKTLLDIDNTRMTLDDFRIKFEMEQNLRQGVDADINGLRQVLDNLTMEKSDLEMQYETLQEELMALKKNHKEEMSQLTGQNSGDVNVEINVAPGKDLTKTLNDMRQEYEQLIAKNRKDIENQYETQITQIEHEVSSSGQEVQSSAKEVTQLRHGVQELEIELQSQLSKKAALEKSLE…	6597	7868	1	1	1	772.375	3	-0.0042	272	290	1	62.82	0.00011	K	SDLEMQYETLQEELMALKK	N		Oxidation (M)	0.0000000000000030000.0			File: ~Z:\CORE\RAW_DATA_2021_QE\P910_Sigrun_Lange\P910_S_EV.raw~; SpectrumID: ~8152~; PrecursorID: ~0~; scans: ~11590~
3	1::sp|cRAP041|P35527|K1C9_HUMAN	Keratin, type I cytoskeletal 9 OS=Homo sapiens GN=KRT9 PE=1 SV=3	2612	58	2.7e-257	62255	129	111	37	34	66.3	5.14	MSCRQFSSSYLSRSGGGGGGGLGSGGSIRSSYSRFSSSGGGGGGGRFSSSSGYGGGSSRVCGRGGGGSFGYSYGGGSGGGFSASSLGGGFGGGSRGFGGASGGGYSSSGGFGGGFGGGSGGGFGGGYGSGFGGFGGFGGGAGGGDGGILTANEKSTMQELNSRLASYLDKVQALEEANNDLENKIQDWYDKKGPAAIQKNYSPYYNTIDDLKDQIVDLTVGNNKTLLDIDNTRMTLDDFRIKFEMEQNLRQGVDADINGLRQVLDNLTMEKSDLEMQYETLQEELMALKKNHKEEMSQLTGQNSGDVNVEINVAPGKDLTKTLNDMRQEYEQLIAKNRKDIENQYETQITQIEHEVSSSGQEVQSSAKEVTQLRHGVQELEIELQSQLSKKAALEKSLE…	6675	7869	1	1	1	777.706	3	-0.0047	272	290	1	64.74	7.7e-05	K	SDLEMQYETLQEELMALKK	N		2 Oxidation (M)	0.0000300000000030000.0			File: ~Z:\CORE\RAW_DATA_2021_QE\P910_Sigrun_Lange\P910_S_EV.raw~; SpectrumID: ~8153~; PrecursorID: ~0~; scans: ~11591~
3	1::sp|cRAP041|P35527|K1C9_HUMAN	Keratin, type I cytoskeletal 9 OS=Homo sapiens GN=KRT9 PE=1 SV=3	2612	58	2.7e-257	62255	129	111	37	34	66.3	5.14	MSCRQFSSSYLSRSGGGGGGGLGSGGSIRSSYSRFSSSGGGGGGGRFSSSSGYGGGSSRVCGRGGGGSFGYSYGGGSGGGFSASSLGGGFGGGSRGFGGASGGGYSSSGGFGGGFGGGSGGGFGGGYGSGFGGFGGFGGGAGGGDGGILTANEKSTMQELNSRLASYLDKVQALEEANNDLENKIQDWYDKKGPAAIQKNYSPYYNTIDDLKDQIVDLTVGNNKTLLDIDNTRMTLDDFRIKFEMEQNLRQGVDADINGLRQVLDNLTMEKSDLEMQYETLQEELMALKKNHKEEMSQLTGQNSGDVNVEINVAPGKDLTKTLNDMRQEYEQLIAKNRKDIENQYETQITQIEHEVSSSGQEVQSSAKEVTQLRHGVQELEIELQSQLSKKAALEKSLE…	6841	6502	1	1	1	793.066	3	-0.0045	164	184	1	116.13	5.3e-10	R	LASYLDKVQALEEANNDLENK	I						File: ~Z:\CORE\RAW_DATA_2021_QE\P910_Sigrun_Lange\P910_S_EV.raw~; SpectrumID: ~6741~; PrecursorID: ~0~; scans: ~10099~
3	1::sp|cRAP041|P35527|K1C9_HUMAN	Keratin, type I cytoskeletal 9 OS=Homo sapiens GN=KRT9 PE=1 SV=3	2612	58	2.7e-257	62255	129	111	37	34	66.3	5.14	MSCRQFSSSYLSRSGGGGGGGLGSGGSIRSSYSRFSSSGGGGGGGRFSSSSGYGGGSSRVCGRGGGGSFGYSYGGGSGGGFSASSLGGGFGGGSRGFGGASGGGYSSSGGFGGGFGGGSGGGFGGGYGSGFGGFGGFGGGAGGGDGGILTANEKSTMQELNSRLASYLDKVQALEEANNDLENKIQDWYDKKGPAAIQKNYSPYYNTIDDLKDQIVDLTVGNNKTLLDIDNTRMTLDDFRIKFEMEQNLRQGVDADINGLRQVLDNLTMEKSDLEMQYETLQEELMALKKNHKEEMSQLTGQNSGDVNVEINVAPGKDLTKTLNDMRQEYEQLIAKNRKDIENQYETQITQIEHEVSSSGQEVQSSAKEVTQLRHGVQELEIELQSQLSKKAALEKSLE…	6847	6819	1	1	1	793.401	3	0.016	164	184	1	46.67	0.0047	R	LASYLDKVQALEEANNDLENK	I		Deamidated (NQ)	0.000000001000000000000.0			File: ~Z:\CORE\RAW_DATA_2021_QE\P910_Sigrun_Lange\P910_S_EV.raw~; SpectrumID: ~7058~; PrecursorID: ~0~; scans: ~10432~
3	1::sp|cRAP041|P35527|K1C9_HUMAN	Keratin, type I cytoskeletal 9 OS=Homo sapiens GN=KRT9 PE=1 SV=3	2612	58	2.7e-257	62255	129	111	37	34	66.3	5.14	MSCRQFSSSYLSRSGGGGGGGLGSGGSIRSSYSRFSSSGGGGGGGRFSSSSGYGGGSSRVCGRGGGGSFGYSYGGGSGGGFSASSLGGGFGGGSRGFGGASGGGYSSSGGFGGGFGGGSGGGFGGGYGSGFGGFGGFGGGAGGGDGGILTANEKSTMQELNSRLASYLDKVQALEEANNDLENKIQDWYDKKGPAAIQKNYSPYYNTIDDLKDQIVDLTVGNNKTLLDIDNTRMTLDDFRIKFEMEQNLRQGVDADINGLRQVLDNLTMEKSDLEMQYETLQEELMALKKNHKEEMSQLTGQNSGDVNVEINVAPGKDLTKTLNDMRQEYEQLIAKNRKDIENQYETQITQIEHEVSSSGQEVQSSAKEVTQLRHGVQELEIELQSQLSKKAALEKSLE…	7283	5776	1	1	1	1255.57	2	-0.0055	450	472	0	51.4	0.0011	K	EIETYHNLLEGGQEDFESSGAGK	I						File: ~Z:\CORE\RAW_DATA_2021_QE\P910_Sigrun_Lange\P910_S_EV.raw~; SpectrumID: ~6015~; PrecursorID: ~0~; scans: ~9309~
3	1::sp|cRAP041|P35527|K1C9_HUMAN	Keratin, type I cytoskeletal 9 OS=Homo sapiens GN=KRT9 PE=1 SV=3	2612	58	2.7e-257	62255	129	111	37	34	66.3	5.14	MSCRQFSSSYLSRSGGGGGGGLGSGGSIRSSYSRFSSSGGGGGGGRFSSSSGYGGGSSRVCGRGGGGSFGYSYGGGSGGGFSASSLGGGFGGGSRGFGGASGGGYSSSGGFGGGFGGGSGGGFGGGYGSGFGGFGGFGGGAGGGDGGILTANEKSTMQELNSRLASYLDKVQALEEANNDLENKIQDWYDKKGPAAIQKNYSPYYNTIDDLKDQIVDLTVGNNKTLLDIDNTRMTLDDFRIKFEMEQNLRQGVDADINGLRQVLDNLTMEKSDLEMQYETLQEELMALKKNHKEEMSQLTGQNSGDVNVEINVAPGKDLTKTLNDMRQEYEQLIAKNRKDIENQYETQITQIEHEVSSSGQEVQSSAKEVTQLRHGVQELEIELQSQLSKKAALEKSLE…	7285	5742	1	1	1	837.381	3	-0.0043	450	472	0	101.67	1e-08	K	EIETYHNLLEGGQEDFESSGAGK	I						File: ~Z:\CORE\RAW_DATA_2021_QE\P910_Sigrun_Lange\P910_S_EV.raw~; SpectrumID: ~5981~; PrecursorID: ~0~; scans: ~9274~
3	1::sp|cRAP041|P35527|K1C9_HUMAN	Keratin, type I cytoskeletal 9 OS=Homo sapiens GN=KRT9 PE=1 SV=3	2612	58	2.7e-257	62255	129	111	37	34	66.3	5.14	MSCRQFSSSYLSRSGGGGGGGLGSGGSIRSSYSRFSSSGGGGGGGRFSSSSGYGGGSSRVCGRGGGGSFGYSYGGGSGGGFSASSLGGGFGGGSRGFGGASGGGYSSSGGFGGGFGGGSGGGFGGGYGSGFGGFGGFGGGAGGGDGGILTANEKSTMQELNSRLASYLDKVQALEEANNDLENKIQDWYDKKGPAAIQKNYSPYYNTIDDLKDQIVDLTVGNNKTLLDIDNTRMTLDDFRIKFEMEQNLRQGVDADINGLRQVLDNLTMEKSDLEMQYETLQEELMALKKNHKEEMSQLTGQNSGDVNVEINVAPGKDLTKTLNDMRQEYEQLIAKNRKDIENQYETQITQIEHEVSSSGQEVQSSAKEVTQLRHGVQELEIELQSQLSKKAALEKSLE…	7367	7025	1	1	1	845.736	3	-0.0069	171	191	1	62.79	0.00011	K	VQALEEANNDLENKIQDWYDK	K						File: ~Z:\CORE\RAW_DATA_2021_QE\P910_Sigrun_Lange\P910_S_EV.raw~; SpectrumID: ~7265~; PrecursorID: ~0~; scans: ~10650~
3	1::sp|cRAP041|P35527|K1C9_HUMAN	Keratin, type I cytoskeletal 9 OS=Homo sapiens GN=KRT9 PE=1 SV=3	2612	58	2.7e-257	62255	129	111	37	34	66.3	5.14	MSCRQFSSSYLSRSGGGGGGGLGSGGSIRSSYSRFSSSGGGGGGGRFSSSSGYGGGSSRVCGRGGGGSFGYSYGGGSGGGFSASSLGGGFGGGSRGFGGASGGGYSSSGGFGGGFGGGSGGGFGGGYGSGFGGFGGFGGGAGGGDGGILTANEKSTMQELNSRLASYLDKVQALEEANNDLENKIQDWYDKKGPAAIQKNYSPYYNTIDDLKDQIVDLTVGNNKTLLDIDNTRMTLDDFRIKFEMEQNLRQGVDADINGLRQVLDNLTMEKSDLEMQYETLQEELMALKKNHKEEMSQLTGQNSGDVNVEINVAPGKDLTKTLNDMRQEYEQLIAKNRKDIENQYETQITQIEHEVSSSGQEVQSSAKEVTQLRHGVQELEIELQSQLSKKAALEKSLE…	7374	7168	1	1	1	846.07	3	0.0128	171	191	1	31.26	0.16	K	VQALEEANNDLENKIQDWYDK	K		Deamidated (NQ)	0.000000000000100000000.0			File: ~Z:\CORE\RAW_DATA_2021_QE\P910_Sigrun_Lange\P910_S_EV.raw~; SpectrumID: ~7409~; PrecursorID: ~0~; scans: ~10804~
3	1::sp|cRAP041|P35527|K1C9_HUMAN	Keratin, type I cytoskeletal 9 OS=Homo sapiens GN=KRT9 PE=1 SV=3	2612	58	2.7e-257	62255	129	111	37	34	66.3	5.14	MSCRQFSSSYLSRSGGGGGGGLGSGGSIRSSYSRFSSSGGGGGGGRFSSSSGYGGGSSRVCGRGGGGSFGYSYGGGSGGGFSASSLGGGFGGGSRGFGGASGGGYSSSGGFGGGFGGGSGGGFGGGYGSGFGGFGGFGGGAGGGDGGILTANEKSTMQELNSRLASYLDKVQALEEANNDLENKIQDWYDKKGPAAIQKNYSPYYNTIDDLKDQIVDLTVGNNKTLLDIDNTRMTLDDFRIKFEMEQNLRQGVDADINGLRQVLDNLTMEKSDLEMQYETLQEELMALKKNHKEEMSQLTGQNSGDVNVEINVAPGKDLTKTLNDMRQEYEQLIAKNRKDIENQYETQITQIEHEVSSSGQEVQSSAKEVTQLRHGVQELEIELQSQLSKKAALEKSLE…	7808	6390	1	1	1	888.433	3	-0.0101	171	192	2	58.21	0.00036	K	VQALEEANNDLENKIQDWYDKK	G						File: ~Z:\CORE\RAW_DATA_2021_QE\P910_Sigrun_Lange\P910_S_EV.raw~; SpectrumID: ~6629~; PrecursorID: ~0~; scans: ~9980~
3	1::sp|cRAP041|P35527|K1C9_HUMAN	Keratin, type I cytoskeletal 9 OS=Homo sapiens GN=KRT9 PE=1 SV=3	2612	58	2.7e-257	62255	129	111	37	34	66.3	5.14	MSCRQFSSSYLSRSGGGGGGGLGSGGSIRSSYSRFSSSGGGGGGGRFSSSSGYGGGSSRVCGRGGGGSFGYSYGGGSGGGFSASSLGGGFGGGSRGFGGASGGGYSSSGGFGGGFGGGSGGGFGGGYGSGFGGFGGFGGGAGGGDGGILTANEKSTMQELNSRLASYLDKVQALEEANNDLENKIQDWYDKKGPAAIQKNYSPYYNTIDDLKDQIVDLTVGNNKTLLDIDNTRMTLDDFRIKFEMEQNLRQGVDADINGLRQVLDNLTMEKSDLEMQYETLQEELMALKKNHKEEMSQLTGQNSGDVNVEINVAPGKDLTKTLNDMRQEYEQLIAKNRKDIENQYETQITQIEHEVSSSGQEVQSSAKEVTQLRHGVQELEIELQSQLSKKAALEKSLE…	7810	6523	1	1	1	666.578	4	-0.0035	171	192	2	46.41	0.0054	K	VQALEEANNDLENKIQDWYDKK	G						File: ~Z:\CORE\RAW_DATA_2021_QE\P910_Sigrun_Lange\P910_S_EV.raw~; SpectrumID: ~6762~; PrecursorID: ~0~; scans: ~10121~
3	1::sp|cRAP041|P35527|K1C9_HUMAN	Keratin, type I cytoskeletal 9 OS=Homo sapiens GN=KRT9 PE=1 SV=3	2612	58	2.7e-257	62255	129	111	37	34	66.3	5.14	MSCRQFSSSYLSRSGGGGGGGLGSGGSIRSSYSRFSSSGGGGGGGRFSSSSGYGGGSSRVCGRGGGGSFGYSYGGGSGGGFSASSLGGGFGGGSRGFGGASGGGYSSSGGFGGGFGGGSGGGFGGGYGSGFGGFGGFGGGAGGGDGGILTANEKSTMQELNSRLASYLDKVQALEEANNDLENKIQDWYDKKGPAAIQKNYSPYYNTIDDLKDQIVDLTVGNNKTLLDIDNTRMTLDDFRIKFEMEQNLRQGVDADINGLRQVLDNLTMEKSDLEMQYETLQEELMALKKNHKEEMSQLTGQNSGDVNVEINVAPGKDLTKTLNDMRQEYEQLIAKNRKDIENQYETQITQIEHEVSSSGQEVQSSAKEVTQLRHGVQELEIELQSQLSKKAALEKSLE…	7815	6380	1	1	1	666.828	4	0.0132	171	192	2	70.02	2.4e-05	K	VQALEEANNDLENKIQDWYDKK	G		Deamidated (NQ)	0.0000000000001000000000.0			File: ~Z:\CORE\RAW_DATA_2021_QE\P910_Sigrun_Lange\P910_S_EV.raw~; SpectrumID: ~6619~; PrecursorID: ~0~; scans: ~9968~
3	1::sp|cRAP041|P35527|K1C9_HUMAN	Keratin, type I cytoskeletal 9 OS=Homo sapiens GN=KRT9 PE=1 SV=3	2612	58	2.7e-257	62255	129	111	37	34	66.3	5.14	MSCRQFSSSYLSRSGGGGGGGLGSGGSIRSSYSRFSSSGGGGGGGRFSSSSGYGGGSSRVCGRGGGGSFGYSYGGGSGGGFSASSLGGGFGGGSRGFGGASGGGYSSSGGFGGGFGGGSGGGFGGGYGSGFGGFGGFGGGAGGGDGGILTANEKSTMQELNSRLASYLDKVQALEEANNDLENKIQDWYDKKGPAAIQKNYSPYYNTIDDLKDQIVDLTVGNNKTLLDIDNTRMTLDDFRIKFEMEQNLRQGVDADINGLRQVLDNLTMEKSDLEMQYETLQEELMALKKNHKEEMSQLTGQNSGDVNVEINVAPGKDLTKTLNDMRQEYEQLIAKNRKDIENQYETQITQIEHEVSSSGQEVQSSAKEVTQLRHGVQELEIELQSQLSKKAALEKSLE…	7892	6848	1	1	1	902.389	3	-0.0079	64	95	0	101.04	7.6e-09	R	GGGGSFGYSYGGGSGGGFSASSLGGGFGGGSR	G						File: ~Z:\CORE\RAW_DATA_2021_QE\P910_Sigrun_Lange\P910_S_EV.raw~; SpectrumID: ~7088~; PrecursorID: ~0~; scans: ~10464~
3	1::sp|cRAP041|P35527|K1C9_HUMAN	Keratin, type I cytoskeletal 9 OS=Homo sapiens GN=KRT9 PE=1 SV=3	2612	58	2.7e-257	62255	129	111	37	34	66.3	5.14	MSCRQFSSSYLSRSGGGGGGGLGSGGSIRSSYSRFSSSGGGGGGGRFSSSSGYGGGSSRVCGRGGGGSFGYSYGGGSGGGFSASSLGGGFGGGSRGFGGASGGGYSSSGGFGGGFGGGSGGGFGGGYGSGFGGFGGFGGGAGGGDGGILTANEKSTMQELNSRLASYLDKVQALEEANNDLENKIQDWYDKKGPAAIQKNYSPYYNTIDDLKDQIVDLTVGNNKTLLDIDNTRMTLDDFRIKFEMEQNLRQGVDADINGLRQVLDNLTMEKSDLEMQYETLQEELMALKKNHKEEMSQLTGQNSGDVNVEINVAPGKDLTKTLNDMRQEYEQLIAKNRKDIENQYETQITQIEHEVSSSGQEVQSSAKEVTQLRHGVQELEIELQSQLSKKAALEKSLE…	7893	6858	1	1	1	1353.08	2	-0.0049	64	95	0	136.49	2.4e-12	R	GGGGSFGYSYGGGSGGGFSASSLGGGFGGGSR	G						File: ~Z:\CORE\RAW_DATA_2021_QE\P910_Sigrun_Lange\P910_S_EV.raw~; SpectrumID: ~7098~; PrecursorID: ~0~; scans: ~10474~
3	1::sp|cRAP041|P35527|K1C9_HUMAN	Keratin, type I cytoskeletal 9 OS=Homo sapiens GN=KRT9 PE=1 SV=3	2612	58	2.7e-257	62255	129	111	37	34	66.3	5.14	MSCRQFSSSYLSRSGGGGGGGLGSGGSIRSSYSRFSSSGGGGGGGRFSSSSGYGGGSSRVCGRGGGGSFGYSYGGGSGGGFSASSLGGGFGGGSRGFGGASGGGYSSSGGFGGGFGGGSGGGFGGGYGSGFGGFGGFGGGAGGGDGGILTANEKSTMQELNSRLASYLDKVQALEEANNDLENKIQDWYDKKGPAAIQKNYSPYYNTIDDLKDQIVDLTVGNNKTLLDIDNTRMTLDDFRIKFEMEQNLRQGVDADINGLRQVLDNLTMEKSDLEMQYETLQEELMALKKNHKEEMSQLTGQNSGDVNVEINVAPGKDLTKTLNDMRQEYEQLIAKNRKDIENQYETQITQIEHEVSSSGQEVQSSAKEVTQLRHGVQELEIELQSQLSKKAALEKSLE…	8277	5569	1	1	1	720.843	4	-0.0039	447	472	1	53.58	0.00098	R	LEKEIETYHNLLEGGQEDFESSGAGK	I						File: ~Z:\CORE\RAW_DATA_2021_QE\P910_Sigrun_Lange\P910_S_EV.raw~; SpectrumID: ~5808~; PrecursorID: ~0~; scans: ~9091~
3	1::sp|cRAP041|P35527|K1C9_HUMAN	Keratin, type I cytoskeletal 9 OS=Homo sapiens GN=KRT9 PE=1 SV=3	2612	58	2.7e-257	62255	129	111	37	34	66.3	5.14	MSCRQFSSSYLSRSGGGGGGGLGSGGSIRSSYSRFSSSGGGGGGGRFSSSSGYGGGSSRVCGRGGGGSFGYSYGGGSGGGFSASSLGGGFGGGSRGFGGASGGGYSSSGGFGGGFGGGSGGGFGGGYGSGFGGFGGFGGGAGGGDGGILTANEKSTMQELNSRLASYLDKVQALEEANNDLENKIQDWYDKKGPAAIQKNYSPYYNTIDDLKDQIVDLTVGNNKTLLDIDNTRMTLDDFRIKFEMEQNLRQGVDADINGLRQVLDNLTMEKSDLEMQYETLQEELMALKKNHKEEMSQLTGQNSGDVNVEINVAPGKDLTKTLNDMRQEYEQLIAKNRKDIENQYETQITQIEHEVSSSGQEVQSSAKEVTQLRHGVQELEIELQSQLSKKAALEKSLE…	8306	4350	1	1	1	724.601	4	-0.0062	291	317	1	62.96	0.00012	K	NHKEEMSQLTGQNSGDVNVEINVAPGK	D						File: ~Z:\CORE\RAW_DATA_2021_QE\P910_Sigrun_Lange\P910_S_EV.raw~; SpectrumID: ~4585~; PrecursorID: ~0~; scans: ~7776~
3	1::sp|cRAP041|P35527|K1C9_HUMAN	Keratin, type I cytoskeletal 9 OS=Homo sapiens GN=KRT9 PE=1 SV=3	2612	58	2.7e-257	62255	129	111	37	34	66.3	5.14	MSCRQFSSSYLSRSGGGGGGGLGSGGSIRSSYSRFSSSGGGGGGGRFSSSSGYGGGSSRVCGRGGGGSFGYSYGGGSGGGFSASSLGGGFGGGSRGFGGASGGGYSSSGGFGGGFGGGSGGGFGGGYGSGFGGFGGFGGGAGGGDGGILTANEKSTMQELNSRLASYLDKVQALEEANNDLENKIQDWYDKKGPAAIQKNYSPYYNTIDDLKDQIVDLTVGNNKTLLDIDNTRMTLDDFRIKFEMEQNLRQGVDADINGLRQVLDNLTMEKSDLEMQYETLQEELMALKKNHKEEMSQLTGQNSGDVNVEINVAPGKDLTKTLNDMRQEYEQLIAKNRKDIENQYETQITQIEHEVSSSGQEVQSSAKEVTQLRHGVQELEIELQSQLSKKAALEKSLE…	8308	4362	1	1	1	965.805	3	0.0092	291	317	1	74.51	8.7e-06	K	NHKEEMSQLTGQNSGDVNVEINVAPGK	D						File: ~Z:\CORE\RAW_DATA_2021_QE\P910_Sigrun_Lange\P910_S_EV.raw~; SpectrumID: ~4597~; PrecursorID: ~0~; scans: ~7788~
3	1::sp|cRAP041|P35527|K1C9_HUMAN	Keratin, type I cytoskeletal 9 OS=Homo sapiens GN=KRT9 PE=1 SV=3	2612	58	2.7e-257	62255	129	111	37	34	66.3	5.14	MSCRQFSSSYLSRSGGGGGGGLGSGGSIRSSYSRFSSSGGGGGGGRFSSSSGYGGGSSRVCGRGGGGSFGYSYGGGSGGGFSASSLGGGFGGGSRGFGGASGGGYSSSGGFGGGFGGGSGGGFGGGYGSGFGGFGGFGGGAGGGDGGILTANEKSTMQELNSRLASYLDKVQALEEANNDLENKIQDWYDKKGPAAIQKNYSPYYNTIDDLKDQIVDLTVGNNKTLLDIDNTRMTLDDFRIKFEMEQNLRQGVDADINGLRQVLDNLTMEKSDLEMQYETLQEELMALKKNHKEEMSQLTGQNSGDVNVEINVAPGKDLTKTLNDMRQEYEQLIAKNRKDIENQYETQITQIEHEVSSSGQEVQSSAKEVTQLRHGVQELEIELQSQLSKKAALEKSLE…	8344	8157	1	1	1	968.14	3	-0.0063	200	224	1	37.56	0.037	K	NYSPYYNTIDDLKDQIVDLTVGNNK	T						File: ~Z:\CORE\RAW_DATA_2021_QE\P910_Sigrun_Lange\P910_S_EV.raw~; SpectrumID: ~8466~; PrecursorID: ~0~; scans: ~11921~
3	1::sp|cRAP041|P35527|K1C9_HUMAN	Keratin, type I cytoskeletal 9 OS=Homo sapiens GN=KRT9 PE=1 SV=3	2612	58	2.7e-257	62255	129	111	37	34	66.3	5.14	MSCRQFSSSYLSRSGGGGGGGLGSGGSIRSSYSRFSSSGGGGGGGRFSSSSGYGGGSSRVCGRGGGGSFGYSYGGGSGGGFSASSLGGGFGGGSRGFGGASGGGYSSSGGFGGGFGGGSGGGFGGGYGSGFGGFGGFGGGAGGGDGGILTANEKSTMQELNSRLASYLDKVQALEEANNDLENKIQDWYDKKGPAAIQKNYSPYYNTIDDLKDQIVDLTVGNNKTLLDIDNTRMTLDDFRIKFEMEQNLRQGVDADINGLRQVLDNLTMEKSDLEMQYETLQEELMALKKNHKEEMSQLTGQNSGDVNVEINVAPGKDLTKTLNDMRQEYEQLIAKNRKDIENQYETQITQIEHEVSSSGQEVQSSAKEVTQLRHGVQELEIELQSQLSKKAALEKSLE…	8520	5846	1	1	1	991.821	3	0.0002	294	321	1	20.58	1.9	K	EEMSQLTGQNSGDVNVEINVAPGKDLTK	T						File: ~Z:\CORE\RAW_DATA_2021_QE\P910_Sigrun_Lange\P910_S_EV.raw~; SpectrumID: ~6085~; PrecursorID: ~0~; scans: ~9386~
3	1::sp|cRAP041|P35527|K1C9_HUMAN	Keratin, type I cytoskeletal 9 OS=Homo sapiens GN=KRT9 PE=1 SV=3	2612	58	2.7e-257	62255	129	111	37	34	66.3	5.14	MSCRQFSSSYLSRSGGGGGGGLGSGGSIRSSYSRFSSSGGGGGGGRFSSSSGYGGGSSRVCGRGGGGSFGYSYGGGSGGGFSASSLGGGFGGGSRGFGGASGGGYSSSGGFGGGFGGGSGGGFGGGYGSGFGGFGGFGGGAGGGDGGILTANEKSTMQELNSRLASYLDKVQALEEANNDLENKIQDWYDKKGPAAIQKNYSPYYNTIDDLKDQIVDLTVGNNKTLLDIDNTRMTLDDFRIKFEMEQNLRQGVDADINGLRQVLDNLTMEKSDLEMQYETLQEELMALKKNHKEEMSQLTGQNSGDVNVEINVAPGKDLTKTLNDMRQEYEQLIAKNRKDIENQYETQITQIEHEVSSSGQEVQSSAKEVTQLRHGVQELEIELQSQLSKKAALEKSLE…	8862	2778	1	1	1	1075.1	3	-0.0055	580	619	0	124.52	6.2e-12	R	GGSGGSHGGGSGFGGESGGSYGGGEEASGSGGGYGGGSGK	S						File: ~Z:\CORE\RAW_DATA_2021_QE\P910_Sigrun_Lange\P910_S_EV.raw~; SpectrumID: ~3001~; PrecursorID: ~0~; scans: ~5863~
3	1::sp|cRAP041|P35527|K1C9_HUMAN	Keratin, type I cytoskeletal 9 OS=Homo sapiens GN=KRT9 PE=1 SV=3	2612	58	2.7e-257	62255	129	111	37	34	66.3	5.14	MSCRQFSSSYLSRSGGGGGGGLGSGGSIRSSYSRFSSSGGGGGGGRFSSSSGYGGGSSRVCGRGGGGSFGYSYGGGSGGGFSASSLGGGFGGGSRGFGGASGGGYSSSGGFGGGFGGGSGGGFGGGYGSGFGGFGGFGGGAGGGDGGILTANEKSTMQELNSRLASYLDKVQALEEANNDLENKIQDWYDKKGPAAIQKNYSPYYNTIDDLKDQIVDLTVGNNKTLLDIDNTRMTLDDFRIKFEMEQNLRQGVDADINGLRQVLDNLTMEKSDLEMQYETLQEELMALKKNHKEEMSQLTGQNSGDVNVEINVAPGKDLTKTLNDMRQEYEQLIAKNRKDIENQYETQITQIEHEVSSSGQEVQSSAKEVTQLRHGVQELEIELQSQLSKKAALEKSLE…	8924	7715	1	1	1	1088.84	3	-0.0078	340	368	0	98.09	3.1e-08	K	DIENQYETQITQIEHEVSSSGQEVQSSAK	E						File: ~Z:\CORE\RAW_DATA_2021_QE\P910_Sigrun_Lange\P910_S_EV.raw~; SpectrumID: ~7976~; PrecursorID: ~0~; scans: ~11405~
3	1::sp|cRAP041|P35527|K1C9_HUMAN	Keratin, type I cytoskeletal 9 OS=Homo sapiens GN=KRT9 PE=1 SV=3	2612	58	2.7e-257	62255	129	111	37	34	66.3	5.14	MSCRQFSSSYLSRSGGGGGGGLGSGGSIRSSYSRFSSSGGGGGGGRFSSSSGYGGGSSRVCGRGGGGSFGYSYGGGSGGGFSASSLGGGFGGGSRGFGGASGGGYSSSGGFGGGFGGGSGGGFGGGYGSGFGGFGGFGGGAGGGDGGILTANEKSTMQELNSRLASYLDKVQALEEANNDLENKIQDWYDKKGPAAIQKNYSPYYNTIDDLKDQIVDLTVGNNKTLLDIDNTRMTLDDFRIKFEMEQNLRQGVDADINGLRQVLDNLTMEKSDLEMQYETLQEELMALKKNHKEEMSQLTGQNSGDVNVEINVAPGKDLTKTLNDMRQEYEQLIAKNRKDIENQYETQITQIEHEVSSSGQEVQSSAKEVTQLRHGVQELEIELQSQLSKKAALEKSLE…	8926	7727	1	1	1	816.89	4	0.0247	340	368	0	82.7	1.2e-06	K	DIENQYETQITQIEHEVSSSGQEVQSSAK	E						File: ~Z:\CORE\RAW_DATA_2021_QE\P910_Sigrun_Lange\P910_S_EV.raw~; SpectrumID: ~7990~; PrecursorID: ~0~; scans: ~11419~
3	1::sp|cRAP041|P35527|K1C9_HUMAN	Keratin, type I cytoskeletal 9 OS=Homo sapiens GN=KRT9 PE=1 SV=3	2612	58	2.7e-257	62255	129	111	37	34	66.3	5.14	MSCRQFSSSYLSRSGGGGGGGLGSGGSIRSSYSRFSSSGGGGGGGRFSSSSGYGGGSSRVCGRGGGGSFGYSYGGGSGGGFSASSLGGGFGGGSRGFGGASGGGYSSSGGFGGGFGGGSGGGFGGGYGSGFGGFGGFGGGAGGGDGGILTANEKSTMQELNSRLASYLDKVQALEEANNDLENKIQDWYDKKGPAAIQKNYSPYYNTIDDLKDQIVDLTVGNNKTLLDIDNTRMTLDDFRIKFEMEQNLRQGVDADINGLRQVLDNLTMEKSDLEMQYETLQEELMALKKNHKEEMSQLTGQNSGDVNVEINVAPGKDLTKTLNDMRQEYEQLIAKNRKDIENQYETQITQIEHEVSSSGQEVQSSAKEVTQLRHGVQELEIELQSQLSKKAALEKSLE…	8928	7952	1	1	1	1089.5	3	0.0073	340	368	0	82.67	1e-06	K	DIENQYETQITQIEHEVSSSGQEVQSSAK	E		2 Deamidated (NQ)	0.00001000000100000000000000000.0			File: ~Z:\CORE\RAW_DATA_2021_QE\P910_Sigrun_Lange\P910_S_EV.raw~; SpectrumID: ~8244~; PrecursorID: ~0~; scans: ~11687~
3	1::sp|cRAP041|P35527|K1C9_HUMAN	Keratin, type I cytoskeletal 9 OS=Homo sapiens GN=KRT9 PE=1 SV=3	2612	58	2.7e-257	62255	129	111	37	34	66.3	5.14	MSCRQFSSSYLSRSGGGGGGGLGSGGSIRSSYSRFSSSGGGGGGGRFSSSSGYGGGSSRVCGRGGGGSFGYSYGGGSGGGFSASSLGGGFGGGSRGFGGASGGGYSSSGGFGGGFGGGSGGGFGGGYGSGFGGFGGFGGGAGGGDGGILTANEKSTMQELNSRLASYLDKVQALEEANNDLENKIQDWYDKKGPAAIQKNYSPYYNTIDDLKDQIVDLTVGNNKTLLDIDNTRMTLDDFRIKFEMEQNLRQGVDADINGLRQVLDNLTMEKSDLEMQYETLQEELMALKKNHKEEMSQLTGQNSGDVNVEINVAPGKDLTKTLNDMRQEYEQLIAKNRKDIENQYETQITQIEHEVSSSGQEVQSSAKEVTQLRHGVQELEIELQSQLSKKAALEKSLE…	8929	7514	1	1	1	1089.5	3	0.0084	340	368	0	74	7.4e-06	K	DIENQYETQITQIEHEVSSSGQEVQSSAK	E		2 Deamidated (NQ)	0.00010000000100000000000000000.0			File: ~Z:\CORE\RAW_DATA_2021_QE\P910_Sigrun_Lange\P910_S_EV.raw~; SpectrumID: ~7763~; PrecursorID: ~0~; scans: ~11179~
3	1::sp|cRAP041|P35527|K1C9_HUMAN	Keratin, type I cytoskeletal 9 OS=Homo sapiens GN=KRT9 PE=1 SV=3	2612	58	2.7e-257	62255	129	111	37	34	66.3	5.14	MSCRQFSSSYLSRSGGGGGGGLGSGGSIRSSYSRFSSSGGGGGGGRFSSSSGYGGGSSRVCGRGGGGSFGYSYGGGSGGGFSASSLGGGFGGGSRGFGGASGGGYSSSGGFGGGFGGGSGGGFGGGYGSGFGGFGGFGGGAGGGDGGILTANEKSTMQELNSRLASYLDKVQALEEANNDLENKIQDWYDKKGPAAIQKNYSPYYNTIDDLKDQIVDLTVGNNKTLLDIDNTRMTLDDFRIKFEMEQNLRQGVDADINGLRQVLDNLTMEKSDLEMQYETLQEELMALKKNHKEEMSQLTGQNSGDVNVEINVAPGKDLTKTLNDMRQEYEQLIAKNRKDIENQYETQITQIEHEVSSSGQEVQSSAKEVTQLRHGVQELEIELQSQLSKKAALEKSLE…	9052	8008	1	1	1	1109.21	3	-0.0179	164	191	2	42.44	0.014	R	LASYLDKVQALEEANNDLENKIQDWYDK	K						File: ~Z:\CORE\RAW_DATA_2021_QE\P910_Sigrun_Lange\P910_S_EV.raw~; SpectrumID: ~8309~; PrecursorID: ~0~; scans: ~11755~
3	1::sp|cRAP041|P35527|K1C9_HUMAN	Keratin, type I cytoskeletal 9 OS=Homo sapiens GN=KRT9 PE=1 SV=3	2612	58	2.7e-257	62255	129	111	37	34	66.3	5.14	MSCRQFSSSYLSRSGGGGGGGLGSGGSIRSSYSRFSSSGGGGGGGRFSSSSGYGGGSSRVCGRGGGGSFGYSYGGGSGGGFSASSLGGGFGGGSRGFGGASGGGYSSSGGFGGGFGGGSGGGFGGGYGSGFGGFGGFGGGAGGGDGGILTANEKSTMQELNSRLASYLDKVQALEEANNDLENKIQDWYDKKGPAAIQKNYSPYYNTIDDLKDQIVDLTVGNNKTLLDIDNTRMTLDDFRIKFEMEQNLRQGVDADINGLRQVLDNLTMEKSDLEMQYETLQEELMALKKNHKEEMSQLTGQNSGDVNVEINVAPGKDLTKTLNDMRQEYEQLIAKNRKDIENQYETQITQIEHEVSSSGQEVQSSAKEVTQLRHGVQELEIELQSQLSKKAALEKSLE…	9053	8004	1	1	1	832.157	4	-0.0156	164	191	2	65.81	6.2e-05	R	LASYLDKVQALEEANNDLENKIQDWYDK	K						File: ~Z:\CORE\RAW_DATA_2021_QE\P910_Sigrun_Lange\P910_S_EV.raw~; SpectrumID: ~8305~; PrecursorID: ~0~; scans: ~11751~
3	1::sp|cRAP041|P35527|K1C9_HUMAN	Keratin, type I cytoskeletal 9 OS=Homo sapiens GN=KRT9 PE=1 SV=3	2612	58	2.7e-257	62255	129	111	37	34	66.3	5.14	MSCRQFSSSYLSRSGGGGGGGLGSGGSIRSSYSRFSSSGGGGGGGRFSSSSGYGGGSSRVCGRGGGGSFGYSYGGGSGGGFSASSLGGGFGGGSRGFGGASGGGYSSSGGFGGGFGGGSGGGFGGGYGSGFGGFGGFGGGAGGGDGGILTANEKSTMQELNSRLASYLDKVQALEEANNDLENKIQDWYDKKGPAAIQKNYSPYYNTIDDLKDQIVDLTVGNNKTLLDIDNTRMTLDDFRIKFEMEQNLRQGVDADINGLRQVLDNLTMEKSDLEMQYETLQEELMALKKNHKEEMSQLTGQNSGDVNVEINVAPGKDLTKTLNDMRQEYEQLIAKNRKDIENQYETQITQIEHEVSSSGQEVQSSAKEVTQLRHGVQELEIELQSQLSKKAALEKSLE…	9129	4419	1	1	1	838.913	4	-0.013	291	321	2	54.36	0.00078	K	NHKEEMSQLTGQNSGDVNVEINVAPGKDLTK	T						File: ~Z:\CORE\RAW_DATA_2021_QE\P910_Sigrun_Lange\P910_S_EV.raw~; SpectrumID: ~4654~; PrecursorID: ~0~; scans: ~7851~
3	1::sp|cRAP041|P35527|K1C9_HUMAN	Keratin, type I cytoskeletal 9 OS=Homo sapiens GN=KRT9 PE=1 SV=3	2612	58	2.7e-257	62255	129	111	37	34	66.3	5.14	MSCRQFSSSYLSRSGGGGGGGLGSGGSIRSSYSRFSSSGGGGGGGRFSSSSGYGGGSSRVCGRGGGGSFGYSYGGGSGGGFSASSLGGGFGGGSRGFGGASGGGYSSSGGFGGGFGGGSGGGFGGGYGSGFGGFGGFGGGAGGGDGGILTANEKSTMQELNSRLASYLDKVQALEEANNDLENKIQDWYDKKGPAAIQKNYSPYYNTIDDLKDQIVDLTVGNNKTLLDIDNTRMTLDDFRIKFEMEQNLRQGVDADINGLRQVLDNLTMEKSDLEMQYETLQEELMALKKNHKEEMSQLTGQNSGDVNVEINVAPGKDLTKTLNDMRQEYEQLIAKNRKDIENQYETQITQIEHEVSSSGQEVQSSAKEVTQLRHGVQELEIELQSQLSKKAALEKSLE…	9133	4653	1	1	1	839.165	4	0.0101	291	321	2	21.99	1.3	K	NHKEEMSQLTGQNSGDVNVEINVAPGKDLTK	T		Deamidated (NQ)	0.0000000000000000010000000000000.0			File: ~Z:\CORE\RAW_DATA_2021_QE\P910_Sigrun_Lange\P910_S_EV.raw~; SpectrumID: ~4888~; PrecursorID: ~0~; scans: ~8102~
3	1::sp|cRAP041|P35527|K1C9_HUMAN	Keratin, type I cytoskeletal 9 OS=Homo sapiens GN=KRT9 PE=1 SV=3	2612	58	2.7e-257	62255	129	111	37	34	66.3	5.14	MSCRQFSSSYLSRSGGGGGGGLGSGGSIRSSYSRFSSSGGGGGGGRFSSSSGYGGGSSRVCGRGGGGSFGYSYGGGSGGGFSASSLGGGFGGGSRGFGGASGGGYSSSGGFGGGFGGGSGGGFGGGYGSGFGGFGGFGGGAGGGDGGILTANEKSTMQELNSRLASYLDKVQALEEANNDLENKIQDWYDKKGPAAIQKNYSPYYNTIDDLKDQIVDLTVGNNKTLLDIDNTRMTLDDFRIKFEMEQNLRQGVDADINGLRQVLDNLTMEKSDLEMQYETLQEELMALKKNHKEEMSQLTGQNSGDVNVEINVAPGKDLTKTLNDMRQEYEQLIAKNRKDIENQYETQITQIEHEVSSSGQEVQSSAKEVTQLRHGVQELEIELQSQLSKKAALEKSLE…	9136	4427	1	1	1	671.736	5	0.0368	291	321	2	51.63	0.0014	K	NHKEEMSQLTGQNSGDVNVEINVAPGKDLTK	T		2 Deamidated (NQ)	0.0000000000010000010000000000000.0			File: ~Z:\CORE\RAW_DATA_2021_QE\P910_Sigrun_Lange\P910_S_EV.raw~; SpectrumID: ~4662~; PrecursorID: ~0~; scans: ~7861~
3	1::sp|cRAP041|P35527|K1C9_HUMAN	Keratin, type I cytoskeletal 9 OS=Homo sapiens GN=KRT9 PE=1 SV=3	2612	58	2.7e-257	62255	129	111	37	34	66.3	5.14	MSCRQFSSSYLSRSGGGGGGGLGSGGSIRSSYSRFSSSGGGGGGGRFSSSSGYGGGSSRVCGRGGGGSFGYSYGGGSGGGFSASSLGGGFGGGSRGFGGASGGGYSSSGGFGGGFGGGSGGGFGGGYGSGFGGFGGFGGGAGGGDGGILTANEKSTMQELNSRLASYLDKVQALEEANNDLENKIQDWYDKKGPAAIQKNYSPYYNTIDDLKDQIVDLTVGNNKTLLDIDNTRMTLDDFRIKFEMEQNLRQGVDADINGLRQVLDNLTMEKSDLEMQYETLQEELMALKKNHKEEMSQLTGQNSGDVNVEINVAPGKDLTKTLNDMRQEYEQLIAKNRKDIENQYETQITQIEHEVSSSGQEVQSSAKEVTQLRHGVQELEIELQSQLSKKAALEKSLE…	9185	6689	1	1	1	848.906	4	-0.0076	339	368	1	67.86	3.4e-05	R	KDIENQYETQITQIEHEVSSSGQEVQSSAK	E						File: ~Z:\CORE\RAW_DATA_2021_QE\P910_Sigrun_Lange\P910_S_EV.raw~; SpectrumID: ~6928~; PrecursorID: ~0~; scans: ~10295~	emPAI	28.27
4	2::sp|P19615|MYP_STRPU	Major yolk protein OS=Strongylocentrotus purpuratus OX=7668 PE=1 SV=2	2443	58	2e-240	156257	76	57	47	37	37.3	7.04	MRAAILFCLVASSMAVPSGSLGSRPGTCPPQPSDQVMIEATRCSYVYGLTWDWNCNSQGQENYKCCQYENDIRICVPPIPADVDEEVGVEQPSQSVDQVRQAIQKTQDFIRKVGLYPAPDQRRRTTPTPDTVRWCVSSRCQMTKCQRMVSEFTYSPNMVPRKQWKCTQATSQEQCMFWIEQGWADIMTTREGQVYSANTTFNLKPIAYETTINDQQPEIQILKHYQNVTFALKSSRLVNPNTFSELRDKTTCHAGIDMPDFDMPASFADPVCNLIKEGVIPVTGNYIESFSDFVQESCVPGVLNMTYNKNGTYPLSLVTLCEDQQYKYSGIKGALSCLESGKGQVTFVDQKVIKKIMSDPNVRDNFQVVCRDESRPLDEEIFTDVTCHVGHTARPTIFI…	217	3496	1	1	0	416.742	2	-0.0007	716	723	0	29.55	0.11	K	VSTGLDIK	K						File: ~Z:\CORE\RAW_DATA_2021_QE\P910_Sigrun_Lange\P910_S_EV.raw~; SpectrumID: ~3727~; PrecursorID: ~0~; scans: ~6745~
4	2::sp|P19615|MYP_STRPU	Major yolk protein OS=Strongylocentrotus purpuratus OX=7668 PE=1 SV=2	2443	58	2e-240	156257	76	57	47	37	37.3	7.04	MRAAILFCLVASSMAVPSGSLGSRPGTCPPQPSDQVMIEATRCSYVYGLTWDWNCNSQGQENYKCCQYENDIRICVPPIPADVDEEVGVEQPSQSVDQVRQAIQKTQDFIRKVGLYPAPDQRRRTTPTPDTVRWCVSSRCQMTKCQRMVSEFTYSPNMVPRKQWKCTQATSQEQCMFWIEQGWADIMTTREGQVYSANTTFNLKPIAYETTINDQQPEIQILKHYQNVTFALKSSRLVNPNTFSELRDKTTCHAGIDMPDFDMPASFADPVCNLIKEGVIPVTGNYIESFSDFVQESCVPGVLNMTYNKNGTYPLSLVTLCEDQQYKYSGIKGALSCLESGKGQVTFVDQKVIKKIMSDPNVRDNFQVVCRDESRPLDEEIFTDVTCHVGHTARPTIFI…	673	1982	1	1	1	474.234	2	0	356	363	0	33.89	0.093	K	IMSDPNVR	D		Oxidation (M)	0.03000000.0			File: ~Z:\CORE\RAW_DATA_2021_QE\P910_Sigrun_Lange\P910_S_EV.raw~; SpectrumID: ~2161~; PrecursorID: ~0~; scans: ~4800~
4	2::sp|P19615|MYP_STRPU	Major yolk protein OS=Strongylocentrotus purpuratus OX=7668 PE=1 SV=2	2443	58	2e-240	156257	76	57	47	37	37.3	7.04	MRAAILFCLVASSMAVPSGSLGSRPGTCPPQPSDQVMIEATRCSYVYGLTWDWNCNSQGQENYKCCQYENDIRICVPPIPADVDEEVGVEQPSQSVDQVRQAIQKTQDFIRKVGLYPAPDQRRRTTPTPDTVRWCVSSRCQMTKCQRMVSEFTYSPNMVPRKQWKCTQATSQEQCMFWIEQGWADIMTTREGQVYSANTTFNLKPIAYETTINDQQPEIQILKHYQNVTFALKSSRLVNPNTFSELRDKTTCHAGIDMPDFDMPASFADPVCNLIKEGVIPVTGNYIESFSDFVQESCVPGVLNMTYNKNGTYPLSLVTLCEDQQYKYSGIKGALSCLESGKGQVTFVDQKVIKKIMSDPNVRDNFQVVCRDESRPLDEEIFTDVTCHVGHTARPTIFI…	727	2281	1	1	0	480.789	2	-0.0022	716	724	1	44.34	0.0018	K	VSTGLDIKK	L						File: ~Z:\CORE\RAW_DATA_2021_QE\P910_Sigrun_Lange\P910_S_EV.raw~; SpectrumID: ~2483~; PrecursorID: ~0~; scans: ~5225~
4	2::sp|P19615|MYP_STRPU	Major yolk protein OS=Strongylocentrotus purpuratus OX=7668 PE=1 SV=2	2443	58	2e-240	156257	76	57	47	37	37.3	7.04	MRAAILFCLVASSMAVPSGSLGSRPGTCPPQPSDQVMIEATRCSYVYGLTWDWNCNSQGQENYKCCQYENDIRICVPPIPADVDEEVGVEQPSQSVDQVRQAIQKTQDFIRKVGLYPAPDQRRRTTPTPDTVRWCVSSRCQMTKCQRMVSEFTYSPNMVPRKQWKCTQATSQEQCMFWIEQGWADIMTTREGQVYSANTTFNLKPIAYETTINDQQPEIQILKHYQNVTFALKSSRLVNPNTFSELRDKTTCHAGIDMPDFDMPASFADPVCNLIKEGVIPVTGNYIESFSDFVQESCVPGVLNMTYNKNGTYPLSLVTLCEDQQYKYSGIKGALSCLESGKGQVTFVDQKVIKKIMSDPNVRDNFQVVCRDESRPLDEEIFTDVTCHVGHTARPTIFI…	843	2252	1	1	1	494.259	2	-0.0002	125	133	0	32.68	0.06	R	TTPTPDTVR	W						File: ~Z:\CORE\RAW_DATA_2021_QE\P910_Sigrun_Lange\P910_S_EV.raw~; SpectrumID: ~2454~; PrecursorID: ~0~; scans: ~5185~
4	2::sp|P19615|MYP_STRPU	Major yolk protein OS=Strongylocentrotus purpuratus OX=7668 PE=1 SV=2	2443	58	2e-240	156257	76	57	47	37	37.3	7.04	MRAAILFCLVASSMAVPSGSLGSRPGTCPPQPSDQVMIEATRCSYVYGLTWDWNCNSQGQENYKCCQYENDIRICVPPIPADVDEEVGVEQPSQSVDQVRQAIQKTQDFIRKVGLYPAPDQRRRTTPTPDTVRWCVSSRCQMTKCQRMVSEFTYSPNMVPRKQWKCTQATSQEQCMFWIEQGWADIMTTREGQVYSANTTFNLKPIAYETTINDQQPEIQILKHYQNVTFALKSSRLVNPNTFSELRDKTTCHAGIDMPDFDMPASFADPVCNLIKEGVIPVTGNYIESFSDFVQESCVPGVLNMTYNKNGTYPLSLVTLCEDQQYKYSGIKGALSCLESGKGQVTFVDQKVIKKIMSDPNVRDNFQVVCRDESRPLDEEIFTDVTCHVGHTARPTIFI…	921	6340	1	1	0	501.285	2	-0.0004	671	679	0	64.86	4.8e-05	R	LDSDLLLGR	E						File: ~Z:\CORE\RAW_DATA_2021_QE\P910_Sigrun_Lange\P910_S_EV.raw~; SpectrumID: ~6579~; PrecursorID: ~0~; scans: ~9925~
4	2::sp|P19615|MYP_STRPU	Major yolk protein OS=Strongylocentrotus purpuratus OX=7668 PE=1 SV=2	2443	58	2e-240	156257	76	57	47	37	37.3	7.04	MRAAILFCLVASSMAVPSGSLGSRPGTCPPQPSDQVMIEATRCSYVYGLTWDWNCNSQGQENYKCCQYENDIRICVPPIPADVDEEVGVEQPSQSVDQVRQAIQKTQDFIRKVGLYPAPDQRRRTTPTPDTVRWCVSSRCQMTKCQRMVSEFTYSPNMVPRKQWKCTQATSQEQCMFWIEQGWADIMTTREGQVYSANTTFNLKPIAYETTINDQQPEIQILKHYQNVTFALKSSRLVNPNTFSELRDKTTCHAGIDMPDFDMPASFADPVCNLIKEGVIPVTGNYIESFSDFVQESCVPGVLNMTYNKNGTYPLSLVTLCEDQQYKYSGIKGALSCLESGKGQVTFVDQKVIKKIMSDPNVRDNFQVVCRDESRPLDEEIFTDVTCHVGHTARPTIFI…	932	5790	1	1	0	502.23	2	0.0005	1102	1109	0	29.39	0.073	K	ASSYDWFK	D						File: ~Z:\CORE\RAW_DATA_2021_QE\P910_Sigrun_Lange\P910_S_EV.raw~; SpectrumID: ~6029~; PrecursorID: ~0~; scans: ~9324~
4	2::sp|P19615|MYP_STRPU	Major yolk protein OS=Strongylocentrotus purpuratus OX=7668 PE=1 SV=2	2443	58	2e-240	156257	76	57	47	37	37.3	7.04	MRAAILFCLVASSMAVPSGSLGSRPGTCPPQPSDQVMIEATRCSYVYGLTWDWNCNSQGQENYKCCQYENDIRICVPPIPADVDEEVGVEQPSQSVDQVRQAIQKTQDFIRKVGLYPAPDQRRRTTPTPDTVRWCVSSRCQMTKCQRMVSEFTYSPNMVPRKQWKCTQATSQEQCMFWIEQGWADIMTTREGQVYSANTTFNLKPIAYETTINDQQPEIQILKHYQNVTFALKSSRLVNPNTFSELRDKTTCHAGIDMPDFDMPASFADPVCNLIKEGVIPVTGNYIESFSDFVQESCVPGVLNMTYNKNGTYPLSLVTLCEDQQYKYSGIKGALSCLESGKGQVTFVDQKVIKKIMSDPNVRDNFQVVCRDESRPLDEEIFTDVTCHVGHTARPTIFI…	941	2880	1	1	0	502.745	2	-0.0008	1137	1145	0	44.55	0.0066	K	DVTCVGTPR	M						File: ~Z:\CORE\RAW_DATA_2021_QE\P910_Sigrun_Lange\P910_S_EV.raw~; SpectrumID: ~3105~; PrecursorID: ~0~; scans: ~5994~
4	2::sp|P19615|MYP_STRPU	Major yolk protein OS=Strongylocentrotus purpuratus OX=7668 PE=1 SV=2	2443	58	2e-240	156257	76	57	47	37	37.3	7.04	MRAAILFCLVASSMAVPSGSLGSRPGTCPPQPSDQVMIEATRCSYVYGLTWDWNCNSQGQENYKCCQYENDIRICVPPIPADVDEEVGVEQPSQSVDQVRQAIQKTQDFIRKVGLYPAPDQRRRTTPTPDTVRWCVSSRCQMTKCQRMVSEFTYSPNMVPRKQWKCTQATSQEQCMFWIEQGWADIMTTREGQVYSANTTFNLKPIAYETTINDQQPEIQILKHYQNVTFALKSSRLVNPNTFSELRDKTTCHAGIDMPDFDMPASFADPVCNLIKEGVIPVTGNYIESFSDFVQESCVPGVLNMTYNKNGTYPLSLVTLCEDQQYKYSGIKGALSCLESGKGQVTFVDQKVIKKIMSDPNVRDNFQVVCRDESRPLDEEIFTDVTCHVGHTARPTIFI…	1002	6234	1	1	0	509.295	2	-0.0008	873	881	0	31.8	0.073	K	DVEITTVLK	H						File: ~Z:\CORE\RAW_DATA_2021_QE\P910_Sigrun_Lange\P910_S_EV.raw~; SpectrumID: ~6473~; PrecursorID: ~0~; scans: ~9813~
4	2::sp|P19615|MYP_STRPU	Major yolk protein OS=Strongylocentrotus purpuratus OX=7668 PE=1 SV=2	2443	58	2e-240	156257	76	57	47	37	37.3	7.04	MRAAILFCLVASSMAVPSGSLGSRPGTCPPQPSDQVMIEATRCSYVYGLTWDWNCNSQGQENYKCCQYENDIRICVPPIPADVDEEVGVEQPSQSVDQVRQAIQKTQDFIRKVGLYPAPDQRRRTTPTPDTVRWCVSSRCQMTKCQRMVSEFTYSPNMVPRKQWKCTQATSQEQCMFWIEQGWADIMTTREGQVYSANTTFNLKPIAYETTINDQQPEIQILKHYQNVTFALKSSRLVNPNTFSELRDKTTCHAGIDMPDFDMPASFADPVCNLIKEGVIPVTGNYIESFSDFVQESCVPGVLNMTYNKNGTYPLSLVTLCEDQQYKYSGIKGALSCLESGKGQVTFVDQKVIKKIMSDPNVRDNFQVVCRDESRPLDEEIFTDVTCHVGHTARPTIFI…	1017	3536	1	1	1	511.253	2	-0.0004	333	342	0	63.2	8.2e-05	K	GALSCLESGK	G						File: ~Z:\CORE\RAW_DATA_2021_QE\P910_Sigrun_Lange\P910_S_EV.raw~; SpectrumID: ~3767~; PrecursorID: ~0~; scans: ~6789~
4	2::sp|P19615|MYP_STRPU	Major yolk protein OS=Strongylocentrotus purpuratus OX=7668 PE=1 SV=2	2443	58	2e-240	156257	76	57	47	37	37.3	7.04	MRAAILFCLVASSMAVPSGSLGSRPGTCPPQPSDQVMIEATRCSYVYGLTWDWNCNSQGQENYKCCQYENDIRICVPPIPADVDEEVGVEQPSQSVDQVRQAIQKTQDFIRKVGLYPAPDQRRRTTPTPDTVRWCVSSRCQMTKCQRMVSEFTYSPNMVPRKQWKCTQATSQEQCMFWIEQGWADIMTTREGQVYSANTTFNLKPIAYETTINDQQPEIQILKHYQNVTFALKSSRLVNPNTFSELRDKTTCHAGIDMPDFDMPASFADPVCNLIKEGVIPVTGNYIESFSDFVQESCVPGVLNMTYNKNGTYPLSLVTLCEDQQYKYSGIKGALSCLESGKGQVTFVDQKVIKKIMSDPNVRDNFQVVCRDESRPLDEEIFTDVTCHVGHTARPTIFI…	1019	3267	1	1	0	511.27	2	0.001	343	351	0	52.48	0.00085	K	GQVTFVDQK	V						File: ~Z:\CORE\RAW_DATA_2021_QE\P910_Sigrun_Lange\P910_S_EV.raw~; SpectrumID: ~3497~; PrecursorID: ~0~; scans: ~6478~
4	2::sp|P19615|MYP_STRPU	Major yolk protein OS=Strongylocentrotus purpuratus OX=7668 PE=1 SV=2	2443	58	2e-240	156257	76	57	47	37	37.3	7.04	MRAAILFCLVASSMAVPSGSLGSRPGTCPPQPSDQVMIEATRCSYVYGLTWDWNCNSQGQENYKCCQYENDIRICVPPIPADVDEEVGVEQPSQSVDQVRQAIQKTQDFIRKVGLYPAPDQRRRTTPTPDTVRWCVSSRCQMTKCQRMVSEFTYSPNMVPRKQWKCTQATSQEQCMFWIEQGWADIMTTREGQVYSANTTFNLKPIAYETTINDQQPEIQILKHYQNVTFALKSSRLVNPNTFSELRDKTTCHAGIDMPDFDMPASFADPVCNLIKEGVIPVTGNYIESFSDFVQESCVPGVLNMTYNKNGTYPLSLVTLCEDQQYKYSGIKGALSCLESGKGQVTFVDQKVIKKIMSDPNVRDNFQVVCRDESRPLDEEIFTDVTCHVGHTARPTIFI…	1093	3950	1	1	0	519.245	2	-0.0008	364	371	0	27.26	0.21	R	DNFQVVCR	D						File: ~Z:\CORE\RAW_DATA_2021_QE\P910_Sigrun_Lange\P910_S_EV.raw~; SpectrumID: ~4184~; PrecursorID: ~0~; scans: ~7326~
4	2::sp|P19615|MYP_STRPU	Major yolk protein OS=Strongylocentrotus purpuratus OX=7668 PE=1 SV=2	2443	58	2e-240	156257	76	57	47	37	37.3	7.04	MRAAILFCLVASSMAVPSGSLGSRPGTCPPQPSDQVMIEATRCSYVYGLTWDWNCNSQGQENYKCCQYENDIRICVPPIPADVDEEVGVEQPSQSVDQVRQAIQKTQDFIRKVGLYPAPDQRRRTTPTPDTVRWCVSSRCQMTKCQRMVSEFTYSPNMVPRKQWKCTQATSQEQCMFWIEQGWADIMTTREGQVYSANTTFNLKPIAYETTINDQQPEIQILKHYQNVTFALKSSRLVNPNTFSELRDKTTCHAGIDMPDFDMPASFADPVCNLIKEGVIPVTGNYIESFSDFVQESCVPGVLNMTYNKNGTYPLSLVTLCEDQQYKYSGIKGALSCLESGKGQVTFVDQKVIKKIMSDPNVRDNFQVVCRDESRPLDEEIFTDVTCHVGHTARPTIFI…	1226	4436	1	1	0	535.298	2	-0.0001	511	520	0	29.11	0.075	K	GIAENIPEVK	K						File: ~Z:\CORE\RAW_DATA_2021_QE\P910_Sigrun_Lange\P910_S_EV.raw~; SpectrumID: ~4671~; PrecursorID: ~0~; scans: ~7872~
4	2::sp|P19615|MYP_STRPU	Major yolk protein OS=Strongylocentrotus purpuratus OX=7668 PE=1 SV=2	2443	58	2e-240	156257	76	57	47	37	37.3	7.04	MRAAILFCLVASSMAVPSGSLGSRPGTCPPQPSDQVMIEATRCSYVYGLTWDWNCNSQGQENYKCCQYENDIRICVPPIPADVDEEVGVEQPSQSVDQVRQAIQKTQDFIRKVGLYPAPDQRRRTTPTPDTVRWCVSSRCQMTKCQRMVSEFTYSPNMVPRKQWKCTQATSQEQCMFWIEQGWADIMTTREGQVYSANTTFNLKPIAYETTINDQQPEIQILKHYQNVTFALKSSRLVNPNTFSELRDKTTCHAGIDMPDFDMPASFADPVCNLIKEGVIPVTGNYIESFSDFVQESCVPGVLNMTYNKNGTYPLSLVTLCEDQQYKYSGIKGALSCLESGKGQVTFVDQKVIKKIMSDPNVRDNFQVVCRDESRPLDEEIFTDVTCHVGHTARPTIFI…	1301	4613	1	1	0	544.311	2	-0.0001	927	935	0	48.03	0.0021	K	VHTYLDLVK	N						File: ~Z:\CORE\RAW_DATA_2021_QE\P910_Sigrun_Lange\P910_S_EV.raw~; SpectrumID: ~4848~; PrecursorID: ~0~; scans: ~8059~
4	2::sp|P19615|MYP_STRPU	Major yolk protein OS=Strongylocentrotus purpuratus OX=7668 PE=1 SV=2	2443	58	2e-240	156257	76	57	47	37	37.3	7.04	MRAAILFCLVASSMAVPSGSLGSRPGTCPPQPSDQVMIEATRCSYVYGLTWDWNCNSQGQENYKCCQYENDIRICVPPIPADVDEEVGVEQPSQSVDQVRQAIQKTQDFIRKVGLYPAPDQRRRTTPTPDTVRWCVSSRCQMTKCQRMVSEFTYSPNMVPRKQWKCTQATSQEQCMFWIEQGWADIMTTREGQVYSANTTFNLKPIAYETTINDQQPEIQILKHYQNVTFALKSSRLVNPNTFSELRDKTTCHAGIDMPDFDMPASFADPVCNLIKEGVIPVTGNYIESFSDFVQESCVPGVLNMTYNKNGTYPLSLVTLCEDQQYKYSGIKGALSCLESGKGQVTFVDQKVIKKIMSDPNVRDNFQVVCRDESRPLDEEIFTDVTCHVGHTARPTIFI…	1368	2931	1	1	0	550.781	2	-0.0036	766	776	0	54.7	0.00036	K	GVQDTIGPEGK	Q						File: ~Z:\CORE\RAW_DATA_2021_QE\P910_Sigrun_Lange\P910_S_EV.raw~; SpectrumID: ~3157~; PrecursorID: ~0~; scans: ~6073~
4	2::sp|P19615|MYP_STRPU	Major yolk protein OS=Strongylocentrotus purpuratus OX=7668 PE=1 SV=2	2443	58	2e-240	156257	76	57	47	37	37.3	7.04	MRAAILFCLVASSMAVPSGSLGSRPGTCPPQPSDQVMIEATRCSYVYGLTWDWNCNSQGQENYKCCQYENDIRICVPPIPADVDEEVGVEQPSQSVDQVRQAIQKTQDFIRKVGLYPAPDQRRRTTPTPDTVRWCVSSRCQMTKCQRMVSEFTYSPNMVPRKQWKCTQATSQEQCMFWIEQGWADIMTTREGQVYSANTTFNLKPIAYETTINDQQPEIQILKHYQNVTFALKSSRLVNPNTFSELRDKTTCHAGIDMPDFDMPASFADPVCNLIKEGVIPVTGNYIESFSDFVQESCVPGVLNMTYNKNGTYPLSLVTLCEDQQYKYSGIKGALSCLESGKGQVTFVDQKVIKKIMSDPNVRDNFQVVCRDESRPLDEEIFTDVTCHVGHTARPTIFI…	1414	4532	1	1	0	554.293	2	-0.0004	645	654	0	63.86	5.3e-05	R	IGSVFESVNR	Y						File: ~Z:\CORE\RAW_DATA_2021_QE\P910_Sigrun_Lange\P910_S_EV.raw~; SpectrumID: ~4767~; PrecursorID: ~0~; scans: ~7974~
4	2::sp|P19615|MYP_STRPU	Major yolk protein OS=Strongylocentrotus purpuratus OX=7668 PE=1 SV=2	2443	58	2e-240	156257	76	57	47	37	37.3	7.04	MRAAILFCLVASSMAVPSGSLGSRPGTCPPQPSDQVMIEATRCSYVYGLTWDWNCNSQGQENYKCCQYENDIRICVPPIPADVDEEVGVEQPSQSVDQVRQAIQKTQDFIRKVGLYPAPDQRRRTTPTPDTVRWCVSSRCQMTKCQRMVSEFTYSPNMVPRKQWKCTQATSQEQCMFWIEQGWADIMTTREGQVYSANTTFNLKPIAYETTINDQQPEIQILKHYQNVTFALKSSRLVNPNTFSELRDKTTCHAGIDMPDFDMPASFADPVCNLIKEGVIPVTGNYIESFSDFVQESCVPGVLNMTYNKNGTYPLSLVTLCEDQQYKYSGIKGALSCLESGKGQVTFVDQKVIKKIMSDPNVRDNFQVVCRDESRPLDEEIFTDVTCHVGHTARPTIFI…	1452	4021	1	1	1	558.294	2	-0.0029	113	122	0	46.47	0.0024	K	VGLYPAPDQR	R						File: ~Z:\CORE\RAW_DATA_2021_QE\P910_Sigrun_Lange\P910_S_EV.raw~; SpectrumID: ~4255~; PrecursorID: ~0~; scans: ~7410~
4	2::sp|P19615|MYP_STRPU	Major yolk protein OS=Strongylocentrotus purpuratus OX=7668 PE=1 SV=2	2443	58	2e-240	156257	76	57	47	37	37.3	7.04	MRAAILFCLVASSMAVPSGSLGSRPGTCPPQPSDQVMIEATRCSYVYGLTWDWNCNSQGQENYKCCQYENDIRICVPPIPADVDEEVGVEQPSQSVDQVRQAIQKTQDFIRKVGLYPAPDQRRRTTPTPDTVRWCVSSRCQMTKCQRMVSEFTYSPNMVPRKQWKCTQATSQEQCMFWIEQGWADIMTTREGQVYSANTTFNLKPIAYETTINDQQPEIQILKHYQNVTFALKSSRLVNPNTFSELRDKTTCHAGIDMPDFDMPASFADPVCNLIKEGVIPVTGNYIESFSDFVQESCVPGVLNMTYNKNGTYPLSLVTLCEDQQYKYSGIKGALSCLESGKGQVTFVDQKVIKKIMSDPNVRDNFQVVCRDESRPLDEEIFTDVTCHVGHTARPTIFI…	1609	1664	1	1	1	382.209	3	0.0178	124	133	1	23.28	0.83	R	RTTPTPDTVR	W		Deamidated (R)	0.2000000000.0			File: ~Z:\CORE\RAW_DATA_2021_QE\P910_Sigrun_Lange\P910_S_EV.raw~; SpectrumID: ~1783~; PrecursorID: ~0~; scans: ~4301~
4	2::sp|P19615|MYP_STRPU	Major yolk protein OS=Strongylocentrotus purpuratus OX=7668 PE=1 SV=2	2443	58	2e-240	156257	76	57	47	37	37.3	7.04	MRAAILFCLVASSMAVPSGSLGSRPGTCPPQPSDQVMIEATRCSYVYGLTWDWNCNSQGQENYKCCQYENDIRICVPPIPADVDEEVGVEQPSQSVDQVRQAIQKTQDFIRKVGLYPAPDQRRRTTPTPDTVRWCVSSRCQMTKCQRMVSEFTYSPNMVPRKQWKCTQATSQEQCMFWIEQGWADIMTTREGQVYSANTTFNLKPIAYETTINDQQPEIQILKHYQNVTFALKSSRLVNPNTFSELRDKTTCHAGIDMPDFDMPASFADPVCNLIKEGVIPVTGNYIESFSDFVQESCVPGVLNMTYNKNGTYPLSLVTLCEDQQYKYSGIKGALSCLESGKGQVTFVDQKVIKKIMSDPNVRDNFQVVCRDESRPLDEEIFTDVTCHVGHTARPTIFI…	1772	6110	1	1	0	589.797	2	0.0002	549	559	0	41.64	0.014	K	ANPMETFIAGK	E						File: ~Z:\CORE\RAW_DATA_2021_QE\P910_Sigrun_Lange\P910_S_EV.raw~; SpectrumID: ~6349~; PrecursorID: ~0~; scans: ~9670~
4	2::sp|P19615|MYP_STRPU	Major yolk protein OS=Strongylocentrotus purpuratus OX=7668 PE=1 SV=2	2443	58	2e-240	156257	76	57	47	37	37.3	7.04	MRAAILFCLVASSMAVPSGSLGSRPGTCPPQPSDQVMIEATRCSYVYGLTWDWNCNSQGQENYKCCQYENDIRICVPPIPADVDEEVGVEQPSQSVDQVRQAIQKTQDFIRKVGLYPAPDQRRRTTPTPDTVRWCVSSRCQMTKCQRMVSEFTYSPNMVPRKQWKCTQATSQEQCMFWIEQGWADIMTTREGQVYSANTTFNLKPIAYETTINDQQPEIQILKHYQNVTFALKSSRLVNPNTFSELRDKTTCHAGIDMPDFDMPASFADPVCNLIKEGVIPVTGNYIESFSDFVQESCVPGVLNMTYNKNGTYPLSLVTLCEDQQYKYSGIKGALSCLESGKGQVTFVDQKVIKKIMSDPNVRDNFQVVCRDESRPLDEEIFTDVTCHVGHTARPTIFI…	1859	3757	1	1	0	597.793	2	-0.0026	549	559	0	41.32	0.012	K	ANPMETFIAGK	E		Oxidation (M)	0.00030000000.0			File: ~Z:\CORE\RAW_DATA_2021_QE\P910_Sigrun_Lange\P910_S_EV.raw~; SpectrumID: ~3990~; PrecursorID: ~0~; scans: ~7072~
4	2::sp|P19615|MYP_STRPU	Major yolk protein OS=Strongylocentrotus purpuratus OX=7668 PE=1 SV=2	2443	58	2e-240	156257	76	57	47	37	37.3	7.04	MRAAILFCLVASSMAVPSGSLGSRPGTCPPQPSDQVMIEATRCSYVYGLTWDWNCNSQGQENYKCCQYENDIRICVPPIPADVDEEVGVEQPSQSVDQVRQAIQKTQDFIRKVGLYPAPDQRRRTTPTPDTVRWCVSSRCQMTKCQRMVSEFTYSPNMVPRKQWKCTQATSQEQCMFWIEQGWADIMTTREGQVYSANTTFNLKPIAYETTINDQQPEIQILKHYQNVTFALKSSRLVNPNTFSELRDKTTCHAGIDMPDFDMPASFADPVCNLIKEGVIPVTGNYIESFSDFVQESCVPGVLNMTYNKNGTYPLSLVTLCEDQQYKYSGIKGALSCLESGKGQVTFVDQKVIKKIMSDPNVRDNFQVVCRDESRPLDEEIFTDVTCHVGHTARPTIFI…	2019	6378	1	1	0	609.829	2	-0.001	917	926	0	56.73	0.00033	R	YTNPLWLSPK	V						File: ~Z:\CORE\RAW_DATA_2021_QE\P910_Sigrun_Lange\P910_S_EV.raw~; SpectrumID: ~6617~; PrecursorID: ~0~; scans: ~9966~
4	2::sp|P19615|MYP_STRPU	Major yolk protein OS=Strongylocentrotus purpuratus OX=7668 PE=1 SV=2	2443	58	2e-240	156257	76	57	47	37	37.3	7.04	MRAAILFCLVASSMAVPSGSLGSRPGTCPPQPSDQVMIEATRCSYVYGLTWDWNCNSQGQENYKCCQYENDIRICVPPIPADVDEEVGVEQPSQSVDQVRQAIQKTQDFIRKVGLYPAPDQRRRTTPTPDTVRWCVSSRCQMTKCQRMVSEFTYSPNMVPRKQWKCTQATSQEQCMFWIEQGWADIMTTREGQVYSANTTFNLKPIAYETTINDQQPEIQILKHYQNVTFALKSSRLVNPNTFSELRDKTTCHAGIDMPDFDMPASFADPVCNLIKEGVIPVTGNYIESFSDFVQESCVPGVLNMTYNKNGTYPLSLVTLCEDQQYKYSGIKGALSCLESGKGQVTFVDQKVIKKIMSDPNVRDNFQVVCRDESRPLDEEIFTDVTCHVGHTARPTIFI…	2078	4478	1	1	0	615.269	2	0.0015	418	427	0	34.07	0.019	K	MMELYGNTDR	D						File: ~Z:\CORE\RAW_DATA_2021_QE\P910_Sigrun_Lange\P910_S_EV.raw~; SpectrumID: ~4713~; PrecursorID: ~0~; scans: ~7917~
4	2::sp|P19615|MYP_STRPU	Major yolk protein OS=Strongylocentrotus purpuratus OX=7668 PE=1 SV=2	2443	58	2e-240	156257	76	57	47	37	37.3	7.04	MRAAILFCLVASSMAVPSGSLGSRPGTCPPQPSDQVMIEATRCSYVYGLTWDWNCNSQGQENYKCCQYENDIRICVPPIPADVDEEVGVEQPSQSVDQVRQAIQKTQDFIRKVGLYPAPDQRRRTTPTPDTVRWCVSSRCQMTKCQRMVSEFTYSPNMVPRKQWKCTQATSQEQCMFWIEQGWADIMTTREGQVYSANTTFNLKPIAYETTINDQQPEIQILKHYQNVTFALKSSRLVNPNTFSELRDKTTCHAGIDMPDFDMPASFADPVCNLIKEGVIPVTGNYIESFSDFVQESCVPGVLNMTYNKNGTYPLSLVTLCEDQQYKYSGIKGALSCLESGKGQVTFVDQKVIKKIMSDPNVRDNFQVVCRDESRPLDEEIFTDVTCHVGHTARPTIFI…	2114	3175	1	1	0	411.234	3	-0.0014	798	808	1	59.53	0.00013	R	TLSDKVDIVNK	M						File: ~Z:\CORE\RAW_DATA_2021_QE\P910_Sigrun_Lange\P910_S_EV.raw~; SpectrumID: ~3403~; PrecursorID: ~0~; scans: ~6364~
4	2::sp|P19615|MYP_STRPU	Major yolk protein OS=Strongylocentrotus purpuratus OX=7668 PE=1 SV=2	2443	58	2e-240	156257	76	57	47	37	37.3	7.04	MRAAILFCLVASSMAVPSGSLGSRPGTCPPQPSDQVMIEATRCSYVYGLTWDWNCNSQGQENYKCCQYENDIRICVPPIPADVDEEVGVEQPSQSVDQVRQAIQKTQDFIRKVGLYPAPDQRRRTTPTPDTVRWCVSSRCQMTKCQRMVSEFTYSPNMVPRKQWKCTQATSQEQCMFWIEQGWADIMTTREGQVYSANTTFNLKPIAYETTINDQQPEIQILKHYQNVTFALKSSRLVNPNTFSELRDKTTCHAGIDMPDFDMPASFADPVCNLIKEGVIPVTGNYIESFSDFVQESCVPGVLNMTYNKNGTYPLSLVTLCEDQQYKYSGIKGALSCLESGKGQVTFVDQKVIKKIMSDPNVRDNFQVVCRDESRPLDEEIFTDVTCHVGHTARPTIFI…	2115	3170	1	1	0	616.349	2	0.0011	798	808	1	65.04	2.9e-05	R	TLSDKVDIVNK	M						File: ~Z:\CORE\RAW_DATA_2021_QE\P910_Sigrun_Lange\P910_S_EV.raw~; SpectrumID: ~3398~; PrecursorID: ~0~; scans: ~6358~
4	2::sp|P19615|MYP_STRPU	Major yolk protein OS=Strongylocentrotus purpuratus OX=7668 PE=1 SV=2	2443	58	2e-240	156257	76	57	47	37	37.3	7.04	MRAAILFCLVASSMAVPSGSLGSRPGTCPPQPSDQVMIEATRCSYVYGLTWDWNCNSQGQENYKCCQYENDIRICVPPIPADVDEEVGVEQPSQSVDQVRQAIQKTQDFIRKVGLYPAPDQRRRTTPTPDTVRWCVSSRCQMTKCQRMVSEFTYSPNMVPRKQWKCTQATSQEQCMFWIEQGWADIMTTREGQVYSANTTFNLKPIAYETTINDQQPEIQILKHYQNVTFALKSSRLVNPNTFSELRDKTTCHAGIDMPDFDMPASFADPVCNLIKEGVIPVTGNYIESFSDFVQESCVPGVLNMTYNKNGTYPLSLVTLCEDQQYKYSGIKGALSCLESGKGQVTFVDQKVIKKIMSDPNVRDNFQVVCRDESRPLDEEIFTDVTCHVGHTARPTIFI…	2175	2863	1	1	1	415.231	3	-0.0018	112	122	1	34.61	0.053	R	KVGLYPAPDQR	R						File: ~Z:\CORE\RAW_DATA_2021_QE\P910_Sigrun_Lange\P910_S_EV.raw~; SpectrumID: ~3088~; PrecursorID: ~0~; scans: ~5972~
4	2::sp|P19615|MYP_STRPU	Major yolk protein OS=Strongylocentrotus purpuratus OX=7668 PE=1 SV=2	2443	58	2e-240	156257	76	57	47	37	37.3	7.04	MRAAILFCLVASSMAVPSGSLGSRPGTCPPQPSDQVMIEATRCSYVYGLTWDWNCNSQGQENYKCCQYENDIRICVPPIPADVDEEVGVEQPSQSVDQVRQAIQKTQDFIRKVGLYPAPDQRRRTTPTPDTVRWCVSSRCQMTKCQRMVSEFTYSPNMVPRKQWKCTQATSQEQCMFWIEQGWADIMTTREGQVYSANTTFNLKPIAYETTINDQQPEIQILKHYQNVTFALKSSRLVNPNTFSELRDKTTCHAGIDMPDFDMPASFADPVCNLIKEGVIPVTGNYIESFSDFVQESCVPGVLNMTYNKNGTYPLSLVTLCEDQQYKYSGIKGALSCLESGKGQVTFVDQKVIKKIMSDPNVRDNFQVVCRDESRPLDEEIFTDVTCHVGHTARPTIFI…	2179	2855	1	1	1	622.844	2	0.0181	112	122	1	25.46	0.48	R	KVGLYPAPDQR	R		Deamidated (NQ)	0.00000000010.0			File: ~Z:\CORE\RAW_DATA_2021_QE\P910_Sigrun_Lange\P910_S_EV.raw~; SpectrumID: ~3080~; PrecursorID: ~0~; scans: ~5962~
4	2::sp|P19615|MYP_STRPU	Major yolk protein OS=Strongylocentrotus purpuratus OX=7668 PE=1 SV=2	2443	58	2e-240	156257	76	57	47	37	37.3	7.04	MRAAILFCLVASSMAVPSGSLGSRPGTCPPQPSDQVMIEATRCSYVYGLTWDWNCNSQGQENYKCCQYENDIRICVPPIPADVDEEVGVEQPSQSVDQVRQAIQKTQDFIRKVGLYPAPDQRRRTTPTPDTVRWCVSSRCQMTKCQRMVSEFTYSPNMVPRKQWKCTQATSQEQCMFWIEQGWADIMTTREGQVYSANTTFNLKPIAYETTINDQQPEIQILKHYQNVTFALKSSRLVNPNTFSELRDKTTCHAGIDMPDFDMPASFADPVCNLIKEGVIPVTGNYIESFSDFVQESCVPGVLNMTYNKNGTYPLSLVTLCEDQQYKYSGIKGALSCLESGKGQVTFVDQKVIKKIMSDPNVRDNFQVVCRDESRPLDEEIFTDVTCHVGHTARPTIFI…	2180	3454	1	1	0	623.265	2	-0.0006	418	427	0	30.57	0.027	K	MMELYGNTDR	D		Oxidation (M)	0.0300000000.0			File: ~Z:\CORE\RAW_DATA_2021_QE\P910_Sigrun_Lange\P910_S_EV.raw~; SpectrumID: ~3685~; PrecursorID: ~0~; scans: ~6698~
4	2::sp|P19615|MYP_STRPU	Major yolk protein OS=Strongylocentrotus purpuratus OX=7668 PE=1 SV=2	2443	58	2e-240	156257	76	57	47	37	37.3	7.04	MRAAILFCLVASSMAVPSGSLGSRPGTCPPQPSDQVMIEATRCSYVYGLTWDWNCNSQGQENYKCCQYENDIRICVPPIPADVDEEVGVEQPSQSVDQVRQAIQKTQDFIRKVGLYPAPDQRRRTTPTPDTVRWCVSSRCQMTKCQRMVSEFTYSPNMVPRKQWKCTQATSQEQCMFWIEQGWADIMTTREGQVYSANTTFNLKPIAYETTINDQQPEIQILKHYQNVTFALKSSRLVNPNTFSELRDKTTCHAGIDMPDFDMPASFADPVCNLIKEGVIPVTGNYIESFSDFVQESCVPGVLNMTYNKNGTYPLSLVTLCEDQQYKYSGIKGALSCLESGKGQVTFVDQKVIKKIMSDPNVRDNFQVVCRDESRPLDEEIFTDVTCHVGHTARPTIFI…	2296	2662	1	1	0	629.754	2	0.0175	65	73	0	38.14	0.0025	K	CCQYENDIR	I		Deamidated (NQ)	0.001000000.0			File: ~Z:\CORE\RAW_DATA_2021_QE\P910_Sigrun_Lange\P910_S_EV.raw~; SpectrumID: ~2885~; PrecursorID: ~0~; scans: ~5727~
4	2::sp|P19615|MYP_STRPU	Major yolk protein OS=Strongylocentrotus purpuratus OX=7668 PE=1 SV=2	2443	58	2e-240	156257	76	57	47	37	37.3	7.04	MRAAILFCLVASSMAVPSGSLGSRPGTCPPQPSDQVMIEATRCSYVYGLTWDWNCNSQGQENYKCCQYENDIRICVPPIPADVDEEVGVEQPSQSVDQVRQAIQKTQDFIRKVGLYPAPDQRRRTTPTPDTVRWCVSSRCQMTKCQRMVSEFTYSPNMVPRKQWKCTQATSQEQCMFWIEQGWADIMTTREGQVYSANTTFNLKPIAYETTINDQQPEIQILKHYQNVTFALKSSRLVNPNTFSELRDKTTCHAGIDMPDFDMPASFADPVCNLIKEGVIPVTGNYIESFSDFVQESCVPGVLNMTYNKNGTYPLSLVTLCEDQQYKYSGIKGALSCLESGKGQVTFVDQKVIKKIMSDPNVRDNFQVVCRDESRPLDEEIFTDVTCHVGHTARPTIFI…	2614	5048	1	1	0	654.323	2	-0.0016	944	954	0	67.49	3.2e-05	K	TCNSNLPLNFK	G						File: ~Z:\CORE\RAW_DATA_2021_QE\P910_Sigrun_Lange\P910_S_EV.raw~; SpectrumID: ~5283~; PrecursorID: ~0~; scans: ~8524~
4	2::sp|P19615|MYP_STRPU	Major yolk protein OS=Strongylocentrotus purpuratus OX=7668 PE=1 SV=2	2443	58	2e-240	156257	76	57	47	37	37.3	7.04	MRAAILFCLVASSMAVPSGSLGSRPGTCPPQPSDQVMIEATRCSYVYGLTWDWNCNSQGQENYKCCQYENDIRICVPPIPADVDEEVGVEQPSQSVDQVRQAIQKTQDFIRKVGLYPAPDQRRRTTPTPDTVRWCVSSRCQMTKCQRMVSEFTYSPNMVPRKQWKCTQATSQEQCMFWIEQGWADIMTTREGQVYSANTTFNLKPIAYETTINDQQPEIQILKHYQNVTFALKSSRLVNPNTFSELRDKTTCHAGIDMPDFDMPASFADPVCNLIKEGVIPVTGNYIESFSDFVQESCVPGVLNMTYNKNGTYPLSLVTLCEDQQYKYSGIKGALSCLESGKGQVTFVDQKVIKKIMSDPNVRDNFQVVCRDESRPLDEEIFTDVTCHVGHTARPTIFI…	2793	4352	1	1	0	448.922	3	0.0002	509	520	1	24.26	0.41	R	FKGIAENIPEVK	K						File: ~Z:\CORE\RAW_DATA_2021_QE\P910_Sigrun_Lange\P910_S_EV.raw~; SpectrumID: ~4587~; PrecursorID: ~0~; scans: ~7778~
4	2::sp|P19615|MYP_STRPU	Major yolk protein OS=Strongylocentrotus purpuratus OX=7668 PE=1 SV=2	2443	58	2e-240	156257	76	57	47	37	37.3	7.04	MRAAILFCLVASSMAVPSGSLGSRPGTCPPQPSDQVMIEATRCSYVYGLTWDWNCNSQGQENYKCCQYENDIRICVPPIPADVDEEVGVEQPSQSVDQVRQAIQKTQDFIRKVGLYPAPDQRRRTTPTPDTVRWCVSSRCQMTKCQRMVSEFTYSPNMVPRKQWKCTQATSQEQCMFWIEQGWADIMTTREGQVYSANTTFNLKPIAYETTINDQQPEIQILKHYQNVTFALKSSRLVNPNTFSELRDKTTCHAGIDMPDFDMPASFADPVCNLIKEGVIPVTGNYIESFSDFVQESCVPGVLNMTYNKNGTYPLSLVTLCEDQQYKYSGIKGALSCLESGKGQVTFVDQKVIKKIMSDPNVRDNFQVVCRDESRPLDEEIFTDVTCHVGHTARPTIFI…	2835	5033	1	1	0	678.842	2	-0.0025	1224	1234	0	79.4	1.6e-06	K	YVLTGEQDIYR	Q						File: ~Z:\CORE\RAW_DATA_2021_QE\P910_Sigrun_Lange\P910_S_EV.raw~; SpectrumID: ~5268~; PrecursorID: ~0~; scans: ~8508~
4	2::sp|P19615|MYP_STRPU	Major yolk protein OS=Strongylocentrotus purpuratus OX=7668 PE=1 SV=2	2443	58	2e-240	156257	76	57	47	37	37.3	7.04	MRAAILFCLVASSMAVPSGSLGSRPGTCPPQPSDQVMIEATRCSYVYGLTWDWNCNSQGQENYKCCQYENDIRICVPPIPADVDEEVGVEQPSQSVDQVRQAIQKTQDFIRKVGLYPAPDQRRRTTPTPDTVRWCVSSRCQMTKCQRMVSEFTYSPNMVPRKQWKCTQATSQEQCMFWIEQGWADIMTTREGQVYSANTTFNLKPIAYETTINDQQPEIQILKHYQNVTFALKSSRLVNPNTFSELRDKTTCHAGIDMPDFDMPASFADPVCNLIKEGVIPVTGNYIESFSDFVQESCVPGVLNMTYNKNGTYPLSLVTLCEDQQYKYSGIKGALSCLESGKGQVTFVDQKVIKKIMSDPNVRDNFQVVCRDESRPLDEEIFTDVTCHVGHTARPTIFI…	2910	6656	1	1	0	684.879	2	-0.0015	596	608	0	78.74	9.4e-07	K	FPGLLSVPEGQPK	Y						File: ~Z:\CORE\RAW_DATA_2021_QE\P910_Sigrun_Lange\P910_S_EV.raw~; SpectrumID: ~6895~; PrecursorID: ~0~; scans: ~10261~
4	2::sp|P19615|MYP_STRPU	Major yolk protein OS=Strongylocentrotus purpuratus OX=7668 PE=1 SV=2	2443	58	2e-240	156257	76	57	47	37	37.3	7.04	MRAAILFCLVASSMAVPSGSLGSRPGTCPPQPSDQVMIEATRCSYVYGLTWDWNCNSQGQENYKCCQYENDIRICVPPIPADVDEEVGVEQPSQSVDQVRQAIQKTQDFIRKVGLYPAPDQRRRTTPTPDTVRWCVSSRCQMTKCQRMVSEFTYSPNMVPRKQWKCTQATSQEQCMFWIEQGWADIMTTREGQVYSANTTFNLKPIAYETTINDQQPEIQILKHYQNVTFALKSSRLVNPNTFSELRDKTTCHAGIDMPDFDMPASFADPVCNLIKEGVIPVTGNYIESFSDFVQESCVPGVLNMTYNKNGTYPLSLVTLCEDQQYKYSGIKGALSCLESGKGQVTFVDQKVIKKIMSDPNVRDNFQVVCRDESRPLDEEIFTDVTCHVGHTARPTIFI…	2911	6927	1	1	0	456.929	3	-0.0014	852	863	0	55.34	0.00017	K	ISTLEEIISHVK	T						File: ~Z:\CORE\RAW_DATA_2021_QE\P910_Sigrun_Lange\P910_S_EV.raw~; SpectrumID: ~7167~; PrecursorID: ~0~; scans: ~10547~
4	2::sp|P19615|MYP_STRPU	Major yolk protein OS=Strongylocentrotus purpuratus OX=7668 PE=1 SV=2	2443	58	2e-240	156257	76	57	47	37	37.3	7.04	MRAAILFCLVASSMAVPSGSLGSRPGTCPPQPSDQVMIEATRCSYVYGLTWDWNCNSQGQENYKCCQYENDIRICVPPIPADVDEEVGVEQPSQSVDQVRQAIQKTQDFIRKVGLYPAPDQRRRTTPTPDTVRWCVSSRCQMTKCQRMVSEFTYSPNMVPRKQWKCTQATSQEQCMFWIEQGWADIMTTREGQVYSANTTFNLKPIAYETTINDQQPEIQILKHYQNVTFALKSSRLVNPNTFSELRDKTTCHAGIDMPDFDMPASFADPVCNLIKEGVIPVTGNYIESFSDFVQESCVPGVLNMTYNKNGTYPLSLVTLCEDQQYKYSGIKGALSCLESGKGQVTFVDQKVIKKIMSDPNVRDNFQVVCRDESRPLDEEIFTDVTCHVGHTARPTIFI…	2988	6263	1	1	0	690.848	2	-0.0019	786	797	0	66.27	3.8e-05	R	LSNSFPNFEAVR	T						File: ~Z:\CORE\RAW_DATA_2021_QE\P910_Sigrun_Lange\P910_S_EV.raw~; SpectrumID: ~6502~; PrecursorID: ~0~; scans: ~9844~
4	2::sp|P19615|MYP_STRPU	Major yolk protein OS=Strongylocentrotus purpuratus OX=7668 PE=1 SV=2	2443	58	2e-240	156257	76	57	47	37	37.3	7.04	MRAAILFCLVASSMAVPSGSLGSRPGTCPPQPSDQVMIEATRCSYVYGLTWDWNCNSQGQENYKCCQYENDIRICVPPIPADVDEEVGVEQPSQSVDQVRQAIQKTQDFIRKVGLYPAPDQRRRTTPTPDTVRWCVSSRCQMTKCQRMVSEFTYSPNMVPRKQWKCTQATSQEQCMFWIEQGWADIMTTREGQVYSANTTFNLKPIAYETTINDQQPEIQILKHYQNVTFALKSSRLVNPNTFSELRDKTTCHAGIDMPDFDMPASFADPVCNLIKEGVIPVTGNYIESFSDFVQESCVPGVLNMTYNKNGTYPLSLVTLCEDQQYKYSGIKGALSCLESGKGQVTFVDQKVIKKIMSDPNVRDNFQVVCRDESRPLDEEIFTDVTCHVGHTARPTIFI…	3239	6911	1	1	0	719.865	2	-0.0018	454	465	0	62.13	0.0001	K	NLIFLEESNTMK	I						File: ~Z:\CORE\RAW_DATA_2021_QE\P910_Sigrun_Lange\P910_S_EV.raw~; SpectrumID: ~7151~; PrecursorID: ~0~; scans: ~10530~
4	2::sp|P19615|MYP_STRPU	Major yolk protein OS=Strongylocentrotus purpuratus OX=7668 PE=1 SV=2	2443	58	2e-240	156257	76	57	47	37	37.3	7.04	MRAAILFCLVASSMAVPSGSLGSRPGTCPPQPSDQVMIEATRCSYVYGLTWDWNCNSQGQENYKCCQYENDIRICVPPIPADVDEEVGVEQPSQSVDQVRQAIQKTQDFIRKVGLYPAPDQRRRTTPTPDTVRWCVSSRCQMTKCQRMVSEFTYSPNMVPRKQWKCTQATSQEQCMFWIEQGWADIMTTREGQVYSANTTFNLKPIAYETTINDQQPEIQILKHYQNVTFALKSSRLVNPNTFSELRDKTTCHAGIDMPDFDMPASFADPVCNLIKEGVIPVTGNYIESFSDFVQESCVPGVLNMTYNKNGTYPLSLVTLCEDQQYKYSGIKGALSCLESGKGQVTFVDQKVIKKIMSDPNVRDNFQVVCRDESRPLDEEIFTDVTCHVGHTARPTIFI…	3323	6486	1	1	0	727.863	2	-0.0016	454	465	0	51.31	0.0011	K	NLIFLEESNTMK	I		Oxidation (M)	0.000000000030.0			File: ~Z:\CORE\RAW_DATA_2021_QE\P910_Sigrun_Lange\P910_S_EV.raw~; SpectrumID: ~6725~; PrecursorID: ~0~; scans: ~10082~
4	2::sp|P19615|MYP_STRPU	Major yolk protein OS=Strongylocentrotus purpuratus OX=7668 PE=1 SV=2	2443	58	2e-240	156257	76	57	47	37	37.3	7.04	MRAAILFCLVASSMAVPSGSLGSRPGTCPPQPSDQVMIEATRCSYVYGLTWDWNCNSQGQENYKCCQYENDIRICVPPIPADVDEEVGVEQPSQSVDQVRQAIQKTQDFIRKVGLYPAPDQRRRTTPTPDTVRWCVSSRCQMTKCQRMVSEFTYSPNMVPRKQWKCTQATSQEQCMFWIEQGWADIMTTREGQVYSANTTFNLKPIAYETTINDQQPEIQILKHYQNVTFALKSSRLVNPNTFSELRDKTTCHAGIDMPDFDMPASFADPVCNLIKEGVIPVTGNYIESFSDFVQESCVPGVLNMTYNKNGTYPLSLVTLCEDQQYKYSGIKGALSCLESGKGQVTFVDQKVIKKIMSDPNVRDNFQVVCRDESRPLDEEIFTDVTCHVGHTARPTIFI…	3333	7545	1	1	0	486.258	3	-0.0011	560	571	0	39.53	0.014	K	EFLLDPLMSVHR	N						File: ~Z:\CORE\RAW_DATA_2021_QE\P910_Sigrun_Lange\P910_S_EV.raw~; SpectrumID: ~7795~; PrecursorID: ~0~; scans: ~11213~
4	2::sp|P19615|MYP_STRPU	Major yolk protein OS=Strongylocentrotus purpuratus OX=7668 PE=1 SV=2	2443	58	2e-240	156257	76	57	47	37	37.3	7.04	MRAAILFCLVASSMAVPSGSLGSRPGTCPPQPSDQVMIEATRCSYVYGLTWDWNCNSQGQENYKCCQYENDIRICVPPIPADVDEEVGVEQPSQSVDQVRQAIQKTQDFIRKVGLYPAPDQRRRTTPTPDTVRWCVSSRCQMTKCQRMVSEFTYSPNMVPRKQWKCTQATSQEQCMFWIEQGWADIMTTREGQVYSANTTFNLKPIAYETTINDQQPEIQILKHYQNVTFALKSSRLVNPNTFSELRDKTTCHAGIDMPDFDMPASFADPVCNLIKEGVIPVTGNYIESFSDFVQESCVPGVLNMTYNKNGTYPLSLVTLCEDQQYKYSGIKGALSCLESGKGQVTFVDQKVIKKIMSDPNVRDNFQVVCRDESRPLDEEIFTDVTCHVGHTARPTIFI…	3403	6971	1	1	0	491.59	3	-0.0015	560	571	0	32.07	0.098	K	EFLLDPLMSVHR	N		Oxidation (M)	0.000000030000.0			File: ~Z:\CORE\RAW_DATA_2021_QE\P910_Sigrun_Lange\P910_S_EV.raw~; SpectrumID: ~7211~; PrecursorID: ~0~; scans: ~10593~
4	2::sp|P19615|MYP_STRPU	Major yolk protein OS=Strongylocentrotus purpuratus OX=7668 PE=1 SV=2	2443	58	2e-240	156257	76	57	47	37	37.3	7.04	MRAAILFCLVASSMAVPSGSLGSRPGTCPPQPSDQVMIEATRCSYVYGLTWDWNCNSQGQENYKCCQYENDIRICVPPIPADVDEEVGVEQPSQSVDQVRQAIQKTQDFIRKVGLYPAPDQRRRTTPTPDTVRWCVSSRCQMTKCQRMVSEFTYSPNMVPRKQWKCTQATSQEQCMFWIEQGWADIMTTREGQVYSANTTFNLKPIAYETTINDQQPEIQILKHYQNVTFALKSSRLVNPNTFSELRDKTTCHAGIDMPDFDMPASFADPVCNLIKEGVIPVTGNYIESFSDFVQESCVPGVLNMTYNKNGTYPLSLVTLCEDQQYKYSGIKGALSCLESGKGQVTFVDQKVIKKIMSDPNVRDNFQVVCRDESRPLDEEIFTDVTCHVGHTARPTIFI…	3428	2720	1	1	0	739.35	2	-0.002	1322	1336	0	54.11	0.00074	K	TSGSCVVPETGANAK	S						File: ~Z:\CORE\RAW_DATA_2021_QE\P910_Sigrun_Lange\P910_S_EV.raw~; SpectrumID: ~2943~; PrecursorID: ~0~; scans: ~5793~
4	2::sp|P19615|MYP_STRPU	Major yolk protein OS=Strongylocentrotus purpuratus OX=7668 PE=1 SV=2	2443	58	2e-240	156257	76	57	47	37	37.3	7.04	MRAAILFCLVASSMAVPSGSLGSRPGTCPPQPSDQVMIEATRCSYVYGLTWDWNCNSQGQENYKCCQYENDIRICVPPIPADVDEEVGVEQPSQSVDQVRQAIQKTQDFIRKVGLYPAPDQRRRTTPTPDTVRWCVSSRCQMTKCQRMVSEFTYSPNMVPRKQWKCTQATSQEQCMFWIEQGWADIMTTREGQVYSANTTFNLKPIAYETTINDQQPEIQILKHYQNVTFALKSSRLVNPNTFSELRDKTTCHAGIDMPDFDMPASFADPVCNLIKEGVIPVTGNYIESFSDFVQESCVPGVLNMTYNKNGTYPLSLVTLCEDQQYKYSGIKGALSCLESGKGQVTFVDQKVIKKIMSDPNVRDNFQVVCRDESRPLDEEIFTDVTCHVGHTARPTIFI…	4282	5810	1	1	0	551.278	3	-0.0006	784	797	1	41.77	0.014	R	DRLSNSFPNFEAVR	T						File: ~Z:\CORE\RAW_DATA_2021_QE\P910_Sigrun_Lange\P910_S_EV.raw~; SpectrumID: ~6049~; PrecursorID: ~0~; scans: ~9346~
4	2::sp|P19615|MYP_STRPU	Major yolk protein OS=Strongylocentrotus purpuratus OX=7668 PE=1 SV=2	2443	58	2e-240	156257	76	57	47	37	37.3	7.04	MRAAILFCLVASSMAVPSGSLGSRPGTCPPQPSDQVMIEATRCSYVYGLTWDWNCNSQGQENYKCCQYENDIRICVPPIPADVDEEVGVEQPSQSVDQVRQAIQKTQDFIRKVGLYPAPDQRRRTTPTPDTVRWCVSSRCQMTKCQRMVSEFTYSPNMVPRKQWKCTQATSQEQCMFWIEQGWADIMTTREGQVYSANTTFNLKPIAYETTINDQQPEIQILKHYQNVTFALKSSRLVNPNTFSELRDKTTCHAGIDMPDFDMPASFADPVCNLIKEGVIPVTGNYIESFSDFVQESCVPGVLNMTYNKNGTYPLSLVTLCEDQQYKYSGIKGALSCLESGKGQVTFVDQKVIKKIMSDPNVRDNFQVVCRDESRPLDEEIFTDVTCHVGHTARPTIFI…	4346	5370	1	1	0	837.384	2	-0.0065	148	161	0	45.9	0.003	R	MVSEFTYSPNMVPR	K		Oxidation (M)	0.00000000003000.0			File: ~Z:\CORE\RAW_DATA_2021_QE\P910_Sigrun_Lange\P910_S_EV.raw~; SpectrumID: ~5608~; PrecursorID: ~0~; scans: ~8877~
4	2::sp|P19615|MYP_STRPU	Major yolk protein OS=Strongylocentrotus purpuratus OX=7668 PE=1 SV=2	2443	58	2e-240	156257	76	57	47	37	37.3	7.04	MRAAILFCLVASSMAVPSGSLGSRPGTCPPQPSDQVMIEATRCSYVYGLTWDWNCNSQGQENYKCCQYENDIRICVPPIPADVDEEVGVEQPSQSVDQVRQAIQKTQDFIRKVGLYPAPDQRRRTTPTPDTVRWCVSSRCQMTKCQRMVSEFTYSPNMVPRKQWKCTQATSQEQCMFWIEQGWADIMTTREGQVYSANTTFNLKPIAYETTINDQQPEIQILKHYQNVTFALKSSRLVNPNTFSELRDKTTCHAGIDMPDFDMPASFADPVCNLIKEGVIPVTGNYIESFSDFVQESCVPGVLNMTYNKNGTYPLSLVTLCEDQQYKYSGIKGALSCLESGKGQVTFVDQKVIKKIMSDPNVRDNFQVVCRDESRPLDEEIFTDVTCHVGHTARPTIFI…	4351	5406	1	1	0	837.884	2	0.0102	148	161	0	40.7	0.01	R	MVSEFTYSPNMVPR	K		Deamidated (NQ); Oxidation (M)	0.00000000013000.0			File: ~Z:\CORE\RAW_DATA_2021_QE\P910_Sigrun_Lange\P910_S_EV.raw~; SpectrumID: ~5644~; PrecursorID: ~0~; scans: ~8916~
4	2::sp|P19615|MYP_STRPU	Major yolk protein OS=Strongylocentrotus purpuratus OX=7668 PE=1 SV=2	2443	58	2e-240	156257	76	57	47	37	37.3	7.04	MRAAILFCLVASSMAVPSGSLGSRPGTCPPQPSDQVMIEATRCSYVYGLTWDWNCNSQGQENYKCCQYENDIRICVPPIPADVDEEVGVEQPSQSVDQVRQAIQKTQDFIRKVGLYPAPDQRRRTTPTPDTVRWCVSSRCQMTKCQRMVSEFTYSPNMVPRKQWKCTQATSQEQCMFWIEQGWADIMTTREGQVYSANTTFNLKPIAYETTINDQQPEIQILKHYQNVTFALKSSRLVNPNTFSELRDKTTCHAGIDMPDFDMPASFADPVCNLIKEGVIPVTGNYIESFSDFVQESCVPGVLNMTYNKNGTYPLSLVTLCEDQQYKYSGIKGALSCLESGKGQVTFVDQKVIKKIMSDPNVRDNFQVVCRDESRPLDEEIFTDVTCHVGHTARPTIFI…	4437	6600	1	1	0	566.98	3	-0.0011	849	863	1	60.6	8e-05	R	SDKISTLEEIISHVK	T						File: ~Z:\CORE\RAW_DATA_2021_QE\P910_Sigrun_Lange\P910_S_EV.raw~; SpectrumID: ~6839~; PrecursorID: ~0~; scans: ~10202~
4	2::sp|P19615|MYP_STRPU	Major yolk protein OS=Strongylocentrotus purpuratus OX=7668 PE=1 SV=2	2443	58	2e-240	156257	76	57	47	37	37.3	7.04	MRAAILFCLVASSMAVPSGSLGSRPGTCPPQPSDQVMIEATRCSYVYGLTWDWNCNSQGQENYKCCQYENDIRICVPPIPADVDEEVGVEQPSQSVDQVRQAIQKTQDFIRKVGLYPAPDQRRRTTPTPDTVRWCVSSRCQMTKCQRMVSEFTYSPNMVPRKQWKCTQATSQEQCMFWIEQGWADIMTTREGQVYSANTTFNLKPIAYETTINDQQPEIQILKHYQNVTFALKSSRLVNPNTFSELRDKTTCHAGIDMPDFDMPASFADPVCNLIKEGVIPVTGNYIESFSDFVQESCVPGVLNMTYNKNGTYPLSLVTLCEDQQYKYSGIKGALSCLESGKGQVTFVDQKVIKKIMSDPNVRDNFQVVCRDESRPLDEEIFTDVTCHVGHTARPTIFI…	4438	6608	1	1	0	425.487	4	-0.0008	849	863	1	47.85	0.0014	R	SDKISTLEEIISHVK	T						File: ~Z:\CORE\RAW_DATA_2021_QE\P910_Sigrun_Lange\P910_S_EV.raw~; SpectrumID: ~6847~; PrecursorID: ~0~; scans: ~10210~
4	2::sp|P19615|MYP_STRPU	Major yolk protein OS=Strongylocentrotus purpuratus OX=7668 PE=1 SV=2	2443	58	2e-240	156257	76	57	47	37	37.3	7.04	MRAAILFCLVASSMAVPSGSLGSRPGTCPPQPSDQVMIEATRCSYVYGLTWDWNCNSQGQENYKCCQYENDIRICVPPIPADVDEEVGVEQPSQSVDQVRQAIQKTQDFIRKVGLYPAPDQRRRTTPTPDTVRWCVSSRCQMTKCQRMVSEFTYSPNMVPRKQWKCTQATSQEQCMFWIEQGWADIMTTREGQVYSANTTFNLKPIAYETTINDQQPEIQILKHYQNVTFALKSSRLVNPNTFSELRDKTTCHAGIDMPDFDMPASFADPVCNLIKEGVIPVTGNYIESFSDFVQESCVPGVLNMTYNKNGTYPLSLVTLCEDQQYKYSGIKGALSCLESGKGQVTFVDQKVIKKIMSDPNVRDNFQVVCRDESRPLDEEIFTDVTCHVGHTARPTIFI…	4519	7735	1	1	0	574.96	3	-0.0019	882	895	0	42.43	0.011	K	HPAIMSYVEIYFPR	L						File: ~Z:\CORE\RAW_DATA_2021_QE\P910_Sigrun_Lange\P910_S_EV.raw~; SpectrumID: ~7999~; PrecursorID: ~0~; scans: ~11429~
4	2::sp|P19615|MYP_STRPU	Major yolk protein OS=Strongylocentrotus purpuratus OX=7668 PE=1 SV=2	2443	58	2e-240	156257	76	57	47	37	37.3	7.04	MRAAILFCLVASSMAVPSGSLGSRPGTCPPQPSDQVMIEATRCSYVYGLTWDWNCNSQGQENYKCCQYENDIRICVPPIPADVDEEVGVEQPSQSVDQVRQAIQKTQDFIRKVGLYPAPDQRRRTTPTPDTVRWCVSSRCQMTKCQRMVSEFTYSPNMVPRKQWKCTQATSQEQCMFWIEQGWADIMTTREGQVYSANTTFNLKPIAYETTINDQQPEIQILKHYQNVTFALKSSRLVNPNTFSELRDKTTCHAGIDMPDFDMPASFADPVCNLIKEGVIPVTGNYIESFSDFVQESCVPGVLNMTYNKNGTYPLSLVTLCEDQQYKYSGIKGALSCLESGKGQVTFVDQKVIKKIMSDPNVRDNFQVVCRDESRPLDEEIFTDVTCHVGHTARPTIFI…	4766	7510	1	1	0	897.455	2	-0.0043	896	910	0	70.42	1.8e-05	R	LSQTFVEPFDNVELR	E						File: ~Z:\CORE\RAW_DATA_2021_QE\P910_Sigrun_Lange\P910_S_EV.raw~; SpectrumID: ~7759~; PrecursorID: ~0~; scans: ~11175~
4	2::sp|P19615|MYP_STRPU	Major yolk protein OS=Strongylocentrotus purpuratus OX=7668 PE=1 SV=2	2443	58	2e-240	156257	76	57	47	37	37.3	7.04	MRAAILFCLVASSMAVPSGSLGSRPGTCPPQPSDQVMIEATRCSYVYGLTWDWNCNSQGQENYKCCQYENDIRICVPPIPADVDEEVGVEQPSQSVDQVRQAIQKTQDFIRKVGLYPAPDQRRRTTPTPDTVRWCVSSRCQMTKCQRMVSEFTYSPNMVPRKQWKCTQATSQEQCMFWIEQGWADIMTTREGQVYSANTTFNLKPIAYETTINDQQPEIQILKHYQNVTFALKSSRLVNPNTFSELRDKTTCHAGIDMPDFDMPASFADPVCNLIKEGVIPVTGNYIESFSDFVQESCVPGVLNMTYNKNGTYPLSLVTLCEDQQYKYSGIKGALSCLESGKGQVTFVDQKVIKKIMSDPNVRDNFQVVCRDESRPLDEEIFTDVTCHVGHTARPTIFI…	4767	7520	1	1	0	598.64	3	-0.0014	896	910	0	67.67	3.4e-05	R	LSQTFVEPFDNVELR	E						File: ~Z:\CORE\RAW_DATA_2021_QE\P910_Sigrun_Lange\P910_S_EV.raw~; SpectrumID: ~7770~; PrecursorID: ~0~; scans: ~11186~
4	2::sp|P19615|MYP_STRPU	Major yolk protein OS=Strongylocentrotus purpuratus OX=7668 PE=1 SV=2	2443	58	2e-240	156257	76	57	47	37	37.3	7.04	MRAAILFCLVASSMAVPSGSLGSRPGTCPPQPSDQVMIEATRCSYVYGLTWDWNCNSQGQENYKCCQYENDIRICVPPIPADVDEEVGVEQPSQSVDQVRQAIQKTQDFIRKVGLYPAPDQRRRTTPTPDTVRWCVSSRCQMTKCQRMVSEFTYSPNMVPRKQWKCTQATSQEQCMFWIEQGWADIMTTREGQVYSANTTFNLKPIAYETTINDQQPEIQILKHYQNVTFALKSSRLVNPNTFSELRDKTTCHAGIDMPDFDMPASFADPVCNLIKEGVIPVTGNYIESFSDFVQESCVPGVLNMTYNKNGTYPLSLVTLCEDQQYKYSGIKGALSCLESGKGQVTFVDQKVIKKIMSDPNVRDNFQVVCRDESRPLDEEIFTDVTCHVGHTARPTIFI…	5043	6265	1	1	0	931.433	2	-0.0045	1110	1125	0	98.9	2.1e-08	K	DQTGICYGETYTNIVK	Q						File: ~Z:\CORE\RAW_DATA_2021_QE\P910_Sigrun_Lange\P910_S_EV.raw~; SpectrumID: ~6504~; PrecursorID: ~0~; scans: ~9846~
4	2::sp|P19615|MYP_STRPU	Major yolk protein OS=Strongylocentrotus purpuratus OX=7668 PE=1 SV=2	2443	58	2e-240	156257	76	57	47	37	37.3	7.04	MRAAILFCLVASSMAVPSGSLGSRPGTCPPQPSDQVMIEATRCSYVYGLTWDWNCNSQGQENYKCCQYENDIRICVPPIPADVDEEVGVEQPSQSVDQVRQAIQKTQDFIRKVGLYPAPDQRRRTTPTPDTVRWCVSSRCQMTKCQRMVSEFTYSPNMVPRKQWKCTQATSQEQCMFWIEQGWADIMTTREGQVYSANTTFNLKPIAYETTINDQQPEIQILKHYQNVTFALKSSRLVNPNTFSELRDKTTCHAGIDMPDFDMPASFADPVCNLIKEGVIPVTGNYIESFSDFVQESCVPGVLNMTYNKNGTYPLSLVTLCEDQQYKYSGIKGALSCLESGKGQVTFVDQKVIKKIMSDPNVRDNFQVVCRDESRPLDEEIFTDVTCHVGHTARPTIFI…	5046	7042	1	1	0	931.926	2	-0.005	1302	1316	0	59.62	0.00016	K	TCETVWNGQSWLPER	F						File: ~Z:\CORE\RAW_DATA_2021_QE\P910_Sigrun_Lange\P910_S_EV.raw~; SpectrumID: ~7282~; PrecursorID: ~0~; scans: ~10667~
4	2::sp|P19615|MYP_STRPU	Major yolk protein OS=Strongylocentrotus purpuratus OX=7668 PE=1 SV=2	2443	58	2e-240	156257	76	57	47	37	37.3	7.04	MRAAILFCLVASSMAVPSGSLGSRPGTCPPQPSDQVMIEATRCSYVYGLTWDWNCNSQGQENYKCCQYENDIRICVPPIPADVDEEVGVEQPSQSVDQVRQAIQKTQDFIRKVGLYPAPDQRRRTTPTPDTVRWCVSSRCQMTKCQRMVSEFTYSPNMVPRKQWKCTQATSQEQCMFWIEQGWADIMTTREGQVYSANTTFNLKPIAYETTINDQQPEIQILKHYQNVTFALKSSRLVNPNTFSELRDKTTCHAGIDMPDFDMPASFADPVCNLIKEGVIPVTGNYIESFSDFVQESCVPGVLNMTYNKNGTYPLSLVTLCEDQQYKYSGIKGALSCLESGKGQVTFVDQKVIKKIMSDPNVRDNFQVVCRDESRPLDEEIFTDVTCHVGHTARPTIFI…	5050	7293	1	1	0	932.418	2	-0.0036	1302	1316	0	94.09	5.2e-08	K	TCETVWNGQSWLPER	F		Deamidated (NQ)	0.000000100000000.0			File: ~Z:\CORE\RAW_DATA_2021_QE\P910_Sigrun_Lange\P910_S_EV.raw~; SpectrumID: ~7535~; PrecursorID: ~0~; scans: ~10938~
4	2::sp|P19615|MYP_STRPU	Major yolk protein OS=Strongylocentrotus purpuratus OX=7668 PE=1 SV=2	2443	58	2e-240	156257	76	57	47	37	37.3	7.04	MRAAILFCLVASSMAVPSGSLGSRPGTCPPQPSDQVMIEATRCSYVYGLTWDWNCNSQGQENYKCCQYENDIRICVPPIPADVDEEVGVEQPSQSVDQVRQAIQKTQDFIRKVGLYPAPDQRRRTTPTPDTVRWCVSSRCQMTKCQRMVSEFTYSPNMVPRKQWKCTQATSQEQCMFWIEQGWADIMTTREGQVYSANTTFNLKPIAYETTINDQQPEIQILKHYQNVTFALKSSRLVNPNTFSELRDKTTCHAGIDMPDFDMPASFADPVCNLIKEGVIPVTGNYIESFSDFVQESCVPGVLNMTYNKNGTYPLSLVTLCEDQQYKYSGIKGALSCLESGKGQVTFVDQKVIKKIMSDPNVRDNFQVVCRDESRPLDEEIFTDVTCHVGHTARPTIFI…	5051	6955	1	1	0	932.43	2	0.0193	1302	1316	0	106.55	3.7e-09	K	TCETVWNGQSWLPER	F		Deamidated (NQ)	0.000000001000000.0			File: ~Z:\CORE\RAW_DATA_2021_QE\P910_Sigrun_Lange\P910_S_EV.raw~; SpectrumID: ~7195~; PrecursorID: ~0~; scans: ~10576~
4	2::sp|P19615|MYP_STRPU	Major yolk protein OS=Strongylocentrotus purpuratus OX=7668 PE=1 SV=2	2443	58	2e-240	156257	76	57	47	37	37.3	7.04	MRAAILFCLVASSMAVPSGSLGSRPGTCPPQPSDQVMIEATRCSYVYGLTWDWNCNSQGQENYKCCQYENDIRICVPPIPADVDEEVGVEQPSQSVDQVRQAIQKTQDFIRKVGLYPAPDQRRRTTPTPDTVRWCVSSRCQMTKCQRMVSEFTYSPNMVPRKQWKCTQATSQEQCMFWIEQGWADIMTTREGQVYSANTTFNLKPIAYETTINDQQPEIQILKHYQNVTFALKSSRLVNPNTFSELRDKTTCHAGIDMPDFDMPASFADPVCNLIKEGVIPVTGNYIESFSDFVQESCVPGVLNMTYNKNGTYPLSLVTLCEDQQYKYSGIKGALSCLESGKGQVTFVDQKVIKKIMSDPNVRDNFQVVCRDESRPLDEEIFTDVTCHVGHTARPTIFI…	5629	7316	1	1	0	1013.47	2	-0.0071	655	670	0	79.28	2e-06	R	YFQATCVPEIEPETWR	L						File: ~Z:\CORE\RAW_DATA_2021_QE\P910_Sigrun_Lange\P910_S_EV.raw~; SpectrumID: ~7558~; PrecursorID: ~0~; scans: ~10962~
4	2::sp|P19615|MYP_STRPU	Major yolk protein OS=Strongylocentrotus purpuratus OX=7668 PE=1 SV=2	2443	58	2e-240	156257	76	57	47	37	37.3	7.04	MRAAILFCLVASSMAVPSGSLGSRPGTCPPQPSDQVMIEATRCSYVYGLTWDWNCNSQGQENYKCCQYENDIRICVPPIPADVDEEVGVEQPSQSVDQVRQAIQKTQDFIRKVGLYPAPDQRRRTTPTPDTVRWCVSSRCQMTKCQRMVSEFTYSPNMVPRKQWKCTQATSQEQCMFWIEQGWADIMTTREGQVYSANTTFNLKPIAYETTINDQQPEIQILKHYQNVTFALKSSRLVNPNTFSELRDKTTCHAGIDMPDFDMPASFADPVCNLIKEGVIPVTGNYIESFSDFVQESCVPGVLNMTYNKNGTYPLSLVTLCEDQQYKYSGIKGALSCLESGKGQVTFVDQKVIKKIMSDPNVRDNFQVVCRDESRPLDEEIFTDVTCHVGHTARPTIFI…	5630	7332	1	1	0	675.983	3	-0.0033	655	670	0	55.06	0.00056	R	YFQATCVPEIEPETWR	L						File: ~Z:\CORE\RAW_DATA_2021_QE\P910_Sigrun_Lange\P910_S_EV.raw~; SpectrumID: ~7574~; PrecursorID: ~0~; scans: ~10979~
4	2::sp|P19615|MYP_STRPU	Major yolk protein OS=Strongylocentrotus purpuratus OX=7668 PE=1 SV=2	2443	58	2e-240	156257	76	57	47	37	37.3	7.04	MRAAILFCLVASSMAVPSGSLGSRPGTCPPQPSDQVMIEATRCSYVYGLTWDWNCNSQGQENYKCCQYENDIRICVPPIPADVDEEVGVEQPSQSVDQVRQAIQKTQDFIRKVGLYPAPDQRRRTTPTPDTVRWCVSSRCQMTKCQRMVSEFTYSPNMVPRKQWKCTQATSQEQCMFWIEQGWADIMTTREGQVYSANTTFNLKPIAYETTINDQQPEIQILKHYQNVTFALKSSRLVNPNTFSELRDKTTCHAGIDMPDFDMPASFADPVCNLIKEGVIPVTGNYIESFSDFVQESCVPGVLNMTYNKNGTYPLSLVTLCEDQQYKYSGIKGALSCLESGKGQVTFVDQKVIKKIMSDPNVRDNFQVVCRDESRPLDEEIFTDVTCHVGHTARPTIFI…	5757	6314	1	1	0	693.689	3	0.0014	896	912	1	45.24	0.0065	R	LSQTFVEPFDNVELRER	E						File: ~Z:\CORE\RAW_DATA_2021_QE\P910_Sigrun_Lange\P910_S_EV.raw~; SpectrumID: ~6553~; PrecursorID: ~0~; scans: ~9897~
4	2::sp|P19615|MYP_STRPU	Major yolk protein OS=Strongylocentrotus purpuratus OX=7668 PE=1 SV=2	2443	58	2e-240	156257	76	57	47	37	37.3	7.04	MRAAILFCLVASSMAVPSGSLGSRPGTCPPQPSDQVMIEATRCSYVYGLTWDWNCNSQGQENYKCCQYENDIRICVPPIPADVDEEVGVEQPSQSVDQVRQAIQKTQDFIRKVGLYPAPDQRRRTTPTPDTVRWCVSSRCQMTKCQRMVSEFTYSPNMVPRKQWKCTQATSQEQCMFWIEQGWADIMTTREGQVYSANTTFNLKPIAYETTINDQQPEIQILKHYQNVTFALKSSRLVNPNTFSELRDKTTCHAGIDMPDFDMPASFADPVCNLIKEGVIPVTGNYIESFSDFVQESCVPGVLNMTYNKNGTYPLSLVTLCEDQQYKYSGIKGALSCLESGKGQVTFVDQKVIKKIMSDPNVRDNFQVVCRDESRPLDEEIFTDVTCHVGHTARPTIFI…	6717	7802	1	1	0	781.084	3	-0.0029	1047	1069	0	48.9	0.0016	K	ALMIAHQSVALPALFGEGTVMGK	D						File: ~Z:\CORE\RAW_DATA_2021_QE\P910_Sigrun_Lange\P910_S_EV.raw~; SpectrumID: ~8079~; PrecursorID: ~0~; scans: ~11513~
4	2::sp|P19615|MYP_STRPU	Major yolk protein OS=Strongylocentrotus purpuratus OX=7668 PE=1 SV=2	2443	58	2e-240	156257	76	57	47	37	37.3	7.04	MRAAILFCLVASSMAVPSGSLGSRPGTCPPQPSDQVMIEATRCSYVYGLTWDWNCNSQGQENYKCCQYENDIRICVPPIPADVDEEVGVEQPSQSVDQVRQAIQKTQDFIRKVGLYPAPDQRRRTTPTPDTVRWCVSSRCQMTKCQRMVSEFTYSPNMVPRKQWKCTQATSQEQCMFWIEQGWADIMTTREGQVYSANTTFNLKPIAYETTINDQQPEIQILKHYQNVTFALKSSRLVNPNTFSELRDKTTCHAGIDMPDFDMPASFADPVCNLIKEGVIPVTGNYIESFSDFVQESCVPGVLNMTYNKNGTYPLSLVTLCEDQQYKYSGIKGALSCLESGKGQVTFVDQKVIKKIMSDPNVRDNFQVVCRDESRPLDEEIFTDVTCHVGHTARPTIFI…	6776	7434	1	1	0	786.417	3	0.0016	1047	1069	0	67.28	2.6e-05	K	ALMIAHQSVALPALFGEGTVMGK	D		Oxidation (M)	0.00000000000000000000300.0			File: ~Z:\CORE\RAW_DATA_2021_QE\P910_Sigrun_Lange\P910_S_EV.raw~; SpectrumID: ~7682~; PrecursorID: ~0~; scans: ~11093~
4	2::sp|P19615|MYP_STRPU	Major yolk protein OS=Strongylocentrotus purpuratus OX=7668 PE=1 SV=2	2443	58	2e-240	156257	76	57	47	37	37.3	7.04	MRAAILFCLVASSMAVPSGSLGSRPGTCPPQPSDQVMIEATRCSYVYGLTWDWNCNSQGQENYKCCQYENDIRICVPPIPADVDEEVGVEQPSQSVDQVRQAIQKTQDFIRKVGLYPAPDQRRRTTPTPDTVRWCVSSRCQMTKCQRMVSEFTYSPNMVPRKQWKCTQATSQEQCMFWIEQGWADIMTTREGQVYSANTTFNLKPIAYETTINDQQPEIQILKHYQNVTFALKSSRLVNPNTFSELRDKTTCHAGIDMPDFDMPASFADPVCNLIKEGVIPVTGNYIESFSDFVQESCVPGVLNMTYNKNGTYPLSLVTLCEDQQYKYSGIKGALSCLESGKGQVTFVDQKVIKKIMSDPNVRDNFQVVCRDESRPLDEEIFTDVTCHVGHTARPTIFI…	8066	7776	1	1	1	925.052	3	0.0112	43	64	0	37.78	0.0062	R	CSYVYGLTWDWNCNSQGQENYK	C		Deamidated (NQ)	0.0000000000000100000000.0			File: ~Z:\CORE\RAW_DATA_2021_QE\P910_Sigrun_Lange\P910_S_EV.raw~; SpectrumID: ~8045~; PrecursorID: ~0~; scans: ~11477~
4	2::sp|P19615|MYP_STRPU	Major yolk protein OS=Strongylocentrotus purpuratus OX=7668 PE=1 SV=2	2443	58	2e-240	156257	76	57	47	37	37.3	7.04	MRAAILFCLVASSMAVPSGSLGSRPGTCPPQPSDQVMIEATRCSYVYGLTWDWNCNSQGQENYKCCQYENDIRICVPPIPADVDEEVGVEQPSQSVDQVRQAIQKTQDFIRKVGLYPAPDQRRRTTPTPDTVRWCVSSRCQMTKCQRMVSEFTYSPNMVPRKQWKCTQATSQEQCMFWIEQGWADIMTTREGQVYSANTTFNLKPIAYETTINDQQPEIQILKHYQNVTFALKSSRLVNPNTFSELRDKTTCHAGIDMPDFDMPASFADPVCNLIKEGVIPVTGNYIESFSDFVQESCVPGVLNMTYNKNGTYPLSLVTLCEDQQYKYSGIKGALSCLESGKGQVTFVDQKVIKKIMSDPNVRDNFQVVCRDESRPLDEEIFTDVTCHVGHTARPTIFI…	8223	7288	1	1	0	949.436	3	-0.0052	1102	1125	1	84.16	7e-07	K	ASSYDWFKDQTGICYGETYTNIVK	Q						File: ~Z:\CORE\RAW_DATA_2021_QE\P910_Sigrun_Lange\P910_S_EV.raw~; SpectrumID: ~7530~; PrecursorID: ~0~; scans: ~10933~
4	2::sp|P19615|MYP_STRPU	Major yolk protein OS=Strongylocentrotus purpuratus OX=7668 PE=1 SV=2	2443	58	2e-240	156257	76	57	47	37	37.3	7.04	MRAAILFCLVASSMAVPSGSLGSRPGTCPPQPSDQVMIEATRCSYVYGLTWDWNCNSQGQENYKCCQYENDIRICVPPIPADVDEEVGVEQPSQSVDQVRQAIQKTQDFIRKVGLYPAPDQRRRTTPTPDTVRWCVSSRCQMTKCQRMVSEFTYSPNMVPRKQWKCTQATSQEQCMFWIEQGWADIMTTREGQVYSANTTFNLKPIAYETTINDQQPEIQILKHYQNVTFALKSSRLVNPNTFSELRDKTTCHAGIDMPDFDMPASFADPVCNLIKEGVIPVTGNYIESFSDFVQESCVPGVLNMTYNKNGTYPLSLVTLCEDQQYKYSGIKGALSCLESGKGQVTFVDQKVIKKIMSDPNVRDNFQVVCRDESRPLDEEIFTDVTCHVGHTARPTIFI…	8476	7530	1	1	1	988.155	3	0.003	74	100	0	77.07	4.8e-06	R	ICVPPIPADVDEEVGVEQPSQSVDQVR	Q						File: ~Z:\CORE\RAW_DATA_2021_QE\P910_Sigrun_Lange\P910_S_EV.raw~; SpectrumID: ~7780~; PrecursorID: ~0~; scans: ~11197~
4	2::sp|P19615|MYP_STRPU	Major yolk protein OS=Strongylocentrotus purpuratus OX=7668 PE=1 SV=2	2443	58	2e-240	156257	76	57	47	37	37.3	7.04	MRAAILFCLVASSMAVPSGSLGSRPGTCPPQPSDQVMIEATRCSYVYGLTWDWNCNSQGQENYKCCQYENDIRICVPPIPADVDEEVGVEQPSQSVDQVRQAIQKTQDFIRKVGLYPAPDQRRRTTPTPDTVRWCVSSRCQMTKCQRMVSEFTYSPNMVPRKQWKCTQATSQEQCMFWIEQGWADIMTTREGQVYSANTTFNLKPIAYETTINDQQPEIQILKHYQNVTFALKSSRLVNPNTFSELRDKTTCHAGIDMPDFDMPASFADPVCNLIKEGVIPVTGNYIESFSDFVQESCVPGVLNMTYNKNGTYPLSLVTLCEDQQYKYSGIKGALSCLESGKGQVTFVDQKVIKKIMSDPNVRDNFQVVCRDESRPLDEEIFTDVTCHVGHTARPTIFI…	8693	7955	1	1	0	1030.78	3	-0.0015	418	443	1	54.26	0.00026	K	MMELYGNTDRDVNFNIFDSSVYDCGK	C						File: ~Z:\CORE\RAW_DATA_2021_QE\P910_Sigrun_Lange\P910_S_EV.raw~; SpectrumID: ~8248~; PrecursorID: ~0~; scans: ~11691~
4	2::sp|P19615|MYP_STRPU	Major yolk protein OS=Strongylocentrotus purpuratus OX=7668 PE=1 SV=2	2443	58	2e-240	156257	76	57	47	37	37.3	7.04	MRAAILFCLVASSMAVPSGSLGSRPGTCPPQPSDQVMIEATRCSYVYGLTWDWNCNSQGQENYKCCQYENDIRICVPPIPADVDEEVGVEQPSQSVDQVRQAIQKTQDFIRKVGLYPAPDQRRRTTPTPDTVRWCVSSRCQMTKCQRMVSEFTYSPNMVPRKQWKCTQATSQEQCMFWIEQGWADIMTTREGQVYSANTTFNLKPIAYETTINDQQPEIQILKHYQNVTFALKSSRLVNPNTFSELRDKTTCHAGIDMPDFDMPASFADPVCNLIKEGVIPVTGNYIESFSDFVQESCVPGVLNMTYNKNGTYPLSLVTLCEDQQYKYSGIKGALSCLESGKGQVTFVDQKVIKKIMSDPNVRDNFQVVCRDESRPLDEEIFTDVTCHVGHTARPTIFI…	9314	6643	1	1	0	700.548	5	0.0165	372	401	0	21.68	1.5	R	DESRPLDEEIFTDVTCHVGHTARPTIFINK	N		Deamidated (R)	0.000000000000000000000020000000.0			File: ~Z:\CORE\RAW_DATA_2021_QE\P910_Sigrun_Lange\P910_S_EV.raw~; SpectrumID: ~6882~; PrecursorID: ~0~; scans: ~10247~	emPAI	2.74
5	1::sp|cRAP053|P35908|K22E_HUMAN	Keratin, type II cytoskeletal 2 epidermal OS=Homo sapiens GN=KRT2 PE=1 SV=2	2381	58	3e-234	65678	98	76	41	35	68.9	8.07	MSCQISCKSRGRGGGGGGFRGFSSGSAVVSGGSRRSTSSFSCLSRHGGGGGGFGGGGFGSRSLVGLGGTKSISISVAGGGGGFGAAGGFGGRGGGFGGGSSFGGGSGFSGGGFGGGGFGGGRFGGFGGPGGVGGLGGPGGFGPGGYPGGIHEVSVNQSLLQPLNVKVDPEIQNVKAQEREQIKTLNNKFASFIDKVRFLEQQNQVLQTKWELLQQMNVGTRPINLEPIFQGYIDSLKRYLDGLTAERTSQNSELNNMQDLVEDYKKKYEDEINKRTAAENDFVTLKKDVDNAYMIKVELQSKVDLLNQEIEFLKVLYDAEISQIHQSVTDTNVILSMDNSRNLDLDSIIAEVKAQYEEIAQRSKEEAEALYHSKYEELQVTVGRHGDSLKEIKIEISEL…	189	4734	1	1	0	414.218	2	-0.0013	189	195	0	45.65	0.00075	K	FASFIDK	V						File: ~Z:\CORE\RAW_DATA_2021_QE\P910_Sigrun_Lange\P910_S_EV.raw~; SpectrumID: ~4969~; PrecursorID: ~0~; scans: ~8191~
5	1::sp|cRAP053|P35908|K22E_HUMAN	Keratin, type II cytoskeletal 2 epidermal OS=Homo sapiens GN=KRT2 PE=1 SV=2	2381	58	3e-234	65678	98	76	41	35	68.9	8.07	MSCQISCKSRGRGGGGGGFRGFSSGSAVVSGGSRRSTSSFSCLSRHGGGGGGFGGGGFGSRSLVGLGGTKSISISVAGGGGGFGAAGGFGGRGGGFGGGSSFGGGSGFSGGGFGGGGFGGGRFGGFGGPGGVGGLGGPGGFGPGGYPGGIHEVSVNQSLLQPLNVKVDPEIQNVKAQEREQIKTLNNKFASFIDKVRFLEQQNQVLQTKWELLQQMNVGTRPINLEPIFQGYIDSLKRYLDGLTAERTSQNSELNNMQDLVEDYKKKYEDEINKRTAAENDFVTLKKDVDNAYMIKVELQSKVDLLNQEIEFLKVLYDAEISQIHQSVTDTNVILSMDNSRNLDLDSIIAEVKAQYEEIAQRSKEEAEALYHSKYEELQVTVGRHGDSLKEIKIEISEL…	211	3734	1	1	1	416.25	2	0.0003	62	70	0	66.87	1.9e-05	R	SLVGLGGTK	S						File: ~Z:\CORE\RAW_DATA_2021_QE\P910_Sigrun_Lange\P910_S_EV.raw~; SpectrumID: ~3967~; PrecursorID: ~0~; scans: ~7021~
5	1::sp|cRAP053|P35908|K22E_HUMAN	Keratin, type II cytoskeletal 2 epidermal OS=Homo sapiens GN=KRT2 PE=1 SV=2	2381	58	3e-234	65678	98	76	41	35	68.9	8.07	MSCQISCKSRGRGGGGGGFRGFSSGSAVVSGGSRRSTSSFSCLSRHGGGGGGFGGGGFGSRSLVGLGGTKSISISVAGGGGGFGAAGGFGGRGGGFGGGSSFGGGSGFSGGGFGGGGFGGGRFGGFGGPGGVGGLGGPGGFGPGGYPGGIHEVSVNQSLLQPLNVKVDPEIQNVKAQEREQIKTLNNKFASFIDKVRFLEQQNQVLQTKWELLQQMNVGTRPINLEPIFQGYIDSLKRYLDGLTAERTSQNSELNNMQDLVEDYKKKYEDEINKRTAAENDFVTLKKDVDNAYMIKVELQSKVDLLNQEIEFLKVLYDAEISQIHQSVTDTNVILSMDNSRNLDLDSIIAEVKAQYEEIAQRSKEEAEALYHSKYEELQVTVGRHGDSLKEIKIEISEL…	774	4346	1	0	0	487.269	2	-0.0001	394	401	0	60.52	0.00016	K	IEISELNR	V						File: ~Z:\CORE\RAW_DATA_2021_QE\P910_Sigrun_Lange\P910_S_EV.raw~; SpectrumID: ~4581~; PrecursorID: ~0~; scans: ~7772~
5	1::sp|cRAP053|P35908|K22E_HUMAN	Keratin, type II cytoskeletal 2 epidermal OS=Homo sapiens GN=KRT2 PE=1 SV=2	2381	58	3e-234	65678	98	76	41	35	68.9	8.07	MSCQISCKSRGRGGGGGGFRGFSSGSAVVSGGSRRSTSSFSCLSRHGGGGGGFGGGGFGSRSLVGLGGTKSISISVAGGGGGFGAAGGFGGRGGGFGGGSSFGGGSGFSGGGFGGGGFGGGRFGGFGGPGGVGGLGGPGGFGPGGYPGGIHEVSVNQSLLQPLNVKVDPEIQNVKAQEREQIKTLNNKFASFIDKVRFLEQQNQVLQTKWELLQQMNVGTRPINLEPIFQGYIDSLKRYLDGLTAERTSQNSELNNMQDLVEDYKKKYEDEINKRTAAENDFVTLKKDVDNAYMIKVELQSKVDLLNQEIEFLKVLYDAEISQIHQSVTDTNVILSMDNSRNLDLDSIIAEVKAQYEEIAQRSKEEAEALYHSKYEELQVTVGRHGDSLKEIKIEISEL…	876	2059	1	1	1	497.787	2	-0.0004	406	414	0	53.47	0.00018	R	LQGEIAHVK	K						File: ~Z:\CORE\RAW_DATA_2021_QE\P910_Sigrun_Lange\P910_S_EV.raw~; SpectrumID: ~2243~; PrecursorID: ~0~; scans: ~4910~
5	1::sp|cRAP053|P35908|K22E_HUMAN	Keratin, type II cytoskeletal 2 epidermal OS=Homo sapiens GN=KRT2 PE=1 SV=2	2381	58	3e-234	65678	98	76	41	35	68.9	8.07	MSCQISCKSRGRGGGGGGFRGFSSGSAVVSGGSRRSTSSFSCLSRHGGGGGGFGGGGFGSRSLVGLGGTKSISISVAGGGGGFGAAGGFGGRGGGFGGGSSFGGGSGFSGGGFGGGGFGGGRFGGFGGPGGVGGLGGPGGFGPGGYPGGIHEVSVNQSLLQPLNVKVDPEIQNVKAQEREQIKTLNNKFASFIDKVRFLEQQNQVLQTKWELLQQMNVGTRPINLEPIFQGYIDSLKRYLDGLTAERTSQNSELNNMQDLVEDYKKKYEDEINKRTAAENDFVTLKKDVDNAYMIKVELQSKVDLLNQEIEFLKVLYDAEISQIHQSVTDTNVILSMDNSRNLDLDSIIAEVKAQYEEIAQRSKEEAEALYHSKYEELQVTVGRHGDSLKEIKIEISEL…	947	2532	1	1	1	503.238	2	0.0009	483	490	0	48.6	0.0021	K	LLEGEECR	M						File: ~Z:\CORE\RAW_DATA_2021_QE\P910_Sigrun_Lange\P910_S_EV.raw~; SpectrumID: ~2750~; PrecursorID: ~0~; scans: ~5559~
5	1::sp|cRAP053|P35908|K22E_HUMAN	Keratin, type II cytoskeletal 2 epidermal OS=Homo sapiens GN=KRT2 PE=1 SV=2	2381	58	3e-234	65678	98	76	41	35	68.9	8.07	MSCQISCKSRGRGGGGGGFRGFSSGSAVVSGGSRRSTSSFSCLSRHGGGGGGFGGGGFGSRSLVGLGGTKSISISVAGGGGGFGAAGGFGGRGGGFGGGSSFGGGSGFSGGGFGGGGFGGGRFGGFGGPGGVGGLGGPGGFGPGGYPGGIHEVSVNQSLLQPLNVKVDPEIQNVKAQEREQIKTLNNKFASFIDKVRFLEQQNQVLQTKWELLQQMNVGTRPINLEPIFQGYIDSLKRYLDGLTAERTSQNSELNNMQDLVEDYKKKYEDEINKRTAAENDFVTLKKDVDNAYMIKVELQSKVDLLNQEIEFLKVLYDAEISQIHQSVTDTNVILSMDNSRNLDLDSIIAEVKAQYEEIAQRSKEEAEALYHSKYEELQVTVGRHGDSLKEIKIEISEL…	1094	4472	1	1	1	519.267	2	0	239	247	0	53.93	0.00052	R	YLDGLTAER	T						File: ~Z:\CORE\RAW_DATA_2021_QE\P910_Sigrun_Lange\P910_S_EV.raw~; SpectrumID: ~4707~; PrecursorID: ~0~; scans: ~7911~
5	1::sp|cRAP053|P35908|K22E_HUMAN	Keratin, type II cytoskeletal 2 epidermal OS=Homo sapiens GN=KRT2 PE=1 SV=2	2381	58	3e-234	65678	98	76	41	35	68.9	8.07	MSCQISCKSRGRGGGGGGFRGFSSGSAVVSGGSRRSTSSFSCLSRHGGGGGGFGGGGFGSRSLVGLGGTKSISISVAGGGGGFGAAGGFGGRGGGFGGGSSFGGGSGFSGGGFGGGGFGGGRFGGFGGPGGVGGLGGPGGFGPGGYPGGIHEVSVNQSLLQPLNVKVDPEIQNVKAQEREQIKTLNNKFASFIDKVRFLEQQNQVLQTKWELLQQMNVGTRPINLEPIFQGYIDSLKRYLDGLTAERTSQNSELNNMQDLVEDYKKKYEDEINKRTAAENDFVTLKKDVDNAYMIKVELQSKVDLLNQEIEFLKVLYDAEISQIHQSVTDTNVILSMDNSRNLDLDSIIAEVKAQYEEIAQRSKEEAEALYHSKYEELQVTVGRHGDSLKEIKIEISEL…	1223	4739	1	1	1	534.751	2	-0.0072	288	296	0	28.81	0.11	K	DVDNAYMIK	V						File: ~Z:\CORE\RAW_DATA_2021_QE\P910_Sigrun_Lange\P910_S_EV.raw~; SpectrumID: ~4974~; PrecursorID: ~0~; scans: ~8196~
5	1::sp|cRAP053|P35908|K22E_HUMAN	Keratin, type II cytoskeletal 2 epidermal OS=Homo sapiens GN=KRT2 PE=1 SV=2	2381	58	3e-234	65678	98	76	41	35	68.9	8.07	MSCQISCKSRGRGGGGGGFRGFSSGSAVVSGGSRRSTSSFSCLSRHGGGGGGFGGGGFGSRSLVGLGGTKSISISVAGGGGGFGAAGGFGGRGGGFGGGSSFGGGSGFSGGGFGGGGFGGGRFGGFGGPGGVGGLGGPGGFGPGGYPGGIHEVSVNQSLLQPLNVKVDPEIQNVKAQEREQIKTLNNKFASFIDKVRFLEQQNQVLQTKWELLQQMNVGTRPINLEPIFQGYIDSLKRYLDGLTAERTSQNSELNNMQDLVEDYKKKYEDEINKRTAAENDFVTLKKDVDNAYMIKVELQSKVDLLNQEIEFLKVLYDAEISQIHQSVTDTNVILSMDNSRNLDLDSIIAEVKAQYEEIAQRSKEEAEALYHSKYEELQVTVGRHGDSLKEIKIEISEL…	1273	4307	1	1	0	541.803	2	-0.0015	189	197	1	37.28	0.01	K	FASFIDKVR	F						File: ~Z:\CORE\RAW_DATA_2021_QE\P910_Sigrun_Lange\P910_S_EV.raw~; SpectrumID: ~4541~; PrecursorID: ~0~; scans: ~7729~
5	1::sp|cRAP053|P35908|K22E_HUMAN	Keratin, type II cytoskeletal 2 epidermal OS=Homo sapiens GN=KRT2 PE=1 SV=2	2381	58	3e-234	65678	98	76	41	35	68.9	8.07	MSCQISCKSRGRGGGGGGFRGFSSGSAVVSGGSRRSTSSFSCLSRHGGGGGGFGGGGFGSRSLVGLGGTKSISISVAGGGGGFGAAGGFGGRGGGFGGGSSFGGGSGFSGGGFGGGGFGGGRFGGFGGPGGVGGLGGPGGFGPGGYPGGIHEVSVNQSLLQPLNVKVDPEIQNVKAQEREQIKTLNNKFASFIDKVRFLEQQNQVLQTKWELLQQMNVGTRPINLEPIFQGYIDSLKRYLDGLTAERTSQNSELNNMQDLVEDYKKKYEDEINKRTAAENDFVTLKKDVDNAYMIKVELQSKVDLLNQEIEFLKVLYDAEISQIHQSVTDTNVILSMDNSRNLDLDSIIAEVKAQYEEIAQRSKEEAEALYHSKYEELQVTVGRHGDSLKEIKIEISEL…	1280	4067	1	1	1	542.753	2	0.0005	288	296	0	28.52	0.097	K	DVDNAYMIK	V		Oxidation (M)	0.000000300.0			File: ~Z:\CORE\RAW_DATA_2021_QE\P910_Sigrun_Lange\P910_S_EV.raw~; SpectrumID: ~4301~; PrecursorID: ~0~; scans: ~7465~
5	1::sp|cRAP053|P35908|K22E_HUMAN	Keratin, type II cytoskeletal 2 epidermal OS=Homo sapiens GN=KRT2 PE=1 SV=2	2381	58	3e-234	65678	98	76	41	35	68.9	8.07	MSCQISCKSRGRGGGGGGFRGFSSGSAVVSGGSRRSTSSFSCLSRHGGGGGGFGGGGFGSRSLVGLGGTKSISISVAGGGGGFGAAGGFGGRGGGFGGGSSFGGGSGFSGGGFGGGGFGGGRFGGFGGPGGVGGLGGPGGFGPGGYPGGIHEVSVNQSLLQPLNVKVDPEIQNVKAQEREQIKTLNNKFASFIDKVRFLEQQNQVLQTKWELLQQMNVGTRPINLEPIFQGYIDSLKRYLDGLTAERTSQNSELNNMQDLVEDYKKKYEDEINKRTAAENDFVTLKKDVDNAYMIKVELQSKVDLLNQEIEFLKVLYDAEISQIHQSVTDTNVILSMDNSRNLDLDSIIAEVKAQYEEIAQRSKEEAEALYHSKYEELQVTVGRHGDSLKEIKIEISEL…	1285	3957	1	1	1	543.255	2	0.0212	288	296	0	25.54	0.18	K	DVDNAYMIK	V		Deamidated (NQ); Oxidation (M)	0.000100300.0			File: ~Z:\CORE\RAW_DATA_2021_QE\P910_Sigrun_Lange\P910_S_EV.raw~; SpectrumID: ~4191~; PrecursorID: ~0~; scans: ~7334~
5	1::sp|cRAP053|P35908|K22E_HUMAN	Keratin, type II cytoskeletal 2 epidermal OS=Homo sapiens GN=KRT2 PE=1 SV=2	2381	58	3e-234	65678	98	76	41	35	68.9	8.07	MSCQISCKSRGRGGGGGGFRGFSSGSAVVSGGSRRSTSSFSCLSRHGGGGGGFGGGGFGSRSLVGLGGTKSISISVAGGGGGFGAAGGFGGRGGGFGGGSSFGGGSGFSGGGFGGGGFGGGRFGGFGGPGGVGGLGGPGGFGPGGYPGGIHEVSVNQSLLQPLNVKVDPEIQNVKAQEREQIKTLNNKFASFIDKVRFLEQQNQVLQTKWELLQQMNVGTRPINLEPIFQGYIDSLKRYLDGLTAERTSQNSELNNMQDLVEDYKKKYEDEINKRTAAENDFVTLKKDVDNAYMIKVELQSKVDLLNQEIEFLKVLYDAEISQIHQSVTDTNVILSMDNSRNLDLDSIIAEVKAQYEEIAQRSKEEAEALYHSKYEELQVTVGRHGDSLKEIKIEISEL…	1413	2900	1	1	1	554.274	2	-0.0013	354	362	0	41.54	0.012	K	AQYEEIAQR	S						File: ~Z:\CORE\RAW_DATA_2021_QE\P910_Sigrun_Lange\P910_S_EV.raw~; SpectrumID: ~3125~; PrecursorID: ~0~; scans: ~6018~
5	1::sp|cRAP053|P35908|K22E_HUMAN	Keratin, type II cytoskeletal 2 epidermal OS=Homo sapiens GN=KRT2 PE=1 SV=2	2381	58	3e-234	65678	98	76	41	35	68.9	8.07	MSCQISCKSRGRGGGGGGFRGFSSGSAVVSGGSRRSTSSFSCLSRHGGGGGGFGGGGFGSRSLVGLGGTKSISISVAGGGGGFGAAGGFGGRGGGFGGGSSFGGGSGFSGGGFGGGGFGGGRFGGFGGPGGVGGLGGPGGFGPGGYPGGIHEVSVNQSLLQPLNVKVDPEIQNVKAQEREQIKTLNNKFASFIDKVRFLEQQNQVLQTKWELLQQMNVGTRPINLEPIFQGYIDSLKRYLDGLTAERTSQNSELNNMQDLVEDYKKKYEDEINKRTAAENDFVTLKKDVDNAYMIKVELQSKVDLLNQEIEFLKVLYDAEISQIHQSVTDTNVILSMDNSRNLDLDSIIAEVKAQYEEIAQRSKEEAEALYHSKYEELQVTVGRHGDSLKEIKIEISEL…	1529	3394	1	1	1	566.258	2	-0.0005	36	45	0	52.52	0.00037	R	STSSFSCLSR	H						File: ~Z:\CORE\RAW_DATA_2021_QE\P910_Sigrun_Lange\P910_S_EV.raw~; SpectrumID: ~3625~; PrecursorID: ~0~; scans: ~6627~
5	1::sp|cRAP053|P35908|K22E_HUMAN	Keratin, type II cytoskeletal 2 epidermal OS=Homo sapiens GN=KRT2 PE=1 SV=2	2381	58	3e-234	65678	98	76	41	35	68.9	8.07	MSCQISCKSRGRGGGGGGFRGFSSGSAVVSGGSRRSTSSFSCLSRHGGGGGGFGGGGFGSRSLVGLGGTKSISISVAGGGGGFGAAGGFGGRGGGFGGGSSFGGGSGFSGGGFGGGGFGGGRFGGFGGPGGVGGLGGPGGFGPGGYPGGIHEVSVNQSLLQPLNVKVDPEIQNVKAQEREQIKTLNNKFASFIDKVRFLEQQNQVLQTKWELLQQMNVGTRPINLEPIFQGYIDSLKRYLDGLTAERTSQNSELNNMQDLVEDYKKKYEDEINKRTAAENDFVTLKKDVDNAYMIKVELQSKVDLLNQEIEFLKVLYDAEISQIHQSVTDTNVILSMDNSRNLDLDSIIAEVKAQYEEIAQRSKEEAEALYHSKYEELQVTVGRHGDSLKEIKIEISEL…	1548	1938	1	1	1	567.284	2	-0.0019	482	490	1	34.01	0.074	R	KLLEGEECR	M						File: ~Z:\CORE\RAW_DATA_2021_QE\P910_Sigrun_Lange\P910_S_EV.raw~; SpectrumID: ~2112~; PrecursorID: ~0~; scans: ~4739~
5	1::sp|cRAP053|P35908|K22E_HUMAN	Keratin, type II cytoskeletal 2 epidermal OS=Homo sapiens GN=KRT2 PE=1 SV=2	2381	58	3e-234	65678	98	76	41	35	68.9	8.07	MSCQISCKSRGRGGGGGGFRGFSSGSAVVSGGSRRSTSSFSCLSRHGGGGGGFGGGGFGSRSLVGLGGTKSISISVAGGGGGFGAAGGFGGRGGGFGGGSSFGGGSGFSGGGFGGGGFGGGRFGGFGGPGGVGGLGGPGGFGPGGYPGGIHEVSVNQSLLQPLNVKVDPEIQNVKAQEREQIKTLNNKFASFIDKVRFLEQQNQVLQTKWELLQQMNVGTRPINLEPIFQGYIDSLKRYLDGLTAERTSQNSELNNMQDLVEDYKKKYEDEINKRTAAENDFVTLKKDVDNAYMIKVELQSKVDLLNQEIEFLKVLYDAEISQIHQSVTDTNVILSMDNSRNLDLDSIIAEVKAQYEEIAQRSKEEAEALYHSKYEELQVTVGRHGDSLKEIKIEISEL…	1571	5455	1	1	1	570.274	2	-0.0001	462	470	0	39.11	0.015	R	DYQELMNVK	L						File: ~Z:\CORE\RAW_DATA_2021_QE\P910_Sigrun_Lange\P910_S_EV.raw~; SpectrumID: ~5693~; PrecursorID: ~0~; scans: ~8968~
5	1::sp|cRAP053|P35908|K22E_HUMAN	Keratin, type II cytoskeletal 2 epidermal OS=Homo sapiens GN=KRT2 PE=1 SV=2	2381	58	3e-234	65678	98	76	41	35	68.9	8.07	MSCQISCKSRGRGGGGGGFRGFSSGSAVVSGGSRRSTSSFSCLSRHGGGGGGFGGGGFGSRSLVGLGGTKSISISVAGGGGGFGAAGGFGGRGGGFGGGSSFGGGSGFSGGGFGGGGFGGGRFGGFGGPGGVGGLGGPGGFGPGGYPGGIHEVSVNQSLLQPLNVKVDPEIQNVKAQEREQIKTLNNKFASFIDKVRFLEQQNQVLQTKWELLQQMNVGTRPINLEPIFQGYIDSLKRYLDGLTAERTSQNSELNNMQDLVEDYKKKYEDEINKRTAAENDFVTLKKDVDNAYMIKVELQSKVDLLNQEIEFLKVLYDAEISQIHQSVTDTNVILSMDNSRNLDLDSIIAEVKAQYEEIAQRSKEEAEALYHSKYEELQVTVGRHGDSLKEIKIEISEL…	1688	3812	1	1	1	578.271	2	-0.0001	462	470	0	28.41	0.13	R	DYQELMNVK	L		Oxidation (M)	0.000003000.0			File: ~Z:\CORE\RAW_DATA_2021_QE\P910_Sigrun_Lange\P910_S_EV.raw~; SpectrumID: ~4045~; PrecursorID: ~0~; scans: ~7141~
5	1::sp|cRAP053|P35908|K22E_HUMAN	Keratin, type II cytoskeletal 2 epidermal OS=Homo sapiens GN=KRT2 PE=1 SV=2	2381	58	3e-234	65678	98	76	41	35	68.9	8.07	MSCQISCKSRGRGGGGGGFRGFSSGSAVVSGGSRRSTSSFSCLSRHGGGGGGFGGGGFGSRSLVGLGGTKSISISVAGGGGGFGAAGGFGGRGGGFGGGSSFGGGSGFSGGGFGGGGFGGGRFGGFGGPGGVGGLGGPGGFGPGGYPGGIHEVSVNQSLLQPLNVKVDPEIQNVKAQEREQIKTLNNKFASFIDKVRFLEQQNQVLQTKWELLQQMNVGTRPINLEPIFQGYIDSLKRYLDGLTAERTSQNSELNNMQDLVEDYKKKYEDEINKRTAAENDFVTLKKDVDNAYMIKVELQSKVDLLNQEIEFLKVLYDAEISQIHQSVTDTNVILSMDNSRNLDLDSIIAEVKAQYEEIAQRSKEEAEALYHSKYEELQVTVGRHGDSLKEIKIEISEL…	1854	4578	1	1	1	597.314	2	0.004	375	384	0	70.61	1.3e-05	K	YEELQVTVGR	H						File: ~Z:\CORE\RAW_DATA_2021_QE\P910_Sigrun_Lange\P910_S_EV.raw~; SpectrumID: ~4813~; PrecursorID: ~0~; scans: ~8022~
5	1::sp|cRAP053|P35908|K22E_HUMAN	Keratin, type II cytoskeletal 2 epidermal OS=Homo sapiens GN=KRT2 PE=1 SV=2	2381	58	3e-234	65678	98	76	41	35	68.9	8.07	MSCQISCKSRGRGGGGGGFRGFSSGSAVVSGGSRRSTSSFSCLSRHGGGGGGFGGGGFGSRSLVGLGGTKSISISVAGGGGGFGAAGGFGGRGGGFGGGSSFGGGSGFSGGGFGGGGFGGGRFGGFGGPGGVGGLGGPGGFGPGGYPGGIHEVSVNQSLLQPLNVKVDPEIQNVKAQEREQIKTLNNKFASFIDKVRFLEQQNQVLQTKWELLQQMNVGTRPINLEPIFQGYIDSLKRYLDGLTAERTSQNSELNNMQDLVEDYKKKYEDEINKRTAAENDFVTLKKDVDNAYMIKVELQSKVDLLNQEIEFLKVLYDAEISQIHQSVTDTNVILSMDNSRNLDLDSIIAEVKAQYEEIAQRSKEEAEALYHSKYEELQVTVGRHGDSLKEIKIEISEL…	1864	1579	1	1	1	398.875	3	-0.0004	267	275	2	48.93	0.0018	K	KYEDEINKR	T						File: ~Z:\CORE\RAW_DATA_2021_QE\P910_Sigrun_Lange\P910_S_EV.raw~; SpectrumID: ~1687~; PrecursorID: ~0~; scans: ~4175~
5	1::sp|cRAP053|P35908|K22E_HUMAN	Keratin, type II cytoskeletal 2 epidermal OS=Homo sapiens GN=KRT2 PE=1 SV=2	2381	58	3e-234	65678	98	76	41	35	68.9	8.07	MSCQISCKSRGRGGGGGGFRGFSSGSAVVSGGSRRSTSSFSCLSRHGGGGGGFGGGGFGSRSLVGLGGTKSISISVAGGGGGFGAAGGFGGRGGGFGGGSSFGGGSGFSGGGFGGGGFGGGRFGGFGGPGGVGGLGGPGGFGPGGYPGGIHEVSVNQSLLQPLNVKVDPEIQNVKAQEREQIKTLNNKFASFIDKVRFLEQQNQVLQTKWELLQQMNVGTRPINLEPIFQGYIDSLKRYLDGLTAERTSQNSELNNMQDLVEDYKKKYEDEINKRTAAENDFVTLKKDVDNAYMIKVELQSKVDLLNQEIEFLKVLYDAEISQIHQSVTDTNVILSMDNSRNLDLDSIIAEVKAQYEEIAQRSKEEAEALYHSKYEELQVTVGRHGDSLKEIKIEISEL…	1874	1958	1	1	1	599.278	2	-0.0004	581	595	0	74.33	3.4e-06	K	GGSISGGGYGSGGGK	H						File: ~Z:\CORE\RAW_DATA_2021_QE\P910_Sigrun_Lange\P910_S_EV.raw~; SpectrumID: ~2133~; PrecursorID: ~0~; scans: ~4765~
5	1::sp|cRAP053|P35908|K22E_HUMAN	Keratin, type II cytoskeletal 2 epidermal OS=Homo sapiens GN=KRT2 PE=1 SV=2	2381	58	3e-234	65678	98	76	41	35	68.9	8.07	MSCQISCKSRGRGGGGGGFRGFSSGSAVVSGGSRRSTSSFSCLSRHGGGGGGFGGGGFGSRSLVGLGGTKSISISVAGGGGGFGAAGGFGGRGGGFGGGSSFGGGSGFSGGGFGGGGFGGGRFGGFGGPGGVGGLGGPGGFGPGGYPGGIHEVSVNQSLLQPLNVKVDPEIQNVKAQEREQIKTLNNKFASFIDKVRFLEQQNQVLQTKWELLQQMNVGTRPINLEPIFQGYIDSLKRYLDGLTAERTSQNSELNNMQDLVEDYKKKYEDEINKRTAAENDFVTLKKDVDNAYMIKVELQSKVDLLNQEIEFLKVLYDAEISQIHQSVTDTNVILSMDNSRNLDLDSIIAEVKAQYEEIAQRSKEEAEALYHSKYEELQVTVGRHGDSLKEIKIEISEL…	1962	4751	1	1	1	604.811	2	-0.0013	276	286	0	76.55	3.8e-06	R	TAAENDFVTLK	K						File: ~Z:\CORE\RAW_DATA_2021_QE\P910_Sigrun_Lange\P910_S_EV.raw~; SpectrumID: ~4986~; PrecursorID: ~0~; scans: ~8209~
5	1::sp|cRAP053|P35908|K22E_HUMAN	Keratin, type II cytoskeletal 2 epidermal OS=Homo sapiens GN=KRT2 PE=1 SV=2	2381	58	3e-234	65678	98	76	41	35	68.9	8.07	MSCQISCKSRGRGGGGGGFRGFSSGSAVVSGGSRRSTSSFSCLSRHGGGGGGFGGGGFGSRSLVGLGGTKSISISVAGGGGGFGAAGGFGGRGGGFGGGSSFGGGSGFSGGGFGGGGFGGGRFGGFGGPGGVGGLGGPGGFGPGGYPGGIHEVSVNQSLLQPLNVKVDPEIQNVKAQEREQIKTLNNKFASFIDKVRFLEQQNQVLQTKWELLQQMNVGTRPINLEPIFQGYIDSLKRYLDGLTAERTSQNSELNNMQDLVEDYKKKYEDEINKRTAAENDFVTLKKDVDNAYMIKVELQSKVDLLNQEIEFLKVLYDAEISQIHQSVTDTNVILSMDNSRNLDLDSIIAEVKAQYEEIAQRSKEEAEALYHSKYEELQVTVGRHGDSLKEIKIEISEL…	2281	2951	1	1	1	627.806	2	-0.0021	21	34	0	79.52	1.4e-06	R	GFSSGSAVVSGGSR	R						File: ~Z:\CORE\RAW_DATA_2021_QE\P910_Sigrun_Lange\P910_S_EV.raw~; SpectrumID: ~3178~; PrecursorID: ~0~; scans: ~6099~
5	1::sp|cRAP053|P35908|K22E_HUMAN	Keratin, type II cytoskeletal 2 epidermal OS=Homo sapiens GN=KRT2 PE=1 SV=2	2381	58	3e-234	65678	98	76	41	35	68.9	8.07	MSCQISCKSRGRGGGGGGFRGFSSGSAVVSGGSRRSTSSFSCLSRHGGGGGGFGGGGFGSRSLVGLGGTKSISISVAGGGGGFGAAGGFGGRGGGFGGGSSFGGGSGFSGGGFGGGGFGGGRFGGFGGPGGVGGLGGPGGFGPGGYPGGIHEVSVNQSLLQPLNVKVDPEIQNVKAQEREQIKTLNNKFASFIDKVRFLEQQNQVLQTKWELLQQMNVGTRPINLEPIFQGYIDSLKRYLDGLTAERTSQNSELNNMQDLVEDYKKKYEDEINKRTAAENDFVTLKKDVDNAYMIKVELQSKVDLLNQEIEFLKVLYDAEISQIHQSVTDTNVILSMDNSRNLDLDSIIAEVKAQYEEIAQRSKEEAEALYHSKYEELQVTVGRHGDSLKEIKIEISEL…	2323	7754	1	1	1	632.35	2	-0.0015	471	481	0	65.38	3.3e-05	K	LALDVEIATYR	K						File: ~Z:\CORE\RAW_DATA_2021_QE\P910_Sigrun_Lange\P910_S_EV.raw~; SpectrumID: ~8019~; PrecursorID: ~0~; scans: ~11450~
5	1::sp|cRAP053|P35908|K22E_HUMAN	Keratin, type II cytoskeletal 2 epidermal OS=Homo sapiens GN=KRT2 PE=1 SV=2	2381	58	3e-234	65678	98	76	41	35	68.9	8.07	MSCQISCKSRGRGGGGGGFRGFSSGSAVVSGGSRRSTSSFSCLSRHGGGGGGFGGGGFGSRSLVGLGGTKSISISVAGGGGGFGAAGGFGGRGGGFGGGSSFGGGSGFSGGGFGGGGFGGGRFGGFGGPGGVGGLGGPGGFGPGGYPGGIHEVSVNQSLLQPLNVKVDPEIQNVKAQEREQIKTLNNKFASFIDKVRFLEQQNQVLQTKWELLQQMNVGTRPINLEPIFQGYIDSLKRYLDGLTAERTSQNSELNNMQDLVEDYKKKYEDEINKRTAAENDFVTLKKDVDNAYMIKVELQSKVDLLNQEIEFLKVLYDAEISQIHQSVTDTNVILSMDNSRNLDLDSIIAEVKAQYEEIAQRSKEEAEALYHSKYEELQVTVGRHGDSLKEIKIEISEL…	2464	2360	1	1	1	429.875	3	0.0003	35	45	1	30.04	0.11	R	RSTSSFSCLSR	H						File: ~Z:\CORE\RAW_DATA_2021_QE\P910_Sigrun_Lange\P910_S_EV.raw~; SpectrumID: ~2567~; PrecursorID: ~0~; scans: ~5332~
5	1::sp|cRAP053|P35908|K22E_HUMAN	Keratin, type II cytoskeletal 2 epidermal OS=Homo sapiens GN=KRT2 PE=1 SV=2	2381	58	3e-234	65678	98	76	41	35	68.9	8.07	MSCQISCKSRGRGGGGGGFRGFSSGSAVVSGGSRRSTSSFSCLSRHGGGGGGFGGGGFGSRSLVGLGGTKSISISVAGGGGGFGAAGGFGGRGGGFGGGSSFGGGSGFSGGGFGGGGFGGGRFGGFGGPGGVGGLGGPGGFGPGGYPGGIHEVSVNQSLLQPLNVKVDPEIQNVKAQEREQIKTLNNKFASFIDKVRFLEQQNQVLQTKWELLQQMNVGTRPINLEPIFQGYIDSLKRYLDGLTAERTSQNSELNNMQDLVEDYKKKYEDEINKRTAAENDFVTLKKDVDNAYMIKVELQSKVDLLNQEIEFLKVLYDAEISQIHQSVTDTNVILSMDNSRNLDLDSIIAEVKAQYEEIAQRSKEEAEALYHSKYEELQVTVGRHGDSLKEIKIEISEL…	2686	2540	1	1	1	440.866	3	-0.0006	46	61	0	41.28	0.0078	R	HGGGGGGFGGGGFGSR	S						File: ~Z:\CORE\RAW_DATA_2021_QE\P910_Sigrun_Lange\P910_S_EV.raw~; SpectrumID: ~2759~; PrecursorID: ~0~; scans: ~5570~
5	1::sp|cRAP053|P35908|K22E_HUMAN	Keratin, type II cytoskeletal 2 epidermal OS=Homo sapiens GN=KRT2 PE=1 SV=2	2381	58	3e-234	65678	98	76	41	35	68.9	8.07	MSCQISCKSRGRGGGGGGFRGFSSGSAVVSGGSRRSTSSFSCLSRHGGGGGGFGGGGFGSRSLVGLGGTKSISISVAGGGGGFGAAGGFGGRGGGFGGGSSFGGGSGFSGGGFGGGGFGGGRFGGFGGPGGVGGLGGPGGFGPGGYPGGIHEVSVNQSLLQPLNVKVDPEIQNVKAQEREQIKTLNNKFASFIDKVRFLEQQNQVLQTKWELLQQMNVGTRPINLEPIFQGYIDSLKRYLDGLTAERTSQNSELNNMQDLVEDYKKKYEDEINKRTAAENDFVTLKKDVDNAYMIKVELQSKVDLLNQEIEFLKVLYDAEISQIHQSVTDTNVILSMDNSRNLDLDSIIAEVKAQYEEIAQRSKEEAEALYHSKYEELQVTVGRHGDSLKEIKIEISEL…	2742	4314	1	1	1	665.322	2	-0.0018	419	430	0	65.49	3.2e-05	K	NVQDAIADAEQR	G						File: ~Z:\CORE\RAW_DATA_2021_QE\P910_Sigrun_Lange\P910_S_EV.raw~; SpectrumID: ~4548~; PrecursorID: ~0~; scans: ~7737~
5	1::sp|cRAP053|P35908|K22E_HUMAN	Keratin, type II cytoskeletal 2 epidermal OS=Homo sapiens GN=KRT2 PE=1 SV=2	2381	58	3e-234	65678	98	76	41	35	68.9	8.07	MSCQISCKSRGRGGGGGGFRGFSSGSAVVSGGSRRSTSSFSCLSRHGGGGGGFGGGGFGSRSLVGLGGTKSISISVAGGGGGFGAAGGFGGRGGGFGGGSSFGGGSGFSGGGFGGGGFGGGRFGGFGGPGGVGGLGGPGGFGPGGYPGGIHEVSVNQSLLQPLNVKVDPEIQNVKAQEREQIKTLNNKFASFIDKVRFLEQQNQVLQTKWELLQQMNVGTRPINLEPIFQGYIDSLKRYLDGLTAERTSQNSELNNMQDLVEDYKKKYEDEINKRTAAENDFVTLKKDVDNAYMIKVELQSKVDLLNQEIEFLKVLYDAEISQIHQSVTDTNVILSMDNSRNLDLDSIIAEVKAQYEEIAQRSKEEAEALYHSKYEELQVTVGRHGDSLKEIKIEISEL…	2743	8122	1	1	1	665.365	2	-0.0029	342	353	0	63.78	7.1e-05	R	NLDLDSIIAEVK	A						File: ~Z:\CORE\RAW_DATA_2021_QE\P910_Sigrun_Lange\P910_S_EV.raw~; SpectrumID: ~8430~; PrecursorID: ~0~; scans: ~11882~
5	1::sp|cRAP053|P35908|K22E_HUMAN	Keratin, type II cytoskeletal 2 epidermal OS=Homo sapiens GN=KRT2 PE=1 SV=2	2381	58	3e-234	65678	98	76	41	35	68.9	8.07	MSCQISCKSRGRGGGGGGFRGFSSGSAVVSGGSRRSTSSFSCLSRHGGGGGGFGGGGFGSRSLVGLGGTKSISISVAGGGGGFGAAGGFGGRGGGFGGGSSFGGGSGFSGGGFGGGGFGGGRFGGFGGPGGVGGLGGPGGFGPGGYPGGIHEVSVNQSLLQPLNVKVDPEIQNVKAQEREQIKTLNNKFASFIDKVRFLEQQNQVLQTKWELLQQMNVGTRPINLEPIFQGYIDSLKRYLDGLTAERTSQNSELNNMQDLVEDYKKKYEDEINKRTAAENDFVTLKKDVDNAYMIKVELQSKVDLLNQEIEFLKVLYDAEISQIHQSVTDTNVILSMDNSRNLDLDSIIAEVKAQYEEIAQRSKEEAEALYHSKYEELQVTVGRHGDSLKEIKIEISEL…	2753	3301	1	1	1	668.858	2	-0.0014	276	287	1	59.33	0.00016	R	TAAENDFVTLKK	D						File: ~Z:\CORE\RAW_DATA_2021_QE\P910_Sigrun_Lange\P910_S_EV.raw~; SpectrumID: ~3532~; PrecursorID: ~0~; scans: ~6518~
5	1::sp|cRAP053|P35908|K22E_HUMAN	Keratin, type II cytoskeletal 2 epidermal OS=Homo sapiens GN=KRT2 PE=1 SV=2	2381	58	3e-234	65678	98	76	41	35	68.9	8.07	MSCQISCKSRGRGGGGGGFRGFSSGSAVVSGGSRRSTSSFSCLSRHGGGGGGFGGGGFGSRSLVGLGGTKSISISVAGGGGGFGAAGGFGGRGGGFGGGSSFGGGSGFSGGGFGGGGFGGGRFGGFGGPGGVGGLGGPGGFGPGGYPGGIHEVSVNQSLLQPLNVKVDPEIQNVKAQEREQIKTLNNKFASFIDKVRFLEQQNQVLQTKWELLQQMNVGTRPINLEPIFQGYIDSLKRYLDGLTAERTSQNSELNNMQDLVEDYKKKYEDEINKRTAAENDFVTLKKDVDNAYMIKVELQSKVDLLNQEIEFLKVLYDAEISQIHQSVTDTNVILSMDNSRNLDLDSIIAEVKAQYEEIAQRSKEEAEALYHSKYEELQVTVGRHGDSLKEIKIEISEL…	2754	3311	1	1	1	446.241	3	-0.0009	276	287	1	44.65	0.0047	R	TAAENDFVTLKK	D						File: ~Z:\CORE\RAW_DATA_2021_QE\P910_Sigrun_Lange\P910_S_EV.raw~; SpectrumID: ~3542~; PrecursorID: ~0~; scans: ~6530~
5	1::sp|cRAP053|P35908|K22E_HUMAN	Keratin, type II cytoskeletal 2 epidermal OS=Homo sapiens GN=KRT2 PE=1 SV=2	2381	58	3e-234	65678	98	76	41	35	68.9	8.07	MSCQISCKSRGRGGGGGGFRGFSSGSAVVSGGSRRSTSSFSCLSRHGGGGGGFGGGGFGSRSLVGLGGTKSISISVAGGGGGFGAAGGFGGRGGGFGGGSSFGGGSGFSGGGFGGGGFGGGRFGGFGGPGGVGGLGGPGGFGPGGYPGGIHEVSVNQSLLQPLNVKVDPEIQNVKAQEREQIKTLNNKFASFIDKVRFLEQQNQVLQTKWELLQQMNVGTRPINLEPIFQGYIDSLKRYLDGLTAERTSQNSELNNMQDLVEDYKKKYEDEINKRTAAENDFVTLKKDVDNAYMIKVELQSKVDLLNQEIEFLKVLYDAEISQIHQSVTDTNVILSMDNSRNLDLDSIIAEVKAQYEEIAQRSKEEAEALYHSKYEELQVTVGRHGDSLKEIKIEISEL…	2932	5964	1	1	1	457.908	3	-0.001	442	453	0	48.9	0.0017	K	LNDLEEALQQAK	E						File: ~Z:\CORE\RAW_DATA_2021_QE\P910_Sigrun_Lange\P910_S_EV.raw~; SpectrumID: ~6203~; PrecursorID: ~0~; scans: ~9513~
5	1::sp|cRAP053|P35908|K22E_HUMAN	Keratin, type II cytoskeletal 2 epidermal OS=Homo sapiens GN=KRT2 PE=1 SV=2	2381	58	3e-234	65678	98	76	41	35	68.9	8.07	MSCQISCKSRGRGGGGGGFRGFSSGSAVVSGGSRRSTSSFSCLSRHGGGGGGFGGGGFGSRSLVGLGGTKSISISVAGGGGGFGAAGGFGGRGGGFGGGSSFGGGSGFSGGGFGGGGFGGGRFGGFGGPGGVGGLGGPGGFGPGGYPGGIHEVSVNQSLLQPLNVKVDPEIQNVKAQEREQIKTLNNKFASFIDKVRFLEQQNQVLQTKWELLQQMNVGTRPINLEPIFQGYIDSLKRYLDGLTAERTSQNSELNNMQDLVEDYKKKYEDEINKRTAAENDFVTLKKDVDNAYMIKVELQSKVDLLNQEIEFLKVLYDAEISQIHQSVTDTNVILSMDNSRNLDLDSIIAEVKAQYEEIAQRSKEEAEALYHSKYEELQVTVGRHGDSLKEIKIEISEL…	2933	6050	1	1	1	686.359	2	-0.0008	442	453	0	60.73	0.00012	K	LNDLEEALQQAK	E						File: ~Z:\CORE\RAW_DATA_2021_QE\P910_Sigrun_Lange\P910_S_EV.raw~; SpectrumID: ~6289~; PrecursorID: ~0~; scans: ~9605~
5	1::sp|cRAP053|P35908|K22E_HUMAN	Keratin, type II cytoskeletal 2 epidermal OS=Homo sapiens GN=KRT2 PE=1 SV=2	2381	58	3e-234	65678	98	76	41	35	68.9	8.07	MSCQISCKSRGRGGGGGGFRGFSSGSAVVSGGSRRSTSSFSCLSRHGGGGGGFGGGGFGSRSLVGLGGTKSISISVAGGGGGFGAAGGFGGRGGGFGGGSSFGGGSGFSGGGFGGGGFGGGRFGGFGGPGGVGGLGGPGGFGPGGYPGGIHEVSVNQSLLQPLNVKVDPEIQNVKAQEREQIKTLNNKFASFIDKVRFLEQQNQVLQTKWELLQQMNVGTRPINLEPIFQGYIDSLKRYLDGLTAERTSQNSELNNMQDLVEDYKKKYEDEINKRTAAENDFVTLKKDVDNAYMIKVELQSKVDLLNQEIEFLKVLYDAEISQIHQSVTDTNVILSMDNSRNLDLDSIIAEVKAQYEEIAQRSKEEAEALYHSKYEELQVTVGRHGDSLKEIKIEISEL…	3036	2169	1	1	1	464.565	3	0.0014	363	374	1	25.7	0.56	R	SKEEAEALYHSK	Y						File: ~Z:\CORE\RAW_DATA_2021_QE\P910_Sigrun_Lange\P910_S_EV.raw~; SpectrumID: ~2366~; PrecursorID: ~0~; scans: ~5072~
5	1::sp|cRAP053|P35908|K22E_HUMAN	Keratin, type II cytoskeletal 2 epidermal OS=Homo sapiens GN=KRT2 PE=1 SV=2	2381	58	3e-234	65678	98	76	41	35	68.9	8.07	MSCQISCKSRGRGGGGGGFRGFSSGSAVVSGGSRRSTSSFSCLSRHGGGGGGFGGGGFGSRSLVGLGGTKSISISVAGGGGGFGAAGGFGGRGGGFGGGSSFGGGSGFSGGGFGGGGFGGGRFGGFGGPGGVGGLGGPGGFGPGGYPGGIHEVSVNQSLLQPLNVKVDPEIQNVKAQEREQIKTLNNKFASFIDKVRFLEQQNQVLQTKWELLQQMNVGTRPINLEPIFQGYIDSLKRYLDGLTAERTSQNSELNNMQDLVEDYKKKYEDEINKRTAAENDFVTLKKDVDNAYMIKVELQSKVDLLNQEIEFLKVLYDAEISQIHQSVTDTNVILSMDNSRNLDLDSIIAEVKAQYEEIAQRSKEEAEALYHSKYEELQVTVGRHGDSLKEIKIEISEL…	3113	2222	1	1	1	470.908	3	-0.0001	21	35	1	24.43	0.6	R	GFSSGSAVVSGGSRR	S						File: ~Z:\CORE\RAW_DATA_2021_QE\P910_Sigrun_Lange\P910_S_EV.raw~; SpectrumID: ~2422~; PrecursorID: ~0~; scans: ~5145~
5	1::sp|cRAP053|P35908|K22E_HUMAN	Keratin, type II cytoskeletal 2 epidermal OS=Homo sapiens GN=KRT2 PE=1 SV=2	2381	58	3e-234	65678	98	76	41	35	68.9	8.07	MSCQISCKSRGRGGGGGGFRGFSSGSAVVSGGSRRSTSSFSCLSRHGGGGGGFGGGGFGSRSLVGLGGTKSISISVAGGGGGFGAAGGFGGRGGGFGGGSSFGGGSGFSGGGFGGGGFGGGRFGGFGGPGGVGGLGGPGGFGPGGYPGGIHEVSVNQSLLQPLNVKVDPEIQNVKAQEREQIKTLNNKFASFIDKVRFLEQQNQVLQTKWELLQQMNVGTRPINLEPIFQGYIDSLKRYLDGLTAERTSQNSELNNMQDLVEDYKKKYEDEINKRTAAENDFVTLKKDVDNAYMIKVELQSKVDLLNQEIEFLKVLYDAEISQIHQSVTDTNVILSMDNSRNLDLDSIIAEVKAQYEEIAQRSKEEAEALYHSKYEELQVTVGRHGDSLKEIKIEISEL…	3394	5367	1	0	0	490.619	3	-0.0003	394	405	1	30.52	0.047	K	IEISELNRVIQR	L						File: ~Z:\CORE\RAW_DATA_2021_QE\P910_Sigrun_Lange\P910_S_EV.raw~; SpectrumID: ~5605~; PrecursorID: ~0~; scans: ~8874~
5	1::sp|cRAP053|P35908|K22E_HUMAN	Keratin, type II cytoskeletal 2 epidermal OS=Homo sapiens GN=KRT2 PE=1 SV=2	2381	58	3e-234	65678	98	76	41	35	68.9	8.07	MSCQISCKSRGRGGGGGGFRGFSSGSAVVSGGSRRSTSSFSCLSRHGGGGGGFGGGGFGSRSLVGLGGTKSISISVAGGGGGFGAAGGFGGRGGGFGGGSSFGGGSGFSGGGFGGGGFGGGRFGGFGGPGGVGGLGGPGGFGPGGYPGGIHEVSVNQSLLQPLNVKVDPEIQNVKAQEREQIKTLNNKFASFIDKVRFLEQQNQVLQTKWELLQQMNVGTRPINLEPIFQGYIDSLKRYLDGLTAERTSQNSELNNMQDLVEDYKKKYEDEINKRTAAENDFVTLKKDVDNAYMIKVELQSKVDLLNQEIEFLKVLYDAEISQIHQSVTDTNVILSMDNSRNLDLDSIIAEVKAQYEEIAQRSKEEAEALYHSKYEELQVTVGRHGDSLKEIKIEISEL…	3417	4396	1	0	0	738.395	2	-0.0024	198	209	0	89.52	1.7e-07	R	FLEQQNQVLQTK	W						File: ~Z:\CORE\RAW_DATA_2021_QE\P910_Sigrun_Lange\P910_S_EV.raw~; SpectrumID: ~4631~; PrecursorID: ~0~; scans: ~7826~
5	1::sp|cRAP053|P35908|K22E_HUMAN	Keratin, type II cytoskeletal 2 epidermal OS=Homo sapiens GN=KRT2 PE=1 SV=2	2381	58	3e-234	65678	98	76	41	35	68.9	8.07	MSCQISCKSRGRGGGGGGFRGFSSGSAVVSGGSRRSTSSFSCLSRHGGGGGGFGGGGFGSRSLVGLGGTKSISISVAGGGGGFGAAGGFGGRGGGFGGGSSFGGGSGFSGGGFGGGGFGGGRFGGFGGPGGVGGLGGPGGFGPGGYPGGIHEVSVNQSLLQPLNVKVDPEIQNVKAQEREQIKTLNNKFASFIDKVRFLEQQNQVLQTKWELLQQMNVGTRPINLEPIFQGYIDSLKRYLDGLTAERTSQNSELNNMQDLVEDYKKKYEDEINKRTAAENDFVTLKKDVDNAYMIKVELQSKVDLLNQEIEFLKVLYDAEISQIHQSVTDTNVILSMDNSRNLDLDSIIAEVKAQYEEIAQRSKEEAEALYHSKYEELQVTVGRHGDSLKEIKIEISEL…	3420	4283	1	0	0	492.599	3	-0.0017	198	209	0	42.85	0.008	R	FLEQQNQVLQTK	W						File: ~Z:\CORE\RAW_DATA_2021_QE\P910_Sigrun_Lange\P910_S_EV.raw~; SpectrumID: ~4517~; PrecursorID: ~0~; scans: ~7702~
5	1::sp|cRAP053|P35908|K22E_HUMAN	Keratin, type II cytoskeletal 2 epidermal OS=Homo sapiens GN=KRT2 PE=1 SV=2	2381	58	3e-234	65678	98	76	41	35	68.9	8.07	MSCQISCKSRGRGGGGGGFRGFSSGSAVVSGGSRRSTSSFSCLSRHGGGGGGFGGGGFGSRSLVGLGGTKSISISVAGGGGGFGAAGGFGGRGGGFGGGSSFGGGSGFSGGGFGGGGFGGGRFGGFGGPGGVGGLGGPGGFGPGGYPGGIHEVSVNQSLLQPLNVKVDPEIQNVKAQEREQIKTLNNKFASFIDKVRFLEQQNQVLQTKWELLQQMNVGTRPINLEPIFQGYIDSLKRYLDGLTAERTSQNSELNNMQDLVEDYKKKYEDEINKRTAAENDFVTLKKDVDNAYMIKVELQSKVDLLNQEIEFLKVLYDAEISQIHQSVTDTNVILSMDNSRNLDLDSIIAEVKAQYEEIAQRSKEEAEALYHSKYEELQVTVGRHGDSLKEIKIEISEL…	3425	4664	1	0	0	738.893	2	0.0091	198	209	0	74.29	5.9e-06	R	FLEQQNQVLQTK	W		Deamidated (NQ)	0.000001000000.0			File: ~Z:\CORE\RAW_DATA_2021_QE\P910_Sigrun_Lange\P910_S_EV.raw~; SpectrumID: ~4899~; PrecursorID: ~0~; scans: ~8114~
5	1::sp|cRAP053|P35908|K22E_HUMAN	Keratin, type II cytoskeletal 2 epidermal OS=Homo sapiens GN=KRT2 PE=1 SV=2	2381	58	3e-234	65678	98	76	41	35	68.9	8.07	MSCQISCKSRGRGGGGGGFRGFSSGSAVVSGGSRRSTSSFSCLSRHGGGGGGFGGGGFGSRSLVGLGGTKSISISVAGGGGGFGAAGGFGGRGGGFGGGSSFGGGSGFSGGGFGGGGFGGGRFGGFGGPGGVGGLGGPGGFGPGGYPGGIHEVSVNQSLLQPLNVKVDPEIQNVKAQEREQIKTLNNKFASFIDKVRFLEQQNQVLQTKWELLQQMNVGTRPINLEPIFQGYIDSLKRYLDGLTAERTSQNSELNNMQDLVEDYKKKYEDEINKRTAAENDFVTLKKDVDNAYMIKVELQSKVDLLNQEIEFLKVLYDAEISQIHQSVTDTNVILSMDNSRNLDLDSIIAEVKAQYEEIAQRSKEEAEALYHSKYEELQVTVGRHGDSLKEIKIEISEL…	4009	1535	1	1	1	794.843	2	-0.0053	604	623	0	48.74	0.00097	R	GGSSSGGGYGSGGGGSSSVK	G						File: ~Z:\CORE\RAW_DATA_2021_QE\P910_Sigrun_Lange\P910_S_EV.raw~; SpectrumID: ~1630~; PrecursorID: ~0~; scans: ~4101~
5	1::sp|cRAP053|P35908|K22E_HUMAN	Keratin, type II cytoskeletal 2 epidermal OS=Homo sapiens GN=KRT2 PE=1 SV=2	2381	58	3e-234	65678	98	76	41	35	68.9	8.07	MSCQISCKSRGRGGGGGGFRGFSSGSAVVSGGSRRSTSSFSCLSRHGGGGGGFGGGGFGSRSLVGLGGTKSISISVAGGGGGFGAAGGFGGRGGGFGGGSSFGGGSGFSGGGFGGGGFGGGRFGGFGGPGGVGGLGGPGGFGPGGYPGGIHEVSVNQSLLQPLNVKVDPEIQNVKAQEREQIKTLNNKFASFIDKVRFLEQQNQVLQTKWELLQQMNVGTRPINLEPIFQGYIDSLKRYLDGLTAERTSQNSELNNMQDLVEDYKKKYEDEINKRTAAENDFVTLKKDVDNAYMIKVELQSKVDLLNQEIEFLKVLYDAEISQIHQSVTDTNVILSMDNSRNLDLDSIIAEVKAQYEEIAQRSKEEAEALYHSKYEELQVTVGRHGDSLKEIKIEISEL…	4093	5723	1	1	1	538.62	3	-0.0022	440	453	1	44.13	0.006	R	NKLNDLEEALQQAK	E						File: ~Z:\CORE\RAW_DATA_2021_QE\P910_Sigrun_Lange\P910_S_EV.raw~; SpectrumID: ~5962~; PrecursorID: ~0~; scans: ~9254~
5	1::sp|cRAP053|P35908|K22E_HUMAN	Keratin, type II cytoskeletal 2 epidermal OS=Homo sapiens GN=KRT2 PE=1 SV=2	2381	58	3e-234	65678	98	76	41	35	68.9	8.07	MSCQISCKSRGRGGGGGGFRGFSSGSAVVSGGSRRSTSSFSCLSRHGGGGGGFGGGGFGSRSLVGLGGTKSISISVAGGGGGFGAAGGFGGRGGGFGGGSSFGGGSGFSGGGFGGGGFGGGRFGGFGGPGGVGGLGGPGGFGPGGYPGGIHEVSVNQSLLQPLNVKVDPEIQNVKAQEREQIKTLNNKFASFIDKVRFLEQQNQVLQTKWELLQQMNVGTRPINLEPIFQGYIDSLKRYLDGLTAERTSQNSELNNMQDLVEDYKKKYEDEINKRTAAENDFVTLKKDVDNAYMIKVELQSKVDLLNQEIEFLKVLYDAEISQIHQSVTDTNVILSMDNSRNLDLDSIIAEVKAQYEEIAQRSKEEAEALYHSKYEELQVTVGRHGDSLKEIKIEISEL…	4094	5730	1	1	1	807.427	2	-0.002	440	453	1	82.02	9.8e-07	R	NKLNDLEEALQQAK	E						File: ~Z:\CORE\RAW_DATA_2021_QE\P910_Sigrun_Lange\P910_S_EV.raw~; SpectrumID: ~5969~; PrecursorID: ~0~; scans: ~9261~
5	1::sp|cRAP053|P35908|K22E_HUMAN	Keratin, type II cytoskeletal 2 epidermal OS=Homo sapiens GN=KRT2 PE=1 SV=2	2381	58	3e-234	65678	98	76	41	35	68.9	8.07	MSCQISCKSRGRGGGGGGFRGFSSGSAVVSGGSRRSTSSFSCLSRHGGGGGGFGGGGFGSRSLVGLGGTKSISISVAGGGGGFGAAGGFGGRGGGFGGGSSFGGGSGFSGGGFGGGGFGGGRFGGFGGPGGVGGLGGPGGFGPGGYPGGIHEVSVNQSLLQPLNVKVDPEIQNVKAQEREQIKTLNNKFASFIDKVRFLEQQNQVLQTKWELLQQMNVGTRPINLEPIFQGYIDSLKRYLDGLTAERTSQNSELNNMQDLVEDYKKKYEDEINKRTAAENDFVTLKKDVDNAYMIKVELQSKVDLLNQEIEFLKVLYDAEISQIHQSVTDTNVILSMDNSRNLDLDSIIAEVKAQYEEIAQRSKEEAEALYHSKYEELQVTVGRHGDSLKEIKIEISEL…	4109	5105	1	1	1	808.419	2	0.0127	440	453	1	21.85	1.2	R	NKLNDLEEALQQAK	E		2 Deamidated (NQ)	0.00000000001100.0			File: ~Z:\CORE\RAW_DATA_2021_QE\P910_Sigrun_Lange\P910_S_EV.raw~; SpectrumID: ~5342~; PrecursorID: ~0~; scans: ~8588~
5	1::sp|cRAP053|P35908|K22E_HUMAN	Keratin, type II cytoskeletal 2 epidermal OS=Homo sapiens GN=KRT2 PE=1 SV=2	2381	58	3e-234	65678	98	76	41	35	68.9	8.07	MSCQISCKSRGRGGGGGGFRGFSSGSAVVSGGSRRSTSSFSCLSRHGGGGGGFGGGGFGSRSLVGLGGTKSISISVAGGGGGFGAAGGFGGRGGGFGGGSSFGGGSGFSGGGFGGGGFGGGRFGGFGGPGGVGGLGGPGGFGPGGYPGGIHEVSVNQSLLQPLNVKVDPEIQNVKAQEREQIKTLNNKFASFIDKVRFLEQQNQVLQTKWELLQQMNVGTRPINLEPIFQGYIDSLKRYLDGLTAERTSQNSELNNMQDLVEDYKKKYEDEINKRTAAENDFVTLKKDVDNAYMIKVELQSKVDLLNQEIEFLKVLYDAEISQIHQSVTDTNVILSMDNSRNLDLDSIIAEVKAQYEEIAQRSKEEAEALYHSKYEELQVTVGRHGDSLKEIKIEISEL…	4604	2034	1	1	1	870.853	2	-0.0063	525	544	0	52.62	0.00015	R	GSSSGGGYSSGSSSYGSGGR	Q						File: ~Z:\CORE\RAW_DATA_2021_QE\P910_Sigrun_Lange\P910_S_EV.raw~; SpectrumID: ~2216~; PrecursorID: ~0~; scans: ~4875~
5	1::sp|cRAP053|P35908|K22E_HUMAN	Keratin, type II cytoskeletal 2 epidermal OS=Homo sapiens GN=KRT2 PE=1 SV=2	2381	58	3e-234	65678	98	76	41	35	68.9	8.07	MSCQISCKSRGRGGGGGGFRGFSSGSAVVSGGSRRSTSSFSCLSRHGGGGGGFGGGGFGSRSLVGLGGTKSISISVAGGGGGFGAAGGFGGRGGGFGGGSSFGGGSGFSGGGFGGGGFGGGRFGGFGGPGGVGGLGGPGGFGPGGYPGGIHEVSVNQSLLQPLNVKVDPEIQNVKAQEREQIKTLNNKFASFIDKVRFLEQQNQVLQTKWELLQQMNVGTRPINLEPIFQGYIDSLKRYLDGLTAERTSQNSELNNMQDLVEDYKKKYEDEINKRTAAENDFVTLKKDVDNAYMIKVELQSKVDLLNQEIEFLKVLYDAEISQIHQSVTDTNVILSMDNSRNLDLDSIIAEVKAQYEEIAQRSKEEAEALYHSKYEELQVTVGRHGDSLKEIKIEISEL…	4609	2112	1	1	1	871.376	2	-0.0046	550	572	0	72.09	4.8e-06	R	GGSGGGGSISGGGYGSGGGSGGR	Y						File: ~Z:\CORE\RAW_DATA_2021_QE\P910_Sigrun_Lange\P910_S_EV.raw~; SpectrumID: ~2305~; PrecursorID: ~0~; scans: ~4989~
5	1::sp|cRAP053|P35908|K22E_HUMAN	Keratin, type II cytoskeletal 2 epidermal OS=Homo sapiens GN=KRT2 PE=1 SV=2	2381	58	3e-234	65678	98	76	41	35	68.9	8.07	MSCQISCKSRGRGGGGGGFRGFSSGSAVVSGGSRRSTSSFSCLSRHGGGGGGFGGGGFGSRSLVGLGGTKSISISVAGGGGGFGAAGGFGGRGGGFGGGSSFGGGSGFSGGGFGGGGFGGGRFGGFGGPGGVGGLGGPGGFGPGGYPGGIHEVSVNQSLLQPLNVKVDPEIQNVKAQEREQIKTLNNKFASFIDKVRFLEQQNQVLQTKWELLQQMNVGTRPINLEPIFQGYIDSLKRYLDGLTAERTSQNSELNNMQDLVEDYKKKYEDEINKRTAAENDFVTLKKDVDNAYMIKVELQSKVDLLNQEIEFLKVLYDAEISQIHQSVTDTNVILSMDNSRNLDLDSIIAEVKAQYEEIAQRSKEEAEALYHSKYEELQVTVGRHGDSLKEIKIEISEL…	4611	2128	1	1	1	581.253	3	-0.003	550	572	0	35.9	0.02	R	GGSGGGGSISGGGYGSGGGSGGR	Y						File: ~Z:\CORE\RAW_DATA_2021_QE\P910_Sigrun_Lange\P910_S_EV.raw~; SpectrumID: ~2323~; PrecursorID: ~0~; scans: ~5011~
5	1::sp|cRAP053|P35908|K22E_HUMAN	Keratin, type II cytoskeletal 2 epidermal OS=Homo sapiens GN=KRT2 PE=1 SV=2	2381	58	3e-234	65678	98	76	41	35	68.9	8.07	MSCQISCKSRGRGGGGGGFRGFSSGSAVVSGGSRRSTSSFSCLSRHGGGGGGFGGGGFGSRSLVGLGGTKSISISVAGGGGGFGAAGGFGGRGGGFGGGSSFGGGSGFSGGGFGGGGFGGGRFGGFGGPGGVGGLGGPGGFGPGGYPGGIHEVSVNQSLLQPLNVKVDPEIQNVKAQEREQIKTLNNKFASFIDKVRFLEQQNQVLQTKWELLQQMNVGTRPINLEPIFQGYIDSLKRYLDGLTAERTSQNSELNNMQDLVEDYKKKYEDEINKRTAAENDFVTLKKDVDNAYMIKVELQSKVDLLNQEIEFLKVLYDAEISQIHQSVTDTNVILSMDNSRNLDLDSIIAEVKAQYEEIAQRSKEEAEALYHSKYEELQVTVGRHGDSLKEIKIEISEL…	4959	6882	1	1	1	919.955	2	-0.0111	71	92	0	50.49	0.0019	K	SISISVAGGGGGFGAAGGFGGR	G						File: ~Z:\CORE\RAW_DATA_2021_QE\P910_Sigrun_Lange\P910_S_EV.raw~; SpectrumID: ~7122~; PrecursorID: ~0~; scans: ~10499~
5	1::sp|cRAP053|P35908|K22E_HUMAN	Keratin, type II cytoskeletal 2 epidermal OS=Homo sapiens GN=KRT2 PE=1 SV=2	2381	58	3e-234	65678	98	76	41	35	68.9	8.07	MSCQISCKSRGRGGGGGGFRGFSSGSAVVSGGSRRSTSSFSCLSRHGGGGGGFGGGGFGSRSLVGLGGTKSISISVAGGGGGFGAAGGFGGRGGGFGGGSSFGGGSGFSGGGFGGGGFGGGRFGGFGGPGGVGGLGGPGGFGPGGYPGGIHEVSVNQSLLQPLNVKVDPEIQNVKAQEREQIKTLNNKFASFIDKVRFLEQQNQVLQTKWELLQQMNVGTRPINLEPIFQGYIDSLKRYLDGLTAERTSQNSELNNMQDLVEDYKKKYEDEINKRTAAENDFVTLKKDVDNAYMIKVELQSKVDLLNQEIEFLKVLYDAEISQIHQSVTDTNVILSMDNSRNLDLDSIIAEVKAQYEEIAQRSKEEAEALYHSKYEELQVTVGRHGDSLKEIKIEISEL…	5398	7598	1	1	1	652.672	3	-0.0029	442	458	1	67.08	3.9e-05	K	LNDLEEALQQAKEDLAR	L						File: ~Z:\CORE\RAW_DATA_2021_QE\P910_Sigrun_Lange\P910_S_EV.raw~; SpectrumID: ~7852~; PrecursorID: ~0~; scans: ~11274~
5	1::sp|cRAP053|P35908|K22E_HUMAN	Keratin, type II cytoskeletal 2 epidermal OS=Homo sapiens GN=KRT2 PE=1 SV=2	2381	58	3e-234	65678	98	76	41	35	68.9	8.07	MSCQISCKSRGRGGGGGGFRGFSSGSAVVSGGSRRSTSSFSCLSRHGGGGGGFGGGGFGSRSLVGLGGTKSISISVAGGGGGFGAAGGFGGRGGGFGGGSSFGGGSGFSGGGFGGGGFGGGRFGGFGGPGGVGGLGGPGGFGPGGYPGGIHEVSVNQSLLQPLNVKVDPEIQNVKAQEREQIKTLNNKFASFIDKVRFLEQQNQVLQTKWELLQQMNVGTRPINLEPIFQGYIDSLKRYLDGLTAERTSQNSELNNMQDLVEDYKKKYEDEINKRTAAENDFVTLKKDVDNAYMIKVELQSKVDLLNQEIEFLKVLYDAEISQIHQSVTDTNVILSMDNSRNLDLDSIIAEVKAQYEEIAQRSKEEAEALYHSKYEELQVTVGRHGDSLKEIKIEISEL…	5875	6880	1	1	1	709.986	3	-0.0056	248	265	0	31.67	0.091	R	TSQNSELNNMQDLVEDYK	K						File: ~Z:\CORE\RAW_DATA_2021_QE\P910_Sigrun_Lange\P910_S_EV.raw~; SpectrumID: ~7120~; PrecursorID: ~0~; scans: ~10497~
5	1::sp|cRAP053|P35908|K22E_HUMAN	Keratin, type II cytoskeletal 2 epidermal OS=Homo sapiens GN=KRT2 PE=1 SV=2	2381	58	3e-234	65678	98	76	41	35	68.9	8.07	MSCQISCKSRGRGGGGGGFRGFSSGSAVVSGGSRRSTSSFSCLSRHGGGGGGFGGGGFGSRSLVGLGGTKSISISVAGGGGGFGAAGGFGGRGGGFGGGSSFGGGSGFSGGGFGGGGFGGGRFGGFGGPGGVGGLGGPGGFGPGGYPGGIHEVSVNQSLLQPLNVKVDPEIQNVKAQEREQIKTLNNKFASFIDKVRFLEQQNQVLQTKWELLQQMNVGTRPINLEPIFQGYIDSLKRYLDGLTAERTSQNSELNNMQDLVEDYKKKYEDEINKRTAAENDFVTLKKDVDNAYMIKVELQSKVDLLNQEIEFLKVLYDAEISQIHQSVTDTNVILSMDNSRNLDLDSIIAEVKAQYEEIAQRSKEEAEALYHSKYEELQVTVGRHGDSLKEIKIEISEL…	5876	6857	1	1	1	1064.48	2	-0.0006	248	265	0	123.88	5.7e-11	R	TSQNSELNNMQDLVEDYK	K						File: ~Z:\CORE\RAW_DATA_2021_QE\P910_Sigrun_Lange\P910_S_EV.raw~; SpectrumID: ~7097~; PrecursorID: ~0~; scans: ~10473~
5	1::sp|cRAP053|P35908|K22E_HUMAN	Keratin, type II cytoskeletal 2 epidermal OS=Homo sapiens GN=KRT2 PE=1 SV=2	2381	58	3e-234	65678	98	76	41	35	68.9	8.07	MSCQISCKSRGRGGGGGGFRGFSSGSAVVSGGSRRSTSSFSCLSRHGGGGGGFGGGGFGSRSLVGLGGTKSISISVAGGGGGFGAAGGFGGRGGGFGGGSSFGGGSGFSGGGFGGGGFGGGRFGGFGGPGGVGGLGGPGGFGPGGYPGGIHEVSVNQSLLQPLNVKVDPEIQNVKAQEREQIKTLNNKFASFIDKVRFLEQQNQVLQTKWELLQQMNVGTRPINLEPIFQGYIDSLKRYLDGLTAERTSQNSELNNMQDLVEDYKKKYEDEINKRTAAENDFVTLKKDVDNAYMIKVELQSKVDLLNQEIEFLKVLYDAEISQIHQSVTDTNVILSMDNSRNLDLDSIIAEVKAQYEEIAQRSKEEAEALYHSKYEELQVTVGRHGDSLKEIKIEISEL…	6113	7326	1	1	1	550.29	4	-0.0018	440	458	2	34.57	0.055	R	NKLNDLEEALQQAKEDLAR	L						File: ~Z:\CORE\RAW_DATA_2021_QE\P910_Sigrun_Lange\P910_S_EV.raw~; SpectrumID: ~7568~; PrecursorID: ~0~; scans: ~10973~
5	1::sp|cRAP053|P35908|K22E_HUMAN	Keratin, type II cytoskeletal 2 epidermal OS=Homo sapiens GN=KRT2 PE=1 SV=2	2381	58	3e-234	65678	98	76	41	35	68.9	8.07	MSCQISCKSRGRGGGGGGFRGFSSGSAVVSGGSRRSTSSFSCLSRHGGGGGGFGGGGFGSRSLVGLGGTKSISISVAGGGGGFGAAGGFGGRGGGFGGGSSFGGGSGFSGGGFGGGGFGGGRFGGFGGPGGVGGLGGPGGFGPGGYPGGIHEVSVNQSLLQPLNVKVDPEIQNVKAQEREQIKTLNNKFASFIDKVRFLEQQNQVLQTKWELLQQMNVGTRPINLEPIFQGYIDSLKRYLDGLTAERTSQNSELNNMQDLVEDYKKKYEDEINKRTAAENDFVTLKKDVDNAYMIKVELQSKVDLLNQEIEFLKVLYDAEISQIHQSVTDTNVILSMDNSRNLDLDSIIAEVKAQYEEIAQRSKEEAEALYHSKYEELQVTVGRHGDSLKEIKIEISEL…	6114	7294	1	1	1	733.386	3	0.0025	440	458	2	68.03	2.4e-05	R	NKLNDLEEALQQAKEDLAR	L						File: ~Z:\CORE\RAW_DATA_2021_QE\P910_Sigrun_Lange\P910_S_EV.raw~; SpectrumID: ~7536~; PrecursorID: ~0~; scans: ~10939~
5	1::sp|cRAP053|P35908|K22E_HUMAN	Keratin, type II cytoskeletal 2 epidermal OS=Homo sapiens GN=KRT2 PE=1 SV=2	2381	58	3e-234	65678	98	76	41	35	68.9	8.07	MSCQISCKSRGRGGGGGGFRGFSSGSAVVSGGSRRSTSSFSCLSRHGGGGGGFGGGGFGSRSLVGLGGTKSISISVAGGGGGFGAAGGFGGRGGGFGGGSSFGGGSGFSGGGFGGGGFGGGRFGGFGGPGGVGGLGGPGGFGPGGYPGGIHEVSVNQSLLQPLNVKVDPEIQNVKAQEREQIKTLNNKFASFIDKVRFLEQQNQVLQTKWELLQQMNVGTRPINLEPIFQGYIDSLKRYLDGLTAERTSQNSELNNMQDLVEDYKKKYEDEINKRTAAENDFVTLKKDVDNAYMIKVELQSKVDLLNQEIEFLKVLYDAEISQIHQSVTDTNVILSMDNSRNLDLDSIIAEVKAQYEEIAQRSKEEAEALYHSKYEELQVTVGRHGDSLKEIKIEISEL…	6119	5958	1	1	1	734.044	3	0.008	440	458	2	25.09	0.59	R	NKLNDLEEALQQAKEDLAR	L		2 Deamidated (NQ)	0.0000000000110000000.0			File: ~Z:\CORE\RAW_DATA_2021_QE\P910_Sigrun_Lange\P910_S_EV.raw~; SpectrumID: ~6197~; PrecursorID: ~0~; scans: ~9507~
5	1::sp|cRAP053|P35908|K22E_HUMAN	Keratin, type II cytoskeletal 2 epidermal OS=Homo sapiens GN=KRT2 PE=1 SV=2	2381	58	3e-234	65678	98	76	41	35	68.9	8.07	MSCQISCKSRGRGGGGGGFRGFSSGSAVVSGGSRRSTSSFSCLSRHGGGGGGFGGGGFGSRSLVGLGGTKSISISVAGGGGGFGAAGGFGGRGGGFGGGSSFGGGSGFSGGGFGGGGFGGGRFGGFGGPGGVGGLGGPGGFGPGGYPGGIHEVSVNQSLLQPLNVKVDPEIQNVKAQEREQIKTLNNKFASFIDKVRFLEQQNQVLQTKWELLQQMNVGTRPINLEPIFQGYIDSLKRYLDGLTAERTSQNSELNNMQDLVEDYKKKYEDEINKRTAAENDFVTLKKDVDNAYMIKVELQSKVDLLNQEIEFLKVLYDAEISQIHQSVTDTNVILSMDNSRNLDLDSIIAEVKAQYEEIAQRSKEEAEALYHSKYEELQVTVGRHGDSLKEIKIEISEL…	6367	5623	1	1	1	752.685	3	-0.0035	248	266	1	104.14	7.5e-09	R	TSQNSELNNMQDLVEDYKK	K						File: ~Z:\CORE\RAW_DATA_2021_QE\P910_Sigrun_Lange\P910_S_EV.raw~; SpectrumID: ~5862~; PrecursorID: ~0~; scans: ~9149~
5	1::sp|cRAP053|P35908|K22E_HUMAN	Keratin, type II cytoskeletal 2 epidermal OS=Homo sapiens GN=KRT2 PE=1 SV=2	2381	58	3e-234	65678	98	76	41	35	68.9	8.07	MSCQISCKSRGRGGGGGGFRGFSSGSAVVSGGSRRSTSSFSCLSRHGGGGGGFGGGGFGSRSLVGLGGTKSISISVAGGGGGFGAAGGFGGRGGGFGGGSSFGGGSGFSGGGFGGGGFGGGRFGGFGGPGGVGGLGGPGGFGPGGYPGGIHEVSVNQSLLQPLNVKVDPEIQNVKAQEREQIKTLNNKFASFIDKVRFLEQQNQVLQTKWELLQQMNVGTRPINLEPIFQGYIDSLKRYLDGLTAERTSQNSELNNMQDLVEDYKKKYEDEINKRTAAENDFVTLKKDVDNAYMIKVELQSKVDLLNQEIEFLKVLYDAEISQIHQSVTDTNVILSMDNSRNLDLDSIIAEVKAQYEEIAQRSKEEAEALYHSKYEELQVTVGRHGDSLKEIKIEISEL…	6373	6016	1	1	1	753.014	3	-0.002	248	266	1	85.67	4.4e-07	R	TSQNSELNNMQDLVEDYKK	K		Deamidated (NQ)	0.0000000100000000000.0			File: ~Z:\CORE\RAW_DATA_2021_QE\P910_Sigrun_Lange\P910_S_EV.raw~; SpectrumID: ~6255~; PrecursorID: ~0~; scans: ~9569~
5	1::sp|cRAP053|P35908|K22E_HUMAN	Keratin, type II cytoskeletal 2 epidermal OS=Homo sapiens GN=KRT2 PE=1 SV=2	2381	58	3e-234	65678	98	76	41	35	68.9	8.07	MSCQISCKSRGRGGGGGGFRGFSSGSAVVSGGSRRSTSSFSCLSRHGGGGGGFGGGGFGSRSLVGLGGTKSISISVAGGGGGFGAAGGFGGRGGGFGGGSSFGGGSGFSGGGFGGGGFGGGRFGGFGGPGGVGGLGGPGGFGPGGYPGGIHEVSVNQSLLQPLNVKVDPEIQNVKAQEREQIKTLNNKFASFIDKVRFLEQQNQVLQTKWELLQQMNVGTRPINLEPIFQGYIDSLKRYLDGLTAERTSQNSELNNMQDLVEDYKKKYEDEINKRTAAENDFVTLKKDVDNAYMIKVELQSKVDLLNQEIEFLKVLYDAEISQIHQSVTDTNVILSMDNSRNLDLDSIIAEVKAQYEEIAQRSKEEAEALYHSKYEELQVTVGRHGDSLKEIKIEISEL…	6375	5889	1	1	1	753.016	3	0.0048	248	266	1	85.62	4.7e-07	R	TSQNSELNNMQDLVEDYKK	K		Deamidated (NQ)	0.0001000000000000000.0			File: ~Z:\CORE\RAW_DATA_2021_QE\P910_Sigrun_Lange\P910_S_EV.raw~; SpectrumID: ~6128~; PrecursorID: ~0~; scans: ~9432~
5	1::sp|cRAP053|P35908|K22E_HUMAN	Keratin, type II cytoskeletal 2 epidermal OS=Homo sapiens GN=KRT2 PE=1 SV=2	2381	58	3e-234	65678	98	76	41	35	68.9	8.07	MSCQISCKSRGRGGGGGGFRGFSSGSAVVSGGSRRSTSSFSCLSRHGGGGGGFGGGGFGSRSLVGLGGTKSISISVAGGGGGFGAAGGFGGRGGGFGGGSSFGGGSGFSGGGFGGGGFGGGRFGGFGGPGGVGGLGGPGGFGPGGYPGGIHEVSVNQSLLQPLNVKVDPEIQNVKAQEREQIKTLNNKFASFIDKVRFLEQQNQVLQTKWELLQQMNVGTRPINLEPIFQGYIDSLKRYLDGLTAERTSQNSELNNMQDLVEDYKKKYEDEINKRTAAENDFVTLKKDVDNAYMIKVELQSKVDLLNQEIEFLKVLYDAEISQIHQSVTDTNVILSMDNSRNLDLDSIIAEVKAQYEEIAQRSKEEAEALYHSKYEELQVTVGRHGDSLKEIKIEISEL…	6376	2215	1	1	1	753.664	3	0.0163	545	572	1	31.1	0.077	R	QSGSRGGSGGGGSISGGGYGSGGGSGGR	Y		Deamidated (NQ); Deamidated (R)	0.1000200000000000000000000000.0			File: ~Z:\CORE\RAW_DATA_2021_QE\P910_Sigrun_Lange\P910_S_EV.raw~; SpectrumID: ~2415~; PrecursorID: ~0~; scans: ~5136~
5	1::sp|cRAP053|P35908|K22E_HUMAN	Keratin, type II cytoskeletal 2 epidermal OS=Homo sapiens GN=KRT2 PE=1 SV=2	2381	58	3e-234	65678	98	76	41	35	68.9	8.07	MSCQISCKSRGRGGGGGGFRGFSSGSAVVSGGSRRSTSSFSCLSRHGGGGGGFGGGGFGSRSLVGLGGTKSISISVAGGGGGFGAAGGFGGRGGGFGGGSSFGGGSGFSGGGFGGGGFGGGRFGGFGGPGGVGGLGGPGGFGPGGYPGGIHEVSVNQSLLQPLNVKVDPEIQNVKAQEREQIKTLNNKFASFIDKVRFLEQQNQVLQTKWELLQQMNVGTRPINLEPIFQGYIDSLKRYLDGLTAERTSQNSELNNMQDLVEDYKKKYEDEINKRTAAENDFVTLKKDVDNAYMIKVELQSKVDLLNQEIEFLKVLYDAEISQIHQSVTDTNVILSMDNSRNLDLDSIIAEVKAQYEEIAQRSKEEAEALYHSKYEELQVTVGRHGDSLKEIKIEISEL…	6429	3721	1	1	1	758.349	3	0.0096	248	266	1	68.33	2.4e-05	R	TSQNSELNNMQDLVEDYKK	K		Deamidated (NQ); Oxidation (M)	0.0000000013000000000.0			File: ~Z:\CORE\RAW_DATA_2021_QE\P910_Sigrun_Lange\P910_S_EV.raw~; SpectrumID: ~3954~; PrecursorID: ~0~; scans: ~7004~
5	1::sp|cRAP053|P35908|K22E_HUMAN	Keratin, type II cytoskeletal 2 epidermal OS=Homo sapiens GN=KRT2 PE=1 SV=2	2381	58	3e-234	65678	98	76	41	35	68.9	8.07	MSCQISCKSRGRGGGGGGFRGFSSGSAVVSGGSRRSTSSFSCLSRHGGGGGGFGGGGFGSRSLVGLGGTKSISISVAGGGGGFGAAGGFGGRGGGFGGGSSFGGGSGFSGGGFGGGGFGGGRFGGFGGPGGVGGLGGPGGFGPGGYPGGIHEVSVNQSLLQPLNVKVDPEIQNVKAQEREQIKTLNNKFASFIDKVRFLEQQNQVLQTKWELLQQMNVGTRPINLEPIFQGYIDSLKRYLDGLTAERTSQNSELNNMQDLVEDYKKKYEDEINKRTAAENDFVTLKKDVDNAYMIKVELQSKVDLLNQEIEFLKVLYDAEISQIHQSVTDTNVILSMDNSRNLDLDSIIAEVKAQYEEIAQRSKEEAEALYHSKYEELQVTVGRHGDSLKEIKIEISEL…	6430	3851	1	1	1	758.35	3	0.0107	248	266	1	21.97	1	R	TSQNSELNNMQDLVEDYKK	K		Deamidated (NQ); Oxidation (M)	0.0000000103000000000.0			File: ~Z:\CORE\RAW_DATA_2021_QE\P910_Sigrun_Lange\P910_S_EV.raw~; SpectrumID: ~4084~; PrecursorID: ~0~; scans: ~7193~
5	1::sp|cRAP053|P35908|K22E_HUMAN	Keratin, type II cytoskeletal 2 epidermal OS=Homo sapiens GN=KRT2 PE=1 SV=2	2381	58	3e-234	65678	98	76	41	35	68.9	8.07	MSCQISCKSRGRGGGGGGFRGFSSGSAVVSGGSRRSTSSFSCLSRHGGGGGGFGGGGFGSRSLVGLGGTKSISISVAGGGGGFGAAGGFGGRGGGFGGGSSFGGGSGFSGGGFGGGGFGGGRFGGFGGPGGVGGLGGPGGFGPGGYPGGIHEVSVNQSLLQPLNVKVDPEIQNVKAQEREQIKTLNNKFASFIDKVRFLEQQNQVLQTKWELLQQMNVGTRPINLEPIFQGYIDSLKRYLDGLTAERTSQNSELNNMQDLVEDYKKKYEDEINKRTAAENDFVTLKKDVDNAYMIKVELQSKVDLLNQEIEFLKVLYDAEISQIHQSVTDTNVILSMDNSRNLDLDSIIAEVKAQYEEIAQRSKEEAEALYHSKYEELQVTVGRHGDSLKEIKIEISEL…	6891	6914	1	1	1	1200.01	2	-0.0053	93	122	0	97.02	1.3e-08	R	GGGFGGGSSFGGGSGFSGGGFGGGGFGGGR	F						File: ~Z:\CORE\RAW_DATA_2021_QE\P910_Sigrun_Lange\P910_S_EV.raw~; SpectrumID: ~7154~; PrecursorID: ~0~; scans: ~10533~
5	1::sp|cRAP053|P35908|K22E_HUMAN	Keratin, type II cytoskeletal 2 epidermal OS=Homo sapiens GN=KRT2 PE=1 SV=2	2381	58	3e-234	65678	98	76	41	35	68.9	8.07	MSCQISCKSRGRGGGGGGFRGFSSGSAVVSGGSRRSTSSFSCLSRHGGGGGGFGGGGFGSRSLVGLGGTKSISISVAGGGGGFGAAGGFGGRGGGFGGGSSFGGGSGFSGGGFGGGGFGGGRFGGFGGPGGVGGLGGPGGFGPGGYPGGIHEVSVNQSLLQPLNVKVDPEIQNVKAQEREQIKTLNNKFASFIDKVRFLEQQNQVLQTKWELLQQMNVGTRPINLEPIFQGYIDSLKRYLDGLTAERTSQNSELNNMQDLVEDYKKKYEDEINKRTAAENDFVTLKKDVDNAYMIKVELQSKVDLLNQEIEFLKVLYDAEISQIHQSVTDTNVILSMDNSRNLDLDSIIAEVKAQYEEIAQRSKEEAEALYHSKYEELQVTVGRHGDSLKEIKIEISEL…	7133	5768	1	1	1	825.402	3	-0.0026	491	515	0	41.88	0.014	R	MSGDLSSNVTVSVTSSTISSNVASK	A		Oxidation (M)	0.3000000000000000000000000.0			File: ~Z:\CORE\RAW_DATA_2021_QE\P910_Sigrun_Lange\P910_S_EV.raw~; SpectrumID: ~6007~; PrecursorID: ~0~; scans: ~9301~
5	1::sp|cRAP053|P35908|K22E_HUMAN	Keratin, type II cytoskeletal 2 epidermal OS=Homo sapiens GN=KRT2 PE=1 SV=2	2381	58	3e-234	65678	98	76	41	35	68.9	8.07	MSCQISCKSRGRGGGGGGFRGFSSGSAVVSGGSRRSTSSFSCLSRHGGGGGGFGGGGFGSRSLVGLGGTKSISISVAGGGGGFGAAGGFGGRGGGFGGGSSFGGGSGFSGGGFGGGGFGGGRFGGFGGPGGVGGLGGPGGFGPGGYPGGIHEVSVNQSLLQPLNVKVDPEIQNVKAQEREQIKTLNNKFASFIDKVRFLEQQNQVLQTKWELLQQMNVGTRPINLEPIFQGYIDSLKRYLDGLTAERTSQNSELNNMQDLVEDYKKKYEDEINKRTAAENDFVTLKKDVDNAYMIKVELQSKVDLLNQEIEFLKVLYDAEISQIHQSVTDTNVILSMDNSRNLDLDSIIAEVKAQYEEIAQRSKEEAEALYHSKYEELQVTVGRHGDSLKEIKIEISEL…	8632	7609	1	1	1	1016.84	3	-0.0026	315	341	0	78.92	2.9e-06	K	VLYDAEISQIHQSVTDTNVILSMDNSR	N						File: ~Z:\CORE\RAW_DATA_2021_QE\P910_Sigrun_Lange\P910_S_EV.raw~; SpectrumID: ~7864~; PrecursorID: ~0~; scans: ~11286~
5	1::sp|cRAP053|P35908|K22E_HUMAN	Keratin, type II cytoskeletal 2 epidermal OS=Homo sapiens GN=KRT2 PE=1 SV=2	2381	58	3e-234	65678	98	76	41	35	68.9	8.07	MSCQISCKSRGRGGGGGGFRGFSSGSAVVSGGSRRSTSSFSCLSRHGGGGGGFGGGGFGSRSLVGLGGTKSISISVAGGGGGFGAAGGFGGRGGGFGGGSSFGGGSGFSGGGFGGGGFGGGRFGGFGGPGGVGGLGGPGGFGPGGYPGGIHEVSVNQSLLQPLNVKVDPEIQNVKAQEREQIKTLNNKFASFIDKVRFLEQQNQVLQTKWELLQQMNVGTRPINLEPIFQGYIDSLKRYLDGLTAERTSQNSELNNMQDLVEDYKKKYEDEINKRTAAENDFVTLKKDVDNAYMIKVELQSKVDLLNQEIEFLKVLYDAEISQIHQSVTDTNVILSMDNSRNLDLDSIIAEVKAQYEEIAQRSKEEAEALYHSKYEELQVTVGRHGDSLKEIKIEISEL…	8650	7116	1	1	1	1022.17	3	-0.0055	315	341	0	63.6	0.00011	K	VLYDAEISQIHQSVTDTNVILSMDNSR	N		Oxidation (M)	0.000000000000000000000030000.0			File: ~Z:\CORE\RAW_DATA_2021_QE\P910_Sigrun_Lange\P910_S_EV.raw~; SpectrumID: ~7357~; PrecursorID: ~0~; scans: ~10750~	emPAI	16.06
6	1::sp|cRAP039|P13645|K1C10_HUMAN	Keratin, type I cytoskeletal 10 OS=Homo sapiens GN=KRT10 PE=1 SV=6	2311	58	2.8e-227	59020	119	93	33	31	59.8	5.13	MSVRYSSSKHYSSSRSGGGGGGGGCGGGGGVSSLRISSSKGSLGGGFSSGGFSGGSFSRGSSGGGCFGGSSGGYGGLGGFGGGSFRGSYGSSSFGGSYGGIFGGGSFGGGSFGGGSFGGGGFGGGGFGGGFGGGFGGDGGLLSGNEKVTMQNLNDRLASYLDKVRALEESNYELEGKIKEWYEKHGNSHQGEPRDYSKYYKTIDDLKNQILNLTTDNANILLQIDNARLAADDFRLKYENEVALRQSVEADINGLRRVLDELTLTKADLEMQIESLTEELAYLKKNHEEEMKDLRNVSTGDVNVEMNAAPGVDLTQLLNNMRSQYEQLAEQNRKDAEAWFNEKSKELTTEIDNNIEQISSYKSEITELRRNVQALEIELQSQLALKQSLEASLAETEGR…	115	3633	1	1	0	404.203	2	-0.0006	229	235	0	45.14	0.0022	R	LAADDFR	L						File: ~Z:\CORE\RAW_DATA_2021_QE\P910_Sigrun_Lange\P910_S_EV.raw~; SpectrumID: ~3865~; PrecursorID: ~0~; scans: ~6900~
6	1::sp|cRAP039|P13645|K1C10_HUMAN	Keratin, type I cytoskeletal 10 OS=Homo sapiens GN=KRT10 PE=1 SV=6	2311	58	2.8e-227	59020	119	93	33	31	59.8	5.13	MSVRYSSSKHYSSSRSGGGGGGGGCGGGGGVSSLRISSSKGSLGGGFSSGGFSGGSFSRGSSGGGCFGGSSGGYGGLGGFGGGSFRGSYGSSSFGGSYGGIFGGGSFGGGSFGGGSFGGGGFGGGGFGGGFGGGFGGDGGLLSGNEKVTMQNLNDRLASYLDKVRALEESNYELEGKIKEWYEKHGNSHQGEPRDYSKYYKTIDDLKNQILNLTTDNANILLQIDNARLAADDFRLKYENEVALRQSVEADINGLRRVLDELTLTKADLEMQIESLTEELAYLKKNHEEEMKDLRNVSTGDVNVEMNAAPGVDLTQLLNNMRSQYEQLAEQNRKDAEAWFNEKSKELTTEIDNNIEQISSYKSEITELRRNVQALEIELQSQLALKQSLEASLAETEGR…	119	3133	1	0	0	405.224	2	-0.0003	157	163	0	41.64	0.0015	R	LASYLDK	V						File: ~Z:\CORE\RAW_DATA_2021_QE\P910_Sigrun_Lange\P910_S_EV.raw~; SpectrumID: ~3361~; PrecursorID: ~0~; scans: ~6316~
6	1::sp|cRAP039|P13645|K1C10_HUMAN	Keratin, type I cytoskeletal 10 OS=Homo sapiens GN=KRT10 PE=1 SV=6	2311	58	2.8e-227	59020	119	93	33	31	59.8	5.13	MSVRYSSSKHYSSSRSGGGGGGGGCGGGGGVSSLRISSSKGSLGGGFSSGGFSGGSFSRGSSGGGCFGGSSGGYGGLGGFGGGSFRGSYGSSSFGGSYGGIFGGGSFGGGSFGGGSFGGGGFGGGGFGGGFGGGFGGDGGLLSGNEKVTMQNLNDRLASYLDKVRALEESNYELEGKIKEWYEKHGNSHQGEPRDYSKYYKTIDDLKNQILNLTTDNANILLQIDNARLAADDFRLKYENEVALRQSVEADINGLRRVLDELTLTKADLEMQIESLTEELAYLKKNHEEEMKDLRNVSTGDVNVEMNAAPGVDLTQLLNNMRSQYEQLAEQNRKDAEAWFNEKSKELTTEIDNNIEQISSYKSEITELRRNVQALEIELQSQLALKQSLEASLAETEGR…	287	3168	1	1	1	424.227	2	-0.0047	363	369	0	29.36	0.19	K	SEITELR	R						File: ~Z:\CORE\RAW_DATA_2021_QE\P910_Sigrun_Lange\P910_S_EV.raw~; SpectrumID: ~3396~; PrecursorID: ~0~; scans: ~6356~
6	1::sp|cRAP039|P13645|K1C10_HUMAN	Keratin, type I cytoskeletal 10 OS=Homo sapiens GN=KRT10 PE=1 SV=6	2311	58	2.8e-227	59020	119	93	33	31	59.8	5.13	MSVRYSSSKHYSSSRSGGGGGGGGCGGGGGVSSLRISSSKGSLGGGFSSGGFSGGSFSRGSSGGGCFGGSSGGYGGLGGFGGGSFRGSYGSSSFGGSYGGIFGGGSFGGGSFGGGSFGGGGFGGGGFGGGFGGGFGGDGGLLSGNEKVTMQNLNDRLASYLDKVRALEESNYELEGKIKEWYEKHGNSHQGEPRDYSKYYKTIDDLKNQILNLTTDNANILLQIDNARLAADDFRLKYENEVALRQSVEADINGLRRVLDELTLTKADLEMQIESLTEELAYLKKNHEEEMKDLRNVSTGDVNVEMNAAPGVDLTQLLNNMRSQYEQLAEQNRKDAEAWFNEKSKELTTEIDNNIEQISSYKSEITELRRNVQALEIELQSQLALKQSLEASLAETEGR…	571	847	1	1	0	458.695	2	-0.0006	286	292	0	38.89	0.0033	K	NHEEEMK	D						File: ~Z:\CORE\RAW_DATA_2021_QE\P910_Sigrun_Lange\P910_S_EV.raw~; SpectrumID: ~856~; PrecursorID: ~0~; scans: ~3143~
6	1::sp|cRAP039|P13645|K1C10_HUMAN	Keratin, type I cytoskeletal 10 OS=Homo sapiens GN=KRT10 PE=1 SV=6	2311	58	2.8e-227	59020	119	93	33	31	59.8	5.13	MSVRYSSSKHYSSSRSGGGGGGGGCGGGGGVSSLRISSSKGSLGGGFSSGGFSGGSFSRGSSGGGCFGGSSGGYGGLGGFGGGSFRGSYGSSSFGGSYGGIFGGGSFGGGSFGGGSFGGGGFGGGGFGGGFGGGFGGDGGLLSGNEKVTMQNLNDRLASYLDKVRALEESNYELEGKIKEWYEKHGNSHQGEPRDYSKYYKTIDDLKNQILNLTTDNANILLQIDNARLAADDFRLKYENEVALRQSVEADINGLRRVLDELTLTKADLEMQIESLTEELAYLKKNHEEEMKDLRNVSTGDVNVEMNAAPGVDLTQLLNNMRSQYEQLAEQNRKDAEAWFNEKSKELTTEIDNNIEQISSYKSEITELRRNVQALEIELQSQLALKQSLEASLAETEGR…	871	3264	1	1	1	497.253	2	-0.0009	238	245	0	46.63	0.0032	K	YENEVALR	Q						File: ~Z:\CORE\RAW_DATA_2021_QE\P910_Sigrun_Lange\P910_S_EV.raw~; SpectrumID: ~3493~; PrecursorID: ~0~; scans: ~6473~
6	1::sp|cRAP039|P13645|K1C10_HUMAN	Keratin, type I cytoskeletal 10 OS=Homo sapiens GN=KRT10 PE=1 SV=6	2311	58	2.8e-227	59020	119	93	33	31	59.8	5.13	MSVRYSSSKHYSSSRSGGGGGGGGCGGGGGVSSLRISSSKGSLGGGFSSGGFSGGSFSRGSSGGGCFGGSSGGYGGLGGFGGGSFRGSYGSSSFGGSYGGIFGGGSFGGGSFGGGSFGGGGFGGGGFGGGFGGGFGGDGGLLSGNEKVTMQNLNDRLASYLDKVRALEESNYELEGKIKEWYEKHGNSHQGEPRDYSKYYKTIDDLKNQILNLTTDNANILLQIDNARLAADDFRLKYENEVALRQSVEADINGLRRVLDELTLTKADLEMQIESLTEELAYLKKNHEEEMKDLRNVSTGDVNVEMNAAPGVDLTQLLNNMRSQYEQLAEQNRKDAEAWFNEKSKELTTEIDNNIEQISSYKSEITELRRNVQALEIELQSQLALKQSLEASLAETEGR…	880	2809	1	1	1	498.263	2	0	178	184	1	39.25	0.012	K	IKEWYEK	H						File: ~Z:\CORE\RAW_DATA_2021_QE\P910_Sigrun_Lange\P910_S_EV.raw~; SpectrumID: ~3033~; PrecursorID: ~0~; scans: ~5901~
6	1::sp|cRAP039|P13645|K1C10_HUMAN	Keratin, type I cytoskeletal 10 OS=Homo sapiens GN=KRT10 PE=1 SV=6	2311	58	2.8e-227	59020	119	93	33	31	59.8	5.13	MSVRYSSSKHYSSSRSGGGGGGGGCGGGGGVSSLRISSSKGSLGGGFSSGGFSGGSFSRGSSGGGCFGGSSGGYGGLGGFGGGSFRGSYGSSSFGGSYGGIFGGGSFGGGSFGGGSFGGGGFGGGGFGGGFGGGFGGDGGLLSGNEKVTMQNLNDRLASYLDKVRALEESNYELEGKIKEWYEKHGNSHQGEPRDYSKYYKTIDDLKNQILNLTTDNANILLQIDNARLAADDFRLKYENEVALRQSVEADINGLRRVLDELTLTKADLEMQIESLTEELAYLKKNHEEEMKDLRNVSTGDVNVEMNAAPGVDLTQLLNNMRSQYEQLAEQNRKDAEAWFNEKSKELTTEIDNNIEQISSYKSEITELRRNVQALEIELQSQLALKQSLEASLAETEGR…	1079	5529	1	1	0	516.303	2	0.0001	258	266	0	53.85	0.00037	R	VLDELTLTK	A						File: ~Z:\CORE\RAW_DATA_2021_QE\P910_Sigrun_Lange\P910_S_EV.raw~; SpectrumID: ~5768~; PrecursorID: ~0~; scans: ~9048~
6	1::sp|cRAP039|P13645|K1C10_HUMAN	Keratin, type I cytoskeletal 10 OS=Homo sapiens GN=KRT10 PE=1 SV=6	2311	58	2.8e-227	59020	119	93	33	31	59.8	5.13	MSVRYSSSKHYSSSRSGGGGGGGGCGGGGGVSSLRISSSKGSLGGGFSSGGFSGGSFSRGSSGGGCFGGSSGGYGGLGGFGGGSFRGSYGSSSFGGSYGGIFGGGSFGGGSFGGGSFGGGGFGGGGFGGGFGGGFGGDGGLLSGNEKVTMQNLNDRLASYLDKVRALEESNYELEGKIKEWYEKHGNSHQGEPRDYSKYYKTIDDLKNQILNLTTDNANILLQIDNARLAADDFRLKYENEVALRQSVEADINGLRRVLDELTLTKADLEMQIESLTEELAYLKKNHEEEMKDLRNVSTGDVNVEMNAAPGVDLTQLLNNMRSQYEQLAEQNRKDAEAWFNEKSKELTTEIDNNIEQISSYKSEITELRRNVQALEIELQSQLALKQSLEASLAETEGR…	1208	3288	1	1	1	532.808	2	-0.0012	157	165	1	41.24	0.0032	R	LASYLDKVR	A						File: ~Z:\CORE\RAW_DATA_2021_QE\P910_Sigrun_Lange\P910_S_EV.raw~; SpectrumID: ~3519~; PrecursorID: ~0~; scans: ~6503~
6	1::sp|cRAP039|P13645|K1C10_HUMAN	Keratin, type I cytoskeletal 10 OS=Homo sapiens GN=KRT10 PE=1 SV=6	2311	58	2.8e-227	59020	119	93	33	31	59.8	5.13	MSVRYSSSKHYSSSRSGGGGGGGGCGGGGGVSSLRISSSKGSLGGGFSSGGFSGGSFSRGSSGGGCFGGSSGGYGGLGGFGGGSFRGSYGSSSFGGSYGGIFGGGSFGGGSFGGGSFGGGGFGGGGFGGGFGGGFGGDGGLLSGNEKVTMQNLNDRLASYLDKVRALEESNYELEGKIKEWYEKHGNSHQGEPRDYSKYYKTIDDLKNQILNLTTDNANILLQIDNARLAADDFRLKYENEVALRQSVEADINGLRRVLDELTLTKADLEMQIESLTEELAYLKKNHEEEMKDLRNVSTGDVNVEMNAAPGVDLTQLLNNMRSQYEQLAEQNRKDAEAWFNEKSKELTTEIDNNIEQISSYKSEITELRRNVQALEIELQSQLALKQSLEASLAETEGR…	1316	2969	1	1	1	545.769	2	-0.0009	148	156	0	57.91	0.00028	K	VTMQNLNDR	L						File: ~Z:\CORE\RAW_DATA_2021_QE\P910_Sigrun_Lange\P910_S_EV.raw~; SpectrumID: ~3196~; PrecursorID: ~0~; scans: ~6121~
6	1::sp|cRAP039|P13645|K1C10_HUMAN	Keratin, type I cytoskeletal 10 OS=Homo sapiens GN=KRT10 PE=1 SV=6	2311	58	2.8e-227	59020	119	93	33	31	59.8	5.13	MSVRYSSSKHYSSSRSGGGGGGGGCGGGGGVSSLRISSSKGSLGGGFSSGGFSGGSFSRGSSGGGCFGGSSGGYGGLGGFGGGSFRGSYGSSSFGGSYGGIFGGGSFGGGSFGGGSFGGGGFGGGGFGGGFGGGFGGDGGLLSGNEKVTMQNLNDRLASYLDKVRALEESNYELEGKIKEWYEKHGNSHQGEPRDYSKYYKTIDDLKNQILNLTTDNANILLQIDNARLAADDFRLKYENEVALRQSVEADINGLRRVLDELTLTKADLEMQIESLTEELAYLKKNHEEEMKDLRNVSTGDVNVEMNAAPGVDLTQLLNNMRSQYEQLAEQNRKDAEAWFNEKSKELTTEIDNNIEQISSYKSEITELRRNVQALEIELQSQLALKQSLEASLAETEGR…	1321	3376	1	1	1	546.258	2	-0.0072	148	156	0	54.81	0.00041	K	VTMQNLNDR	L		Deamidated (NQ)	0.000000100.0			File: ~Z:\CORE\RAW_DATA_2021_QE\P910_Sigrun_Lange\P910_S_EV.raw~; SpectrumID: ~3607~; PrecursorID: ~0~; scans: ~6605~
6	1::sp|cRAP039|P13645|K1C10_HUMAN	Keratin, type I cytoskeletal 10 OS=Homo sapiens GN=KRT10 PE=1 SV=6	2311	58	2.8e-227	59020	119	93	33	31	59.8	5.13	MSVRYSSSKHYSSSRSGGGGGGGGCGGGGGVSSLRISSSKGSLGGGFSSGGFSGGSFSRGSSGGGCFGGSSGGYGGLGGFGGGSFRGSYGSSSFGGSYGGIFGGGSFGGGSFGGGSFGGGGFGGGGFGGGFGGGFGGDGGLLSGNEKVTMQNLNDRLASYLDKVRALEESNYELEGKIKEWYEKHGNSHQGEPRDYSKYYKTIDDLKNQILNLTTDNANILLQIDNARLAADDFRLKYENEVALRQSVEADINGLRRVLDELTLTKADLEMQIESLTEELAYLKKNHEEEMKDLRNVSTGDVNVEMNAAPGVDLTQLLNNMRSQYEQLAEQNRKDAEAWFNEKSKELTTEIDNNIEQISSYKSEITELRRNVQALEIELQSQLALKQSLEASLAETEGR…	1322	3521	1	1	1	546.261	2	0.0002	148	156	0	50.77	0.0013	K	VTMQNLNDR	L		Deamidated (NQ)	0.000010000.0			File: ~Z:\CORE\RAW_DATA_2021_QE\P910_Sigrun_Lange\P910_S_EV.raw~; SpectrumID: ~3752~; PrecursorID: ~0~; scans: ~6772~
6	1::sp|cRAP039|P13645|K1C10_HUMAN	Keratin, type I cytoskeletal 10 OS=Homo sapiens GN=KRT10 PE=1 SV=6	2311	58	2.8e-227	59020	119	93	33	31	59.8	5.13	MSVRYSSSKHYSSSRSGGGGGGGGCGGGGGVSSLRISSSKGSLGGGFSSGGFSGGSFSRGSSGGGCFGGSSGGYGGLGGFGGGSFRGSYGSSSFGGSYGGIFGGGSFGGGSFGGGSFGGGGFGGGGFGGGFGGGFGGDGGLLSGNEKVTMQNLNDRLASYLDKVRALEESNYELEGKIKEWYEKHGNSHQGEPRDYSKYYKTIDDLKNQILNLTTDNANILLQIDNARLAADDFRLKYENEVALRQSVEADINGLRRVLDELTLTKADLEMQIESLTEELAYLKKNHEEEMKDLRNVSTGDVNVEMNAAPGVDLTQLLNNMRSQYEQLAEQNRKDAEAWFNEKSKELTTEIDNNIEQISSYKSEITELRRNVQALEIELQSQLALKQSLEASLAETEGR…	1399	2033	1	1	1	553.766	2	-0.0002	148	156	0	76.75	4.4e-06	K	VTMQNLNDR	L		Oxidation (M)	0.003000000.0			File: ~Z:\CORE\RAW_DATA_2021_QE\P910_Sigrun_Lange\P910_S_EV.raw~; SpectrumID: ~2215~; PrecursorID: ~0~; scans: ~4874~
6	1::sp|cRAP039|P13645|K1C10_HUMAN	Keratin, type I cytoskeletal 10 OS=Homo sapiens GN=KRT10 PE=1 SV=6	2311	58	2.8e-227	59020	119	93	33	31	59.8	5.13	MSVRYSSSKHYSSSRSGGGGGGGGCGGGGGVSSLRISSSKGSLGGGFSSGGFSGGSFSRGSSGGGCFGGSSGGYGGLGGFGGGSFRGSYGSSSFGGSYGGIFGGGSFGGGSFGGGSFGGGGFGGGGFGGGFGGGFGGDGGLLSGNEKVTMQNLNDRLASYLDKVRALEESNYELEGKIKEWYEKHGNSHQGEPRDYSKYYKTIDDLKNQILNLTTDNANILLQIDNARLAADDFRLKYENEVALRQSVEADINGLRRVLDELTLTKADLEMQIESLTEELAYLKKNHEEEMKDLRNVSTGDVNVEMNAAPGVDLTQLLNNMRSQYEQLAEQNRKDAEAWFNEKSKELTTEIDNNIEQISSYKSEITELRRNVQALEIELQSQLALKQSLEASLAETEGR…	1421	5916	1	1	1	555.248	2	-0.0002	335	343	0	37.64	0.016	K	DAEAWFNEK	S						File: ~Z:\CORE\RAW_DATA_2021_QE\P910_Sigrun_Lange\P910_S_EV.raw~; SpectrumID: ~6155~; PrecursorID: ~0~; scans: ~9462~
6	1::sp|cRAP039|P13645|K1C10_HUMAN	Keratin, type I cytoskeletal 10 OS=Homo sapiens GN=KRT10 PE=1 SV=6	2311	58	2.8e-227	59020	119	93	33	31	59.8	5.13	MSVRYSSSKHYSSSRSGGGGGGGGCGGGGGVSSLRISSSKGSLGGGFSSGGFSGGSFSRGSSGGGCFGGSSGGYGGLGGFGGGSFRGSYGSSSFGGSYGGIFGGGSFGGGSFGGGSFGGGGFGGGGFGGGFGGGFGGDGGLLSGNEKVTMQNLNDRLASYLDKVRALEESNYELEGKIKEWYEKHGNSHQGEPRDYSKYYKTIDDLKNQILNLTTDNANILLQIDNARLAADDFRLKYENEVALRQSVEADINGLRRVLDELTLTKADLEMQIESLTEELAYLKKNHEEEMKDLRNVSTGDVNVEMNAAPGVDLTQLLNNMRSQYEQLAEQNRKDAEAWFNEKSKELTTEIDNNIEQISSYKSEITELRRNVQALEIELQSQLALKQSLEASLAETEGR…	1722	3400	1	1	1	583.296	2	-0.0008	442	450	0	67.36	2.8e-05	R	LENEIQTYR	S						File: ~Z:\CORE\RAW_DATA_2021_QE\P910_Sigrun_Lange\P910_S_EV.raw~; SpectrumID: ~3631~; PrecursorID: ~0~; scans: ~6635~
6	1::sp|cRAP039|P13645|K1C10_HUMAN	Keratin, type I cytoskeletal 10 OS=Homo sapiens GN=KRT10 PE=1 SV=6	2311	58	2.8e-227	59020	119	93	33	31	59.8	5.13	MSVRYSSSKHYSSSRSGGGGGGGGCGGGGGVSSLRISSSKGSLGGGFSSGGFSGGSFSRGSSGGGCFGGSSGGYGGLGGFGGGSFRGSYGSSSFGGSYGGIFGGGSFGGGSFGGGSFGGGGFGGGGFGGGFGGGFGGDGGLLSGNEKVTMQNLNDRLASYLDKVRALEESNYELEGKIKEWYEKHGNSHQGEPRDYSKYYKTIDDLKNQILNLTTDNANILLQIDNARLAADDFRLKYENEVALRQSVEADINGLRRVLDELTLTKADLEMQIESLTEELAYLKKNHEEEMKDLRNVSTGDVNVEMNAAPGVDLTQLLNNMRSQYEQLAEQNRKDAEAWFNEKSKELTTEIDNNIEQISSYKSEITELRRNVQALEIELQSQLALKQSLEASLAETEGR…	1909	4475	1	1	0	601.312	2	0.0002	246	256	0	76.87	3.2e-06	R	QSVEADINGLR	R						File: ~Z:\CORE\RAW_DATA_2021_QE\P910_Sigrun_Lange\P910_S_EV.raw~; SpectrumID: ~4710~; PrecursorID: ~0~; scans: ~7914~
6	1::sp|cRAP039|P13645|K1C10_HUMAN	Keratin, type I cytoskeletal 10 OS=Homo sapiens GN=KRT10 PE=1 SV=6	2311	58	2.8e-227	59020	119	93	33	31	59.8	5.13	MSVRYSSSKHYSSSRSGGGGGGGGCGGGGGVSSLRISSSKGSLGGGFSSGGFSGGSFSRGSSGGGCFGGSSGGYGGLGGFGGGSFRGSYGSSSFGGSYGGIFGGGSFGGGSFGGGSFGGGGFGGGGFGGGFGGGFGGDGGLLSGNEKVTMQNLNDRLASYLDKVRALEESNYELEGKIKEWYEKHGNSHQGEPRDYSKYYKTIDDLKNQILNLTTDNANILLQIDNARLAADDFRLKYENEVALRQSVEADINGLRRVLDELTLTKADLEMQIESLTEELAYLKKNHEEEMKDLRNVSTGDVNVEMNAAPGVDLTQLLNNMRSQYEQLAEQNRKDAEAWFNEKSKELTTEIDNNIEQISSYKSEITELRRNVQALEIELQSQLALKQSLEASLAETEGR…	2132	3624	1	1	1	412.231	3	-0.0018	236	245	1	64.99	3.6e-05	R	LKYENEVALR	Q						File: ~Z:\CORE\RAW_DATA_2021_QE\P910_Sigrun_Lange\P910_S_EV.raw~; SpectrumID: ~3856~; PrecursorID: ~0~; scans: ~6890~
6	1::sp|cRAP039|P13645|K1C10_HUMAN	Keratin, type I cytoskeletal 10 OS=Homo sapiens GN=KRT10 PE=1 SV=6	2311	58	2.8e-227	59020	119	93	33	31	59.8	5.13	MSVRYSSSKHYSSSRSGGGGGGGGCGGGGGVSSLRISSSKGSLGGGFSSGGFSGGSFSRGSSGGGCFGGSSGGYGGLGGFGGGSFRGSYGSSSFGGSYGGIFGGGSFGGGSFGGGSFGGGGFGGGGFGGGFGGGFGGDGGLLSGNEKVTMQNLNDRLASYLDKVRALEESNYELEGKIKEWYEKHGNSHQGEPRDYSKYYKTIDDLKNQILNLTTDNANILLQIDNARLAADDFRLKYENEVALRQSVEADINGLRRVLDELTLTKADLEMQIESLTEELAYLKKNHEEEMKDLRNVSTGDVNVEMNAAPGVDLTQLLNNMRSQYEQLAEQNRKDAEAWFNEKSKELTTEIDNNIEQISSYKSEITELRRNVQALEIELQSQLALKQSLEASLAETEGR…	2135	3253	1	1	1	617.842	2	-0.0013	236	245	1	62.69	6.2e-05	R	LKYENEVALR	Q						File: ~Z:\CORE\RAW_DATA_2021_QE\P910_Sigrun_Lange\P910_S_EV.raw~; SpectrumID: ~3482~; PrecursorID: ~0~; scans: ~6459~
6	1::sp|cRAP039|P13645|K1C10_HUMAN	Keratin, type I cytoskeletal 10 OS=Homo sapiens GN=KRT10 PE=1 SV=6	2311	58	2.8e-227	59020	119	93	33	31	59.8	5.13	MSVRYSSSKHYSSSRSGGGGGGGGCGGGGGVSSLRISSSKGSLGGGFSSGGFSGGSFSRGSSGGGCFGGSSGGYGGLGGFGGGSFRGSYGSSSFGGSYGGIFGGGSFGGGSFGGGSFGGGGFGGGGFGGGFGGGFGGDGGLLSGNEKVTMQNLNDRLASYLDKVRALEESNYELEGKIKEWYEKHGNSHQGEPRDYSKYYKTIDDLKNQILNLTTDNANILLQIDNARLAADDFRLKYENEVALRQSVEADINGLRRVLDELTLTKADLEMQIESLTEELAYLKKNHEEEMKDLRNVSTGDVNVEMNAAPGVDLTQLLNNMRSQYEQLAEQNRKDAEAWFNEKSKELTTEIDNNIEQISSYKSEITELRRNVQALEIELQSQLALKQSLEASLAETEGR…	2312	3048	1	1	1	631.801	2	-0.0016	451	464	0	83.13	7e-07	R	SLLEGEGSSGGGGR	G						File: ~Z:\CORE\RAW_DATA_2021_QE\P910_Sigrun_Lange\P910_S_EV.raw~; SpectrumID: ~3276~; PrecursorID: ~0~; scans: ~6216~
6	1::sp|cRAP039|P13645|K1C10_HUMAN	Keratin, type I cytoskeletal 10 OS=Homo sapiens GN=KRT10 PE=1 SV=6	2311	58	2.8e-227	59020	119	93	33	31	59.8	5.13	MSVRYSSSKHYSSSRSGGGGGGGGCGGGGGVSSLRISSSKGSLGGGFSSGGFSGGSFSRGSSGGGCFGGSSGGYGGLGGFGGGSFRGSYGSSSFGGSYGGIFGGGSFGGGSFGGGSFGGGGFGGGGFGGGFGGGFGGDGGLLSGNEKVTMQNLNDRLASYLDKVRALEESNYELEGKIKEWYEKHGNSHQGEPRDYSKYYKTIDDLKNQILNLTTDNANILLQIDNARLAADDFRLKYENEVALRQSVEADINGLRRVLDELTLTKADLEMQIESLTEELAYLKKNHEEEMKDLRNVSTGDVNVEMNAAPGVDLTQLLNNMRSQYEQLAEQNRKDAEAWFNEKSKELTTEIDNNIEQISSYKSEITELRRNVQALEIELQSQLALKQSLEASLAETEGR…	2568	1871	1	1	1	434.202	3	-0.002	286	295	1	35.24	0.026	K	NHEEEMKDLR	N						File: ~Z:\CORE\RAW_DATA_2021_QE\P910_Sigrun_Lange\P910_S_EV.raw~; SpectrumID: ~2034~; PrecursorID: ~0~; scans: ~4640~
6	1::sp|cRAP039|P13645|K1C10_HUMAN	Keratin, type I cytoskeletal 10 OS=Homo sapiens GN=KRT10 PE=1 SV=6	2311	58	2.8e-227	59020	119	93	33	31	59.8	5.13	MSVRYSSSKHYSSSRSGGGGGGGGCGGGGGVSSLRISSSKGSLGGGFSSGGFSGGSFSRGSSGGGCFGGSSGGYGGLGGFGGGSFRGSYGSSSFGGSYGGIFGGGSFGGGSFGGGSFGGGGFGGGGFGGGFGGGFGGDGGLLSGNEKVTMQNLNDRLASYLDKVRALEESNYELEGKIKEWYEKHGNSHQGEPRDYSKYYKTIDDLKNQILNLTTDNANILLQIDNARLAADDFRLKYENEVALRQSVEADINGLRRVLDELTLTKADLEMQIESLTEELAYLKKNHEEEMKDLRNVSTGDVNVEMNAAPGVDLTQLLNNMRSQYEQLAEQNRKDAEAWFNEKSKELTTEIDNNIEQISSYKSEITELRRNVQALEIELQSQLALKQSLEASLAETEGR…	2574	1726	1	1	1	434.535	3	0.0123	286	295	1	22.29	0.48	K	NHEEEMKDLR	N		Deamidated (NQ)	0.1000000000.0			File: ~Z:\CORE\RAW_DATA_2021_QE\P910_Sigrun_Lange\P910_S_EV.raw~; SpectrumID: ~1857~; PrecursorID: ~0~; scans: ~4400~
6	1::sp|cRAP039|P13645|K1C10_HUMAN	Keratin, type I cytoskeletal 10 OS=Homo sapiens GN=KRT10 PE=1 SV=6	2311	58	2.8e-227	59020	119	93	33	31	59.8	5.13	MSVRYSSSKHYSSSRSGGGGGGGGCGGGGGVSSLRISSSKGSLGGGFSSGGFSGGSFSRGSSGGGCFGGSSGGYGGLGGFGGGSFRGSYGSSSFGGSYGGIFGGGSFGGGSFGGGSFGGGGFGGGGFGGGFGGGFGGDGGLLSGNEKVTMQNLNDRLASYLDKVRALEESNYELEGKIKEWYEKHGNSHQGEPRDYSKYYKTIDDLKNQILNLTTDNANILLQIDNARLAADDFRLKYENEVALRQSVEADINGLRRVLDELTLTKADLEMQIESLTEELAYLKKNHEEEMKDLRNVSTGDVNVEMNAAPGVDLTQLLNNMRSQYEQLAEQNRKDAEAWFNEKSKELTTEIDNNIEQISSYKSEITELRRNVQALEIELQSQLALKQSLEASLAETEGR…	2665	1033	1	1	1	439.534	3	-0.0018	286	295	1	25.07	0.24	K	NHEEEMKDLR	N		Oxidation (M)	0.0000030000.0			File: ~Z:\CORE\RAW_DATA_2021_QE\P910_Sigrun_Lange\P910_S_EV.raw~; SpectrumID: ~1058~; PrecursorID: ~0~; scans: ~3423~
6	1::sp|cRAP039|P13645|K1C10_HUMAN	Keratin, type I cytoskeletal 10 OS=Homo sapiens GN=KRT10 PE=1 SV=6	2311	58	2.8e-227	59020	119	93	33	31	59.8	5.13	MSVRYSSSKHYSSSRSGGGGGGGGCGGGGGVSSLRISSSKGSLGGGFSSGGFSGGSFSRGSSGGGCFGGSSGGYGGLGGFGGGSFRGSYGSSSFGGSYGGIFGGGSFGGGSFGGGSFGGGGFGGGGFGGGFGGGFGGDGGLLSGNEKVTMQNLNDRLASYLDKVRALEESNYELEGKIKEWYEKHGNSHQGEPRDYSKYYKTIDDLKNQILNLTTDNANILLQIDNARLAADDFRLKYENEVALRQSVEADINGLRRVLDELTLTKADLEMQIESLTEELAYLKKNHEEEMKDLRNVSTGDVNVEMNAAPGVDLTQLLNNMRSQYEQLAEQNRKDAEAWFNEKSKELTTEIDNNIEQISSYKSEITELRRNVQALEIELQSQLALKQSLEASLAETEGR…	2844	3614	1	1	0	679.362	2	-0.0008	246	257	1	53.86	0.0007	R	QSVEADINGLRR	V						File: ~Z:\CORE\RAW_DATA_2021_QE\P910_Sigrun_Lange\P910_S_EV.raw~; SpectrumID: ~3846~; PrecursorID: ~0~; scans: ~6879~
6	1::sp|cRAP039|P13645|K1C10_HUMAN	Keratin, type I cytoskeletal 10 OS=Homo sapiens GN=KRT10 PE=1 SV=6	2311	58	2.8e-227	59020	119	93	33	31	59.8	5.13	MSVRYSSSKHYSSSRSGGGGGGGGCGGGGGVSSLRISSSKGSLGGGFSSGGFSGGSFSRGSSGGGCFGGSSGGYGGLGGFGGGSFRGSYGSSSFGGSYGGIFGGGSFGGGSFGGGSFGGGGFGGGGFGGGFGGGFGGDGGLLSGNEKVTMQNLNDRLASYLDKVRALEESNYELEGKIKEWYEKHGNSHQGEPRDYSKYYKTIDDLKNQILNLTTDNANILLQIDNARLAADDFRLKYENEVALRQSVEADINGLRRVLDELTLTKADLEMQIESLTEELAYLKKNHEEEMKDLRNVSTGDVNVEMNAAPGVDLTQLLNNMRSQYEQLAEQNRKDAEAWFNEKSKELTTEIDNNIEQISSYKSEITELRRNVQALEIELQSQLALKQSLEASLAETEGR…	2845	3591	1	1	0	453.244	3	-0.0003	246	257	1	35.4	0.05	R	QSVEADINGLRR	V						File: ~Z:\CORE\RAW_DATA_2021_QE\P910_Sigrun_Lange\P910_S_EV.raw~; SpectrumID: ~3823~; PrecursorID: ~0~; scans: ~6853~
6	1::sp|cRAP039|P13645|K1C10_HUMAN	Keratin, type I cytoskeletal 10 OS=Homo sapiens GN=KRT10 PE=1 SV=6	2311	58	2.8e-227	59020	119	93	33	31	59.8	5.13	MSVRYSSSKHYSSSRSGGGGGGGGCGGGGGVSSLRISSSKGSLGGGFSSGGFSGGSFSRGSSGGGCFGGSSGGYGGLGGFGGGSFRGSYGSSSFGGSYGGIFGGGSFGGGSFGGGSFGGGGFGGGGFGGGFGGGFGGDGGLLSGNEKVTMQNLNDRLASYLDKVRALEESNYELEGKIKEWYEKHGNSHQGEPRDYSKYYKTIDDLKNQILNLTTDNANILLQIDNARLAADDFRLKYENEVALRQSVEADINGLRRVLDELTLTKADLEMQIESLTEELAYLKKNHEEEMKDLRNVSTGDVNVEMNAAPGVDLTQLLNNMRSQYEQLAEQNRKDAEAWFNEKSKELTTEIDNNIEQISSYKSEITELRRNVQALEIELQSQLALKQSLEASLAETEGR…	2850	3138	1	1	0	453.572	3	-0.001	246	257	1	40.58	0.016	R	QSVEADINGLRR	V		Deamidated (NQ)	0.000000010000.0			File: ~Z:\CORE\RAW_DATA_2021_QE\P910_Sigrun_Lange\P910_S_EV.raw~; SpectrumID: ~3366~; PrecursorID: ~0~; scans: ~6322~
6	1::sp|cRAP039|P13645|K1C10_HUMAN	Keratin, type I cytoskeletal 10 OS=Homo sapiens GN=KRT10 PE=1 SV=6	2311	58	2.8e-227	59020	119	93	33	31	59.8	5.13	MSVRYSSSKHYSSSRSGGGGGGGGCGGGGGVSSLRISSSKGSLGGGFSSGGFSGGSFSRGSSGGGCFGGSSGGYGGLGGFGGGSFRGSYGSSSFGGSYGGIFGGGSFGGGSFGGGSFGGGGFGGGGFGGGFGGGFGGDGGLLSGNEKVTMQNLNDRLASYLDKVRALEESNYELEGKIKEWYEKHGNSHQGEPRDYSKYYKTIDDLKNQILNLTTDNANILLQIDNARLAADDFRLKYENEVALRQSVEADINGLRRVLDELTLTKADLEMQIESLTEELAYLKKNHEEEMKDLRNVSTGDVNVEMNAAPGVDLTQLLNNMRSQYEQLAEQNRKDAEAWFNEKSKELTTEIDNNIEQISSYKSEITELRRNVQALEIELQSQLALKQSLEASLAETEGR…	2851	3143	1	1	0	679.855	2	-0.0005	246	257	1	22.63	1	R	QSVEADINGLRR	V		Deamidated (NQ)	0.000000010000.0			File: ~Z:\CORE\RAW_DATA_2021_QE\P910_Sigrun_Lange\P910_S_EV.raw~; SpectrumID: ~3371~; PrecursorID: ~0~; scans: ~6327~
6	1::sp|cRAP039|P13645|K1C10_HUMAN	Keratin, type I cytoskeletal 10 OS=Homo sapiens GN=KRT10 PE=1 SV=6	2311	58	2.8e-227	59020	119	93	33	31	59.8	5.13	MSVRYSSSKHYSSSRSGGGGGGGGCGGGGGVSSLRISSSKGSLGGGFSSGGFSGGSFSRGSSGGGCFGGSSGGYGGLGGFGGGSFRGSYGSSSFGGSYGGIFGGGSFGGGSFGGGSFGGGGFGGGGFGGGFGGGFGGDGGLLSGNEKVTMQNLNDRLASYLDKVRALEESNYELEGKIKEWYEKHGNSHQGEPRDYSKYYKTIDDLKNQILNLTTDNANILLQIDNARLAADDFRLKYENEVALRQSVEADINGLRRVLDELTLTKADLEMQIESLTEELAYLKKNHEEEMKDLRNVSTGDVNVEMNAAPGVDLTQLLNNMRSQYEQLAEQNRKDAEAWFNEKSKELTTEIDNNIEQISSYKSEITELRRNVQALEIELQSQLALKQSLEASLAETEGR…	2889	3105	1	1	1	683.322	2	-0.002	323	333	0	63.68	6.8e-05	R	SQYEQLAEQNR	K						File: ~Z:\CORE\RAW_DATA_2021_QE\P910_Sigrun_Lange\P910_S_EV.raw~; SpectrumID: ~3333~; PrecursorID: ~0~; scans: ~6285~
6	1::sp|cRAP039|P13645|K1C10_HUMAN	Keratin, type I cytoskeletal 10 OS=Homo sapiens GN=KRT10 PE=1 SV=6	2311	58	2.8e-227	59020	119	93	33	31	59.8	5.13	MSVRYSSSKHYSSSRSGGGGGGGGCGGGGGVSSLRISSSKGSLGGGFSSGGFSGGSFSRGSSGGGCFGGSSGGYGGLGGFGGGSFRGSYGSSSFGGSYGGIFGGGSFGGGSFGGGSFGGGGFGGGGFGGGFGGGFGGDGGLLSGNEKVTMQNLNDRLASYLDKVRALEESNYELEGKIKEWYEKHGNSHQGEPRDYSKYYKTIDDLKNQILNLTTDNANILLQIDNARLAADDFRLKYENEVALRQSVEADINGLRRVLDELTLTKADLEMQIESLTEELAYLKKNHEEEMKDLRNVSTGDVNVEMNAAPGVDLTQLLNNMRSQYEQLAEQNRKDAEAWFNEKSKELTTEIDNNIEQISSYKSEITELRRNVQALEIELQSQLALKQSLEASLAETEGR…	2890	3016	1	1	1	455.884	3	-0.0015	323	333	0	32.67	0.083	R	SQYEQLAEQNR	K						File: ~Z:\CORE\RAW_DATA_2021_QE\P910_Sigrun_Lange\P910_S_EV.raw~; SpectrumID: ~3244~; PrecursorID: ~0~; scans: ~6179~
6	1::sp|cRAP039|P13645|K1C10_HUMAN	Keratin, type I cytoskeletal 10 OS=Homo sapiens GN=KRT10 PE=1 SV=6	2311	58	2.8e-227	59020	119	93	33	31	59.8	5.13	MSVRYSSSKHYSSSRSGGGGGGGGCGGGGGVSSLRISSSKGSLGGGFSSGGFSGGSFSRGSSGGGCFGGSSGGYGGLGGFGGGSFRGSYGSSSFGGSYGGIFGGGSFGGGSFGGGSFGGGGFGGGGFGGGFGGGFGGDGGLLSGNEKVTMQNLNDRLASYLDKVRALEESNYELEGKIKEWYEKHGNSHQGEPRDYSKYYKTIDDLKNQILNLTTDNANILLQIDNARLAADDFRLKYENEVALRQSVEADINGLRRVLDELTLTKADLEMQIESLTEELAYLKKNHEEEMKDLRNVSTGDVNVEMNAAPGVDLTQLLNNMRSQYEQLAEQNRKDAEAWFNEKSKELTTEIDNNIEQISSYKSEITELRRNVQALEIELQSQLALKQSLEASLAETEGR…	2894	3000	1	1	1	683.824	2	0.0175	323	333	0	54.33	0.00062	R	SQYEQLAEQNR	K		Deamidated (NQ)	0.00001000000.0			File: ~Z:\CORE\RAW_DATA_2021_QE\P910_Sigrun_Lange\P910_S_EV.raw~; SpectrumID: ~3227~; PrecursorID: ~0~; scans: ~6158~
6	1::sp|cRAP039|P13645|K1C10_HUMAN	Keratin, type I cytoskeletal 10 OS=Homo sapiens GN=KRT10 PE=1 SV=6	2311	58	2.8e-227	59020	119	93	33	31	59.8	5.13	MSVRYSSSKHYSSSRSGGGGGGGGCGGGGGVSSLRISSSKGSLGGGFSSGGFSGGSFSRGSSGGGCFGGSSGGYGGLGGFGGGSFRGSYGSSSFGGSYGGIFGGGSFGGGSFGGGSFGGGGFGGGGFGGGFGGGFGGDGGLLSGNEKVTMQNLNDRLASYLDKVRALEESNYELEGKIKEWYEKHGNSHQGEPRDYSKYYKTIDDLKNQILNLTTDNANILLQIDNARLAADDFRLKYENEVALRQSVEADINGLRRVLDELTLTKADLEMQIESLTEELAYLKKNHEEEMKDLRNVSTGDVNVEMNAAPGVDLTQLLNNMRSQYEQLAEQNRKDAEAWFNEKSKELTTEIDNNIEQISSYKSEITELRRNVQALEIELQSQLALKQSLEASLAETEGR…	2991	3817	1	1	1	691.326	2	-0.0027	166	177	0	84.78	4.5e-07	R	ALEESNYELEGK	I						File: ~Z:\CORE\RAW_DATA_2021_QE\P910_Sigrun_Lange\P910_S_EV.raw~; SpectrumID: ~4050~; PrecursorID: ~0~; scans: ~7150~
6	1::sp|cRAP039|P13645|K1C10_HUMAN	Keratin, type I cytoskeletal 10 OS=Homo sapiens GN=KRT10 PE=1 SV=6	2311	58	2.8e-227	59020	119	93	33	31	59.8	5.13	MSVRYSSSKHYSSSRSGGGGGGGGCGGGGGVSSLRISSSKGSLGGGFSSGGFSGGSFSRGSSGGGCFGGSSGGYGGLGGFGGGSFRGSYGSSSFGGSYGGIFGGGSFGGGSFGGGSFGGGGFGGGGFGGGFGGGFGGDGGLLSGNEKVTMQNLNDRLASYLDKVRALEESNYELEGKIKEWYEKHGNSHQGEPRDYSKYYKTIDDLKNQILNLTTDNANILLQIDNARLAADDFRLKYENEVALRQSVEADINGLRRVLDELTLTKADLEMQIESLTEELAYLKKNHEEEMKDLRNVSTGDVNVEMNAAPGVDLTQLLNNMRSQYEQLAEQNRKDAEAWFNEKSKELTTEIDNNIEQISSYKSEITELRRNVQALEIELQSQLALKQSLEASLAETEGR…	3021	4596	1	1	1	695.842	2	-0.0046	387	399	0	98.4	3e-08	K	QSLEASLAETEGR	Y						File: ~Z:\CORE\RAW_DATA_2021_QE\P910_Sigrun_Lange\P910_S_EV.raw~; SpectrumID: ~4831~; PrecursorID: ~0~; scans: ~8041~
6	1::sp|cRAP039|P13645|K1C10_HUMAN	Keratin, type I cytoskeletal 10 OS=Homo sapiens GN=KRT10 PE=1 SV=6	2311	58	2.8e-227	59020	119	93	33	31	59.8	5.13	MSVRYSSSKHYSSSRSGGGGGGGGCGGGGGVSSLRISSSKGSLGGGFSSGGFSGGSFSRGSSGGGCFGGSSGGYGGLGGFGGGSFRGSYGSSSFGGSYGGIFGGGSFGGGSFGGGSFGGGGFGGGGFGGGFGGGFGGDGGLLSGNEKVTMQNLNDRLASYLDKVRALEESNYELEGKIKEWYEKHGNSHQGEPRDYSKYYKTIDDLKNQILNLTTDNANILLQIDNARLAADDFRLKYENEVALRQSVEADINGLRRVLDELTLTKADLEMQIESLTEELAYLKKNHEEEMKDLRNVSTGDVNVEMNAAPGVDLTQLLNNMRSQYEQLAEQNRKDAEAWFNEKSKELTTEIDNNIEQISSYKSEITELRRNVQALEIELQSQLALKQSLEASLAETEGR…	3221	3896	1	1	1	717.888	2	-0.002	440	450	1	83.22	6.6e-07	K	IRLENEIQTYR	S						File: ~Z:\CORE\RAW_DATA_2021_QE\P910_Sigrun_Lange\P910_S_EV.raw~; SpectrumID: ~4129~; PrecursorID: ~0~; scans: ~7244~
6	1::sp|cRAP039|P13645|K1C10_HUMAN	Keratin, type I cytoskeletal 10 OS=Homo sapiens GN=KRT10 PE=1 SV=6	2311	58	2.8e-227	59020	119	93	33	31	59.8	5.13	MSVRYSSSKHYSSSRSGGGGGGGGCGGGGGVSSLRISSSKGSLGGGFSSGGFSGGSFSRGSSGGGCFGGSSGGYGGLGGFGGGSFRGSYGSSSFGGSYGGIFGGGSFGGGSFGGGSFGGGGFGGGGFGGGFGGGFGGDGGLLSGNEKVTMQNLNDRLASYLDKVRALEESNYELEGKIKEWYEKHGNSHQGEPRDYSKYYKTIDDLKNQILNLTTDNANILLQIDNARLAADDFRLKYENEVALRQSVEADINGLRRVLDELTLTKADLEMQIESLTEELAYLKKNHEEEMKDLRNVSTGDVNVEMNAAPGVDLTQLLNNMRSQYEQLAEQNRKDAEAWFNEKSKELTTEIDNNIEQISSYKSEITELRRNVQALEIELQSQLALKQSLEASLAETEGR…	3224	3895	1	1	1	478.928	3	-0.0003	440	450	1	42.41	0.0075	K	IRLENEIQTYR	S						File: ~Z:\CORE\RAW_DATA_2021_QE\P910_Sigrun_Lange\P910_S_EV.raw~; SpectrumID: ~4128~; PrecursorID: ~0~; scans: ~7243~
6	1::sp|cRAP039|P13645|K1C10_HUMAN	Keratin, type I cytoskeletal 10 OS=Homo sapiens GN=KRT10 PE=1 SV=6	2311	58	2.8e-227	59020	119	93	33	31	59.8	5.13	MSVRYSSSKHYSSSRSGGGGGGGGCGGGGGVSSLRISSSKGSLGGGFSSGGFSGGSFSRGSSGGGCFGGSSGGYGGLGGFGGGSFRGSYGSSSFGGSYGGIFGGGSFGGGSFGGGSFGGGGFGGGGFGGGFGGGFGGDGGLLSGNEKVTMQNLNDRLASYLDKVRALEESNYELEGKIKEWYEKHGNSHQGEPRDYSKYYKTIDDLKNQILNLTTDNANILLQIDNARLAADDFRLKYENEVALRQSVEADINGLRRVLDELTLTKADLEMQIESLTEELAYLKKNHEEEMKDLRNVSTGDVNVEMNAAPGVDLTQLLNNMRSQYEQLAEQNRKDAEAWFNEKSKELTTEIDNNIEQISSYKSEITELRRNVQALEIELQSQLALKQSLEASLAETEGR…	3535	2335	1	1	1	747.368	2	-0.0059	323	334	1	52.98	0.00098	R	SQYEQLAEQNRK	D						File: ~Z:\CORE\RAW_DATA_2021_QE\P910_Sigrun_Lange\P910_S_EV.raw~; SpectrumID: ~2539~; PrecursorID: ~0~; scans: ~5294~
6	1::sp|cRAP039|P13645|K1C10_HUMAN	Keratin, type I cytoskeletal 10 OS=Homo sapiens GN=KRT10 PE=1 SV=6	2311	58	2.8e-227	59020	119	93	33	31	59.8	5.13	MSVRYSSSKHYSSSRSGGGGGGGGCGGGGGVSSLRISSSKGSLGGGFSSGGFSGGSFSRGSSGGGCFGGSSGGYGGLGGFGGGSFRGSYGSSSFGGSYGGIFGGGSFGGGSFGGGSFGGGGFGGGGFGGGFGGGFGGDGGLLSGNEKVTMQNLNDRLASYLDKVRALEESNYELEGKIKEWYEKHGNSHQGEPRDYSKYYKTIDDLKNQILNLTTDNANILLQIDNARLAADDFRLKYENEVALRQSVEADINGLRRVLDELTLTKADLEMQIESLTEELAYLKKNHEEEMKDLRNVSTGDVNVEMNAAPGVDLTQLLNNMRSQYEQLAEQNRKDAEAWFNEKSKELTTEIDNNIEQISSYKSEITELRRNVQALEIELQSQLALKQSLEASLAETEGR…	3540	2415	1	1	1	498.583	3	-0.0005	323	334	1	46.14	0.0051	R	SQYEQLAEQNRK	D						File: ~Z:\CORE\RAW_DATA_2021_QE\P910_Sigrun_Lange\P910_S_EV.raw~; SpectrumID: ~2626~; PrecursorID: ~0~; scans: ~5405~
6	1::sp|cRAP039|P13645|K1C10_HUMAN	Keratin, type I cytoskeletal 10 OS=Homo sapiens GN=KRT10 PE=1 SV=6	2311	58	2.8e-227	59020	119	93	33	31	59.8	5.13	MSVRYSSSKHYSSSRSGGGGGGGGCGGGGGVSSLRISSSKGSLGGGFSSGGFSGGSFSRGSSGGGCFGGSSGGYGGLGGFGGGSFRGSYGSSSFGGSYGGIFGGGSFGGGSFGGGSFGGGGFGGGGFGGGFGGGFGGDGGLLSGNEKVTMQNLNDRLASYLDKVRALEESNYELEGKIKEWYEKHGNSHQGEPRDYSKYYKTIDDLKNQILNLTTDNANILLQIDNARLAADDFRLKYENEVALRQSVEADINGLRRVLDELTLTKADLEMQIESLTEELAYLKKNHEEEMKDLRNVSTGDVNVEMNAAPGVDLTQLLNNMRSQYEQLAEQNRKDAEAWFNEKSKELTTEIDNNIEQISSYKSEITELRRNVQALEIELQSQLALKQSLEASLAETEGR…	3885	2258	1	1	1	775.34	2	-0.0046	16	35	0	77.71	1.4e-06	R	SGGGGGGGGCGGGGGVSSLR	I						File: ~Z:\CORE\RAW_DATA_2021_QE\P910_Sigrun_Lange\P910_S_EV.raw~; SpectrumID: ~2460~; PrecursorID: ~0~; scans: ~5192~
6	1::sp|cRAP039|P13645|K1C10_HUMAN	Keratin, type I cytoskeletal 10 OS=Homo sapiens GN=KRT10 PE=1 SV=6	2311	58	2.8e-227	59020	119	93	33	31	59.8	5.13	MSVRYSSSKHYSSSRSGGGGGGGGCGGGGGVSSLRISSSKGSLGGGFSSGGFSGGSFSRGSSGGGCFGGSSGGYGGLGGFGGGSFRGSYGSSSFGGSYGGIFGGGSFGGGSFGGGSFGGGGFGGGGFGGGFGGGFGGDGGLLSGNEKVTMQNLNDRLASYLDKVRALEESNYELEGKIKEWYEKHGNSHQGEPRDYSKYYKTIDDLKNQILNLTTDNANILLQIDNARLAADDFRLKYENEVALRQSVEADINGLRRVLDELTLTKADLEMQIESLTEELAYLKKNHEEEMKDLRNVSTGDVNVEMNAAPGVDLTQLLNNMRSQYEQLAEQNRKDAEAWFNEKSKELTTEIDNNIEQISSYKSEITELRRNVQALEIELQSQLALKQSLEASLAETEGR…	4463	5888	1	1	1	854.388	2	-0.0028	41	59	0	115.65	3.7e-10	K	GSLGGGFSSGGFSGGSFSR	G						File: ~Z:\CORE\RAW_DATA_2021_QE\P910_Sigrun_Lange\P910_S_EV.raw~; SpectrumID: ~6127~; PrecursorID: ~0~; scans: ~9431~
6	1::sp|cRAP039|P13645|K1C10_HUMAN	Keratin, type I cytoskeletal 10 OS=Homo sapiens GN=KRT10 PE=1 SV=6	2311	58	2.8e-227	59020	119	93	33	31	59.8	5.13	MSVRYSSSKHYSSSRSGGGGGGGGCGGGGGVSSLRISSSKGSLGGGFSSGGFSGGSFSRGSSGGGCFGGSSGGYGGLGGFGGGSFRGSYGSSSFGGSYGGIFGGGSFGGGSFGGGSFGGGGFGGGGFGGGFGGGFGGDGGLLSGNEKVTMQNLNDRLASYLDKVRALEESNYELEGKIKEWYEKHGNSHQGEPRDYSKYYKTIDDLKNQILNLTTDNANILLQIDNARLAADDFRLKYENEVALRQSVEADINGLRRVLDELTLTKADLEMQIESLTEELAYLKKNHEEEMKDLRNVSTGDVNVEMNAAPGVDLTQLLNNMRSQYEQLAEQNRKDAEAWFNEKSKELTTEIDNNIEQISSYKSEITELRRNVQALEIELQSQLALKQSLEASLAETEGR…	5556	7115	1	1	1	998.987	2	-0.0044	346	362	0	95.08	6.3e-08	K	ELTTEIDNNIEQISSYK	S						File: ~Z:\CORE\RAW_DATA_2021_QE\P910_Sigrun_Lange\P910_S_EV.raw~; SpectrumID: ~7356~; PrecursorID: ~0~; scans: ~10749~
6	1::sp|cRAP039|P13645|K1C10_HUMAN	Keratin, type I cytoskeletal 10 OS=Homo sapiens GN=KRT10 PE=1 SV=6	2311	58	2.8e-227	59020	119	93	33	31	59.8	5.13	MSVRYSSSKHYSSSRSGGGGGGGGCGGGGGVSSLRISSSKGSLGGGFSSGGFSGGSFSRGSSGGGCFGGSSGGYGGLGGFGGGSFRGSYGSSSFGGSYGGIFGGGSFGGGSFGGGSFGGGGFGGGGFGGGFGGGFGGDGGLLSGNEKVTMQNLNDRLASYLDKVRALEESNYELEGKIKEWYEKHGNSHQGEPRDYSKYYKTIDDLKNQILNLTTDNANILLQIDNARLAADDFRLKYENEVALRQSVEADINGLRRVLDELTLTKADLEMQIESLTEELAYLKKNHEEEMKDLRNVSTGDVNVEMNAAPGVDLTQLLNNMRSQYEQLAEQNRKDAEAWFNEKSKELTTEIDNNIEQISSYKSEITELRRNVQALEIELQSQLALKQSLEASLAETEGR…	5557	7117	1	1	1	666.328	3	-0.0016	346	362	0	68.86	2.6e-05	K	ELTTEIDNNIEQISSYK	S						File: ~Z:\CORE\RAW_DATA_2021_QE\P910_Sigrun_Lange\P910_S_EV.raw~; SpectrumID: ~7358~; PrecursorID: ~0~; scans: ~10751~
6	1::sp|cRAP039|P13645|K1C10_HUMAN	Keratin, type I cytoskeletal 10 OS=Homo sapiens GN=KRT10 PE=1 SV=6	2311	58	2.8e-227	59020	119	93	33	31	59.8	5.13	MSVRYSSSKHYSSSRSGGGGGGGGCGGGGGVSSLRISSSKGSLGGGFSSGGFSGGSFSRGSSGGGCFGGSSGGYGGLGGFGGGSFRGSYGSSSFGGSYGGIFGGGSFGGGSFGGGSFGGGGFGGGGFGGGFGGGFGGDGGLLSGNEKVTMQNLNDRLASYLDKVRALEESNYELEGKIKEWYEKHGNSHQGEPRDYSKYYKTIDDLKNQILNLTTDNANILLQIDNARLAADDFRLKYENEVALRQSVEADINGLRRVLDELTLTKADLEMQIESLTEELAYLKKNHEEEMKDLRNVSTGDVNVEMNAAPGVDLTQLLNNMRSQYEQLAEQNRKDAEAWFNEKSKELTTEIDNNIEQISSYKSEITELRRNVQALEIELQSQLALKQSLEASLAETEGR…	5559	6484	1	1	1	999.479	2	-0.0037	346	362	0	90.42	1.7e-07	K	ELTTEIDNNIEQISSYK	S		Deamidated (NQ)	0.00000001000000000.0			File: ~Z:\CORE\RAW_DATA_2021_QE\P910_Sigrun_Lange\P910_S_EV.raw~; SpectrumID: ~6723~; PrecursorID: ~0~; scans: ~10080~
6	1::sp|cRAP039|P13645|K1C10_HUMAN	Keratin, type I cytoskeletal 10 OS=Homo sapiens GN=KRT10 PE=1 SV=6	2311	58	2.8e-227	59020	119	93	33	31	59.8	5.13	MSVRYSSSKHYSSSRSGGGGGGGGCGGGGGVSSLRISSSKGSLGGGFSSGGFSGGSFSRGSSGGGCFGGSSGGYGGLGGFGGGSFRGSYGSSSFGGSYGGIFGGGSFGGGSFGGGSFGGGGFGGGGFGGGFGGGFGGDGGLLSGNEKVTMQNLNDRLASYLDKVRALEESNYELEGKIKEWYEKHGNSHQGEPRDYSKYYKTIDDLKNQILNLTTDNANILLQIDNARLAADDFRLKYENEVALRQSVEADINGLRRVLDELTLTKADLEMQIESLTEELAYLKKNHEEEMKDLRNVSTGDVNVEMNAAPGVDLTQLLNNMRSQYEQLAEQNRKDAEAWFNEKSKELTTEIDNNIEQISSYKSEITELRRNVQALEIELQSQLALKQSLEASLAETEGR…	5766	6560	1	1	1	1041.98	2	-0.0053	423	439	0	173.1	8.6e-16	R	AETECQNTEYQQLLDIK	I						File: ~Z:\CORE\RAW_DATA_2021_QE\P910_Sigrun_Lange\P910_S_EV.raw~; SpectrumID: ~6799~; PrecursorID: ~0~; scans: ~10160~
6	1::sp|cRAP039|P13645|K1C10_HUMAN	Keratin, type I cytoskeletal 10 OS=Homo sapiens GN=KRT10 PE=1 SV=6	2311	58	2.8e-227	59020	119	93	33	31	59.8	5.13	MSVRYSSSKHYSSSRSGGGGGGGGCGGGGGVSSLRISSSKGSLGGGFSSGGFSGGSFSRGSSGGGCFGGSSGGYGGLGGFGGGSFRGSYGSSSFGGSYGGIFGGGSFGGGSFGGGSFGGGGFGGGGFGGGFGGGFGGDGGLLSGNEKVTMQNLNDRLASYLDKVRALEESNYELEGKIKEWYEKHGNSHQGEPRDYSKYYKTIDDLKNQILNLTTDNANILLQIDNARLAADDFRLKYENEVALRQSVEADINGLRRVLDELTLTKADLEMQIESLTEELAYLKKNHEEEMKDLRNVSTGDVNVEMNAAPGVDLTQLLNNMRSQYEQLAEQNRKDAEAWFNEKSKELTTEIDNNIEQISSYKSEITELRRNVQALEIELQSQLALKQSLEASLAETEGR…	5767	6559	1	1	1	694.992	3	-0.0033	423	439	0	81.95	1.2e-06	R	AETECQNTEYQQLLDIK	I						File: ~Z:\CORE\RAW_DATA_2021_QE\P910_Sigrun_Lange\P910_S_EV.raw~; SpectrumID: ~6798~; PrecursorID: ~0~; scans: ~10159~
6	1::sp|cRAP039|P13645|K1C10_HUMAN	Keratin, type I cytoskeletal 10 OS=Homo sapiens GN=KRT10 PE=1 SV=6	2311	58	2.8e-227	59020	119	93	33	31	59.8	5.13	MSVRYSSSKHYSSSRSGGGGGGGGCGGGGGVSSLRISSSKGSLGGGFSSGGFSGGSFSRGSSGGGCFGGSSGGYGGLGGFGGGSFRGSYGSSSFGGSYGGIFGGGSFGGGSFGGGSFGGGGFGGGGFGGGFGGGFGGDGGLLSGNEKVTMQNLNDRLASYLDKVRALEESNYELEGKIKEWYEKHGNSHQGEPRDYSKYYKTIDDLKNQILNLTTDNANILLQIDNARLAADDFRLKYENEVALRQSVEADINGLRRVLDELTLTKADLEMQIESLTEELAYLKKNHEEEMKDLRNVSTGDVNVEMNAAPGVDLTQLLNNMRSQYEQLAEQNRKDAEAWFNEKSKELTTEIDNNIEQISSYKSEITELRRNVQALEIELQSQLALKQSLEASLAETEGR…	5771	6710	1	1	1	1042.48	2	0.0132	423	439	0	85.39	5.1e-07	R	AETECQNTEYQQLLDIK	I		Deamidated (NQ)	0.00000000001000000.0			File: ~Z:\CORE\RAW_DATA_2021_QE\P910_Sigrun_Lange\P910_S_EV.raw~; SpectrumID: ~6949~; PrecursorID: ~0~; scans: ~10317~
6	1::sp|cRAP039|P13645|K1C10_HUMAN	Keratin, type I cytoskeletal 10 OS=Homo sapiens GN=KRT10 PE=1 SV=6	2311	58	2.8e-227	59020	119	93	33	31	59.8	5.13	MSVRYSSSKHYSSSRSGGGGGGGGCGGGGGVSSLRISSSKGSLGGGFSSGGFSGGSFSRGSSGGGCFGGSSGGYGGLGGFGGGSFRGSYGSSSFGGSYGGIFGGGSFGGGSFGGGSFGGGGFGGGGFGGGFGGGFGGDGGLLSGNEKVTMQNLNDRLASYLDKVRALEESNYELEGKIKEWYEKHGNSHQGEPRDYSKYYKTIDDLKNQILNLTTDNANILLQIDNARLAADDFRLKYENEVALRQSVEADINGLRRVLDELTLTKADLEMQIESLTEELAYLKKNHEEEMKDLRNVSTGDVNVEMNAAPGVDLTQLLNNMRSQYEQLAEQNRKDAEAWFNEKSKELTTEIDNNIEQISSYKSEITELRRNVQALEIELQSQLALKQSLEASLAETEGR…	6172	5992	1	1	1	738.037	3	-0.002	344	362	1	112.15	1.3e-09	K	SKELTTEIDNNIEQISSYK	S						File: ~Z:\CORE\RAW_DATA_2021_QE\P910_Sigrun_Lange\P910_S_EV.raw~; SpectrumID: ~6231~; PrecursorID: ~0~; scans: ~9544~
6	1::sp|cRAP039|P13645|K1C10_HUMAN	Keratin, type I cytoskeletal 10 OS=Homo sapiens GN=KRT10 PE=1 SV=6	2311	58	2.8e-227	59020	119	93	33	31	59.8	5.13	MSVRYSSSKHYSSSRSGGGGGGGGCGGGGGVSSLRISSSKGSLGGGFSSGGFSGGSFSRGSSGGGCFGGSSGGYGGLGGFGGGSFRGSYGSSSFGGSYGGIFGGGSFGGGSFGGGSFGGGGFGGGGFGGGFGGGFGGDGGLLSGNEKVTMQNLNDRLASYLDKVRALEESNYELEGKIKEWYEKHGNSHQGEPRDYSKYYKTIDDLKNQILNLTTDNANILLQIDNARLAADDFRLKYENEVALRQSVEADINGLRRVLDELTLTKADLEMQIESLTEELAYLKKNHEEEMKDLRNVSTGDVNVEMNAAPGVDLTQLLNNMRSQYEQLAEQNRKDAEAWFNEKSKELTTEIDNNIEQISSYKSEITELRRNVQALEIELQSQLALKQSLEASLAETEGR…	6176	5200	1	1	1	738.365	3	-0.0009	344	362	1	70.95	1.8e-05	K	SKELTTEIDNNIEQISSYK	S		Deamidated (NQ)	0.0000000001000000000.0			File: ~Z:\CORE\RAW_DATA_2021_QE\P910_Sigrun_Lange\P910_S_EV.raw~; SpectrumID: ~5438~; PrecursorID: ~0~; scans: ~8693~
6	1::sp|cRAP039|P13645|K1C10_HUMAN	Keratin, type I cytoskeletal 10 OS=Homo sapiens GN=KRT10 PE=1 SV=6	2311	58	2.8e-227	59020	119	93	33	31	59.8	5.13	MSVRYSSSKHYSSSRSGGGGGGGGCGGGGGVSSLRISSSKGSLGGGFSSGGFSGGSFSRGSSGGGCFGGSSGGYGGLGGFGGGSFRGSYGSSSFGGSYGGIFGGGSFGGGSFGGGSFGGGGFGGGGFGGGFGGGFGGDGGLLSGNEKVTMQNLNDRLASYLDKVRALEESNYELEGKIKEWYEKHGNSHQGEPRDYSKYYKTIDDLKNQILNLTTDNANILLQIDNARLAADDFRLKYENEVALRQSVEADINGLRRVLDELTLTKADLEMQIESLTEELAYLKKNHEEEMKDLRNVSTGDVNVEMNAAPGVDLTQLLNNMRSQYEQLAEQNRKDAEAWFNEKSKELTTEIDNNIEQISSYKSEITELRRNVQALEIELQSQLALKQSLEASLAETEGR…	6283	8170	1	1	1	747.382	3	-0.004	267	285	1	45.8	0.0052	K	ADLEMQIESLTEELAYLKK	N		Oxidation (M)	0.0000300000000000000.0			File: ~Z:\CORE\RAW_DATA_2021_QE\P910_Sigrun_Lange\P910_S_EV.raw~; SpectrumID: ~8481~; PrecursorID: ~0~; scans: ~11938~
6	1::sp|cRAP039|P13645|K1C10_HUMAN	Keratin, type I cytoskeletal 10 OS=Homo sapiens GN=KRT10 PE=1 SV=6	2311	58	2.8e-227	59020	119	93	33	31	59.8	5.13	MSVRYSSSKHYSSSRSGGGGGGGGCGGGGGVSSLRISSSKGSLGGGFSSGGFSGGSFSRGSSGGGCFGGSSGGYGGLGGFGGGSFRGSYGSSSFGGSYGGIFGGGSFGGGSFGGGSFGGGGFGGGGFGGGFGGGFGGDGGLLSGNEKVTMQNLNDRLASYLDKVRALEESNYELEGKIKEWYEKHGNSHQGEPRDYSKYYKTIDDLKNQILNLTTDNANILLQIDNARLAADDFRLKYENEVALRQSVEADINGLRRVLDELTLTKADLEMQIESLTEELAYLKKNHEEEMKDLRNVSTGDVNVEMNAAPGVDLTQLLNNMRSQYEQLAEQNRKDAEAWFNEKSKELTTEIDNNIEQISSYKSEITELRRNVQALEIELQSQLALKQSLEASLAETEGR…	6727	6524	1	1	1	1171.99	2	-0.0068	60	86	0	176.93	9.5e-17	R	GSSGGGCFGGSSGGYGGLGGFGGGSFR	G						File: ~Z:\CORE\RAW_DATA_2021_QE\P910_Sigrun_Lange\P910_S_EV.raw~; SpectrumID: ~6763~; PrecursorID: ~0~; scans: ~10122~
6	1::sp|cRAP039|P13645|K1C10_HUMAN	Keratin, type I cytoskeletal 10 OS=Homo sapiens GN=KRT10 PE=1 SV=6	2311	58	2.8e-227	59020	119	93	33	31	59.8	5.13	MSVRYSSSKHYSSSRSGGGGGGGGCGGGGGVSSLRISSSKGSLGGGFSSGGFSGGSFSRGSSGGGCFGGSSGGYGGLGGFGGGSFRGSYGSSSFGGSYGGIFGGGSFGGGSFGGGSFGGGGFGGGGFGGGFGGGFGGDGGLLSGNEKVTMQNLNDRLASYLDKVRALEESNYELEGKIKEWYEKHGNSHQGEPRDYSKYYKTIDDLKNQILNLTTDNANILLQIDNARLAADDFRLKYENEVALRQSVEADINGLRRVLDELTLTKADLEMQIESLTEELAYLKKNHEEEMKDLRNVSTGDVNVEMNAAPGVDLTQLLNNMRSQYEQLAEQNRKDAEAWFNEKSKELTTEIDNNIEQISSYKSEITELRRNVQALEIELQSQLALKQSLEASLAETEGR…	6728	6519	1	1	1	781.665	3	-0.0048	60	86	0	89.15	6.2e-08	R	GSSGGGCFGGSSGGYGGLGGFGGGSFR	G						File: ~Z:\CORE\RAW_DATA_2021_QE\P910_Sigrun_Lange\P910_S_EV.raw~; SpectrumID: ~6758~; PrecursorID: ~0~; scans: ~10117~
6	1::sp|cRAP039|P13645|K1C10_HUMAN	Keratin, type I cytoskeletal 10 OS=Homo sapiens GN=KRT10 PE=1 SV=6	2311	58	2.8e-227	59020	119	93	33	31	59.8	5.13	MSVRYSSSKHYSSSRSGGGGGGGGCGGGGGVSSLRISSSKGSLGGGFSSGGFSGGSFSRGSSGGGCFGGSSGGYGGLGGFGGGSFRGSYGSSSFGGSYGGIFGGGSFGGGSFGGGSFGGGGFGGGGFGGGFGGGFGGDGGLLSGNEKVTMQNLNDRLASYLDKVRALEESNYELEGKIKEWYEKHGNSHQGEPRDYSKYYKTIDDLKNQILNLTTDNANILLQIDNARLAADDFRLKYENEVALRQSVEADINGLRRVLDELTLTKADLEMQIESLTEELAYLKKNHEEEMKDLRNVSTGDVNVEMNAAPGVDLTQLLNNMRSQYEQLAEQNRKDAEAWFNEKSKELTTEIDNNIEQISSYKSEITELRRNVQALEIELQSQLALKQSLEASLAETEGR…	6813	8184	1	1	1	789.758	3	-0.0036	208	228	0	30.1	0.097	K	NQILNLTTDNANILLQIDNAR	L						File: ~Z:\CORE\RAW_DATA_2021_QE\P910_Sigrun_Lange\P910_S_EV.raw~; SpectrumID: ~8501~; PrecursorID: ~0~; scans: ~11960~
6	1::sp|cRAP039|P13645|K1C10_HUMAN	Keratin, type I cytoskeletal 10 OS=Homo sapiens GN=KRT10 PE=1 SV=6	2311	58	2.8e-227	59020	119	93	33	31	59.8	5.13	MSVRYSSSKHYSSSRSGGGGGGGGCGGGGGVSSLRISSSKGSLGGGFSSGGFSGGSFSRGSSGGGCFGGSSGGYGGLGGFGGGSFRGSYGSSSFGGSYGGIFGGGSFGGGSFGGGSFGGGGFGGGGFGGGFGGGFGGDGGLLSGNEKVTMQNLNDRLASYLDKVRALEESNYELEGKIKEWYEKHGNSHQGEPRDYSKYYKTIDDLKNQILNLTTDNANILLQIDNARLAADDFRLKYENEVALRQSVEADINGLRRVLDELTLTKADLEMQIESLTEELAYLKKNHEEEMKDLRNVSTGDVNVEMNAAPGVDLTQLLNNMRSQYEQLAEQNRKDAEAWFNEKSKELTTEIDNNIEQISSYKSEITELRRNVQALEIELQSQLALKQSLEASLAETEGR…	6818	8131	1	1	1	790.092	3	0.0144	208	228	0	49.43	0.0012	K	NQILNLTTDNANILLQIDNAR	L		Deamidated (NQ)	0.000000000001000000000.0			File: ~Z:\CORE\RAW_DATA_2021_QE\P910_Sigrun_Lange\P910_S_EV.raw~; SpectrumID: ~8439~; PrecursorID: ~0~; scans: ~11891~
6	1::sp|cRAP039|P13645|K1C10_HUMAN	Keratin, type I cytoskeletal 10 OS=Homo sapiens GN=KRT10 PE=1 SV=6	2311	58	2.8e-227	59020	119	93	33	31	59.8	5.13	MSVRYSSSKHYSSSRSGGGGGGGGCGGGGGVSSLRISSSKGSLGGGFSSGGFSGGSFSRGSSGGGCFGGSSGGYGGLGGFGGGSFRGSYGSSSFGGSYGGIFGGGSFGGGSFGGGSFGGGGFGGGGFGGGFGGGFGGDGGLLSGNEKVTMQNLNDRLASYLDKVRALEESNYELEGKIKEWYEKHGNSHQGEPRDYSKYYKTIDDLKNQILNLTTDNANILLQIDNARLAADDFRLKYENEVALRQSVEADINGLRRVLDELTLTKADLEMQIESLTEELAYLKKNHEEEMKDLRNVSTGDVNVEMNAAPGVDLTQLLNNMRSQYEQLAEQNRKDAEAWFNEKSKELTTEIDNNIEQISSYKSEITELRRNVQALEIELQSQLALKQSLEASLAETEGR…	8017	8187	1	1	1	916.474	3	0.0031	400	422	0	35.39	0.051	R	YCVQLSQIQAQISALEEQLQQIR	A		Deamidated (NQ)	0.00000000001000000000000.0			File: ~Z:\CORE\RAW_DATA_2021_QE\P910_Sigrun_Lange\P910_S_EV.raw~; SpectrumID: ~8504~; PrecursorID: ~0~; scans: ~11963~
6	1::sp|cRAP039|P13645|K1C10_HUMAN	Keratin, type I cytoskeletal 10 OS=Homo sapiens GN=KRT10 PE=1 SV=6	2311	58	2.8e-227	59020	119	93	33	31	59.8	5.13	MSVRYSSSKHYSSSRSGGGGGGGGCGGGGGVSSLRISSSKGSLGGGFSSGGFSGGSFSRGSSGGGCFGGSSGGYGGLGGFGGGSFRGSYGSSSFGGSYGGIFGGGSFGGGSFGGGSFGGGGFGGGGFGGGFGGGFGGDGGLLSGNEKVTMQNLNDRLASYLDKVRALEESNYELEGKIKEWYEKHGNSHQGEPRDYSKYYKTIDDLKNQILNLTTDNANILLQIDNARLAADDFRLKYENEVALRQSVEADINGLRRVLDELTLTKADLEMQIESLTEELAYLKKNHEEEMKDLRNVSTGDVNVEMNAAPGVDLTQLLNNMRSQYEQLAEQNRKDAEAWFNEKSKELTTEIDNNIEQISSYKSEITELRRNVQALEIELQSQLALKQSLEASLAETEGR…	8292	8126	1	1	1	963.463	3	-0.0119	296	322	0	20.74	2.1	R	NVSTGDVNVEMNAAPGVDLTQLLNNMR	S		Oxidation (M)	0.000000000030000000000000000.0			File: ~Z:\CORE\RAW_DATA_2021_QE\P910_Sigrun_Lange\P910_S_EV.raw~; SpectrumID: ~8434~; PrecursorID: ~0~; scans: ~11886~
6	1::sp|cRAP039|P13645|K1C10_HUMAN	Keratin, type I cytoskeletal 10 OS=Homo sapiens GN=KRT10 PE=1 SV=6	2311	58	2.8e-227	59020	119	93	33	31	59.8	5.13	MSVRYSSSKHYSSSRSGGGGGGGGCGGGGGVSSLRISSSKGSLGGGFSSGGFSGGSFSRGSSGGGCFGGSSGGYGGLGGFGGGSFRGSYGSSSFGGSYGGIFGGGSFGGGSFGGGSFGGGGFGGGGFGGGFGGGFGGDGGLLSGNEKVTMQNLNDRLASYLDKVRALEESNYELEGKIKEWYEKHGNSHQGEPRDYSKYYKTIDDLKNQILNLTTDNANILLQIDNARLAADDFRLKYENEVALRQSVEADINGLRRVLDELTLTKADLEMQIESLTEELAYLKKNHEEEMKDLRNVSTGDVNVEMNAAPGVDLTQLLNNMRSQYEQLAEQNRKDAEAWFNEKSKELTTEIDNNIEQISSYKSEITELRRNVQALEIELQSQLALKQSLEASLAETEGR…	8354	7908	1	1	1	968.795	3	-0.0106	296	322	0	79.14	2.6e-06	R	NVSTGDVNVEMNAAPGVDLTQLLNNMR	S		2 Oxidation (M)	0.000000000030000000000000030.0			File: ~Z:\CORE\RAW_DATA_2021_QE\P910_Sigrun_Lange\P910_S_EV.raw~; SpectrumID: ~8195~; PrecursorID: ~0~; scans: ~11635~
6	1::sp|cRAP039|P13645|K1C10_HUMAN	Keratin, type I cytoskeletal 10 OS=Homo sapiens GN=KRT10 PE=1 SV=6	2311	58	2.8e-227	59020	119	93	33	31	59.8	5.13	MSVRYSSSKHYSSSRSGGGGGGGGCGGGGGVSSLRISSSKGSLGGGFSSGGFSGGSFSRGSSGGGCFGGSSGGYGGLGGFGGGSFRGSYGSSSFGGSYGGIFGGGSFGGGSFGGGSFGGGGFGGGGFGGGFGGGFGGDGGLLSGNEKVTMQNLNDRLASYLDKVRALEESNYELEGKIKEWYEKHGNSHQGEPRDYSKYYKTIDDLKNQILNLTTDNANILLQIDNARLAADDFRLKYENEVALRQSVEADINGLRRVLDELTLTKADLEMQIESLTEELAYLKKNHEEEMKDLRNVSTGDVNVEMNAAPGVDLTQLLNNMRSQYEQLAEQNRKDAEAWFNEKSKELTTEIDNNIEQISSYKSEITELRRNVQALEIELQSQLALKQSLEASLAETEGR…	8359	8029	1	1	1	969.128	3	0.0023	296	322	0	23.72	0.93	R	NVSTGDVNVEMNAAPGVDLTQLLNNMR	S		Deamidated (NQ); 2 Oxidation (M)	0.000000000030000000001000030.0			File: ~Z:\CORE\RAW_DATA_2021_QE\P910_Sigrun_Lange\P910_S_EV.raw~; SpectrumID: ~8333~; PrecursorID: ~0~; scans: ~11780~
6	1::sp|cRAP039|P13645|K1C10_HUMAN	Keratin, type I cytoskeletal 10 OS=Homo sapiens GN=KRT10 PE=1 SV=6	2311	58	2.8e-227	59020	119	93	33	31	59.8	5.13	MSVRYSSSKHYSSSRSGGGGGGGGCGGGGGVSSLRISSSKGSLGGGFSSGGFSGGSFSRGSSGGGCFGGSSGGYGGLGGFGGGSFRGSYGSSSFGGSYGGIFGGGSFGGGSFGGGSFGGGGFGGGGFGGGFGGGFGGDGGLLSGNEKVTMQNLNDRLASYLDKVRALEESNYELEGKIKEWYEKHGNSHQGEPRDYSKYYKTIDDLKNQILNLTTDNANILLQIDNARLAADDFRLKYENEVALRQSVEADINGLRRVLDELTLTKADLEMQIESLTEELAYLKKNHEEEMKDLRNVSTGDVNVEMNAAPGVDLTQLLNNMRSQYEQLAEQNRKDAEAWFNEKSKELTTEIDNNIEQISSYKSEITELRRNVQALEIELQSQLALKQSLEASLAETEGR…	8641	8119	1	1	1	1018.22	3	0.013	202	228	1	105.09	2.4e-09	K	TIDDLKNQILNLTTDNANILLQIDNAR	L						File: ~Z:\CORE\RAW_DATA_2021_QE\P910_Sigrun_Lange\P910_S_EV.raw~; SpectrumID: ~8427~; PrecursorID: ~0~; scans: ~11879~
6	1::sp|cRAP039|P13645|K1C10_HUMAN	Keratin, type I cytoskeletal 10 OS=Homo sapiens GN=KRT10 PE=1 SV=6	2311	58	2.8e-227	59020	119	93	33	31	59.8	5.13	MSVRYSSSKHYSSSRSGGGGGGGGCGGGGGVSSLRISSSKGSLGGGFSSGGFSGGSFSRGSSGGGCFGGSSGGYGGLGGFGGGSFRGSYGSSSFGGSYGGIFGGGSFGGGSFGGGSFGGGGFGGGGFGGGFGGGFGGDGGLLSGNEKVTMQNLNDRLASYLDKVRALEESNYELEGKIKEWYEKHGNSHQGEPRDYSKYYKTIDDLKNQILNLTTDNANILLQIDNARLAADDFRLKYENEVALRQSVEADINGLRRVLDELTLTKADLEMQIESLTEELAYLKKNHEEEMKDLRNVSTGDVNVEMNAAPGVDLTQLLNNMRSQYEQLAEQNRKDAEAWFNEKSKELTTEIDNNIEQISSYKSEITELRRNVQALEIELQSQLALKQSLEASLAETEGR…	8643	8226	1	1	1	1018.88	3	0.0155	202	228	1	60.5	9e-05	K	TIDDLKNQILNLTTDNANILLQIDNAR	L		2 Deamidated (NQ)	0.000000000010000100000000000.0			File: ~Z:\CORE\RAW_DATA_2021_QE\P910_Sigrun_Lange\P910_S_EV.raw~; SpectrumID: ~8544~; PrecursorID: ~0~; scans: ~12010~
6	1::sp|cRAP039|P13645|K1C10_HUMAN	Keratin, type I cytoskeletal 10 OS=Homo sapiens GN=KRT10 PE=1 SV=6	2311	58	2.8e-227	59020	119	93	33	31	59.8	5.13	MSVRYSSSKHYSSSRSGGGGGGGGCGGGGGVSSLRISSSKGSLGGGFSSGGFSGGSFSRGSSGGGCFGGSSGGYGGLGGFGGGSFRGSYGSSSFGGSYGGIFGGGSFGGGSFGGGSFGGGGFGGGGFGGGFGGGFGGDGGLLSGNEKVTMQNLNDRLASYLDKVRALEESNYELEGKIKEWYEKHGNSHQGEPRDYSKYYKTIDDLKNQILNLTTDNANILLQIDNARLAADDFRLKYENEVALRQSVEADINGLRRVLDELTLTKADLEMQIESLTEELAYLKKNHEEEMKDLRNVSTGDVNVEMNAAPGVDLTQLLNNMRSQYEQLAEQNRKDAEAWFNEKSKELTTEIDNNIEQISSYKSEITELRRNVQALEIELQSQLALKQSLEASLAETEGR…	9316	7820	1	1	1	875.437	4	0.0098	423	450	2	33.83	0.089	R	AETECQNTEYQQLLDIKIRLENEIQTYR	S						File: ~Z:\CORE\RAW_DATA_2021_QE\P910_Sigrun_Lange\P910_S_EV.raw~; SpectrumID: ~8101~; PrecursorID: ~0~; scans: ~11536~
6	1::sp|cRAP039|P13645|K1C10_HUMAN	Keratin, type I cytoskeletal 10 OS=Homo sapiens GN=KRT10 PE=1 SV=6	2311	58	2.8e-227	59020	119	93	33	31	59.8	5.13	MSVRYSSSKHYSSSRSGGGGGGGGCGGGGGVSSLRISSSKGSLGGGFSSGGFSGGSFSRGSSGGGCFGGSSGGYGGLGGFGGGSFRGSYGSSSFGGSYGGIFGGGSFGGGSFGGGSFGGGGFGGGGFGGGFGGGFGGDGGLLSGNEKVTMQNLNDRLASYLDKVRALEESNYELEGKIKEWYEKHGNSHQGEPRDYSKYYKTIDDLKNQILNLTTDNANILLQIDNARLAADDFRLKYENEVALRQSVEADINGLRRVLDELTLTKADLEMQIESLTEELAYLKKNHEEEMKDLRNVSTGDVNVEMNAAPGVDLTQLLNNMRSQYEQLAEQNRKDAEAWFNEKSKELTTEIDNNIEQISSYKSEITELRRNVQALEIELQSQLALKQSLEASLAETEGR…	9324	7947	1	1	1	875.932	4	0.0223	423	450	2	21.2	1.7	R	AETECQNTEYQQLLDIKIRLENEIQTYR	S		2 Deamidated (NQ)	0.0000001000010000000000000000.0			File: ~Z:\CORE\RAW_DATA_2021_QE\P910_Sigrun_Lange\P910_S_EV.raw~; SpectrumID: ~8239~; PrecursorID: ~0~; scans: ~11681~	emPAI	22.45
7	2::tr|A0A7M7MY46|A0A7M7MY46_STRPU	Uncharacterized protein OS=Strongylocentrotus purpuratus OX=7668 PE=4 SV=1	2155	58	1.1e-211	207689	63	52	43	36	27.8	5	MLVSSSAWLTTFLVLSTFFTLGCSQRCGGSIEAGAGVIRSTNYPDGYPASDCVWIIDSGAENRIRLKFQVRDCSGDSLWIYDGNGTVGVPRLGQYCSTVPPTSIDSSGRLVTIKFMSVGGAENNQGFVISYESIDLALGSRVIWSEIEASTGSVRLNSVPADPTVMLKPDGTVQDTIVTDFYFMAPSGNWTALETRYGEHELIWSDGLRKVMIKGSMGSNRSAKIYYGFTSSSVLGVAVDWLTGNVYWTDAAYDWIIMHDANGTRNVLIIDEGLDIPTGIAIHPSRGYLFWTDSGSRPKVERSNLAGGGRLQLVSTNIVRPSGITVDYETDLVYWVDSDPSYNHMEVCNLEGANRRTLMDSPTNLGLFDLTISGNYIYTTAKEAQKLIVLVKDSGQELF…	165	3975	1	1	0	409.731	2	-0.0003	529	536	0	26.47	0.15	K	GIGMATLR	D						File: ~Z:\CORE\RAW_DATA_2021_QE\P910_Sigrun_Lange\P910_S_EV.raw~; SpectrumID: ~4209~; PrecursorID: ~0~; scans: ~7357~
7	2::tr|A0A7M7MY46|A0A7M7MY46_STRPU	Uncharacterized protein OS=Strongylocentrotus purpuratus OX=7668 PE=4 SV=1	2155	58	1.1e-211	207689	63	52	43	36	27.8	5	MLVSSSAWLTTFLVLSTFFTLGCSQRCGGSIEAGAGVIRSTNYPDGYPASDCVWIIDSGAENRIRLKFQVRDCSGDSLWIYDGNGTVGVPRLGQYCSTVPPTSIDSSGRLVTIKFMSVGGAENNQGFVISYESIDLALGSRVIWSEIEASTGSVRLNSVPADPTVMLKPDGTVQDTIVTDFYFMAPSGNWTALETRYGEHELIWSDGLRKVMIKGSMGSNRSAKIYYGFTSSSVLGVAVDWLTGNVYWTDAAYDWIIMHDANGTRNVLIIDEGLDIPTGIAIHPSRGYLFWTDSGSRPKVERSNLAGGGRLQLVSTNIVRPSGITVDYETDLVYWVDSDPSYNHMEVCNLEGANRRTLMDSPTNLGLFDLTISGNYIYTTAKEAQKLIVLVKDSGQELF…	245	1605	1	1	0	421.248	2	-0.001	589	595	0	34.28	0.011	K	DNVIKPR	S						File: ~Z:\CORE\RAW_DATA_2021_QE\P910_Sigrun_Lange\P910_S_EV.raw~; SpectrumID: ~1717~; PrecursorID: ~0~; scans: ~4218~
7	2::tr|A0A7M7MY46|A0A7M7MY46_STRPU	Uncharacterized protein OS=Strongylocentrotus purpuratus OX=7668 PE=4 SV=1	2155	58	1.1e-211	207689	63	52	43	36	27.8	5	MLVSSSAWLTTFLVLSTFFTLGCSQRCGGSIEAGAGVIRSTNYPDGYPASDCVWIIDSGAENRIRLKFQVRDCSGDSLWIYDGNGTVGVPRLGQYCSTVPPTSIDSSGRLVTIKFMSVGGAENNQGFVISYESIDLALGSRVIWSEIEASTGSVRLNSVPADPTVMLKPDGTVQDTIVTDFYFMAPSGNWTALETRYGEHELIWSDGLRKVMIKGSMGSNRSAKIYYGFTSSSVLGVAVDWLTGNVYWTDAAYDWIIMHDANGTRNVLIIDEGLDIPTGIAIHPSRGYLFWTDSGSRPKVERSNLAGGGRLQLVSTNIVRPSGITVDYETDLVYWVDSDPSYNHMEVCNLEGANRRTLMDSPTNLGLFDLTISGNYIYTTAKEAQKLIVLVKDSGQELF…	310	7246	1	1	0	427.25	2	-0.0003	989	995	0	31.77	0.021	R	LLFTFGR	N						File: ~Z:\CORE\RAW_DATA_2021_QE\P910_Sigrun_Lange\P910_S_EV.raw~; SpectrumID: ~7488~; PrecursorID: ~0~; scans: ~10889~
7	2::tr|A0A7M7MY46|A0A7M7MY46_STRPU	Uncharacterized protein OS=Strongylocentrotus purpuratus OX=7668 PE=4 SV=1	2155	58	1.1e-211	207689	63	52	43	36	27.8	5	MLVSSSAWLTTFLVLSTFFTLGCSQRCGGSIEAGAGVIRSTNYPDGYPASDCVWIIDSGAENRIRLKFQVRDCSGDSLWIYDGNGTVGVPRLGQYCSTVPPTSIDSSGRLVTIKFMSVGGAENNQGFVISYESIDLALGSRVIWSEIEASTGSVRLNSVPADPTVMLKPDGTVQDTIVTDFYFMAPSGNWTALETRYGEHELIWSDGLRKVMIKGSMGSNRSAKIYYGFTSSSVLGVAVDWLTGNVYWTDAAYDWIIMHDANGTRNVLIIDEGLDIPTGIAIHPSRGYLFWTDSGSRPKVERSNLAGGGRLQLVSTNIVRPSGITVDYETDLVYWVDSDPSYNHMEVCNLEGANRRTLMDSPTNLGLFDLTISGNYIYTTAKEAQKLIVLVKDSGQELF…	483	3513	1	1	0	450.743	2	-0.0006	596	603	0	31.36	0.045	R	SIAIDPER	K						File: ~Z:\CORE\RAW_DATA_2021_QE\P910_Sigrun_Lange\P910_S_EV.raw~; SpectrumID: ~3744~; PrecursorID: ~0~; scans: ~6764~
7	2::tr|A0A7M7MY46|A0A7M7MY46_STRPU	Uncharacterized protein OS=Strongylocentrotus purpuratus OX=7668 PE=4 SV=1	2155	58	1.1e-211	207689	63	52	43	36	27.8	5	MLVSSSAWLTTFLVLSTFFTLGCSQRCGGSIEAGAGVIRSTNYPDGYPASDCVWIIDSGAENRIRLKFQVRDCSGDSLWIYDGNGTVGVPRLGQYCSTVPPTSIDSSGRLVTIKFMSVGGAENNQGFVISYESIDLALGSRVIWSEIEASTGSVRLNSVPADPTVMLKPDGTVQDTIVTDFYFMAPSGNWTALETRYGEHELIWSDGLRKVMIKGSMGSNRSAKIYYGFTSSSVLGVAVDWLTGNVYWTDAAYDWIIMHDANGTRNVLIIDEGLDIPTGIAIHPSRGYLFWTDSGSRPKVERSNLAGGGRLQLVSTNIVRPSGITVDYETDLVYWVDSDPSYNHMEVCNLEGANRRTLMDSPTNLGLFDLTISGNYIYTTAKEAQKLIVLVKDSGQELF…	615	3767	1	1	0	468.235	2	0.0013	782	789	0	29.11	0.19	K	SCVSDLVR	D						File: ~Z:\CORE\RAW_DATA_2021_QE\P910_Sigrun_Lange\P910_S_EV.raw~; SpectrumID: ~4000~; PrecursorID: ~0~; scans: ~7085~
7	2::tr|A0A7M7MY46|A0A7M7MY46_STRPU	Uncharacterized protein OS=Strongylocentrotus purpuratus OX=7668 PE=4 SV=1	2155	58	1.1e-211	207689	63	52	43	36	27.8	5	MLVSSSAWLTTFLVLSTFFTLGCSQRCGGSIEAGAGVIRSTNYPDGYPASDCVWIIDSGAENRIRLKFQVRDCSGDSLWIYDGNGTVGVPRLGQYCSTVPPTSIDSSGRLVTIKFMSVGGAENNQGFVISYESIDLALGSRVIWSEIEASTGSVRLNSVPADPTVMLKPDGTVQDTIVTDFYFMAPSGNWTALETRYGEHELIWSDGLRKVMIKGSMGSNRSAKIYYGFTSSSVLGVAVDWLTGNVYWTDAAYDWIIMHDANGTRNVLIIDEGLDIPTGIAIHPSRGYLFWTDSGSRPKVERSNLAGGGRLQLVSTNIVRPSGITVDYETDLVYWVDSDPSYNHMEVCNLEGANRRTLMDSPTNLGLFDLTISGNYIYTTAKEAQKLIVLVKDSGQELF…	1022	3313	1	1	0	511.749	2	-0.0002	977	985	0	34.61	0.053	R	LETADFNGR	D						File: ~Z:\CORE\RAW_DATA_2021_QE\P910_Sigrun_Lange\P910_S_EV.raw~; SpectrumID: ~3544~; PrecursorID: ~0~; scans: ~6532~
7	2::tr|A0A7M7MY46|A0A7M7MY46_STRPU	Uncharacterized protein OS=Strongylocentrotus purpuratus OX=7668 PE=4 SV=1	2155	58	1.1e-211	207689	63	52	43	36	27.8	5	MLVSSSAWLTTFLVLSTFFTLGCSQRCGGSIEAGAGVIRSTNYPDGYPASDCVWIIDSGAENRIRLKFQVRDCSGDSLWIYDGNGTVGVPRLGQYCSTVPPTSIDSSGRLVTIKFMSVGGAENNQGFVISYESIDLALGSRVIWSEIEASTGSVRLNSVPADPTVMLKPDGTVQDTIVTDFYFMAPSGNWTALETRYGEHELIWSDGLRKVMIKGSMGSNRSAKIYYGFTSSSVLGVAVDWLTGNVYWTDAAYDWIIMHDANGTRNVLIIDEGLDIPTGIAIHPSRGYLFWTDSGSRPKVERSNLAGGGRLQLVSTNIVRPSGITVDYETDLVYWVDSDPSYNHMEVCNLEGANRRTLMDSPTNLGLFDLTISGNYIYTTAKEAQKLIVLVKDSGQELF…	1060	2427	1	1	0	514.791	2	0.0014	596	604	1	26.39	0.16	R	SIAIDPERK	Y						File: ~Z:\CORE\RAW_DATA_2021_QE\P910_Sigrun_Lange\P910_S_EV.raw~; SpectrumID: ~2639~; PrecursorID: ~0~; scans: ~5421~
7	2::tr|A0A7M7MY46|A0A7M7MY46_STRPU	Uncharacterized protein OS=Strongylocentrotus purpuratus OX=7668 PE=4 SV=1	2155	58	1.1e-211	207689	63	52	43	36	27.8	5	MLVSSSAWLTTFLVLSTFFTLGCSQRCGGSIEAGAGVIRSTNYPDGYPASDCVWIIDSGAENRIRLKFQVRDCSGDSLWIYDGNGTVGVPRLGQYCSTVPPTSIDSSGRLVTIKFMSVGGAENNQGFVISYESIDLALGSRVIWSEIEASTGSVRLNSVPADPTVMLKPDGTVQDTIVTDFYFMAPSGNWTALETRYGEHELIWSDGLRKVMIKGSMGSNRSAKIYYGFTSSSVLGVAVDWLTGNVYWTDAAYDWIIMHDANGTRNVLIIDEGLDIPTGIAIHPSRGYLFWTDSGSRPKVERSNLAGGGRLQLVSTNIVRPSGITVDYETDLVYWVDSDPSYNHMEVCNLEGANRRTLMDSPTNLGLFDLTISGNYIYTTAKEAQKLIVLVKDSGQELF…	1147	2135	1	1	0	527.234	2	-0.0023	1153	1160	0	62.61	3.9e-05	R	ICMAVQCR	R		Oxidation (M)	0.00300000.0			File: ~Z:\CORE\RAW_DATA_2021_QE\P910_Sigrun_Lange\P910_S_EV.raw~; SpectrumID: ~2330~; PrecursorID: ~0~; scans: ~5020~
7	2::tr|A0A7M7MY46|A0A7M7MY46_STRPU	Uncharacterized protein OS=Strongylocentrotus purpuratus OX=7668 PE=4 SV=1	2155	58	1.1e-211	207689	63	52	43	36	27.8	5	MLVSSSAWLTTFLVLSTFFTLGCSQRCGGSIEAGAGVIRSTNYPDGYPASDCVWIIDSGAENRIRLKFQVRDCSGDSLWIYDGNGTVGVPRLGQYCSTVPPTSIDSSGRLVTIKFMSVGGAENNQGFVISYESIDLALGSRVIWSEIEASTGSVRLNSVPADPTVMLKPDGTVQDTIVTDFYFMAPSGNWTALETRYGEHELIWSDGLRKVMIKGSMGSNRSAKIYYGFTSSSVLGVAVDWLTGNVYWTDAAYDWIIMHDANGTRNVLIIDEGLDIPTGIAIHPSRGYLFWTDSGSRPKVERSNLAGGGRLQLVSTNIVRPSGITVDYETDLVYWVDSDPSYNHMEVCNLEGANRRTLMDSPTNLGLFDLTISGNYIYTTAKEAQKLIVLVKDSGQELF…	1204	2214	1	1	0	532.264	2	-0.0003	1605	1613	0	25.78	0.47	R	IMETNINGR	V		Oxidation (M)	0.030000000.0			File: ~Z:\CORE\RAW_DATA_2021_QE\P910_Sigrun_Lange\P910_S_EV.raw~; SpectrumID: ~2414~; PrecursorID: ~0~; scans: ~5135~
7	2::tr|A0A7M7MY46|A0A7M7MY46_STRPU	Uncharacterized protein OS=Strongylocentrotus purpuratus OX=7668 PE=4 SV=1	2155	58	1.1e-211	207689	63	52	43	36	27.8	5	MLVSSSAWLTTFLVLSTFFTLGCSQRCGGSIEAGAGVIRSTNYPDGYPASDCVWIIDSGAENRIRLKFQVRDCSGDSLWIYDGNGTVGVPRLGQYCSTVPPTSIDSSGRLVTIKFMSVGGAENNQGFVISYESIDLALGSRVIWSEIEASTGSVRLNSVPADPTVMLKPDGTVQDTIVTDFYFMAPSGNWTALETRYGEHELIWSDGLRKVMIKGSMGSNRSAKIYYGFTSSSVLGVAVDWLTGNVYWTDAAYDWIIMHDANGTRNVLIIDEGLDIPTGIAIHPSRGYLFWTDSGSRPKVERSNLAGGGRLQLVSTNIVRPSGITVDYETDLVYWVDSDPSYNHMEVCNLEGANRRTLMDSPTNLGLFDLTISGNYIYTTAKEAQKLIVLVKDSGQELF…	1225	6048	1	1	0	535.298	2	-0.0004	1632	1640	0	33.94	0.025	K	EVELPIVDR	Q						File: ~Z:\CORE\RAW_DATA_2021_QE\P910_Sigrun_Lange\P910_S_EV.raw~; SpectrumID: ~6287~; PrecursorID: ~0~; scans: ~9603~
7	2::tr|A0A7M7MY46|A0A7M7MY46_STRPU	Uncharacterized protein OS=Strongylocentrotus purpuratus OX=7668 PE=4 SV=1	2155	58	1.1e-211	207689	63	52	43	36	27.8	5	MLVSSSAWLTTFLVLSTFFTLGCSQRCGGSIEAGAGVIRSTNYPDGYPASDCVWIIDSGAENRIRLKFQVRDCSGDSLWIYDGNGTVGVPRLGQYCSTVPPTSIDSSGRLVTIKFMSVGGAENNQGFVISYESIDLALGSRVIWSEIEASTGSVRLNSVPADPTVMLKPDGTVQDTIVTDFYFMAPSGNWTALETRYGEHELIWSDGLRKVMIKGSMGSNRSAKIYYGFTSSSVLGVAVDWLTGNVYWTDAAYDWIIMHDANGTRNVLIIDEGLDIPTGIAIHPSRGYLFWTDSGSRPKVERSNLAGGGRLQLVSTNIVRPSGITVDYETDLVYWVDSDPSYNHMEVCNLEGANRRTLMDSPTNLGLFDLTISGNYIYTTAKEAQKLIVLVKDSGQELF…	1352	4840	1	1	0	549.777	2	-0.0007	838	846	0	48.82	0.0014	K	VYWTDVTSK	T						File: ~Z:\CORE\RAW_DATA_2021_QE\P910_Sigrun_Lange\P910_S_EV.raw~; SpectrumID: ~5075~; PrecursorID: ~0~; scans: ~8304~
7	2::tr|A0A7M7MY46|A0A7M7MY46_STRPU	Uncharacterized protein OS=Strongylocentrotus purpuratus OX=7668 PE=4 SV=1	2155	58	1.1e-211	207689	63	52	43	36	27.8	5	MLVSSSAWLTTFLVLSTFFTLGCSQRCGGSIEAGAGVIRSTNYPDGYPASDCVWIIDSGAENRIRLKFQVRDCSGDSLWIYDGNGTVGVPRLGQYCSTVPPTSIDSSGRLVTIKFMSVGGAENNQGFVISYESIDLALGSRVIWSEIEASTGSVRLNSVPADPTVMLKPDGTVQDTIVTDFYFMAPSGNWTALETRYGEHELIWSDGLRKVMIKGSMGSNRSAKIYYGFTSSSVLGVAVDWLTGNVYWTDAAYDWIIMHDANGTRNVLIIDEGLDIPTGIAIHPSRGYLFWTDSGSRPKVERSNLAGGGRLQLVSTNIVRPSGITVDYETDLVYWVDSDPSYNHMEVCNLEGANRRTLMDSPTNLGLFDLTISGNYIYTTAKEAQKLIVLVKDSGQELF…	1373	4727	1	1	0	551.281	2	-0.0024	654	662	0	37.12	0.023	R	LYYADLSTR	T						File: ~Z:\CORE\RAW_DATA_2021_QE\P910_Sigrun_Lange\P910_S_EV.raw~; SpectrumID: ~4962~; PrecursorID: ~0~; scans: ~8182~
7	2::tr|A0A7M7MY46|A0A7M7MY46_STRPU	Uncharacterized protein OS=Strongylocentrotus purpuratus OX=7668 PE=4 SV=1	2155	58	1.1e-211	207689	63	52	43	36	27.8	5	MLVSSSAWLTTFLVLSTFFTLGCSQRCGGSIEAGAGVIRSTNYPDGYPASDCVWIIDSGAENRIRLKFQVRDCSGDSLWIYDGNGTVGVPRLGQYCSTVPPTSIDSSGRLVTIKFMSVGGAENNQGFVISYESIDLALGSRVIWSEIEASTGSVRLNSVPADPTVMLKPDGTVQDTIVTDFYFMAPSGNWTALETRYGEHELIWSDGLRKVMIKGSMGSNRSAKIYYGFTSSSVLGVAVDWLTGNVYWTDAAYDWIIMHDANGTRNVLIIDEGLDIPTGIAIHPSRGYLFWTDSGSRPKVERSNLAGGGRLQLVSTNIVRPSGITVDYETDLVYWVDSDPSYNHMEVCNLEGANRRTLMDSPTNLGLFDLTISGNYIYTTAKEAQKLIVLVKDSGQELF…	1600	2775	1	1	0	381.868	3	-0.0007	996	1005	0	49.01	0.0014	R	NVHAYDVAVR	G						File: ~Z:\CORE\RAW_DATA_2021_QE\P910_Sigrun_Lange\P910_S_EV.raw~; SpectrumID: ~2998~; PrecursorID: ~0~; scans: ~5859~
7	2::tr|A0A7M7MY46|A0A7M7MY46_STRPU	Uncharacterized protein OS=Strongylocentrotus purpuratus OX=7668 PE=4 SV=1	2155	58	1.1e-211	207689	63	52	43	36	27.8	5	MLVSSSAWLTTFLVLSTFFTLGCSQRCGGSIEAGAGVIRSTNYPDGYPASDCVWIIDSGAENRIRLKFQVRDCSGDSLWIYDGNGTVGVPRLGQYCSTVPPTSIDSSGRLVTIKFMSVGGAENNQGFVISYESIDLALGSRVIWSEIEASTGSVRLNSVPADPTVMLKPDGTVQDTIVTDFYFMAPSGNWTALETRYGEHELIWSDGLRKVMIKGSMGSNRSAKIYYGFTSSSVLGVAVDWLTGNVYWTDAAYDWIIMHDANGTRNVLIIDEGLDIPTGIAIHPSRGYLFWTDSGSRPKVERSNLAGGGRLQLVSTNIVRPSGITVDYETDLVYWVDSDPSYNHMEVCNLEGANRRTLMDSPTNLGLFDLTISGNYIYTTAKEAQKLIVLVKDSGQELF…	1601	2668	1	1	0	572.299	2	-0.0003	996	1005	0	34.44	0.041	R	NVHAYDVAVR	G						File: ~Z:\CORE\RAW_DATA_2021_QE\P910_Sigrun_Lange\P910_S_EV.raw~; SpectrumID: ~2891~; PrecursorID: ~0~; scans: ~5734~
7	2::tr|A0A7M7MY46|A0A7M7MY46_STRPU	Uncharacterized protein OS=Strongylocentrotus purpuratus OX=7668 PE=4 SV=1	2155	58	1.1e-211	207689	63	52	43	36	27.8	5	MLVSSSAWLTTFLVLSTFFTLGCSQRCGGSIEAGAGVIRSTNYPDGYPASDCVWIIDSGAENRIRLKFQVRDCSGDSLWIYDGNGTVGVPRLGQYCSTVPPTSIDSSGRLVTIKFMSVGGAENNQGFVISYESIDLALGSRVIWSEIEASTGSVRLNSVPADPTVMLKPDGTVQDTIVTDFYFMAPSGNWTALETRYGEHELIWSDGLRKVMIKGSMGSNRSAKIYYGFTSSSVLGVAVDWLTGNVYWTDAAYDWIIMHDANGTRNVLIIDEGLDIPTGIAIHPSRGYLFWTDSGSRPKVERSNLAGGGRLQLVSTNIVRPSGITVDYETDLVYWVDSDPSYNHMEVCNLEGANRRTLMDSPTNLGLFDLTISGNYIYTTAKEAQKLIVLVKDSGQELF…	1885	2602	1	1	0	400.196	3	-0.0016	562	570	0	37.25	0.023	K	HLYWTDHAR	G						File: ~Z:\CORE\RAW_DATA_2021_QE\P910_Sigrun_Lange\P910_S_EV.raw~; SpectrumID: ~2822~; PrecursorID: ~0~; scans: ~5649~
7	2::tr|A0A7M7MY46|A0A7M7MY46_STRPU	Uncharacterized protein OS=Strongylocentrotus purpuratus OX=7668 PE=4 SV=1	2155	58	1.1e-211	207689	63	52	43	36	27.8	5	MLVSSSAWLTTFLVLSTFFTLGCSQRCGGSIEAGAGVIRSTNYPDGYPASDCVWIIDSGAENRIRLKFQVRDCSGDSLWIYDGNGTVGVPRLGQYCSTVPPTSIDSSGRLVTIKFMSVGGAENNQGFVISYESIDLALGSRVIWSEIEASTGSVRLNSVPADPTVMLKPDGTVQDTIVTDFYFMAPSGNWTALETRYGEHELIWSDGLRKVMIKGSMGSNRSAKIYYGFTSSSVLGVAVDWLTGNVYWTDAAYDWIIMHDANGTRNVLIIDEGLDIPTGIAIHPSRGYLFWTDSGSRPKVERSNLAGGGRLQLVSTNIVRPSGITVDYETDLVYWVDSDPSYNHMEVCNLEGANRRTLMDSPTNLGLFDLTISGNYIYTTAKEAQKLIVLVKDSGQELF…	2047	3445	1	1	0	613.824	2	-0.0002	837	846	1	58.78	0.00012	R	KVYWTDVTSK	T						File: ~Z:\CORE\RAW_DATA_2021_QE\P910_Sigrun_Lange\P910_S_EV.raw~; SpectrumID: ~3676~; PrecursorID: ~0~; scans: ~6687~
7	2::tr|A0A7M7MY46|A0A7M7MY46_STRPU	Uncharacterized protein OS=Strongylocentrotus purpuratus OX=7668 PE=4 SV=1	2155	58	1.1e-211	207689	63	52	43	36	27.8	5	MLVSSSAWLTTFLVLSTFFTLGCSQRCGGSIEAGAGVIRSTNYPDGYPASDCVWIIDSGAENRIRLKFQVRDCSGDSLWIYDGNGTVGVPRLGQYCSTVPPTSIDSSGRLVTIKFMSVGGAENNQGFVISYESIDLALGSRVIWSEIEASTGSVRLNSVPADPTVMLKPDGTVQDTIVTDFYFMAPSGNWTALETRYGEHELIWSDGLRKVMIKGSMGSNRSAKIYYGFTSSSVLGVAVDWLTGNVYWTDAAYDWIIMHDANGTRNVLIIDEGLDIPTGIAIHPSRGYLFWTDSGSRPKVERSNLAGGGRLQLVSTNIVRPSGITVDYETDLVYWVDSDPSYNHMEVCNLEGANRRTLMDSPTNLGLFDLTISGNYIYTTAKEAQKLIVLVKDSGQELF…	2196	3832	1	1	0	623.814	2	-0.0008	27	39	0	60.76	0.00016	R	CGGSIEAGAGVIR	S						File: ~Z:\CORE\RAW_DATA_2021_QE\P910_Sigrun_Lange\P910_S_EV.raw~; SpectrumID: ~4065~; PrecursorID: ~0~; scans: ~7169~
7	2::tr|A0A7M7MY46|A0A7M7MY46_STRPU	Uncharacterized protein OS=Strongylocentrotus purpuratus OX=7668 PE=4 SV=1	2155	58	1.1e-211	207689	63	52	43	36	27.8	5	MLVSSSAWLTTFLVLSTFFTLGCSQRCGGSIEAGAGVIRSTNYPDGYPASDCVWIIDSGAENRIRLKFQVRDCSGDSLWIYDGNGTVGVPRLGQYCSTVPPTSIDSSGRLVTIKFMSVGGAENNQGFVISYESIDLALGSRVIWSEIEASTGSVRLNSVPADPTVMLKPDGTVQDTIVTDFYFMAPSGNWTALETRYGEHELIWSDGLRKVMIKGSMGSNRSAKIYYGFTSSSVLGVAVDWLTGNVYWTDAAYDWIIMHDANGTRNVLIIDEGLDIPTGIAIHPSRGYLFWTDSGSRPKVERSNLAGGGRLQLVSTNIVRPSGITVDYETDLVYWVDSDPSYNHMEVCNLEGANRRTLMDSPTNLGLFDLTISGNYIYTTAKEAQKLIVLVKDSGQELF…	2438	6152	1	1	0	641.797	2	-0.002	967	976	0	39.15	0.014	R	LYWCDAGLER	L						File: ~Z:\CORE\RAW_DATA_2021_QE\P910_Sigrun_Lange\P910_S_EV.raw~; SpectrumID: ~6391~; PrecursorID: ~0~; scans: ~9719~
7	2::tr|A0A7M7MY46|A0A7M7MY46_STRPU	Uncharacterized protein OS=Strongylocentrotus purpuratus OX=7668 PE=4 SV=1	2155	58	1.1e-211	207689	63	52	43	36	27.8	5	MLVSSSAWLTTFLVLSTFFTLGCSQRCGGSIEAGAGVIRSTNYPDGYPASDCVWIIDSGAENRIRLKFQVRDCSGDSLWIYDGNGTVGVPRLGQYCSTVPPTSIDSSGRLVTIKFMSVGGAENNQGFVISYESIDLALGSRVIWSEIEASTGSVRLNSVPADPTVMLKPDGTVQDTIVTDFYFMAPSGNWTALETRYGEHELIWSDGLRKVMIKGSMGSNRSAKIYYGFTSSSVLGVAVDWLTGNVYWTDAAYDWIIMHDANGTRNVLIIDEGLDIPTGIAIHPSRGYLFWTDSGSRPKVERSNLAGGGRLQLVSTNIVRPSGITVDYETDLVYWVDSDPSYNHMEVCNLEGANRRTLMDSPTNLGLFDLTISGNYIYTTAKEAQKLIVLVKDSGQELF…	2466	2987	1	1	0	644.312	2	-0.0007	1821	1831	0	65.27	3.7e-05	R	VNDEEGEQVIR	A						File: ~Z:\CORE\RAW_DATA_2021_QE\P910_Sigrun_Lange\P910_S_EV.raw~; SpectrumID: ~3214~; PrecursorID: ~0~; scans: ~6143~
7	2::tr|A0A7M7MY46|A0A7M7MY46_STRPU	Uncharacterized protein OS=Strongylocentrotus purpuratus OX=7668 PE=4 SV=1	2155	58	1.1e-211	207689	63	52	43	36	27.8	5	MLVSSSAWLTTFLVLSTFFTLGCSQRCGGSIEAGAGVIRSTNYPDGYPASDCVWIIDSGAENRIRLKFQVRDCSGDSLWIYDGNGTVGVPRLGQYCSTVPPTSIDSSGRLVTIKFMSVGGAENNQGFVISYESIDLALGSRVIWSEIEASTGSVRLNSVPADPTVMLKPDGTVQDTIVTDFYFMAPSGNWTALETRYGEHELIWSDGLRKVMIKGSMGSNRSAKIYYGFTSSSVLGVAVDWLTGNVYWTDAAYDWIIMHDANGTRNVLIIDEGLDIPTGIAIHPSRGYLFWTDSGSRPKVERSNLAGGGRLQLVSTNIVRPSGITVDYETDLVYWVDSDPSYNHMEVCNLEGANRRTLMDSPTNLGLFDLTISGNYIYTTAKEAQKLIVLVKDSGQELF…	2475	4599	1	1	0	644.801	2	-0.0041	1810	1820	0	44.43	0.0034	R	FSGVLYSCEAR	V						File: ~Z:\CORE\RAW_DATA_2021_QE\P910_Sigrun_Lange\P910_S_EV.raw~; SpectrumID: ~4834~; PrecursorID: ~0~; scans: ~8044~
7	2::tr|A0A7M7MY46|A0A7M7MY46_STRPU	Uncharacterized protein OS=Strongylocentrotus purpuratus OX=7668 PE=4 SV=1	2155	58	1.1e-211	207689	63	52	43	36	27.8	5	MLVSSSAWLTTFLVLSTFFTLGCSQRCGGSIEAGAGVIRSTNYPDGYPASDCVWIIDSGAENRIRLKFQVRDCSGDSLWIYDGNGTVGVPRLGQYCSTVPPTSIDSSGRLVTIKFMSVGGAENNQGFVISYESIDLALGSRVIWSEIEASTGSVRLNSVPADPTVMLKPDGTVQDTIVTDFYFMAPSGNWTALETRYGEHELIWSDGLRKVMIKGSMGSNRSAKIYYGFTSSSVLGVAVDWLTGNVYWTDAAYDWIIMHDANGTRNVLIIDEGLDIPTGIAIHPSRGYLFWTDSGSRPKVERSNLAGGGRLQLVSTNIVRPSGITVDYETDLVYWVDSDPSYNHMEVCNLEGANRRTLMDSPTNLGLFDLTISGNYIYTTAKEAQKLIVLVKDSGQELF…	2678	6892	1	1	0	659.844	2	-0.0025	550	561	0	63.06	9.1e-05	R	AVQGLAVDWMTK	H						File: ~Z:\CORE\RAW_DATA_2021_QE\P910_Sigrun_Lange\P910_S_EV.raw~; SpectrumID: ~7132~; PrecursorID: ~0~; scans: ~10510~
7	2::tr|A0A7M7MY46|A0A7M7MY46_STRPU	Uncharacterized protein OS=Strongylocentrotus purpuratus OX=7668 PE=4 SV=1	2155	58	1.1e-211	207689	63	52	43	36	27.8	5	MLVSSSAWLTTFLVLSTFFTLGCSQRCGGSIEAGAGVIRSTNYPDGYPASDCVWIIDSGAENRIRLKFQVRDCSGDSLWIYDGNGTVGVPRLGQYCSTVPPTSIDSSGRLVTIKFMSVGGAENNQGFVISYESIDLALGSRVIWSEIEASTGSVRLNSVPADPTVMLKPDGTVQDTIVTDFYFMAPSGNWTALETRYGEHELIWSDGLRKVMIKGSMGSNRSAKIYYGFTSSSVLGVAVDWLTGNVYWTDAAYDWIIMHDANGTRNVLIIDEGLDIPTGIAIHPSRGYLFWTDSGSRPKVERSNLAGGGRLQLVSTNIVRPSGITVDYETDLVYWVDSDPSYNHMEVCNLEGANRRTLMDSPTNLGLFDLTISGNYIYTTAKEAQKLIVLVKDSGQELF…	2866	5590	1	1	0	681.849	2	0.0012	1254	1265	0	47.36	0.0038	R	VSDQDATLTWVK	D						File: ~Z:\CORE\RAW_DATA_2021_QE\P910_Sigrun_Lange\P910_S_EV.raw~; SpectrumID: ~5829~; PrecursorID: ~0~; scans: ~9113~
7	2::tr|A0A7M7MY46|A0A7M7MY46_STRPU	Uncharacterized protein OS=Strongylocentrotus purpuratus OX=7668 PE=4 SV=1	2155	58	1.1e-211	207689	63	52	43	36	27.8	5	MLVSSSAWLTTFLVLSTFFTLGCSQRCGGSIEAGAGVIRSTNYPDGYPASDCVWIIDSGAENRIRLKFQVRDCSGDSLWIYDGNGTVGVPRLGQYCSTVPPTSIDSSGRLVTIKFMSVGGAENNQGFVISYESIDLALGSRVIWSEIEASTGSVRLNSVPADPTVMLKPDGTVQDTIVTDFYFMAPSGNWTALETRYGEHELIWSDGLRKVMIKGSMGSNRSAKIYYGFTSSSVLGVAVDWLTGNVYWTDAAYDWIIMHDANGTRNVLIIDEGLDIPTGIAIHPSRGYLFWTDSGSRPKVERSNLAGGGRLQLVSTNIVRPSGITVDYETDLVYWVDSDPSYNHMEVCNLEGANRRTLMDSPTNLGLFDLTISGNYIYTTAKEAQKLIVLVKDSGQELF…	3020	7871	1	1	0	695.835	2	-0.0015	790	800	0	63.1	8.6e-05	R	DNFFLVTDTYR	R						File: ~Z:\CORE\RAW_DATA_2021_QE\P910_Sigrun_Lange\P910_S_EV.raw~; SpectrumID: ~8155~; PrecursorID: ~0~; scans: ~11593~
7	2::tr|A0A7M7MY46|A0A7M7MY46_STRPU	Uncharacterized protein OS=Strongylocentrotus purpuratus OX=7668 PE=4 SV=1	2155	58	1.1e-211	207689	63	52	43	36	27.8	5	MLVSSSAWLTTFLVLSTFFTLGCSQRCGGSIEAGAGVIRSTNYPDGYPASDCVWIIDSGAENRIRLKFQVRDCSGDSLWIYDGNGTVGVPRLGQYCSTVPPTSIDSSGRLVTIKFMSVGGAENNQGFVISYESIDLALGSRVIWSEIEASTGSVRLNSVPADPTVMLKPDGTVQDTIVTDFYFMAPSGNWTALETRYGEHELIWSDGLRKVMIKGSMGSNRSAKIYYGFTSSSVLGVAVDWLTGNVYWTDAAYDWIIMHDANGTRNVLIIDEGLDIPTGIAIHPSRGYLFWTDSGSRPKVERSNLAGGGRLQLVSTNIVRPSGITVDYETDLVYWVDSDPSYNHMEVCNLEGANRRTLMDSPTNLGLFDLTISGNYIYTTAKEAQKLIVLVKDSGQELF…	3071	2762	1	1	0	466.62	3	-0.0008	584	595	1	52.65	0.00014	R	TTLIKDNVIKPR	S						File: ~Z:\CORE\RAW_DATA_2021_QE\P910_Sigrun_Lange\P910_S_EV.raw~; SpectrumID: ~2985~; PrecursorID: ~0~; scans: ~5843~
7	2::tr|A0A7M7MY46|A0A7M7MY46_STRPU	Uncharacterized protein OS=Strongylocentrotus purpuratus OX=7668 PE=4 SV=1	2155	58	1.1e-211	207689	63	52	43	36	27.8	5	MLVSSSAWLTTFLVLSTFFTLGCSQRCGGSIEAGAGVIRSTNYPDGYPASDCVWIIDSGAENRIRLKFQVRDCSGDSLWIYDGNGTVGVPRLGQYCSTVPPTSIDSSGRLVTIKFMSVGGAENNQGFVISYESIDLALGSRVIWSEIEASTGSVRLNSVPADPTVMLKPDGTVQDTIVTDFYFMAPSGNWTALETRYGEHELIWSDGLRKVMIKGSMGSNRSAKIYYGFTSSSVLGVAVDWLTGNVYWTDAAYDWIIMHDANGTRNVLIIDEGLDIPTGIAIHPSRGYLFWTDSGSRPKVERSNLAGGGRLQLVSTNIVRPSGITVDYETDLVYWVDSDPSYNHMEVCNLEGANRRTLMDSPTNLGLFDLTISGNYIYTTAKEAQKLIVLVKDSGQELF…	3128	3112	1	1	0	471.577	3	0	663	674	1	23.72	0.6	R	TINKVDYFGNNK	R						File: ~Z:\CORE\RAW_DATA_2021_QE\P910_Sigrun_Lange\P910_S_EV.raw~; SpectrumID: ~3340~; PrecursorID: ~0~; scans: ~6293~
7	2::tr|A0A7M7MY46|A0A7M7MY46_STRPU	Uncharacterized protein OS=Strongylocentrotus purpuratus OX=7668 PE=4 SV=1	2155	58	1.1e-211	207689	63	52	43	36	27.8	5	MLVSSSAWLTTFLVLSTFFTLGCSQRCGGSIEAGAGVIRSTNYPDGYPASDCVWIIDSGAENRIRLKFQVRDCSGDSLWIYDGNGTVGVPRLGQYCSTVPPTSIDSSGRLVTIKFMSVGGAENNQGFVISYESIDLALGSRVIWSEIEASTGSVRLNSVPADPTVMLKPDGTVQDTIVTDFYFMAPSGNWTALETRYGEHELIWSDGLRKVMIKGSMGSNRSAKIYYGFTSSSVLGVAVDWLTGNVYWTDAAYDWIIMHDANGTRNVLIIDEGLDIPTGIAIHPSRGYLFWTDSGSRPKVERSNLAGGGRLQLVSTNIVRPSGITVDYETDLVYWVDSDPSYNHMEVCNLEGANRRTLMDSPTNLGLFDLTISGNYIYTTAKEAQKLIVLVKDSGQELF…	3171	4916	1	1	0	711.354	2	-0.0007	851	863	0	130.79	1.5e-11	R	ASLDGNDYQVIAR	D						File: ~Z:\CORE\RAW_DATA_2021_QE\P910_Sigrun_Lange\P910_S_EV.raw~; SpectrumID: ~5151~; PrecursorID: ~0~; scans: ~8385~
7	2::tr|A0A7M7MY46|A0A7M7MY46_STRPU	Uncharacterized protein OS=Strongylocentrotus purpuratus OX=7668 PE=4 SV=1	2155	58	1.1e-211	207689	63	52	43	36	27.8	5	MLVSSSAWLTTFLVLSTFFTLGCSQRCGGSIEAGAGVIRSTNYPDGYPASDCVWIIDSGAENRIRLKFQVRDCSGDSLWIYDGNGTVGVPRLGQYCSTVPPTSIDSSGRLVTIKFMSVGGAENNQGFVISYESIDLALGSRVIWSEIEASTGSVRLNSVPADPTVMLKPDGTVQDTIVTDFYFMAPSGNWTALETRYGEHELIWSDGLRKVMIKGSMGSNRSAKIYYGFTSSSVLGVAVDWLTGNVYWTDAAYDWIIMHDANGTRNVLIIDEGLDIPTGIAIHPSRGYLFWTDSGSRPKVERSNLAGGGRLQLVSTNIVRPSGITVDYETDLVYWVDSDPSYNHMEVCNLEGANRRTLMDSPTNLGLFDLTISGNYIYTTAKEAQKLIVLVKDSGQELF…	3321	4515	1	1	0	727.809	2	0.0004	1182	1193	0	54.69	0.0002	K	MCTYSCIAGYTK	I						File: ~Z:\CORE\RAW_DATA_2021_QE\P910_Sigrun_Lange\P910_S_EV.raw~; SpectrumID: ~4750~; PrecursorID: ~0~; scans: ~7956~
7	2::tr|A0A7M7MY46|A0A7M7MY46_STRPU	Uncharacterized protein OS=Strongylocentrotus purpuratus OX=7668 PE=4 SV=1	2155	58	1.1e-211	207689	63	52	43	36	27.8	5	MLVSSSAWLTTFLVLSTFFTLGCSQRCGGSIEAGAGVIRSTNYPDGYPASDCVWIIDSGAENRIRLKFQVRDCSGDSLWIYDGNGTVGVPRLGQYCSTVPPTSIDSSGRLVTIKFMSVGGAENNQGFVISYESIDLALGSRVIWSEIEASTGSVRLNSVPADPTVMLKPDGTVQDTIVTDFYFMAPSGNWTALETRYGEHELIWSDGLRKVMIKGSMGSNRSAKIYYGFTSSSVLGVAVDWLTGNVYWTDAAYDWIIMHDANGTRNVLIIDEGLDIPTGIAIHPSRGYLFWTDSGSRPKVERSNLAGGGRLQLVSTNIVRPSGITVDYETDLVYWVDSDPSYNHMEVCNLEGANRRTLMDSPTNLGLFDLTISGNYIYTTAKEAQKLIVLVKDSGQELF…	3622	5392	1	1	0	757.372	2	-0.0068	287	299	0	36.43	0.034	R	GYLFWTDSGSRPK	V						File: ~Z:\CORE\RAW_DATA_2021_QE\P910_Sigrun_Lange\P910_S_EV.raw~; SpectrumID: ~5630~; PrecursorID: ~0~; scans: ~8901~
7	2::tr|A0A7M7MY46|A0A7M7MY46_STRPU	Uncharacterized protein OS=Strongylocentrotus purpuratus OX=7668 PE=4 SV=1	2155	58	1.1e-211	207689	63	52	43	36	27.8	5	MLVSSSAWLTTFLVLSTFFTLGCSQRCGGSIEAGAGVIRSTNYPDGYPASDCVWIIDSGAENRIRLKFQVRDCSGDSLWIYDGNGTVGVPRLGQYCSTVPPTSIDSSGRLVTIKFMSVGGAENNQGFVISYESIDLALGSRVIWSEIEASTGSVRLNSVPADPTVMLKPDGTVQDTIVTDFYFMAPSGNWTALETRYGEHELIWSDGLRKVMIKGSMGSNRSAKIYYGFTSSSVLGVAVDWLTGNVYWTDAAYDWIIMHDANGTRNVLIIDEGLDIPTGIAIHPSRGYLFWTDSGSRPKVERSNLAGGGRLQLVSTNIVRPSGITVDYETDLVYWVDSDPSYNHMEVCNLEGANRRTLMDSPTNLGLFDLTISGNYIYTTAKEAQKLIVLVKDSGQELF…	3764	5921	1	1	0	761.388	2	-0.0011	462	475	0	52.6	0.0011	K	AGTIDPPQYFVASR	S						File: ~Z:\CORE\RAW_DATA_2021_QE\P910_Sigrun_Lange\P910_S_EV.raw~; SpectrumID: ~6160~; PrecursorID: ~0~; scans: ~9468~
7	2::tr|A0A7M7MY46|A0A7M7MY46_STRPU	Uncharacterized protein OS=Strongylocentrotus purpuratus OX=7668 PE=4 SV=1	2155	58	1.1e-211	207689	63	52	43	36	27.8	5	MLVSSSAWLTTFLVLSTFFTLGCSQRCGGSIEAGAGVIRSTNYPDGYPASDCVWIIDSGAENRIRLKFQVRDCSGDSLWIYDGNGTVGVPRLGQYCSTVPPTSIDSSGRLVTIKFMSVGGAENNQGFVISYESIDLALGSRVIWSEIEASTGSVRLNSVPADPTVMLKPDGTVQDTIVTDFYFMAPSGNWTALETRYGEHELIWSDGLRKVMIKGSMGSNRSAKIYYGFTSSSVLGVAVDWLTGNVYWTDAAYDWIIMHDANGTRNVLIIDEGLDIPTGIAIHPSRGYLFWTDSGSRPKVERSNLAGGGRLQLVSTNIVRPSGITVDYETDLVYWVDSDPSYNHMEVCNLEGANRRTLMDSPTNLGLFDLTISGNYIYTTAKEAQKLIVLVKDSGQELF…	3931	2397	1	1	0	523.611	3	0.0004	663	675	2	30.71	0.11	R	TINKVDYFGNNKR	Q						File: ~Z:\CORE\RAW_DATA_2021_QE\P910_Sigrun_Lange\P910_S_EV.raw~; SpectrumID: ~2606~; PrecursorID: ~0~; scans: ~5381~
7	2::tr|A0A7M7MY46|A0A7M7MY46_STRPU	Uncharacterized protein OS=Strongylocentrotus purpuratus OX=7668 PE=4 SV=1	2155	58	1.1e-211	207689	63	52	43	36	27.8	5	MLVSSSAWLTTFLVLSTFFTLGCSQRCGGSIEAGAGVIRSTNYPDGYPASDCVWIIDSGAENRIRLKFQVRDCSGDSLWIYDGNGTVGVPRLGQYCSTVPPTSIDSSGRLVTIKFMSVGGAENNQGFVISYESIDLALGSRVIWSEIEASTGSVRLNSVPADPTVMLKPDGTVQDTIVTDFYFMAPSGNWTALETRYGEHELIWSDGLRKVMIKGSMGSNRSAKIYYGFTSSSVLGVAVDWLTGNVYWTDAAYDWIIMHDANGTRNVLIIDEGLDIPTGIAIHPSRGYLFWTDSGSRPKVERSNLAGGGRLQLVSTNIVRPSGITVDYETDLVYWVDSDPSYNHMEVCNLEGANRRTLMDSPTNLGLFDLTISGNYIYTTAKEAQKLIVLVKDSGQELF…	3945	5070	1	1	0	787.377	2	-0.0033	724	737	0	66.09	3.5e-05	R	GEQVYGITTYADTR	Q						File: ~Z:\CORE\RAW_DATA_2021_QE\P910_Sigrun_Lange\P910_S_EV.raw~; SpectrumID: ~5306~; PrecursorID: ~0~; scans: ~8549~
7	2::tr|A0A7M7MY46|A0A7M7MY46_STRPU	Uncharacterized protein OS=Strongylocentrotus purpuratus OX=7668 PE=4 SV=1	2155	58	1.1e-211	207689	63	52	43	36	27.8	5	MLVSSSAWLTTFLVLSTFFTLGCSQRCGGSIEAGAGVIRSTNYPDGYPASDCVWIIDSGAENRIRLKFQVRDCSGDSLWIYDGNGTVGVPRLGQYCSTVPPTSIDSSGRLVTIKFMSVGGAENNQGFVISYESIDLALGSRVIWSEIEASTGSVRLNSVPADPTVMLKPDGTVQDTIVTDFYFMAPSGNWTALETRYGEHELIWSDGLRKVMIKGSMGSNRSAKIYYGFTSSSVLGVAVDWLTGNVYWTDAAYDWIIMHDANGTRNVLIIDEGLDIPTGIAIHPSRGYLFWTDSGSRPKVERSNLAGGGRLQLVSTNIVRPSGITVDYETDLVYWVDSDPSYNHMEVCNLEGANRRTLMDSPTNLGLFDLTISGNYIYTTAKEAQKLIVLVKDSGQELF…	4012	4560	1	1	0	530.302	3	0	1358	1371	0	54.17	0.00026	K	DGRPLVEGNLLIHR	G						File: ~Z:\CORE\RAW_DATA_2021_QE\P910_Sigrun_Lange\P910_S_EV.raw~; SpectrumID: ~4795~; PrecursorID: ~0~; scans: ~8003~
7	2::tr|A0A7M7MY46|A0A7M7MY46_STRPU	Uncharacterized protein OS=Strongylocentrotus purpuratus OX=7668 PE=4 SV=1	2155	58	1.1e-211	207689	63	52	43	36	27.8	5	MLVSSSAWLTTFLVLSTFFTLGCSQRCGGSIEAGAGVIRSTNYPDGYPASDCVWIIDSGAENRIRLKFQVRDCSGDSLWIYDGNGTVGVPRLGQYCSTVPPTSIDSSGRLVTIKFMSVGGAENNQGFVISYESIDLALGSRVIWSEIEASTGSVRLNSVPADPTVMLKPDGTVQDTIVTDFYFMAPSGNWTALETRYGEHELIWSDGLRKVMIKGSMGSNRSAKIYYGFTSSSVLGVAVDWLTGNVYWTDAAYDWIIMHDANGTRNVLIIDEGLDIPTGIAIHPSRGYLFWTDSGSRPKVERSNLAGGGRLQLVSTNIVRPSGITVDYETDLVYWVDSDPSYNHMEVCNLEGANRRTLMDSPTNLGLFDLTISGNYIYTTAKEAQKLIVLVKDSGQELF…	4251	7527	1	1	0	821.917	2	-0.002	864	879	0	59.97	0.00017	R	DGIEVPDGIAVDSISR	L						File: ~Z:\CORE\RAW_DATA_2021_QE\P910_Sigrun_Lange\P910_S_EV.raw~; SpectrumID: ~7777~; PrecursorID: ~0~; scans: ~11194~
7	2::tr|A0A7M7MY46|A0A7M7MY46_STRPU	Uncharacterized protein OS=Strongylocentrotus purpuratus OX=7668 PE=4 SV=1	2155	58	1.1e-211	207689	63	52	43	36	27.8	5	MLVSSSAWLTTFLVLSTFFTLGCSQRCGGSIEAGAGVIRSTNYPDGYPASDCVWIIDSGAENRIRLKFQVRDCSGDSLWIYDGNGTVGVPRLGQYCSTVPPTSIDSSGRLVTIKFMSVGGAENNQGFVISYESIDLALGSRVIWSEIEASTGSVRLNSVPADPTVMLKPDGTVQDTIVTDFYFMAPSGNWTALETRYGEHELIWSDGLRKVMIKGSMGSNRSAKIYYGFTSSSVLGVAVDWLTGNVYWTDAAYDWIIMHDANGTRNVLIIDEGLDIPTGIAIHPSRGYLFWTDSGSRPKVERSNLAGGGRLQLVSTNIVRPSGITVDYETDLVYWVDSDPSYNHMEVCNLEGANRRTLMDSPTNLGLFDLTISGNYIYTTAKEAQKLIVLVKDSGQELF…	4613	7095	1	1	0	871.425	2	-0.0042	802	816	0	86.28	4.4e-07	R	AIFQVDMQSTTFEPK	A						File: ~Z:\CORE\RAW_DATA_2021_QE\P910_Sigrun_Lange\P910_S_EV.raw~; SpectrumID: ~7335~; PrecursorID: ~0~; scans: ~10727~
7	2::tr|A0A7M7MY46|A0A7M7MY46_STRPU	Uncharacterized protein OS=Strongylocentrotus purpuratus OX=7668 PE=4 SV=1	2155	58	1.1e-211	207689	63	52	43	36	27.8	5	MLVSSSAWLTTFLVLSTFFTLGCSQRCGGSIEAGAGVIRSTNYPDGYPASDCVWIIDSGAENRIRLKFQVRDCSGDSLWIYDGNGTVGVPRLGQYCSTVPPTSIDSSGRLVTIKFMSVGGAENNQGFVISYESIDLALGSRVIWSEIEASTGSVRLNSVPADPTVMLKPDGTVQDTIVTDFYFMAPSGNWTALETRYGEHELIWSDGLRKVMIKGSMGSNRSAKIYYGFTSSSVLGVAVDWLTGNVYWTDAAYDWIIMHDANGTRNVLIIDEGLDIPTGIAIHPSRGYLFWTDSGSRPKVERSNLAGGGRLQLVSTNIVRPSGITVDYETDLVYWVDSDPSYNHMEVCNLEGANRRTLMDSPTNLGLFDLTISGNYIYTTAKEAQKLIVLVKDSGQELF…	4791	6257	1	1	0	600.61	3	-0.0046	1200	1214	0	23.12	0.71	R	SMCDEHGEWIGIPIR	C						File: ~Z:\CORE\RAW_DATA_2021_QE\P910_Sigrun_Lange\P910_S_EV.raw~; SpectrumID: ~6496~; PrecursorID: ~0~; scans: ~9837~
7	2::tr|A0A7M7MY46|A0A7M7MY46_STRPU	Uncharacterized protein OS=Strongylocentrotus purpuratus OX=7668 PE=4 SV=1	2155	58	1.1e-211	207689	63	52	43	36	27.8	5	MLVSSSAWLTTFLVLSTFFTLGCSQRCGGSIEAGAGVIRSTNYPDGYPASDCVWIIDSGAENRIRLKFQVRDCSGDSLWIYDGNGTVGVPRLGQYCSTVPPTSIDSSGRLVTIKFMSVGGAENNQGFVISYESIDLALGSRVIWSEIEASTGSVRLNSVPADPTVMLKPDGTVQDTIVTDFYFMAPSGNWTALETRYGEHELIWSDGLRKVMIKGSMGSNRSAKIYYGFTSSSVLGVAVDWLTGNVYWTDAAYDWIIMHDANGTRNVLIIDEGLDIPTGIAIHPSRGYLFWTDSGSRPKVERSNLAGGGRLQLVSTNIVRPSGITVDYETDLVYWVDSDPSYNHMEVCNLEGANRRTLMDSPTNLGLFDLTISGNYIYTTAKEAQKLIVLVKDSGQELF…	4875	7513	1	1	0	605.653	3	0	1794	1809	0	50.5	0.0016	R	FLPSGLVLHFDAVEDR	F						File: ~Z:\CORE\RAW_DATA_2021_QE\P910_Sigrun_Lange\P910_S_EV.raw~; SpectrumID: ~7762~; PrecursorID: ~0~; scans: ~11178~
7	2::tr|A0A7M7MY46|A0A7M7MY46_STRPU	Uncharacterized protein OS=Strongylocentrotus purpuratus OX=7668 PE=4 SV=1	2155	58	1.1e-211	207689	63	52	43	36	27.8	5	MLVSSSAWLTTFLVLSTFFTLGCSQRCGGSIEAGAGVIRSTNYPDGYPASDCVWIIDSGAENRIRLKFQVRDCSGDSLWIYDGNGTVGVPRLGQYCSTVPPTSIDSSGRLVTIKFMSVGGAENNQGFVISYESIDLALGSRVIWSEIEASTGSVRLNSVPADPTVMLKPDGTVQDTIVTDFYFMAPSGNWTALETRYGEHELIWSDGLRKVMIKGSMGSNRSAKIYYGFTSSSVLGVAVDWLTGNVYWTDAAYDWIIMHDANGTRNVLIIDEGLDIPTGIAIHPSRGYLFWTDSGSRPKVERSNLAGGGRLQLVSTNIVRPSGITVDYETDLVYWVDSDPSYNHMEVCNLEGANRRTLMDSPTNLGLFDLTISGNYIYTTAKEAQKLIVLVKDSGQELF…	5266	4136	1	1	0	960.394	2	-0.0057	747	763	0	102.45	1.7e-09	R	YQNGGCDQLCLSSSSSR	R		Deamidated (NQ)	0.00100000000000000.0			File: ~Z:\CORE\RAW_DATA_2021_QE\P910_Sigrun_Lange\P910_S_EV.raw~; SpectrumID: ~4370~; PrecursorID: ~0~; scans: ~7540~
7	2::tr|A0A7M7MY46|A0A7M7MY46_STRPU	Uncharacterized protein OS=Strongylocentrotus purpuratus OX=7668 PE=4 SV=1	2155	58	1.1e-211	207689	63	52	43	36	27.8	5	MLVSSSAWLTTFLVLSTFFTLGCSQRCGGSIEAGAGVIRSTNYPDGYPASDCVWIIDSGAENRIRLKFQVRDCSGDSLWIYDGNGTVGVPRLGQYCSTVPPTSIDSSGRLVTIKFMSVGGAENNQGFVISYESIDLALGSRVIWSEIEASTGSVRLNSVPADPTVMLKPDGTVQDTIVTDFYFMAPSGNWTALETRYGEHELIWSDGLRKVMIKGSMGSNRSAKIYYGFTSSSVLGVAVDWLTGNVYWTDAAYDWIIMHDANGTRNVLIIDEGLDIPTGIAIHPSRGYLFWTDSGSRPKVERSNLAGGGRLQLVSTNIVRPSGITVDYETDLVYWVDSDPSYNHMEVCNLEGANRRTLMDSPTNLGLFDLTISGNYIYTTAKEAQKLIVLVKDSGQELF…	5267	4127	1	1	0	640.6	3	-0.0008	747	763	0	36.18	0.0085	R	YQNGGCDQLCLSSSSSR	R		Deamidated (NQ)	0.00100000000000000.0			File: ~Z:\CORE\RAW_DATA_2021_QE\P910_Sigrun_Lange\P910_S_EV.raw~; SpectrumID: ~4361~; PrecursorID: ~0~; scans: ~7530~
7	2::tr|A0A7M7MY46|A0A7M7MY46_STRPU	Uncharacterized protein OS=Strongylocentrotus purpuratus OX=7668 PE=4 SV=1	2155	58	1.1e-211	207689	63	52	43	36	27.8	5	MLVSSSAWLTTFLVLSTFFTLGCSQRCGGSIEAGAGVIRSTNYPDGYPASDCVWIIDSGAENRIRLKFQVRDCSGDSLWIYDGNGTVGVPRLGQYCSTVPPTSIDSSGRLVTIKFMSVGGAENNQGFVISYESIDLALGSRVIWSEIEASTGSVRLNSVPADPTVMLKPDGTVQDTIVTDFYFMAPSGNWTALETRYGEHELIWSDGLRKVMIKGSMGSNRSAKIYYGFTSSSVLGVAVDWLTGNVYWTDAAYDWIIMHDANGTRNVLIIDEGLDIPTGIAIHPSRGYLFWTDSGSRPKVERSNLAGGGRLQLVSTNIVRPSGITVDYETDLVYWVDSDPSYNHMEVCNLEGANRRTLMDSPTNLGLFDLTISGNYIYTTAKEAQKLIVLVKDSGQELF…	5285	4580	1	1	0	962.956	2	-0.0018	92	109	0	65.14	6.2e-05	R	LGQYCSTVPPTSIDSSGR	L						File: ~Z:\CORE\RAW_DATA_2021_QE\P910_Sigrun_Lange\P910_S_EV.raw~; SpectrumID: ~4815~; PrecursorID: ~0~; scans: ~8024~
7	2::tr|A0A7M7MY46|A0A7M7MY46_STRPU	Uncharacterized protein OS=Strongylocentrotus purpuratus OX=7668 PE=4 SV=1	2155	58	1.1e-211	207689	63	52	43	36	27.8	5	MLVSSSAWLTTFLVLSTFFTLGCSQRCGGSIEAGAGVIRSTNYPDGYPASDCVWIIDSGAENRIRLKFQVRDCSGDSLWIYDGNGTVGVPRLGQYCSTVPPTSIDSSGRLVTIKFMSVGGAENNQGFVISYESIDLALGSRVIWSEIEASTGSVRLNSVPADPTVMLKPDGTVQDTIVTDFYFMAPSGNWTALETRYGEHELIWSDGLRKVMIKGSMGSNRSAKIYYGFTSSSVLGVAVDWLTGNVYWTDAAYDWIIMHDANGTRNVLIIDEGLDIPTGIAIHPSRGYLFWTDSGSRPKVERSNLAGGGRLQLVSTNIVRPSGITVDYETDLVYWVDSDPSYNHMEVCNLEGANRRTLMDSPTNLGLFDLTISGNYIYTTAKEAQKLIVLVKDSGQELF…	5588	7251	1	1	0	671.347	3	0.0001	604	619	1	44.34	0.007	R	KYIFWTEFGPPTQIER	A						File: ~Z:\CORE\RAW_DATA_2021_QE\P910_Sigrun_Lange\P910_S_EV.raw~; SpectrumID: ~7493~; PrecursorID: ~0~; scans: ~10894~
7	2::tr|A0A7M7MY46|A0A7M7MY46_STRPU	Uncharacterized protein OS=Strongylocentrotus purpuratus OX=7668 PE=4 SV=1	2155	58	1.1e-211	207689	63	52	43	36	27.8	5	MLVSSSAWLTTFLVLSTFFTLGCSQRCGGSIEAGAGVIRSTNYPDGYPASDCVWIIDSGAENRIRLKFQVRDCSGDSLWIYDGNGTVGVPRLGQYCSTVPPTSIDSSGRLVTIKFMSVGGAENNQGFVISYESIDLALGSRVIWSEIEASTGSVRLNSVPADPTVMLKPDGTVQDTIVTDFYFMAPSGNWTALETRYGEHELIWSDGLRKVMIKGSMGSNRSAKIYYGFTSSSVLGVAVDWLTGNVYWTDAAYDWIIMHDANGTRNVLIIDEGLDIPTGIAIHPSRGYLFWTDSGSRPKVERSNLAGGGRLQLVSTNIVRPSGITVDYETDLVYWVDSDPSYNHMEVCNLEGANRRTLMDSPTNLGLFDLTISGNYIYTTAKEAQKLIVLVKDSGQELF…	5749	7521	1	1	0	693.333	3	0.0003	764	781	1	43.07	0.011	R	RGFVCVCTLGFYLADDGK	S						File: ~Z:\CORE\RAW_DATA_2021_QE\P910_Sigrun_Lange\P910_S_EV.raw~; SpectrumID: ~7771~; PrecursorID: ~0~; scans: ~11187~
7	2::tr|A0A7M7MY46|A0A7M7MY46_STRPU	Uncharacterized protein OS=Strongylocentrotus purpuratus OX=7668 PE=4 SV=1	2155	58	1.1e-211	207689	63	52	43	36	27.8	5	MLVSSSAWLTTFLVLSTFFTLGCSQRCGGSIEAGAGVIRSTNYPDGYPASDCVWIIDSGAENRIRLKFQVRDCSGDSLWIYDGNGTVGVPRLGQYCSTVPPTSIDSSGRLVTIKFMSVGGAENNQGFVISYESIDLALGSRVIWSEIEASTGSVRLNSVPADPTVMLKPDGTVQDTIVTDFYFMAPSGNWTALETRYGEHELIWSDGLRKVMIKGSMGSNRSAKIYYGFTSSSVLGVAVDWLTGNVYWTDAAYDWIIMHDANGTRNVLIIDEGLDIPTGIAIHPSRGYLFWTDSGSRPKVERSNLAGGGRLQLVSTNIVRPSGITVDYETDLVYWVDSDPSYNHMEVCNLEGANRRTLMDSPTNLGLFDLTISGNYIYTTAKEAQKLIVLVKDSGQELF…	6297	7889	1	1	0	748.417	3	-0.003	266	286	0	62.7	3e-05	R	NVLIIDEGLDIPTGIAIHPSR	G						File: ~Z:\CORE\RAW_DATA_2021_QE\P910_Sigrun_Lange\P910_S_EV.raw~; SpectrumID: ~8174~; PrecursorID: ~0~; scans: ~11613~
7	2::tr|A0A7M7MY46|A0A7M7MY46_STRPU	Uncharacterized protein OS=Strongylocentrotus purpuratus OX=7668 PE=4 SV=1	2155	58	1.1e-211	207689	63	52	43	36	27.8	5	MLVSSSAWLTTFLVLSTFFTLGCSQRCGGSIEAGAGVIRSTNYPDGYPASDCVWIIDSGAENRIRLKFQVRDCSGDSLWIYDGNGTVGVPRLGQYCSTVPPTSIDSSGRLVTIKFMSVGGAENNQGFVISYESIDLALGSRVIWSEIEASTGSVRLNSVPADPTVMLKPDGTVQDTIVTDFYFMAPSGNWTALETRYGEHELIWSDGLRKVMIKGSMGSNRSAKIYYGFTSSSVLGVAVDWLTGNVYWTDAAYDWIIMHDANGTRNVLIIDEGLDIPTGIAIHPSRGYLFWTDSGSRPKVERSNLAGGGRLQLVSTNIVRPSGITVDYETDLVYWVDSDPSYNHMEVCNLEGANRRTLMDSPTNLGLFDLTISGNYIYTTAKEAQKLIVLVKDSGQELF…	7149	5688	1	1	0	826.398	3	-0.0057	880	901	0	51.48	0.0016	R	LVYWTDYGTHGISVSHLDGSNR	K						File: ~Z:\CORE\RAW_DATA_2021_QE\P910_Sigrun_Lange\P910_S_EV.raw~; SpectrumID: ~5927~; PrecursorID: ~0~; scans: ~9217~
7	2::tr|A0A7M7MY46|A0A7M7MY46_STRPU	Uncharacterized protein OS=Strongylocentrotus purpuratus OX=7668 PE=4 SV=1	2155	58	1.1e-211	207689	63	52	43	36	27.8	5	MLVSSSAWLTTFLVLSTFFTLGCSQRCGGSIEAGAGVIRSTNYPDGYPASDCVWIIDSGAENRIRLKFQVRDCSGDSLWIYDGNGTVGVPRLGQYCSTVPPTSIDSSGRLVTIKFMSVGGAENNQGFVISYESIDLALGSRVIWSEIEASTGSVRLNSVPADPTVMLKPDGTVQDTIVTDFYFMAPSGNWTALETRYGEHELIWSDGLRKVMIKGSMGSNRSAKIYYGFTSSSVLGVAVDWLTGNVYWTDAAYDWIIMHDANGTRNVLIIDEGLDIPTGIAIHPSRGYLFWTDSGSRPKVERSNLAGGGRLQLVSTNIVRPSGITVDYETDLVYWVDSDPSYNHMEVCNLEGANRRTLMDSPTNLGLFDLTISGNYIYTTAKEAQKLIVLVKDSGQELF…	7150	5701	1	1	0	620.052	4	-0.0002	880	901	0	44.17	0.0087	R	LVYWTDYGTHGISVSHLDGSNR	K						File: ~Z:\CORE\RAW_DATA_2021_QE\P910_Sigrun_Lange\P910_S_EV.raw~; SpectrumID: ~5940~; PrecursorID: ~0~; scans: ~9231~
7	2::tr|A0A7M7MY46|A0A7M7MY46_STRPU	Uncharacterized protein OS=Strongylocentrotus purpuratus OX=7668 PE=4 SV=1	2155	58	1.1e-211	207689	63	52	43	36	27.8	5	MLVSSSAWLTTFLVLSTFFTLGCSQRCGGSIEAGAGVIRSTNYPDGYPASDCVWIIDSGAENRIRLKFQVRDCSGDSLWIYDGNGTVGVPRLGQYCSTVPPTSIDSSGRLVTIKFMSVGGAENNQGFVISYESIDLALGSRVIWSEIEASTGSVRLNSVPADPTVMLKPDGTVQDTIVTDFYFMAPSGNWTALETRYGEHELIWSDGLRKVMIKGSMGSNRSAKIYYGFTSSSVLGVAVDWLTGNVYWTDAAYDWIIMHDANGTRNVLIIDEGLDIPTGIAIHPSRGYLFWTDSGSRPKVERSNLAGGGRLQLVSTNIVRPSGITVDYETDLVYWVDSDPSYNHMEVCNLEGANRRTLMDSPTNLGLFDLTISGNYIYTTAKEAQKLIVLVKDSGQELF…	7850	7487	1	1	0	896.392	3	-0.0076	40	63	0	51.94	0.00067	R	STNYPDGYPASDCVWIIDSGAENR	I						File: ~Z:\CORE\RAW_DATA_2021_QE\P910_Sigrun_Lange\P910_S_EV.raw~; SpectrumID: ~7736~; PrecursorID: ~0~; scans: ~11151~
7	2::tr|A0A7M7MY46|A0A7M7MY46_STRPU	Uncharacterized protein OS=Strongylocentrotus purpuratus OX=7668 PE=4 SV=1	2155	58	1.1e-211	207689	63	52	43	36	27.8	5	MLVSSSAWLTTFLVLSTFFTLGCSQRCGGSIEAGAGVIRSTNYPDGYPASDCVWIIDSGAENRIRLKFQVRDCSGDSLWIYDGNGTVGVPRLGQYCSTVPPTSIDSSGRLVTIKFMSVGGAENNQGFVISYESIDLALGSRVIWSEIEASTGSVRLNSVPADPTVMLKPDGTVQDTIVTDFYFMAPSGNWTALETRYGEHELIWSDGLRKVMIKGSMGSNRSAKIYYGFTSSSVLGVAVDWLTGNVYWTDAAYDWIIMHDANGTRNVLIIDEGLDIPTGIAIHPSRGYLFWTDSGSRPKVERSNLAGGGRLQLVSTNIVRPSGITVDYETDLVYWVDSDPSYNHMEVCNLEGANRRTLMDSPTNLGLFDLTISGNYIYTTAKEAQKLIVLVKDSGQELF…	8039	8169	1	1	0	919.451	3	-0.0115	913	936	0	42.7	0.012	R	ALVLHPVEGTMFWTDWGDNAVIER	A						File: ~Z:\CORE\RAW_DATA_2021_QE\P910_Sigrun_Lange\P910_S_EV.raw~; SpectrumID: ~8480~; PrecursorID: ~0~; scans: ~11937~
7	2::tr|A0A7M7MY46|A0A7M7MY46_STRPU	Uncharacterized protein OS=Strongylocentrotus purpuratus OX=7668 PE=4 SV=1	2155	58	1.1e-211	207689	63	52	43	36	27.8	5	MLVSSSAWLTTFLVLSTFFTLGCSQRCGGSIEAGAGVIRSTNYPDGYPASDCVWIIDSGAENRIRLKFQVRDCSGDSLWIYDGNGTVGVPRLGQYCSTVPPTSIDSSGRLVTIKFMSVGGAENNQGFVISYESIDLALGSRVIWSEIEASTGSVRLNSVPADPTVMLKPDGTVQDTIVTDFYFMAPSGNWTALETRYGEHELIWSDGLRKVMIKGSMGSNRSAKIYYGFTSSSVLGVAVDWLTGNVYWTDAAYDWIIMHDANGTRNVLIIDEGLDIPTGIAIHPSRGYLFWTDSGSRPKVERSNLAGGGRLQLVSTNIVRPSGITVDYETDLVYWVDSDPSYNHMEVCNLEGANRRTLMDSPTNLGLFDLTISGNYIYTTAKEAQKLIVLVKDSGQELF…	8065	8046	1	1	0	924.783	3	-0.0098	913	936	0	66.18	5.5e-05	R	ALVLHPVEGTMFWTDWGDNAVIER	A		Oxidation (M)	0.000000000030000000000000.0			File: ~Z:\CORE\RAW_DATA_2021_QE\P910_Sigrun_Lange\P910_S_EV.raw~; SpectrumID: ~8351~; PrecursorID: ~0~; scans: ~11799~	emPAI	1.35
8	2::tr|A0A7M7MZ68|A0A7M7MZ68_STRPU	Uncharacterized protein OS=Strongylocentrotus purpuratus OX=7668 PE=4 SV=1	2129	58	5.1e-209	207384	62	50	42	34	27.3	4.95	MLVSSSAWLTTFLVLSTFFTLGCSQRCGGSIEAGAGVIRSTNYPDGYPASDCVWIIDSGAENRIRLKFQVRDCSGDSLWIYDGNGTVGVPRLGQYCSTVPPTSIDSSGRLVTIKFMSVGGAENNQGFVISYESIDLALGSRVIWSEIEASTGSVRLNSVPADPTVMLKPDGTVQDTIVTDFYFMAPSGNWTALETRYGEHELIWSDGLRKVMIKGSMGSNRSAKIYYGFTSSSVLGVAVDWLTGNVYWTDAAYDWIIMHDANGTRNVLIIDEGLDIPTGIAIHPSRGYLFWTDSGSRPKVERSNLAGGGRLQLVSTNIVRPSGITVDYETDLVYWVDSDPSYNHMEVCNLEGANRRTLMDSPTNLGLFDLTISGNYIYTTAKEAQKLIVLVKDSGQELF…	165	3975	1	0	0	409.731	2	-0.0003	529	536	0	26.47	0.15	K	GIGMATLR	D						File: ~Z:\CORE\RAW_DATA_2021_QE\P910_Sigrun_Lange\P910_S_EV.raw~; SpectrumID: ~4209~; PrecursorID: ~0~; scans: ~7357~
8	2::tr|A0A7M7MZ68|A0A7M7MZ68_STRPU	Uncharacterized protein OS=Strongylocentrotus purpuratus OX=7668 PE=4 SV=1	2129	58	5.1e-209	207384	62	50	42	34	27.3	4.95	MLVSSSAWLTTFLVLSTFFTLGCSQRCGGSIEAGAGVIRSTNYPDGYPASDCVWIIDSGAENRIRLKFQVRDCSGDSLWIYDGNGTVGVPRLGQYCSTVPPTSIDSSGRLVTIKFMSVGGAENNQGFVISYESIDLALGSRVIWSEIEASTGSVRLNSVPADPTVMLKPDGTVQDTIVTDFYFMAPSGNWTALETRYGEHELIWSDGLRKVMIKGSMGSNRSAKIYYGFTSSSVLGVAVDWLTGNVYWTDAAYDWIIMHDANGTRNVLIIDEGLDIPTGIAIHPSRGYLFWTDSGSRPKVERSNLAGGGRLQLVSTNIVRPSGITVDYETDLVYWVDSDPSYNHMEVCNLEGANRRTLMDSPTNLGLFDLTISGNYIYTTAKEAQKLIVLVKDSGQELF…	245	1605	1	0	0	421.248	2	-0.001	589	595	0	34.28	0.011	K	DNVIKPR	S						File: ~Z:\CORE\RAW_DATA_2021_QE\P910_Sigrun_Lange\P910_S_EV.raw~; SpectrumID: ~1717~; PrecursorID: ~0~; scans: ~4218~
8	2::tr|A0A7M7MZ68|A0A7M7MZ68_STRPU	Uncharacterized protein OS=Strongylocentrotus purpuratus OX=7668 PE=4 SV=1	2129	58	5.1e-209	207384	62	50	42	34	27.3	4.95	MLVSSSAWLTTFLVLSTFFTLGCSQRCGGSIEAGAGVIRSTNYPDGYPASDCVWIIDSGAENRIRLKFQVRDCSGDSLWIYDGNGTVGVPRLGQYCSTVPPTSIDSSGRLVTIKFMSVGGAENNQGFVISYESIDLALGSRVIWSEIEASTGSVRLNSVPADPTVMLKPDGTVQDTIVTDFYFMAPSGNWTALETRYGEHELIWSDGLRKVMIKGSMGSNRSAKIYYGFTSSSVLGVAVDWLTGNVYWTDAAYDWIIMHDANGTRNVLIIDEGLDIPTGIAIHPSRGYLFWTDSGSRPKVERSNLAGGGRLQLVSTNIVRPSGITVDYETDLVYWVDSDPSYNHMEVCNLEGANRRTLMDSPTNLGLFDLTISGNYIYTTAKEAQKLIVLVKDSGQELF…	310	7246	1	0	0	427.25	2	-0.0003	989	995	0	31.77	0.021	R	LLFTFGR	N						File: ~Z:\CORE\RAW_DATA_2021_QE\P910_Sigrun_Lange\P910_S_EV.raw~; SpectrumID: ~7488~; PrecursorID: ~0~; scans: ~10889~
8	2::tr|A0A7M7MZ68|A0A7M7MZ68_STRPU	Uncharacterized protein OS=Strongylocentrotus purpuratus OX=7668 PE=4 SV=1	2129	58	5.1e-209	207384	62	50	42	34	27.3	4.95	MLVSSSAWLTTFLVLSTFFTLGCSQRCGGSIEAGAGVIRSTNYPDGYPASDCVWIIDSGAENRIRLKFQVRDCSGDSLWIYDGNGTVGVPRLGQYCSTVPPTSIDSSGRLVTIKFMSVGGAENNQGFVISYESIDLALGSRVIWSEIEASTGSVRLNSVPADPTVMLKPDGTVQDTIVTDFYFMAPSGNWTALETRYGEHELIWSDGLRKVMIKGSMGSNRSAKIYYGFTSSSVLGVAVDWLTGNVYWTDAAYDWIIMHDANGTRNVLIIDEGLDIPTGIAIHPSRGYLFWTDSGSRPKVERSNLAGGGRLQLVSTNIVRPSGITVDYETDLVYWVDSDPSYNHMEVCNLEGANRRTLMDSPTNLGLFDLTISGNYIYTTAKEAQKLIVLVKDSGQELF…	483	3513	1	0	0	450.743	2	-0.0006	596	603	0	31.36	0.045	R	SIAIDPER	K						File: ~Z:\CORE\RAW_DATA_2021_QE\P910_Sigrun_Lange\P910_S_EV.raw~; SpectrumID: ~3744~; PrecursorID: ~0~; scans: ~6764~
8	2::tr|A0A7M7MZ68|A0A7M7MZ68_STRPU	Uncharacterized protein OS=Strongylocentrotus purpuratus OX=7668 PE=4 SV=1	2129	58	5.1e-209	207384	62	50	42	34	27.3	4.95	MLVSSSAWLTTFLVLSTFFTLGCSQRCGGSIEAGAGVIRSTNYPDGYPASDCVWIIDSGAENRIRLKFQVRDCSGDSLWIYDGNGTVGVPRLGQYCSTVPPTSIDSSGRLVTIKFMSVGGAENNQGFVISYESIDLALGSRVIWSEIEASTGSVRLNSVPADPTVMLKPDGTVQDTIVTDFYFMAPSGNWTALETRYGEHELIWSDGLRKVMIKGSMGSNRSAKIYYGFTSSSVLGVAVDWLTGNVYWTDAAYDWIIMHDANGTRNVLIIDEGLDIPTGIAIHPSRGYLFWTDSGSRPKVERSNLAGGGRLQLVSTNIVRPSGITVDYETDLVYWVDSDPSYNHMEVCNLEGANRRTLMDSPTNLGLFDLTISGNYIYTTAKEAQKLIVLVKDSGQELF…	615	3767	1	0	0	468.235	2	0.0013	782	789	0	29.11	0.19	K	SCVSDLVR	D						File: ~Z:\CORE\RAW_DATA_2021_QE\P910_Sigrun_Lange\P910_S_EV.raw~; SpectrumID: ~4000~; PrecursorID: ~0~; scans: ~7085~
8	2::tr|A0A7M7MZ68|A0A7M7MZ68_STRPU	Uncharacterized protein OS=Strongylocentrotus purpuratus OX=7668 PE=4 SV=1	2129	58	5.1e-209	207384	62	50	42	34	27.3	4.95	MLVSSSAWLTTFLVLSTFFTLGCSQRCGGSIEAGAGVIRSTNYPDGYPASDCVWIIDSGAENRIRLKFQVRDCSGDSLWIYDGNGTVGVPRLGQYCSTVPPTSIDSSGRLVTIKFMSVGGAENNQGFVISYESIDLALGSRVIWSEIEASTGSVRLNSVPADPTVMLKPDGTVQDTIVTDFYFMAPSGNWTALETRYGEHELIWSDGLRKVMIKGSMGSNRSAKIYYGFTSSSVLGVAVDWLTGNVYWTDAAYDWIIMHDANGTRNVLIIDEGLDIPTGIAIHPSRGYLFWTDSGSRPKVERSNLAGGGRLQLVSTNIVRPSGITVDYETDLVYWVDSDPSYNHMEVCNLEGANRRTLMDSPTNLGLFDLTISGNYIYTTAKEAQKLIVLVKDSGQELF…	1022	3313	1	0	0	511.749	2	-0.0002	977	985	0	34.61	0.053	R	LETADFNGR	D						File: ~Z:\CORE\RAW_DATA_2021_QE\P910_Sigrun_Lange\P910_S_EV.raw~; SpectrumID: ~3544~; PrecursorID: ~0~; scans: ~6532~
8	2::tr|A0A7M7MZ68|A0A7M7MZ68_STRPU	Uncharacterized protein OS=Strongylocentrotus purpuratus OX=7668 PE=4 SV=1	2129	58	5.1e-209	207384	62	50	42	34	27.3	4.95	MLVSSSAWLTTFLVLSTFFTLGCSQRCGGSIEAGAGVIRSTNYPDGYPASDCVWIIDSGAENRIRLKFQVRDCSGDSLWIYDGNGTVGVPRLGQYCSTVPPTSIDSSGRLVTIKFMSVGGAENNQGFVISYESIDLALGSRVIWSEIEASTGSVRLNSVPADPTVMLKPDGTVQDTIVTDFYFMAPSGNWTALETRYGEHELIWSDGLRKVMIKGSMGSNRSAKIYYGFTSSSVLGVAVDWLTGNVYWTDAAYDWIIMHDANGTRNVLIIDEGLDIPTGIAIHPSRGYLFWTDSGSRPKVERSNLAGGGRLQLVSTNIVRPSGITVDYETDLVYWVDSDPSYNHMEVCNLEGANRRTLMDSPTNLGLFDLTISGNYIYTTAKEAQKLIVLVKDSGQELF…	1060	2427	1	0	0	514.791	2	0.0014	596	604	1	26.39	0.16	R	SIAIDPERK	Y						File: ~Z:\CORE\RAW_DATA_2021_QE\P910_Sigrun_Lange\P910_S_EV.raw~; SpectrumID: ~2639~; PrecursorID: ~0~; scans: ~5421~
8	2::tr|A0A7M7MZ68|A0A7M7MZ68_STRPU	Uncharacterized protein OS=Strongylocentrotus purpuratus OX=7668 PE=4 SV=1	2129	58	5.1e-209	207384	62	50	42	34	27.3	4.95	MLVSSSAWLTTFLVLSTFFTLGCSQRCGGSIEAGAGVIRSTNYPDGYPASDCVWIIDSGAENRIRLKFQVRDCSGDSLWIYDGNGTVGVPRLGQYCSTVPPTSIDSSGRLVTIKFMSVGGAENNQGFVISYESIDLALGSRVIWSEIEASTGSVRLNSVPADPTVMLKPDGTVQDTIVTDFYFMAPSGNWTALETRYGEHELIWSDGLRKVMIKGSMGSNRSAKIYYGFTSSSVLGVAVDWLTGNVYWTDAAYDWIIMHDANGTRNVLIIDEGLDIPTGIAIHPSRGYLFWTDSGSRPKVERSNLAGGGRLQLVSTNIVRPSGITVDYETDLVYWVDSDPSYNHMEVCNLEGANRRTLMDSPTNLGLFDLTISGNYIYTTAKEAQKLIVLVKDSGQELF…	1147	2135	1	0	0	527.234	2	-0.0023	1153	1160	0	62.61	3.9e-05	R	ICMAVQCR	R		Oxidation (M)	0.00300000.0			File: ~Z:\CORE\RAW_DATA_2021_QE\P910_Sigrun_Lange\P910_S_EV.raw~; SpectrumID: ~2330~; PrecursorID: ~0~; scans: ~5020~
8	2::tr|A0A7M7MZ68|A0A7M7MZ68_STRPU	Uncharacterized protein OS=Strongylocentrotus purpuratus OX=7668 PE=4 SV=1	2129	58	5.1e-209	207384	62	50	42	34	27.3	4.95	MLVSSSAWLTTFLVLSTFFTLGCSQRCGGSIEAGAGVIRSTNYPDGYPASDCVWIIDSGAENRIRLKFQVRDCSGDSLWIYDGNGTVGVPRLGQYCSTVPPTSIDSSGRLVTIKFMSVGGAENNQGFVISYESIDLALGSRVIWSEIEASTGSVRLNSVPADPTVMLKPDGTVQDTIVTDFYFMAPSGNWTALETRYGEHELIWSDGLRKVMIKGSMGSNRSAKIYYGFTSSSVLGVAVDWLTGNVYWTDAAYDWIIMHDANGTRNVLIIDEGLDIPTGIAIHPSRGYLFWTDSGSRPKVERSNLAGGGRLQLVSTNIVRPSGITVDYETDLVYWVDSDPSYNHMEVCNLEGANRRTLMDSPTNLGLFDLTISGNYIYTTAKEAQKLIVLVKDSGQELF…	1203	6836	1	1	0	531.783	2	0.0018	1829	1838	0	25.52	0.45	R	ANFQLQVTAA	-						File: ~Z:\CORE\RAW_DATA_2021_QE\P910_Sigrun_Lange\P910_S_EV.raw~; SpectrumID: ~7076~; PrecursorID: ~0~; scans: ~10451~
8	2::tr|A0A7M7MZ68|A0A7M7MZ68_STRPU	Uncharacterized protein OS=Strongylocentrotus purpuratus OX=7668 PE=4 SV=1	2129	58	5.1e-209	207384	62	50	42	34	27.3	4.95	MLVSSSAWLTTFLVLSTFFTLGCSQRCGGSIEAGAGVIRSTNYPDGYPASDCVWIIDSGAENRIRLKFQVRDCSGDSLWIYDGNGTVGVPRLGQYCSTVPPTSIDSSGRLVTIKFMSVGGAENNQGFVISYESIDLALGSRVIWSEIEASTGSVRLNSVPADPTVMLKPDGTVQDTIVTDFYFMAPSGNWTALETRYGEHELIWSDGLRKVMIKGSMGSNRSAKIYYGFTSSSVLGVAVDWLTGNVYWTDAAYDWIIMHDANGTRNVLIIDEGLDIPTGIAIHPSRGYLFWTDSGSRPKVERSNLAGGGRLQLVSTNIVRPSGITVDYETDLVYWVDSDPSYNHMEVCNLEGANRRTLMDSPTNLGLFDLTISGNYIYTTAKEAQKLIVLVKDSGQELF…	1204	2214	1	0	0	532.264	2	-0.0003	1602	1610	0	25.78	0.47	R	IMETNINGR	V		Oxidation (M)	0.030000000.0			File: ~Z:\CORE\RAW_DATA_2021_QE\P910_Sigrun_Lange\P910_S_EV.raw~; SpectrumID: ~2414~; PrecursorID: ~0~; scans: ~5135~
8	2::tr|A0A7M7MZ68|A0A7M7MZ68_STRPU	Uncharacterized protein OS=Strongylocentrotus purpuratus OX=7668 PE=4 SV=1	2129	58	5.1e-209	207384	62	50	42	34	27.3	4.95	MLVSSSAWLTTFLVLSTFFTLGCSQRCGGSIEAGAGVIRSTNYPDGYPASDCVWIIDSGAENRIRLKFQVRDCSGDSLWIYDGNGTVGVPRLGQYCSTVPPTSIDSSGRLVTIKFMSVGGAENNQGFVISYESIDLALGSRVIWSEIEASTGSVRLNSVPADPTVMLKPDGTVQDTIVTDFYFMAPSGNWTALETRYGEHELIWSDGLRKVMIKGSMGSNRSAKIYYGFTSSSVLGVAVDWLTGNVYWTDAAYDWIIMHDANGTRNVLIIDEGLDIPTGIAIHPSRGYLFWTDSGSRPKVERSNLAGGGRLQLVSTNIVRPSGITVDYETDLVYWVDSDPSYNHMEVCNLEGANRRTLMDSPTNLGLFDLTISGNYIYTTAKEAQKLIVLVKDSGQELF…	1352	4840	1	0	0	549.777	2	-0.0007	838	846	0	48.82	0.0014	K	VYWTDVTSK	T						File: ~Z:\CORE\RAW_DATA_2021_QE\P910_Sigrun_Lange\P910_S_EV.raw~; SpectrumID: ~5075~; PrecursorID: ~0~; scans: ~8304~
8	2::tr|A0A7M7MZ68|A0A7M7MZ68_STRPU	Uncharacterized protein OS=Strongylocentrotus purpuratus OX=7668 PE=4 SV=1	2129	58	5.1e-209	207384	62	50	42	34	27.3	4.95	MLVSSSAWLTTFLVLSTFFTLGCSQRCGGSIEAGAGVIRSTNYPDGYPASDCVWIIDSGAENRIRLKFQVRDCSGDSLWIYDGNGTVGVPRLGQYCSTVPPTSIDSSGRLVTIKFMSVGGAENNQGFVISYESIDLALGSRVIWSEIEASTGSVRLNSVPADPTVMLKPDGTVQDTIVTDFYFMAPSGNWTALETRYGEHELIWSDGLRKVMIKGSMGSNRSAKIYYGFTSSSVLGVAVDWLTGNVYWTDAAYDWIIMHDANGTRNVLIIDEGLDIPTGIAIHPSRGYLFWTDSGSRPKVERSNLAGGGRLQLVSTNIVRPSGITVDYETDLVYWVDSDPSYNHMEVCNLEGANRRTLMDSPTNLGLFDLTISGNYIYTTAKEAQKLIVLVKDSGQELF…	1373	4727	1	0	0	551.281	2	-0.0024	654	662	0	37.12	0.023	R	LYYADLSTR	T						File: ~Z:\CORE\RAW_DATA_2021_QE\P910_Sigrun_Lange\P910_S_EV.raw~; SpectrumID: ~4962~; PrecursorID: ~0~; scans: ~8182~
8	2::tr|A0A7M7MZ68|A0A7M7MZ68_STRPU	Uncharacterized protein OS=Strongylocentrotus purpuratus OX=7668 PE=4 SV=1	2129	58	5.1e-209	207384	62	50	42	34	27.3	4.95	MLVSSSAWLTTFLVLSTFFTLGCSQRCGGSIEAGAGVIRSTNYPDGYPASDCVWIIDSGAENRIRLKFQVRDCSGDSLWIYDGNGTVGVPRLGQYCSTVPPTSIDSSGRLVTIKFMSVGGAENNQGFVISYESIDLALGSRVIWSEIEASTGSVRLNSVPADPTVMLKPDGTVQDTIVTDFYFMAPSGNWTALETRYGEHELIWSDGLRKVMIKGSMGSNRSAKIYYGFTSSSVLGVAVDWLTGNVYWTDAAYDWIIMHDANGTRNVLIIDEGLDIPTGIAIHPSRGYLFWTDSGSRPKVERSNLAGGGRLQLVSTNIVRPSGITVDYETDLVYWVDSDPSYNHMEVCNLEGANRRTLMDSPTNLGLFDLTISGNYIYTTAKEAQKLIVLVKDSGQELF…	1600	2775	1	0	0	381.868	3	-0.0007	996	1005	0	49.01	0.0014	R	NVHAYDVAVR	G						File: ~Z:\CORE\RAW_DATA_2021_QE\P910_Sigrun_Lange\P910_S_EV.raw~; SpectrumID: ~2998~; PrecursorID: ~0~; scans: ~5859~
8	2::tr|A0A7M7MZ68|A0A7M7MZ68_STRPU	Uncharacterized protein OS=Strongylocentrotus purpuratus OX=7668 PE=4 SV=1	2129	58	5.1e-209	207384	62	50	42	34	27.3	4.95	MLVSSSAWLTTFLVLSTFFTLGCSQRCGGSIEAGAGVIRSTNYPDGYPASDCVWIIDSGAENRIRLKFQVRDCSGDSLWIYDGNGTVGVPRLGQYCSTVPPTSIDSSGRLVTIKFMSVGGAENNQGFVISYESIDLALGSRVIWSEIEASTGSVRLNSVPADPTVMLKPDGTVQDTIVTDFYFMAPSGNWTALETRYGEHELIWSDGLRKVMIKGSMGSNRSAKIYYGFTSSSVLGVAVDWLTGNVYWTDAAYDWIIMHDANGTRNVLIIDEGLDIPTGIAIHPSRGYLFWTDSGSRPKVERSNLAGGGRLQLVSTNIVRPSGITVDYETDLVYWVDSDPSYNHMEVCNLEGANRRTLMDSPTNLGLFDLTISGNYIYTTAKEAQKLIVLVKDSGQELF…	1601	2668	1	0	0	572.299	2	-0.0003	996	1005	0	34.44	0.041	R	NVHAYDVAVR	G						File: ~Z:\CORE\RAW_DATA_2021_QE\P910_Sigrun_Lange\P910_S_EV.raw~; SpectrumID: ~2891~; PrecursorID: ~0~; scans: ~5734~
8	2::tr|A0A7M7MZ68|A0A7M7MZ68_STRPU	Uncharacterized protein OS=Strongylocentrotus purpuratus OX=7668 PE=4 SV=1	2129	58	5.1e-209	207384	62	50	42	34	27.3	4.95	MLVSSSAWLTTFLVLSTFFTLGCSQRCGGSIEAGAGVIRSTNYPDGYPASDCVWIIDSGAENRIRLKFQVRDCSGDSLWIYDGNGTVGVPRLGQYCSTVPPTSIDSSGRLVTIKFMSVGGAENNQGFVISYESIDLALGSRVIWSEIEASTGSVRLNSVPADPTVMLKPDGTVQDTIVTDFYFMAPSGNWTALETRYGEHELIWSDGLRKVMIKGSMGSNRSAKIYYGFTSSSVLGVAVDWLTGNVYWTDAAYDWIIMHDANGTRNVLIIDEGLDIPTGIAIHPSRGYLFWTDSGSRPKVERSNLAGGGRLQLVSTNIVRPSGITVDYETDLVYWVDSDPSYNHMEVCNLEGANRRTLMDSPTNLGLFDLTISGNYIYTTAKEAQKLIVLVKDSGQELF…	1885	2602	1	0	0	400.196	3	-0.0016	562	570	0	37.25	0.023	K	HLYWTDHAR	G						File: ~Z:\CORE\RAW_DATA_2021_QE\P910_Sigrun_Lange\P910_S_EV.raw~; SpectrumID: ~2822~; PrecursorID: ~0~; scans: ~5649~
8	2::tr|A0A7M7MZ68|A0A7M7MZ68_STRPU	Uncharacterized protein OS=Strongylocentrotus purpuratus OX=7668 PE=4 SV=1	2129	58	5.1e-209	207384	62	50	42	34	27.3	4.95	MLVSSSAWLTTFLVLSTFFTLGCSQRCGGSIEAGAGVIRSTNYPDGYPASDCVWIIDSGAENRIRLKFQVRDCSGDSLWIYDGNGTVGVPRLGQYCSTVPPTSIDSSGRLVTIKFMSVGGAENNQGFVISYESIDLALGSRVIWSEIEASTGSVRLNSVPADPTVMLKPDGTVQDTIVTDFYFMAPSGNWTALETRYGEHELIWSDGLRKVMIKGSMGSNRSAKIYYGFTSSSVLGVAVDWLTGNVYWTDAAYDWIIMHDANGTRNVLIIDEGLDIPTGIAIHPSRGYLFWTDSGSRPKVERSNLAGGGRLQLVSTNIVRPSGITVDYETDLVYWVDSDPSYNHMEVCNLEGANRRTLMDSPTNLGLFDLTISGNYIYTTAKEAQKLIVLVKDSGQELF…	2047	3445	1	0	0	613.824	2	-0.0002	837	846	1	58.78	0.00012	R	KVYWTDVTSK	T						File: ~Z:\CORE\RAW_DATA_2021_QE\P910_Sigrun_Lange\P910_S_EV.raw~; SpectrumID: ~3676~; PrecursorID: ~0~; scans: ~6687~
8	2::tr|A0A7M7MZ68|A0A7M7MZ68_STRPU	Uncharacterized protein OS=Strongylocentrotus purpuratus OX=7668 PE=4 SV=1	2129	58	5.1e-209	207384	62	50	42	34	27.3	4.95	MLVSSSAWLTTFLVLSTFFTLGCSQRCGGSIEAGAGVIRSTNYPDGYPASDCVWIIDSGAENRIRLKFQVRDCSGDSLWIYDGNGTVGVPRLGQYCSTVPPTSIDSSGRLVTIKFMSVGGAENNQGFVISYESIDLALGSRVIWSEIEASTGSVRLNSVPADPTVMLKPDGTVQDTIVTDFYFMAPSGNWTALETRYGEHELIWSDGLRKVMIKGSMGSNRSAKIYYGFTSSSVLGVAVDWLTGNVYWTDAAYDWIIMHDANGTRNVLIIDEGLDIPTGIAIHPSRGYLFWTDSGSRPKVERSNLAGGGRLQLVSTNIVRPSGITVDYETDLVYWVDSDPSYNHMEVCNLEGANRRTLMDSPTNLGLFDLTISGNYIYTTAKEAQKLIVLVKDSGQELF…	2196	3832	1	0	0	623.814	2	-0.0008	27	39	0	60.76	0.00016	R	CGGSIEAGAGVIR	S						File: ~Z:\CORE\RAW_DATA_2021_QE\P910_Sigrun_Lange\P910_S_EV.raw~; SpectrumID: ~4065~; PrecursorID: ~0~; scans: ~7169~
8	2::tr|A0A7M7MZ68|A0A7M7MZ68_STRPU	Uncharacterized protein OS=Strongylocentrotus purpuratus OX=7668 PE=4 SV=1	2129	58	5.1e-209	207384	62	50	42	34	27.3	4.95	MLVSSSAWLTTFLVLSTFFTLGCSQRCGGSIEAGAGVIRSTNYPDGYPASDCVWIIDSGAENRIRLKFQVRDCSGDSLWIYDGNGTVGVPRLGQYCSTVPPTSIDSSGRLVTIKFMSVGGAENNQGFVISYESIDLALGSRVIWSEIEASTGSVRLNSVPADPTVMLKPDGTVQDTIVTDFYFMAPSGNWTALETRYGEHELIWSDGLRKVMIKGSMGSNRSAKIYYGFTSSSVLGVAVDWLTGNVYWTDAAYDWIIMHDANGTRNVLIIDEGLDIPTGIAIHPSRGYLFWTDSGSRPKVERSNLAGGGRLQLVSTNIVRPSGITVDYETDLVYWVDSDPSYNHMEVCNLEGANRRTLMDSPTNLGLFDLTISGNYIYTTAKEAQKLIVLVKDSGQELF…	2438	6152	1	0	0	641.797	2	-0.002	967	976	0	39.15	0.014	R	LYWCDAGLER	L						File: ~Z:\CORE\RAW_DATA_2021_QE\P910_Sigrun_Lange\P910_S_EV.raw~; SpectrumID: ~6391~; PrecursorID: ~0~; scans: ~9719~
8	2::tr|A0A7M7MZ68|A0A7M7MZ68_STRPU	Uncharacterized protein OS=Strongylocentrotus purpuratus OX=7668 PE=4 SV=1	2129	58	5.1e-209	207384	62	50	42	34	27.3	4.95	MLVSSSAWLTTFLVLSTFFTLGCSQRCGGSIEAGAGVIRSTNYPDGYPASDCVWIIDSGAENRIRLKFQVRDCSGDSLWIYDGNGTVGVPRLGQYCSTVPPTSIDSSGRLVTIKFMSVGGAENNQGFVISYESIDLALGSRVIWSEIEASTGSVRLNSVPADPTVMLKPDGTVQDTIVTDFYFMAPSGNWTALETRYGEHELIWSDGLRKVMIKGSMGSNRSAKIYYGFTSSSVLGVAVDWLTGNVYWTDAAYDWIIMHDANGTRNVLIIDEGLDIPTGIAIHPSRGYLFWTDSGSRPKVERSNLAGGGRLQLVSTNIVRPSGITVDYETDLVYWVDSDPSYNHMEVCNLEGANRRTLMDSPTNLGLFDLTISGNYIYTTAKEAQKLIVLVKDSGQELF…	2475	4599	1	0	0	644.801	2	-0.0041	1807	1817	0	44.43	0.0034	R	FSGVLYSCEAR	V						File: ~Z:\CORE\RAW_DATA_2021_QE\P910_Sigrun_Lange\P910_S_EV.raw~; SpectrumID: ~4834~; PrecursorID: ~0~; scans: ~8044~
8	2::tr|A0A7M7MZ68|A0A7M7MZ68_STRPU	Uncharacterized protein OS=Strongylocentrotus purpuratus OX=7668 PE=4 SV=1	2129	58	5.1e-209	207384	62	50	42	34	27.3	4.95	MLVSSSAWLTTFLVLSTFFTLGCSQRCGGSIEAGAGVIRSTNYPDGYPASDCVWIIDSGAENRIRLKFQVRDCSGDSLWIYDGNGTVGVPRLGQYCSTVPPTSIDSSGRLVTIKFMSVGGAENNQGFVISYESIDLALGSRVIWSEIEASTGSVRLNSVPADPTVMLKPDGTVQDTIVTDFYFMAPSGNWTALETRYGEHELIWSDGLRKVMIKGSMGSNRSAKIYYGFTSSSVLGVAVDWLTGNVYWTDAAYDWIIMHDANGTRNVLIIDEGLDIPTGIAIHPSRGYLFWTDSGSRPKVERSNLAGGGRLQLVSTNIVRPSGITVDYETDLVYWVDSDPSYNHMEVCNLEGANRRTLMDSPTNLGLFDLTISGNYIYTTAKEAQKLIVLVKDSGQELF…	2678	6892	1	0	0	659.844	2	-0.0025	550	561	0	63.06	9.1e-05	R	AVQGLAVDWMTK	H						File: ~Z:\CORE\RAW_DATA_2021_QE\P910_Sigrun_Lange\P910_S_EV.raw~; SpectrumID: ~7132~; PrecursorID: ~0~; scans: ~10510~
8	2::tr|A0A7M7MZ68|A0A7M7MZ68_STRPU	Uncharacterized protein OS=Strongylocentrotus purpuratus OX=7668 PE=4 SV=1	2129	58	5.1e-209	207384	62	50	42	34	27.3	4.95	MLVSSSAWLTTFLVLSTFFTLGCSQRCGGSIEAGAGVIRSTNYPDGYPASDCVWIIDSGAENRIRLKFQVRDCSGDSLWIYDGNGTVGVPRLGQYCSTVPPTSIDSSGRLVTIKFMSVGGAENNQGFVISYESIDLALGSRVIWSEIEASTGSVRLNSVPADPTVMLKPDGTVQDTIVTDFYFMAPSGNWTALETRYGEHELIWSDGLRKVMIKGSMGSNRSAKIYYGFTSSSVLGVAVDWLTGNVYWTDAAYDWIIMHDANGTRNVLIIDEGLDIPTGIAIHPSRGYLFWTDSGSRPKVERSNLAGGGRLQLVSTNIVRPSGITVDYETDLVYWVDSDPSYNHMEVCNLEGANRRTLMDSPTNLGLFDLTISGNYIYTTAKEAQKLIVLVKDSGQELF…	2866	5590	1	0	0	681.849	2	0.0012	1254	1265	0	47.36	0.0038	R	VSDQDATLTWVK	D						File: ~Z:\CORE\RAW_DATA_2021_QE\P910_Sigrun_Lange\P910_S_EV.raw~; SpectrumID: ~5829~; PrecursorID: ~0~; scans: ~9113~
8	2::tr|A0A7M7MZ68|A0A7M7MZ68_STRPU	Uncharacterized protein OS=Strongylocentrotus purpuratus OX=7668 PE=4 SV=1	2129	58	5.1e-209	207384	62	50	42	34	27.3	4.95	MLVSSSAWLTTFLVLSTFFTLGCSQRCGGSIEAGAGVIRSTNYPDGYPASDCVWIIDSGAENRIRLKFQVRDCSGDSLWIYDGNGTVGVPRLGQYCSTVPPTSIDSSGRLVTIKFMSVGGAENNQGFVISYESIDLALGSRVIWSEIEASTGSVRLNSVPADPTVMLKPDGTVQDTIVTDFYFMAPSGNWTALETRYGEHELIWSDGLRKVMIKGSMGSNRSAKIYYGFTSSSVLGVAVDWLTGNVYWTDAAYDWIIMHDANGTRNVLIIDEGLDIPTGIAIHPSRGYLFWTDSGSRPKVERSNLAGGGRLQLVSTNIVRPSGITVDYETDLVYWVDSDPSYNHMEVCNLEGANRRTLMDSPTNLGLFDLTISGNYIYTTAKEAQKLIVLVKDSGQELF…	3020	7871	1	0	0	695.835	2	-0.0015	790	800	0	63.1	8.6e-05	R	DNFFLVTDTYR	R						File: ~Z:\CORE\RAW_DATA_2021_QE\P910_Sigrun_Lange\P910_S_EV.raw~; SpectrumID: ~8155~; PrecursorID: ~0~; scans: ~11593~
8	2::tr|A0A7M7MZ68|A0A7M7MZ68_STRPU	Uncharacterized protein OS=Strongylocentrotus purpuratus OX=7668 PE=4 SV=1	2129	58	5.1e-209	207384	62	50	42	34	27.3	4.95	MLVSSSAWLTTFLVLSTFFTLGCSQRCGGSIEAGAGVIRSTNYPDGYPASDCVWIIDSGAENRIRLKFQVRDCSGDSLWIYDGNGTVGVPRLGQYCSTVPPTSIDSSGRLVTIKFMSVGGAENNQGFVISYESIDLALGSRVIWSEIEASTGSVRLNSVPADPTVMLKPDGTVQDTIVTDFYFMAPSGNWTALETRYGEHELIWSDGLRKVMIKGSMGSNRSAKIYYGFTSSSVLGVAVDWLTGNVYWTDAAYDWIIMHDANGTRNVLIIDEGLDIPTGIAIHPSRGYLFWTDSGSRPKVERSNLAGGGRLQLVSTNIVRPSGITVDYETDLVYWVDSDPSYNHMEVCNLEGANRRTLMDSPTNLGLFDLTISGNYIYTTAKEAQKLIVLVKDSGQELF…	3071	2762	1	0	0	466.62	3	-0.0008	584	595	1	52.65	0.00014	R	TTLIKDNVIKPR	S						File: ~Z:\CORE\RAW_DATA_2021_QE\P910_Sigrun_Lange\P910_S_EV.raw~; SpectrumID: ~2985~; PrecursorID: ~0~; scans: ~5843~
8	2::tr|A0A7M7MZ68|A0A7M7MZ68_STRPU	Uncharacterized protein OS=Strongylocentrotus purpuratus OX=7668 PE=4 SV=1	2129	58	5.1e-209	207384	62	50	42	34	27.3	4.95	MLVSSSAWLTTFLVLSTFFTLGCSQRCGGSIEAGAGVIRSTNYPDGYPASDCVWIIDSGAENRIRLKFQVRDCSGDSLWIYDGNGTVGVPRLGQYCSTVPPTSIDSSGRLVTIKFMSVGGAENNQGFVISYESIDLALGSRVIWSEIEASTGSVRLNSVPADPTVMLKPDGTVQDTIVTDFYFMAPSGNWTALETRYGEHELIWSDGLRKVMIKGSMGSNRSAKIYYGFTSSSVLGVAVDWLTGNVYWTDAAYDWIIMHDANGTRNVLIIDEGLDIPTGIAIHPSRGYLFWTDSGSRPKVERSNLAGGGRLQLVSTNIVRPSGITVDYETDLVYWVDSDPSYNHMEVCNLEGANRRTLMDSPTNLGLFDLTISGNYIYTTAKEAQKLIVLVKDSGQELF…	3128	3112	1	0	0	471.577	3	0	663	674	1	23.72	0.6	R	TINKVDYFGNNK	R						File: ~Z:\CORE\RAW_DATA_2021_QE\P910_Sigrun_Lange\P910_S_EV.raw~; SpectrumID: ~3340~; PrecursorID: ~0~; scans: ~6293~
8	2::tr|A0A7M7MZ68|A0A7M7MZ68_STRPU	Uncharacterized protein OS=Strongylocentrotus purpuratus OX=7668 PE=4 SV=1	2129	58	5.1e-209	207384	62	50	42	34	27.3	4.95	MLVSSSAWLTTFLVLSTFFTLGCSQRCGGSIEAGAGVIRSTNYPDGYPASDCVWIIDSGAENRIRLKFQVRDCSGDSLWIYDGNGTVGVPRLGQYCSTVPPTSIDSSGRLVTIKFMSVGGAENNQGFVISYESIDLALGSRVIWSEIEASTGSVRLNSVPADPTVMLKPDGTVQDTIVTDFYFMAPSGNWTALETRYGEHELIWSDGLRKVMIKGSMGSNRSAKIYYGFTSSSVLGVAVDWLTGNVYWTDAAYDWIIMHDANGTRNVLIIDEGLDIPTGIAIHPSRGYLFWTDSGSRPKVERSNLAGGGRLQLVSTNIVRPSGITVDYETDLVYWVDSDPSYNHMEVCNLEGANRRTLMDSPTNLGLFDLTISGNYIYTTAKEAQKLIVLVKDSGQELF…	3171	4916	1	0	0	711.354	2	-0.0007	851	863	0	130.79	1.5e-11	R	ASLDGNDYQVIAR	D						File: ~Z:\CORE\RAW_DATA_2021_QE\P910_Sigrun_Lange\P910_S_EV.raw~; SpectrumID: ~5151~; PrecursorID: ~0~; scans: ~8385~
8	2::tr|A0A7M7MZ68|A0A7M7MZ68_STRPU	Uncharacterized protein OS=Strongylocentrotus purpuratus OX=7668 PE=4 SV=1	2129	58	5.1e-209	207384	62	50	42	34	27.3	4.95	MLVSSSAWLTTFLVLSTFFTLGCSQRCGGSIEAGAGVIRSTNYPDGYPASDCVWIIDSGAENRIRLKFQVRDCSGDSLWIYDGNGTVGVPRLGQYCSTVPPTSIDSSGRLVTIKFMSVGGAENNQGFVISYESIDLALGSRVIWSEIEASTGSVRLNSVPADPTVMLKPDGTVQDTIVTDFYFMAPSGNWTALETRYGEHELIWSDGLRKVMIKGSMGSNRSAKIYYGFTSSSVLGVAVDWLTGNVYWTDAAYDWIIMHDANGTRNVLIIDEGLDIPTGIAIHPSRGYLFWTDSGSRPKVERSNLAGGGRLQLVSTNIVRPSGITVDYETDLVYWVDSDPSYNHMEVCNLEGANRRTLMDSPTNLGLFDLTISGNYIYTTAKEAQKLIVLVKDSGQELF…	3321	4515	1	0	0	727.809	2	0.0004	1182	1193	0	54.69	0.0002	K	MCTYSCIAGYTK	I						File: ~Z:\CORE\RAW_DATA_2021_QE\P910_Sigrun_Lange\P910_S_EV.raw~; SpectrumID: ~4750~; PrecursorID: ~0~; scans: ~7956~
8	2::tr|A0A7M7MZ68|A0A7M7MZ68_STRPU	Uncharacterized protein OS=Strongylocentrotus purpuratus OX=7668 PE=4 SV=1	2129	58	5.1e-209	207384	62	50	42	34	27.3	4.95	MLVSSSAWLTTFLVLSTFFTLGCSQRCGGSIEAGAGVIRSTNYPDGYPASDCVWIIDSGAENRIRLKFQVRDCSGDSLWIYDGNGTVGVPRLGQYCSTVPPTSIDSSGRLVTIKFMSVGGAENNQGFVISYESIDLALGSRVIWSEIEASTGSVRLNSVPADPTVMLKPDGTVQDTIVTDFYFMAPSGNWTALETRYGEHELIWSDGLRKVMIKGSMGSNRSAKIYYGFTSSSVLGVAVDWLTGNVYWTDAAYDWIIMHDANGTRNVLIIDEGLDIPTGIAIHPSRGYLFWTDSGSRPKVERSNLAGGGRLQLVSTNIVRPSGITVDYETDLVYWVDSDPSYNHMEVCNLEGANRRTLMDSPTNLGLFDLTISGNYIYTTAKEAQKLIVLVKDSGQELF…	3622	5392	1	0	0	757.372	2	-0.0068	287	299	0	36.43	0.034	R	GYLFWTDSGSRPK	V						File: ~Z:\CORE\RAW_DATA_2021_QE\P910_Sigrun_Lange\P910_S_EV.raw~; SpectrumID: ~5630~; PrecursorID: ~0~; scans: ~8901~
8	2::tr|A0A7M7MZ68|A0A7M7MZ68_STRPU	Uncharacterized protein OS=Strongylocentrotus purpuratus OX=7668 PE=4 SV=1	2129	58	5.1e-209	207384	62	50	42	34	27.3	4.95	MLVSSSAWLTTFLVLSTFFTLGCSQRCGGSIEAGAGVIRSTNYPDGYPASDCVWIIDSGAENRIRLKFQVRDCSGDSLWIYDGNGTVGVPRLGQYCSTVPPTSIDSSGRLVTIKFMSVGGAENNQGFVISYESIDLALGSRVIWSEIEASTGSVRLNSVPADPTVMLKPDGTVQDTIVTDFYFMAPSGNWTALETRYGEHELIWSDGLRKVMIKGSMGSNRSAKIYYGFTSSSVLGVAVDWLTGNVYWTDAAYDWIIMHDANGTRNVLIIDEGLDIPTGIAIHPSRGYLFWTDSGSRPKVERSNLAGGGRLQLVSTNIVRPSGITVDYETDLVYWVDSDPSYNHMEVCNLEGANRRTLMDSPTNLGLFDLTISGNYIYTTAKEAQKLIVLVKDSGQELF…	3764	5921	1	0	0	761.388	2	-0.0011	462	475	0	52.6	0.0011	K	AGTIDPPQYFVASR	S						File: ~Z:\CORE\RAW_DATA_2021_QE\P910_Sigrun_Lange\P910_S_EV.raw~; SpectrumID: ~6160~; PrecursorID: ~0~; scans: ~9468~
8	2::tr|A0A7M7MZ68|A0A7M7MZ68_STRPU	Uncharacterized protein OS=Strongylocentrotus purpuratus OX=7668 PE=4 SV=1	2129	58	5.1e-209	207384	62	50	42	34	27.3	4.95	MLVSSSAWLTTFLVLSTFFTLGCSQRCGGSIEAGAGVIRSTNYPDGYPASDCVWIIDSGAENRIRLKFQVRDCSGDSLWIYDGNGTVGVPRLGQYCSTVPPTSIDSSGRLVTIKFMSVGGAENNQGFVISYESIDLALGSRVIWSEIEASTGSVRLNSVPADPTVMLKPDGTVQDTIVTDFYFMAPSGNWTALETRYGEHELIWSDGLRKVMIKGSMGSNRSAKIYYGFTSSSVLGVAVDWLTGNVYWTDAAYDWIIMHDANGTRNVLIIDEGLDIPTGIAIHPSRGYLFWTDSGSRPKVERSNLAGGGRLQLVSTNIVRPSGITVDYETDLVYWVDSDPSYNHMEVCNLEGANRRTLMDSPTNLGLFDLTISGNYIYTTAKEAQKLIVLVKDSGQELF…	3842	3628	1	1	0	769.365	2	-0.0019	1611	1625	0	98.83	2.3e-08	R	VTGWGQESVGSSTSR	Y						File: ~Z:\CORE\RAW_DATA_2021_QE\P910_Sigrun_Lange\P910_S_EV.raw~; SpectrumID: ~3860~; PrecursorID: ~0~; scans: ~6894~
8	2::tr|A0A7M7MZ68|A0A7M7MZ68_STRPU	Uncharacterized protein OS=Strongylocentrotus purpuratus OX=7668 PE=4 SV=1	2129	58	5.1e-209	207384	62	50	42	34	27.3	4.95	MLVSSSAWLTTFLVLSTFFTLGCSQRCGGSIEAGAGVIRSTNYPDGYPASDCVWIIDSGAENRIRLKFQVRDCSGDSLWIYDGNGTVGVPRLGQYCSTVPPTSIDSSGRLVTIKFMSVGGAENNQGFVISYESIDLALGSRVIWSEIEASTGSVRLNSVPADPTVMLKPDGTVQDTIVTDFYFMAPSGNWTALETRYGEHELIWSDGLRKVMIKGSMGSNRSAKIYYGFTSSSVLGVAVDWLTGNVYWTDAAYDWIIMHDANGTRNVLIIDEGLDIPTGIAIHPSRGYLFWTDSGSRPKVERSNLAGGGRLQLVSTNIVRPSGITVDYETDLVYWVDSDPSYNHMEVCNLEGANRRTLMDSPTNLGLFDLTISGNYIYTTAKEAQKLIVLVKDSGQELF…	3931	2397	1	0	0	523.611	3	0.0004	663	675	2	30.71	0.11	R	TINKVDYFGNNKR	Q						File: ~Z:\CORE\RAW_DATA_2021_QE\P910_Sigrun_Lange\P910_S_EV.raw~; SpectrumID: ~2606~; PrecursorID: ~0~; scans: ~5381~
8	2::tr|A0A7M7MZ68|A0A7M7MZ68_STRPU	Uncharacterized protein OS=Strongylocentrotus purpuratus OX=7668 PE=4 SV=1	2129	58	5.1e-209	207384	62	50	42	34	27.3	4.95	MLVSSSAWLTTFLVLSTFFTLGCSQRCGGSIEAGAGVIRSTNYPDGYPASDCVWIIDSGAENRIRLKFQVRDCSGDSLWIYDGNGTVGVPRLGQYCSTVPPTSIDSSGRLVTIKFMSVGGAENNQGFVISYESIDLALGSRVIWSEIEASTGSVRLNSVPADPTVMLKPDGTVQDTIVTDFYFMAPSGNWTALETRYGEHELIWSDGLRKVMIKGSMGSNRSAKIYYGFTSSSVLGVAVDWLTGNVYWTDAAYDWIIMHDANGTRNVLIIDEGLDIPTGIAIHPSRGYLFWTDSGSRPKVERSNLAGGGRLQLVSTNIVRPSGITVDYETDLVYWVDSDPSYNHMEVCNLEGANRRTLMDSPTNLGLFDLTISGNYIYTTAKEAQKLIVLVKDSGQELF…	3945	5070	1	0	0	787.377	2	-0.0033	724	737	0	66.09	3.5e-05	R	GEQVYGITTYADTR	Q						File: ~Z:\CORE\RAW_DATA_2021_QE\P910_Sigrun_Lange\P910_S_EV.raw~; SpectrumID: ~5306~; PrecursorID: ~0~; scans: ~8549~
8	2::tr|A0A7M7MZ68|A0A7M7MZ68_STRPU	Uncharacterized protein OS=Strongylocentrotus purpuratus OX=7668 PE=4 SV=1	2129	58	5.1e-209	207384	62	50	42	34	27.3	4.95	MLVSSSAWLTTFLVLSTFFTLGCSQRCGGSIEAGAGVIRSTNYPDGYPASDCVWIIDSGAENRIRLKFQVRDCSGDSLWIYDGNGTVGVPRLGQYCSTVPPTSIDSSGRLVTIKFMSVGGAENNQGFVISYESIDLALGSRVIWSEIEASTGSVRLNSVPADPTVMLKPDGTVQDTIVTDFYFMAPSGNWTALETRYGEHELIWSDGLRKVMIKGSMGSNRSAKIYYGFTSSSVLGVAVDWLTGNVYWTDAAYDWIIMHDANGTRNVLIIDEGLDIPTGIAIHPSRGYLFWTDSGSRPKVERSNLAGGGRLQLVSTNIVRPSGITVDYETDLVYWVDSDPSYNHMEVCNLEGANRRTLMDSPTNLGLFDLTISGNYIYTTAKEAQKLIVLVKDSGQELF…	4251	7527	1	0	0	821.917	2	-0.002	864	879	0	59.97	0.00017	R	DGIEVPDGIAVDSISR	L						File: ~Z:\CORE\RAW_DATA_2021_QE\P910_Sigrun_Lange\P910_S_EV.raw~; SpectrumID: ~7777~; PrecursorID: ~0~; scans: ~11194~
8	2::tr|A0A7M7MZ68|A0A7M7MZ68_STRPU	Uncharacterized protein OS=Strongylocentrotus purpuratus OX=7668 PE=4 SV=1	2129	58	5.1e-209	207384	62	50	42	34	27.3	4.95	MLVSSSAWLTTFLVLSTFFTLGCSQRCGGSIEAGAGVIRSTNYPDGYPASDCVWIIDSGAENRIRLKFQVRDCSGDSLWIYDGNGTVGVPRLGQYCSTVPPTSIDSSGRLVTIKFMSVGGAENNQGFVISYESIDLALGSRVIWSEIEASTGSVRLNSVPADPTVMLKPDGTVQDTIVTDFYFMAPSGNWTALETRYGEHELIWSDGLRKVMIKGSMGSNRSAKIYYGFTSSSVLGVAVDWLTGNVYWTDAAYDWIIMHDANGTRNVLIIDEGLDIPTGIAIHPSRGYLFWTDSGSRPKVERSNLAGGGRLQLVSTNIVRPSGITVDYETDLVYWVDSDPSYNHMEVCNLEGANRRTLMDSPTNLGLFDLTISGNYIYTTAKEAQKLIVLVKDSGQELF…	4613	7095	1	0	0	871.425	2	-0.0042	802	816	0	86.28	4.4e-07	R	AIFQVDMQSTTFEPK	A						File: ~Z:\CORE\RAW_DATA_2021_QE\P910_Sigrun_Lange\P910_S_EV.raw~; SpectrumID: ~7335~; PrecursorID: ~0~; scans: ~10727~
8	2::tr|A0A7M7MZ68|A0A7M7MZ68_STRPU	Uncharacterized protein OS=Strongylocentrotus purpuratus OX=7668 PE=4 SV=1	2129	58	5.1e-209	207384	62	50	42	34	27.3	4.95	MLVSSSAWLTTFLVLSTFFTLGCSQRCGGSIEAGAGVIRSTNYPDGYPASDCVWIIDSGAENRIRLKFQVRDCSGDSLWIYDGNGTVGVPRLGQYCSTVPPTSIDSSGRLVTIKFMSVGGAENNQGFVISYESIDLALGSRVIWSEIEASTGSVRLNSVPADPTVMLKPDGTVQDTIVTDFYFMAPSGNWTALETRYGEHELIWSDGLRKVMIKGSMGSNRSAKIYYGFTSSSVLGVAVDWLTGNVYWTDAAYDWIIMHDANGTRNVLIIDEGLDIPTGIAIHPSRGYLFWTDSGSRPKVERSNLAGGGRLQLVSTNIVRPSGITVDYETDLVYWVDSDPSYNHMEVCNLEGANRRTLMDSPTNLGLFDLTISGNYIYTTAKEAQKLIVLVKDSGQELF…	4791	6257	1	0	0	600.61	3	-0.0046	1200	1214	0	23.12	0.71	R	SMCDEHGEWIGIPIR	C						File: ~Z:\CORE\RAW_DATA_2021_QE\P910_Sigrun_Lange\P910_S_EV.raw~; SpectrumID: ~6496~; PrecursorID: ~0~; scans: ~9837~
8	2::tr|A0A7M7MZ68|A0A7M7MZ68_STRPU	Uncharacterized protein OS=Strongylocentrotus purpuratus OX=7668 PE=4 SV=1	2129	58	5.1e-209	207384	62	50	42	34	27.3	4.95	MLVSSSAWLTTFLVLSTFFTLGCSQRCGGSIEAGAGVIRSTNYPDGYPASDCVWIIDSGAENRIRLKFQVRDCSGDSLWIYDGNGTVGVPRLGQYCSTVPPTSIDSSGRLVTIKFMSVGGAENNQGFVISYESIDLALGSRVIWSEIEASTGSVRLNSVPADPTVMLKPDGTVQDTIVTDFYFMAPSGNWTALETRYGEHELIWSDGLRKVMIKGSMGSNRSAKIYYGFTSSSVLGVAVDWLTGNVYWTDAAYDWIIMHDANGTRNVLIIDEGLDIPTGIAIHPSRGYLFWTDSGSRPKVERSNLAGGGRLQLVSTNIVRPSGITVDYETDLVYWVDSDPSYNHMEVCNLEGANRRTLMDSPTNLGLFDLTISGNYIYTTAKEAQKLIVLVKDSGQELF…	4875	7513	1	0	0	605.653	3	0	1791	1806	0	50.5	0.0016	R	FLPSGLVLHFDAVEDR	F						File: ~Z:\CORE\RAW_DATA_2021_QE\P910_Sigrun_Lange\P910_S_EV.raw~; SpectrumID: ~7762~; PrecursorID: ~0~; scans: ~11178~
8	2::tr|A0A7M7MZ68|A0A7M7MZ68_STRPU	Uncharacterized protein OS=Strongylocentrotus purpuratus OX=7668 PE=4 SV=1	2129	58	5.1e-209	207384	62	50	42	34	27.3	4.95	MLVSSSAWLTTFLVLSTFFTLGCSQRCGGSIEAGAGVIRSTNYPDGYPASDCVWIIDSGAENRIRLKFQVRDCSGDSLWIYDGNGTVGVPRLGQYCSTVPPTSIDSSGRLVTIKFMSVGGAENNQGFVISYESIDLALGSRVIWSEIEASTGSVRLNSVPADPTVMLKPDGTVQDTIVTDFYFMAPSGNWTALETRYGEHELIWSDGLRKVMIKGSMGSNRSAKIYYGFTSSSVLGVAVDWLTGNVYWTDAAYDWIIMHDANGTRNVLIIDEGLDIPTGIAIHPSRGYLFWTDSGSRPKVERSNLAGGGRLQLVSTNIVRPSGITVDYETDLVYWVDSDPSYNHMEVCNLEGANRRTLMDSPTNLGLFDLTISGNYIYTTAKEAQKLIVLVKDSGQELF…	5266	4136	1	0	0	960.394	2	-0.0057	747	763	0	102.45	1.7e-09	R	YQNGGCDQLCLSSSSSR	R		Deamidated (NQ)	0.00100000000000000.0			File: ~Z:\CORE\RAW_DATA_2021_QE\P910_Sigrun_Lange\P910_S_EV.raw~; SpectrumID: ~4370~; PrecursorID: ~0~; scans: ~7540~
8	2::tr|A0A7M7MZ68|A0A7M7MZ68_STRPU	Uncharacterized protein OS=Strongylocentrotus purpuratus OX=7668 PE=4 SV=1	2129	58	5.1e-209	207384	62	50	42	34	27.3	4.95	MLVSSSAWLTTFLVLSTFFTLGCSQRCGGSIEAGAGVIRSTNYPDGYPASDCVWIIDSGAENRIRLKFQVRDCSGDSLWIYDGNGTVGVPRLGQYCSTVPPTSIDSSGRLVTIKFMSVGGAENNQGFVISYESIDLALGSRVIWSEIEASTGSVRLNSVPADPTVMLKPDGTVQDTIVTDFYFMAPSGNWTALETRYGEHELIWSDGLRKVMIKGSMGSNRSAKIYYGFTSSSVLGVAVDWLTGNVYWTDAAYDWIIMHDANGTRNVLIIDEGLDIPTGIAIHPSRGYLFWTDSGSRPKVERSNLAGGGRLQLVSTNIVRPSGITVDYETDLVYWVDSDPSYNHMEVCNLEGANRRTLMDSPTNLGLFDLTISGNYIYTTAKEAQKLIVLVKDSGQELF…	5267	4127	1	0	0	640.6	3	-0.0008	747	763	0	36.18	0.0085	R	YQNGGCDQLCLSSSSSR	R		Deamidated (NQ)	0.00100000000000000.0			File: ~Z:\CORE\RAW_DATA_2021_QE\P910_Sigrun_Lange\P910_S_EV.raw~; SpectrumID: ~4361~; PrecursorID: ~0~; scans: ~7530~
8	2::tr|A0A7M7MZ68|A0A7M7MZ68_STRPU	Uncharacterized protein OS=Strongylocentrotus purpuratus OX=7668 PE=4 SV=1	2129	58	5.1e-209	207384	62	50	42	34	27.3	4.95	MLVSSSAWLTTFLVLSTFFTLGCSQRCGGSIEAGAGVIRSTNYPDGYPASDCVWIIDSGAENRIRLKFQVRDCSGDSLWIYDGNGTVGVPRLGQYCSTVPPTSIDSSGRLVTIKFMSVGGAENNQGFVISYESIDLALGSRVIWSEIEASTGSVRLNSVPADPTVMLKPDGTVQDTIVTDFYFMAPSGNWTALETRYGEHELIWSDGLRKVMIKGSMGSNRSAKIYYGFTSSSVLGVAVDWLTGNVYWTDAAYDWIIMHDANGTRNVLIIDEGLDIPTGIAIHPSRGYLFWTDSGSRPKVERSNLAGGGRLQLVSTNIVRPSGITVDYETDLVYWVDSDPSYNHMEVCNLEGANRRTLMDSPTNLGLFDLTISGNYIYTTAKEAQKLIVLVKDSGQELF…	5285	4580	1	0	0	962.956	2	-0.0018	92	109	0	65.14	6.2e-05	R	LGQYCSTVPPTSIDSSGR	L						File: ~Z:\CORE\RAW_DATA_2021_QE\P910_Sigrun_Lange\P910_S_EV.raw~; SpectrumID: ~4815~; PrecursorID: ~0~; scans: ~8024~
8	2::tr|A0A7M7MZ68|A0A7M7MZ68_STRPU	Uncharacterized protein OS=Strongylocentrotus purpuratus OX=7668 PE=4 SV=1	2129	58	5.1e-209	207384	62	50	42	34	27.3	4.95	MLVSSSAWLTTFLVLSTFFTLGCSQRCGGSIEAGAGVIRSTNYPDGYPASDCVWIIDSGAENRIRLKFQVRDCSGDSLWIYDGNGTVGVPRLGQYCSTVPPTSIDSSGRLVTIKFMSVGGAENNQGFVISYESIDLALGSRVIWSEIEASTGSVRLNSVPADPTVMLKPDGTVQDTIVTDFYFMAPSGNWTALETRYGEHELIWSDGLRKVMIKGSMGSNRSAKIYYGFTSSSVLGVAVDWLTGNVYWTDAAYDWIIMHDANGTRNVLIIDEGLDIPTGIAIHPSRGYLFWTDSGSRPKVERSNLAGGGRLQLVSTNIVRPSGITVDYETDLVYWVDSDPSYNHMEVCNLEGANRRTLMDSPTNLGLFDLTISGNYIYTTAKEAQKLIVLVKDSGQELF…	5588	7251	1	0	0	671.347	3	0.0001	604	619	1	44.34	0.007	R	KYIFWTEFGPPTQIER	A						File: ~Z:\CORE\RAW_DATA_2021_QE\P910_Sigrun_Lange\P910_S_EV.raw~; SpectrumID: ~7493~; PrecursorID: ~0~; scans: ~10894~
8	2::tr|A0A7M7MZ68|A0A7M7MZ68_STRPU	Uncharacterized protein OS=Strongylocentrotus purpuratus OX=7668 PE=4 SV=1	2129	58	5.1e-209	207384	62	50	42	34	27.3	4.95	MLVSSSAWLTTFLVLSTFFTLGCSQRCGGSIEAGAGVIRSTNYPDGYPASDCVWIIDSGAENRIRLKFQVRDCSGDSLWIYDGNGTVGVPRLGQYCSTVPPTSIDSSGRLVTIKFMSVGGAENNQGFVISYESIDLALGSRVIWSEIEASTGSVRLNSVPADPTVMLKPDGTVQDTIVTDFYFMAPSGNWTALETRYGEHELIWSDGLRKVMIKGSMGSNRSAKIYYGFTSSSVLGVAVDWLTGNVYWTDAAYDWIIMHDANGTRNVLIIDEGLDIPTGIAIHPSRGYLFWTDSGSRPKVERSNLAGGGRLQLVSTNIVRPSGITVDYETDLVYWVDSDPSYNHMEVCNLEGANRRTLMDSPTNLGLFDLTISGNYIYTTAKEAQKLIVLVKDSGQELF…	5749	7521	1	0	0	693.333	3	0.0003	764	781	1	43.07	0.011	R	RGFVCVCTLGFYLADDGK	S						File: ~Z:\CORE\RAW_DATA_2021_QE\P910_Sigrun_Lange\P910_S_EV.raw~; SpectrumID: ~7771~; PrecursorID: ~0~; scans: ~11187~
8	2::tr|A0A7M7MZ68|A0A7M7MZ68_STRPU	Uncharacterized protein OS=Strongylocentrotus purpuratus OX=7668 PE=4 SV=1	2129	58	5.1e-209	207384	62	50	42	34	27.3	4.95	MLVSSSAWLTTFLVLSTFFTLGCSQRCGGSIEAGAGVIRSTNYPDGYPASDCVWIIDSGAENRIRLKFQVRDCSGDSLWIYDGNGTVGVPRLGQYCSTVPPTSIDSSGRLVTIKFMSVGGAENNQGFVISYESIDLALGSRVIWSEIEASTGSVRLNSVPADPTVMLKPDGTVQDTIVTDFYFMAPSGNWTALETRYGEHELIWSDGLRKVMIKGSMGSNRSAKIYYGFTSSSVLGVAVDWLTGNVYWTDAAYDWIIMHDANGTRNVLIIDEGLDIPTGIAIHPSRGYLFWTDSGSRPKVERSNLAGGGRLQLVSTNIVRPSGITVDYETDLVYWVDSDPSYNHMEVCNLEGANRRTLMDSPTNLGLFDLTISGNYIYTTAKEAQKLIVLVKDSGQELF…	6297	7889	1	0	0	748.417	3	-0.003	266	286	0	62.7	3e-05	R	NVLIIDEGLDIPTGIAIHPSR	G						File: ~Z:\CORE\RAW_DATA_2021_QE\P910_Sigrun_Lange\P910_S_EV.raw~; SpectrumID: ~8174~; PrecursorID: ~0~; scans: ~11613~
8	2::tr|A0A7M7MZ68|A0A7M7MZ68_STRPU	Uncharacterized protein OS=Strongylocentrotus purpuratus OX=7668 PE=4 SV=1	2129	58	5.1e-209	207384	62	50	42	34	27.3	4.95	MLVSSSAWLTTFLVLSTFFTLGCSQRCGGSIEAGAGVIRSTNYPDGYPASDCVWIIDSGAENRIRLKFQVRDCSGDSLWIYDGNGTVGVPRLGQYCSTVPPTSIDSSGRLVTIKFMSVGGAENNQGFVISYESIDLALGSRVIWSEIEASTGSVRLNSVPADPTVMLKPDGTVQDTIVTDFYFMAPSGNWTALETRYGEHELIWSDGLRKVMIKGSMGSNRSAKIYYGFTSSSVLGVAVDWLTGNVYWTDAAYDWIIMHDANGTRNVLIIDEGLDIPTGIAIHPSRGYLFWTDSGSRPKVERSNLAGGGRLQLVSTNIVRPSGITVDYETDLVYWVDSDPSYNHMEVCNLEGANRRTLMDSPTNLGLFDLTISGNYIYTTAKEAQKLIVLVKDSGQELF…	7149	5688	1	0	0	826.398	3	-0.0057	880	901	0	51.48	0.0016	R	LVYWTDYGTHGISVSHLDGSNR	K						File: ~Z:\CORE\RAW_DATA_2021_QE\P910_Sigrun_Lange\P910_S_EV.raw~; SpectrumID: ~5927~; PrecursorID: ~0~; scans: ~9217~
8	2::tr|A0A7M7MZ68|A0A7M7MZ68_STRPU	Uncharacterized protein OS=Strongylocentrotus purpuratus OX=7668 PE=4 SV=1	2129	58	5.1e-209	207384	62	50	42	34	27.3	4.95	MLVSSSAWLTTFLVLSTFFTLGCSQRCGGSIEAGAGVIRSTNYPDGYPASDCVWIIDSGAENRIRLKFQVRDCSGDSLWIYDGNGTVGVPRLGQYCSTVPPTSIDSSGRLVTIKFMSVGGAENNQGFVISYESIDLALGSRVIWSEIEASTGSVRLNSVPADPTVMLKPDGTVQDTIVTDFYFMAPSGNWTALETRYGEHELIWSDGLRKVMIKGSMGSNRSAKIYYGFTSSSVLGVAVDWLTGNVYWTDAAYDWIIMHDANGTRNVLIIDEGLDIPTGIAIHPSRGYLFWTDSGSRPKVERSNLAGGGRLQLVSTNIVRPSGITVDYETDLVYWVDSDPSYNHMEVCNLEGANRRTLMDSPTNLGLFDLTISGNYIYTTAKEAQKLIVLVKDSGQELF…	7150	5701	1	0	0	620.052	4	-0.0002	880	901	0	44.17	0.0087	R	LVYWTDYGTHGISVSHLDGSNR	K						File: ~Z:\CORE\RAW_DATA_2021_QE\P910_Sigrun_Lange\P910_S_EV.raw~; SpectrumID: ~5940~; PrecursorID: ~0~; scans: ~9231~
8	2::tr|A0A7M7MZ68|A0A7M7MZ68_STRPU	Uncharacterized protein OS=Strongylocentrotus purpuratus OX=7668 PE=4 SV=1	2129	58	5.1e-209	207384	62	50	42	34	27.3	4.95	MLVSSSAWLTTFLVLSTFFTLGCSQRCGGSIEAGAGVIRSTNYPDGYPASDCVWIIDSGAENRIRLKFQVRDCSGDSLWIYDGNGTVGVPRLGQYCSTVPPTSIDSSGRLVTIKFMSVGGAENNQGFVISYESIDLALGSRVIWSEIEASTGSVRLNSVPADPTVMLKPDGTVQDTIVTDFYFMAPSGNWTALETRYGEHELIWSDGLRKVMIKGSMGSNRSAKIYYGFTSSSVLGVAVDWLTGNVYWTDAAYDWIIMHDANGTRNVLIIDEGLDIPTGIAIHPSRGYLFWTDSGSRPKVERSNLAGGGRLQLVSTNIVRPSGITVDYETDLVYWVDSDPSYNHMEVCNLEGANRRTLMDSPTNLGLFDLTISGNYIYTTAKEAQKLIVLVKDSGQELF…	7850	7487	1	0	0	896.392	3	-0.0076	40	63	0	51.94	0.00067	R	STNYPDGYPASDCVWIIDSGAENR	I						File: ~Z:\CORE\RAW_DATA_2021_QE\P910_Sigrun_Lange\P910_S_EV.raw~; SpectrumID: ~7736~; PrecursorID: ~0~; scans: ~11151~
8	2::tr|A0A7M7MZ68|A0A7M7MZ68_STRPU	Uncharacterized protein OS=Strongylocentrotus purpuratus OX=7668 PE=4 SV=1	2129	58	5.1e-209	207384	62	50	42	34	27.3	4.95	MLVSSSAWLTTFLVLSTFFTLGCSQRCGGSIEAGAGVIRSTNYPDGYPASDCVWIIDSGAENRIRLKFQVRDCSGDSLWIYDGNGTVGVPRLGQYCSTVPPTSIDSSGRLVTIKFMSVGGAENNQGFVISYESIDLALGSRVIWSEIEASTGSVRLNSVPADPTVMLKPDGTVQDTIVTDFYFMAPSGNWTALETRYGEHELIWSDGLRKVMIKGSMGSNRSAKIYYGFTSSSVLGVAVDWLTGNVYWTDAAYDWIIMHDANGTRNVLIIDEGLDIPTGIAIHPSRGYLFWTDSGSRPKVERSNLAGGGRLQLVSTNIVRPSGITVDYETDLVYWVDSDPSYNHMEVCNLEGANRRTLMDSPTNLGLFDLTISGNYIYTTAKEAQKLIVLVKDSGQELF…	8039	8169	1	0	0	919.451	3	-0.0115	913	936	0	42.7	0.012	R	ALVLHPVEGTMFWTDWGDNAVIER	A						File: ~Z:\CORE\RAW_DATA_2021_QE\P910_Sigrun_Lange\P910_S_EV.raw~; SpectrumID: ~8480~; PrecursorID: ~0~; scans: ~11937~
8	2::tr|A0A7M7MZ68|A0A7M7MZ68_STRPU	Uncharacterized protein OS=Strongylocentrotus purpuratus OX=7668 PE=4 SV=1	2129	58	5.1e-209	207384	62	50	42	34	27.3	4.95	MLVSSSAWLTTFLVLSTFFTLGCSQRCGGSIEAGAGVIRSTNYPDGYPASDCVWIIDSGAENRIRLKFQVRDCSGDSLWIYDGNGTVGVPRLGQYCSTVPPTSIDSSGRLVTIKFMSVGGAENNQGFVISYESIDLALGSRVIWSEIEASTGSVRLNSVPADPTVMLKPDGTVQDTIVTDFYFMAPSGNWTALETRYGEHELIWSDGLRKVMIKGSMGSNRSAKIYYGFTSSSVLGVAVDWLTGNVYWTDAAYDWIIMHDANGTRNVLIIDEGLDIPTGIAIHPSRGYLFWTDSGSRPKVERSNLAGGGRLQLVSTNIVRPSGITVDYETDLVYWVDSDPSYNHMEVCNLEGANRRTLMDSPTNLGLFDLTISGNYIYTTAKEAQKLIVLVKDSGQELF…	8065	8046	1	0	0	924.783	3	-0.0098	913	936	0	66.18	5.5e-05	R	ALVLHPVEGTMFWTDWGDNAVIER	A		Oxidation (M)	0.000000000030000000000000.0			File: ~Z:\CORE\RAW_DATA_2021_QE\P910_Sigrun_Lange\P910_S_EV.raw~; SpectrumID: ~8351~; PrecursorID: ~0~; scans: ~11799~	emPAI	1.25
9	2::tr|O44344|O44344_STRPU	Complement component C3 OS=Strongylocentrotus purpuratus OX=7668 GN=Sp064 PE=2 SV=1	2119	58	4.6e-208	187929	65	53	38	35	28	4.9	MGSIILIFVLAISASLVPGGVTQDPPATFFVISPNVFRAGVEEKVVVTLIRSPPNVQNIEVKVSLMRPGSTVTFSEDTRLVSPGSSQSFSVVIQAGDLMRNEGAFQHMVLKAESLNPIYPFEEQTDILVTLQSGYVFVQTDKPIYTPNQDVMIKVMSLDQDMLPSDRELHVEIMDPSGTSVKRLRETHADVPASIGRLQVHNHPASVNGPFRLSMDPSSLSSQVTFVVKEYVLPTFSVSIETPKYILAGADSVVSTIIAEYVFGKPVIGRYTFKYGVVDNGTVQELGTKQGLLGDSGRAEVTLDDLSTDFGEDWFVRFRGRHFHANAIVHESATQFSEASINTKAIFVDSPYKFSTKRTVQHFKAGLNLQVKLDLTFANGDVAPNVPVNVIATATLRDG…	169	1735	1	1	0	411.216	2	-0.001	1104	1110	0	35.5	0.021	K	VFSQANR	F						File: ~Z:\CORE\RAW_DATA_2021_QE\P910_Sigrun_Lange\P910_S_EV.raw~; SpectrumID: ~1869~; PrecursorID: ~0~; scans: ~4417~
9	2::tr|O44344|O44344_STRPU	Complement component C3 OS=Strongylocentrotus purpuratus OX=7668 GN=Sp064 PE=2 SV=1	2119	58	4.6e-208	187929	65	53	38	35	28	4.9	MGSIILIFVLAISASLVPGGVTQDPPATFFVISPNVFRAGVEEKVVVTLIRSPPNVQNIEVKVSLMRPGSTVTFSEDTRLVSPGSSQSFSVVIQAGDLMRNEGAFQHMVLKAESLNPIYPFEEQTDILVTLQSGYVFVQTDKPIYTPNQDVMIKVMSLDQDMLPSDRELHVEIMDPSGTSVKRLRETHADVPASIGRLQVHNHPASVNGPFRLSMDPSSLSSQVTFVVKEYVLPTFSVSIETPKYILAGADSVVSTIIAEYVFGKPVIGRYTFKYGVVDNGTVQELGTKQGLLGDSGRAEVTLDDLSTDFGEDWFVRFRGRHFHANAIVHESATQFSEASINTKAIFVDSPYKFSTKRTVQHFKAGLNLQVKLDLTFANGDVAPNVPVNVIATATLRDG…	206	6214	1	1	1	415.76	2	-0.001	1285	1291	0	47.03	0.0014	K	IALWLSK	Q						File: ~Z:\CORE\RAW_DATA_2021_QE\P910_Sigrun_Lange\P910_S_EV.raw~; SpectrumID: ~6453~; PrecursorID: ~0~; scans: ~9791~
9	2::tr|O44344|O44344_STRPU	Complement component C3 OS=Strongylocentrotus purpuratus OX=7668 GN=Sp064 PE=2 SV=1	2119	58	4.6e-208	187929	65	53	38	35	28	4.9	MGSIILIFVLAISASLVPGGVTQDPPATFFVISPNVFRAGVEEKVVVTLIRSPPNVQNIEVKVSLMRPGSTVTFSEDTRLVSPGSSQSFSVVIQAGDLMRNEGAFQHMVLKAESLNPIYPFEEQTDILVTLQSGYVFVQTDKPIYTPNQDVMIKVMSLDQDMLPSDRELHVEIMDPSGTSVKRLRETHADVPASIGRLQVHNHPASVNGPFRLSMDPSSLSSQVTFVVKEYVLPTFSVSIETPKYILAGADSVVSTIIAEYVFGKPVIGRYTFKYGVVDNGTVQELGTKQGLLGDSGRAEVTLDDLSTDFGEDWFVRFRGRHFHANAIVHESATQFSEASINTKAIFVDSPYKFSTKRTVQHFKAGLNLQVKLDLTFANGDVAPNVPVNVIATATLRDG…	331	3422	1	1	1	429.245	2	-0.0005	947	954	0	30.53	0.051	R	SLTLNPGR	V						File: ~Z:\CORE\RAW_DATA_2021_QE\P910_Sigrun_Lange\P910_S_EV.raw~; SpectrumID: ~3653~; PrecursorID: ~0~; scans: ~6660~
9	2::tr|O44344|O44344_STRPU	Complement component C3 OS=Strongylocentrotus purpuratus OX=7668 GN=Sp064 PE=2 SV=1	2119	58	4.6e-208	187929	65	53	38	35	28	4.9	MGSIILIFVLAISASLVPGGVTQDPPATFFVISPNVFRAGVEEKVVVTLIRSPPNVQNIEVKVSLMRPGSTVTFSEDTRLVSPGSSQSFSVVIQAGDLMRNEGAFQHMVLKAESLNPIYPFEEQTDILVTLQSGYVFVQTDKPIYTPNQDVMIKVMSLDQDMLPSDRELHVEIMDPSGTSVKRLRETHADVPASIGRLQVHNHPASVNGPFRLSMDPSSLSSQVTFVVKEYVLPTFSVSIETPKYILAGADSVVSTIIAEYVFGKPVIGRYTFKYGVVDNGTVQELGTKQGLLGDSGRAEVTLDDLSTDFGEDWFVRFRGRHFHANAIVHESATQFSEASINTKAIFVDSPYKFSTKRTVQHFKAGLNLQVKLDLTFANGDVAPNVPVNVIATATLRDG…	480	3330	1	1	1	450.269	2	-0.0007	517	524	0	40.2	0.0045	K	VVLEGVQR	S						File: ~Z:\CORE\RAW_DATA_2021_QE\P910_Sigrun_Lange\P910_S_EV.raw~; SpectrumID: ~3561~; PrecursorID: ~0~; scans: ~6552~
9	2::tr|O44344|O44344_STRPU	Complement component C3 OS=Strongylocentrotus purpuratus OX=7668 GN=Sp064 PE=2 SV=1	2119	58	4.6e-208	187929	65	53	38	35	28	4.9	MGSIILIFVLAISASLVPGGVTQDPPATFFVISPNVFRAGVEEKVVVTLIRSPPNVQNIEVKVSLMRPGSTVTFSEDTRLVSPGSSQSFSVVIQAGDLMRNEGAFQHMVLKAESLNPIYPFEEQTDILVTLQSGYVFVQTDKPIYTPNQDVMIKVMSLDQDMLPSDRELHVEIMDPSGTSVKRLRETHADVPASIGRLQVHNHPASVNGPFRLSMDPSSLSSQVTFVVKEYVLPTFSVSIETPKYILAGADSVVSTIIAEYVFGKPVIGRYTFKYGVVDNGTVQELGTKQGLLGDSGRAEVTLDDLSTDFGEDWFVRFRGRHFHANAIVHESATQFSEASINTKAIFVDSPYKFSTKRTVQHFKAGLNLQVKLDLTFANGDVAPNVPVNVIATATLRDG…	565	2614	1	1	0	457.734	2	-0.0004	1656	1663	0	37.85	0.0095	R	YVYGPTSK	L						File: ~Z:\CORE\RAW_DATA_2021_QE\P910_Sigrun_Lange\P910_S_EV.raw~; SpectrumID: ~2834~; PrecursorID: ~0~; scans: ~5663~
9	2::tr|O44344|O44344_STRPU	Complement component C3 OS=Strongylocentrotus purpuratus OX=7668 GN=Sp064 PE=2 SV=1	2119	58	4.6e-208	187929	65	53	38	35	28	4.9	MGSIILIFVLAISASLVPGGVTQDPPATFFVISPNVFRAGVEEKVVVTLIRSPPNVQNIEVKVSLMRPGSTVTFSEDTRLVSPGSSQSFSVVIQAGDLMRNEGAFQHMVLKAESLNPIYPFEEQTDILVTLQSGYVFVQTDKPIYTPNQDVMIKVMSLDQDMLPSDRELHVEIMDPSGTSVKRLRETHADVPASIGRLQVHNHPASVNGPFRLSMDPSSLSSQVTFVVKEYVLPTFSVSIETPKYILAGADSVVSTIIAEYVFGKPVIGRYTFKYGVVDNGTVQELGTKQGLLGDSGRAEVTLDDLSTDFGEDWFVRFRGRHFHANAIVHESATQFSEASINTKAIFVDSPYKFSTKRTVQHFKAGLNLQVKLDLTFANGDVAPNVPVNVIATATLRDG…	607	5643	1	1	0	466.284	2	-0.0008	1594	1601	0	40.51	0.0047	K	FTVLNPIK	T						File: ~Z:\CORE\RAW_DATA_2021_QE\P910_Sigrun_Lange\P910_S_EV.raw~; SpectrumID: ~5882~; PrecursorID: ~0~; scans: ~9170~
9	2::tr|O44344|O44344_STRPU	Complement component C3 OS=Strongylocentrotus purpuratus OX=7668 GN=Sp064 PE=2 SV=1	2119	58	4.6e-208	187929	65	53	38	35	28	4.9	MGSIILIFVLAISASLVPGGVTQDPPATFFVISPNVFRAGVEEKVVVTLIRSPPNVQNIEVKVSLMRPGSTVTFSEDTRLVSPGSSQSFSVVIQAGDLMRNEGAFQHMVLKAESLNPIYPFEEQTDILVTLQSGYVFVQTDKPIYTPNQDVMIKVMSLDQDMLPSDRELHVEIMDPSGTSVKRLRETHADVPASIGRLQVHNHPASVNGPFRLSMDPSSLSSQVTFVVKEYVLPTFSVSIETPKYILAGADSVVSTIIAEYVFGKPVIGRYTFKYGVVDNGTVQELGTKQGLLGDSGRAEVTLDDLSTDFGEDWFVRFRGRHFHANAIVHESATQFSEASINTKAIFVDSPYKFSTKRTVQHFKAGLNLQVKLDLTFANGDVAPNVPVNVIATATLRDG…	750	3258	1	1	1	484.227	2	-0.0012	539	546	0	26.36	0.22	R	AYMAPQMR	L						File: ~Z:\CORE\RAW_DATA_2021_QE\P910_Sigrun_Lange\P910_S_EV.raw~; SpectrumID: ~3487~; PrecursorID: ~0~; scans: ~6466~
9	2::tr|O44344|O44344_STRPU	Complement component C3 OS=Strongylocentrotus purpuratus OX=7668 GN=Sp064 PE=2 SV=1	2119	58	4.6e-208	187929	65	53	38	35	28	4.9	MGSIILIFVLAISASLVPGGVTQDPPATFFVISPNVFRAGVEEKVVVTLIRSPPNVQNIEVKVSLMRPGSTVTFSEDTRLVSPGSSQSFSVVIQAGDLMRNEGAFQHMVLKAESLNPIYPFEEQTDILVTLQSGYVFVQTDKPIYTPNQDVMIKVMSLDQDMLPSDRELHVEIMDPSGTSVKRLRETHADVPASIGRLQVHNHPASVNGPFRLSMDPSSLSSQVTFVVKEYVLPTFSVSIETPKYILAGADSVVSTIIAEYVFGKPVIGRYTFKYGVVDNGTVQELGTKQGLLGDSGRAEVTLDDLSTDFGEDWFVRFRGRHFHANAIVHESATQFSEASINTKAIFVDSPYKFSTKRTVQHFKAGLNLQVKLDLTFANGDVAPNVPVNVIATATLRDG…	884	3495	1	1	0	498.795	2	-0.0004	1171	1179	0	27.45	0.05	R	NLLVPANQK	I						File: ~Z:\CORE\RAW_DATA_2021_QE\P910_Sigrun_Lange\P910_S_EV.raw~; SpectrumID: ~3726~; PrecursorID: ~0~; scans: ~6744~
9	2::tr|O44344|O44344_STRPU	Complement component C3 OS=Strongylocentrotus purpuratus OX=7668 GN=Sp064 PE=2 SV=1	2119	58	4.6e-208	187929	65	53	38	35	28	4.9	MGSIILIFVLAISASLVPGGVTQDPPATFFVISPNVFRAGVEEKVVVTLIRSPPNVQNIEVKVSLMRPGSTVTFSEDTRLVSPGSSQSFSVVIQAGDLMRNEGAFQHMVLKAESLNPIYPFEEQTDILVTLQSGYVFVQTDKPIYTPNQDVMIKVMSLDQDMLPSDRELHVEIMDPSGTSVKRLRETHADVPASIGRLQVHNHPASVNGPFRLSMDPSSLSSQVTFVVKEYVLPTFSVSIETPKYILAGADSVVSTIIAEYVFGKPVIGRYTFKYGVVDNGTVQELGTKQGLLGDSGRAEVTLDDLSTDFGEDWFVRFRGRHFHANAIVHESATQFSEASINTKAIFVDSPYKFSTKRTVQHFKAGLNLQVKLDLTFANGDVAPNVPVNVIATATLRDG…	934	2310	1	1	1	502.269	2	-0.0039	935	943	0	58.22	0.00029	R	VVSQGVMQR	K						File: ~Z:\CORE\RAW_DATA_2021_QE\P910_Sigrun_Lange\P910_S_EV.raw~; SpectrumID: ~2513~; PrecursorID: ~0~; scans: ~5262~
9	2::tr|O44344|O44344_STRPU	Complement component C3 OS=Strongylocentrotus purpuratus OX=7668 GN=Sp064 PE=2 SV=1	2119	58	4.6e-208	187929	65	53	38	35	28	4.9	MGSIILIFVLAISASLVPGGVTQDPPATFFVISPNVFRAGVEEKVVVTLIRSPPNVQNIEVKVSLMRPGSTVTFSEDTRLVSPGSSQSFSVVIQAGDLMRNEGAFQHMVLKAESLNPIYPFEEQTDILVTLQSGYVFVQTDKPIYTPNQDVMIKVMSLDQDMLPSDRELHVEIMDPSGTSVKRLRETHADVPASIGRLQVHNHPASVNGPFRLSMDPSSLSSQVTFVVKEYVLPTFSVSIETPKYILAGADSVVSTIIAEYVFGKPVIGRYTFKYGVVDNGTVQELGTKQGLLGDSGRAEVTLDDLSTDFGEDWFVRFRGRHFHANAIVHESATQFSEASINTKAIFVDSPYKFSTKRTVQHFKAGLNLQVKLDLTFANGDVAPNVPVNVIATATLRDG…	996	3961	1	1	1	508.785	2	0.001	1444	1453	0	20.58	1.3	K	AVEEGLTGLK	Q						File: ~Z:\CORE\RAW_DATA_2021_QE\P910_Sigrun_Lange\P910_S_EV.raw~; SpectrumID: ~4195~; PrecursorID: ~0~; scans: ~7340~
9	2::tr|O44344|O44344_STRPU	Complement component C3 OS=Strongylocentrotus purpuratus OX=7668 GN=Sp064 PE=2 SV=1	2119	58	4.6e-208	187929	65	53	38	35	28	4.9	MGSIILIFVLAISASLVPGGVTQDPPATFFVISPNVFRAGVEEKVVVTLIRSPPNVQNIEVKVSLMRPGSTVTFSEDTRLVSPGSSQSFSVVIQAGDLMRNEGAFQHMVLKAESLNPIYPFEEQTDILVTLQSGYVFVQTDKPIYTPNQDVMIKVMSLDQDMLPSDRELHVEIMDPSGTSVKRLRETHADVPASIGRLQVHNHPASVNGPFRLSMDPSSLSSQVTFVVKEYVLPTFSVSIETPKYILAGADSVVSTIIAEYVFGKPVIGRYTFKYGVVDNGTVQELGTKQGLLGDSGRAEVTLDDLSTDFGEDWFVRFRGRHFHANAIVHESATQFSEASINTKAIFVDSPYKFSTKRTVQHFKAGLNLQVKLDLTFANGDVAPNVPVNVIATATLRDG…	1008	1640	1	1	1	510.269	2	-0.0001	935	943	0	56.24	0.00048	R	VVSQGVMQR	K		Oxidation (M)	0.000000300.0			File: ~Z:\CORE\RAW_DATA_2021_QE\P910_Sigrun_Lange\P910_S_EV.raw~; SpectrumID: ~1755~; PrecursorID: ~0~; scans: ~4265~
9	2::tr|O44344|O44344_STRPU	Complement component C3 OS=Strongylocentrotus purpuratus OX=7668 GN=Sp064 PE=2 SV=1	2119	58	4.6e-208	187929	65	53	38	35	28	4.9	MGSIILIFVLAISASLVPGGVTQDPPATFFVISPNVFRAGVEEKVVVTLIRSPPNVQNIEVKVSLMRPGSTVTFSEDTRLVSPGSSQSFSVVIQAGDLMRNEGAFQHMVLKAESLNPIYPFEEQTDILVTLQSGYVFVQTDKPIYTPNQDVMIKVMSLDQDMLPSDRELHVEIMDPSGTSVKRLRETHADVPASIGRLQVHNHPASVNGPFRLSMDPSSLSSQVTFVVKEYVLPTFSVSIETPKYILAGADSVVSTIIAEYVFGKPVIGRYTFKYGVVDNGTVQELGTKQGLLGDSGRAEVTLDDLSTDFGEDWFVRFRGRHFHANAIVHESATQFSEASINTKAIFVDSPYKFSTKRTVQHFKAGLNLQVKLDLTFANGDVAPNVPVNVIATATLRDG…	1012	6794	1	1	1	510.269	2	0.0008	1664	1671	0	38.06	0.033	K	LEFWPATR	K						File: ~Z:\CORE\RAW_DATA_2021_QE\P910_Sigrun_Lange\P910_S_EV.raw~; SpectrumID: ~7033~; PrecursorID: ~0~; scans: ~10406~
9	2::tr|O44344|O44344_STRPU	Complement component C3 OS=Strongylocentrotus purpuratus OX=7668 GN=Sp064 PE=2 SV=1	2119	58	4.6e-208	187929	65	53	38	35	28	4.9	MGSIILIFVLAISASLVPGGVTQDPPATFFVISPNVFRAGVEEKVVVTLIRSPPNVQNIEVKVSLMRPGSTVTFSEDTRLVSPGSSQSFSVVIQAGDLMRNEGAFQHMVLKAESLNPIYPFEEQTDILVTLQSGYVFVQTDKPIYTPNQDVMIKVMSLDQDMLPSDRELHVEIMDPSGTSVKRLRETHADVPASIGRLQVHNHPASVNGPFRLSMDPSSLSSQVTFVVKEYVLPTFSVSIETPKYILAGADSVVSTIIAEYVFGKPVIGRYTFKYGVVDNGTVQELGTKQGLLGDSGRAEVTLDDLSTDFGEDWFVRFRGRHFHANAIVHESATQFSEASINTKAIFVDSPYKFSTKRTVQHFKAGLNLQVKLDLTFANGDVAPNVPVNVIATATLRDG…	1095	4978	1	1	0	520.277	2	0	345	353	0	41.02	0.0075	K	AIFVDSPYK	F						File: ~Z:\CORE\RAW_DATA_2021_QE\P910_Sigrun_Lange\P910_S_EV.raw~; SpectrumID: ~5213~; PrecursorID: ~0~; scans: ~8450~
9	2::tr|O44344|O44344_STRPU	Complement component C3 OS=Strongylocentrotus purpuratus OX=7668 GN=Sp064 PE=2 SV=1	2119	58	4.6e-208	187929	65	53	38	35	28	4.9	MGSIILIFVLAISASLVPGGVTQDPPATFFVISPNVFRAGVEEKVVVTLIRSPPNVQNIEVKVSLMRPGSTVTFSEDTRLVSPGSSQSFSVVIQAGDLMRNEGAFQHMVLKAESLNPIYPFEEQTDILVTLQSGYVFVQTDKPIYTPNQDVMIKVMSLDQDMLPSDRELHVEIMDPSGTSVKRLRETHADVPASIGRLQVHNHPASVNGPFRLSMDPSSLSSQVTFVVKEYVLPTFSVSIETPKYILAGADSVVSTIIAEYVFGKPVIGRYTFKYGVVDNGTVQELGTKQGLLGDSGRAEVTLDDLSTDFGEDWFVRFRGRHFHANAIVHESATQFSEASINTKAIFVDSPYKFSTKRTVQHFKAGLNLQVKLDLTFANGDVAPNVPVNVIATATLRDG…	1438	1506	1	1	1	556.746	2	-0.0002	1645	1653	0	53.18	0.00027	K	YTTEQGEER	Y						File: ~Z:\CORE\RAW_DATA_2021_QE\P910_Sigrun_Lange\P910_S_EV.raw~; SpectrumID: ~1587~; PrecursorID: ~0~; scans: ~4048~
9	2::tr|O44344|O44344_STRPU	Complement component C3 OS=Strongylocentrotus purpuratus OX=7668 GN=Sp064 PE=2 SV=1	2119	58	4.6e-208	187929	65	53	38	35	28	4.9	MGSIILIFVLAISASLVPGGVTQDPPATFFVISPNVFRAGVEEKVVVTLIRSPPNVQNIEVKVSLMRPGSTVTFSEDTRLVSPGSSQSFSVVIQAGDLMRNEGAFQHMVLKAESLNPIYPFEEQTDILVTLQSGYVFVQTDKPIYTPNQDVMIKVMSLDQDMLPSDRELHVEIMDPSGTSVKRLRETHADVPASIGRLQVHNHPASVNGPFRLSMDPSSLSSQVTFVVKEYVLPTFSVSIETPKYILAGADSVVSTIIAEYVFGKPVIGRYTFKYGVVDNGTVQELGTKQGLLGDSGRAEVTLDDLSTDFGEDWFVRFRGRHFHANAIVHESATQFSEASINTKAIFVDSPYKFSTKRTVQHFKAGLNLQVKLDLTFANGDVAPNVPVNVIATATLRDG…	1447	4303	1	1	1	557.827	2	0.0004	1578	1586	1	38.98	0.013	K	IRIDEVEIK	E						File: ~Z:\CORE\RAW_DATA_2021_QE\P910_Sigrun_Lange\P910_S_EV.raw~; SpectrumID: ~4537~; PrecursorID: ~0~; scans: ~7725~
9	2::tr|O44344|O44344_STRPU	Complement component C3 OS=Strongylocentrotus purpuratus OX=7668 GN=Sp064 PE=2 SV=1	2119	58	4.6e-208	187929	65	53	38	35	28	4.9	MGSIILIFVLAISASLVPGGVTQDPPATFFVISPNVFRAGVEEKVVVTLIRSPPNVQNIEVKVSLMRPGSTVTFSEDTRLVSPGSSQSFSVVIQAGDLMRNEGAFQHMVLKAESLNPIYPFEEQTDILVTLQSGYVFVQTDKPIYTPNQDVMIKVMSLDQDMLPSDRELHVEIMDPSGTSVKRLRETHADVPASIGRLQVHNHPASVNGPFRLSMDPSSLSSQVTFVVKEYVLPTFSVSIETPKYILAGADSVVSTIIAEYVFGKPVIGRYTFKYGVVDNGTVQELGTKQGLLGDSGRAEVTLDDLSTDFGEDWFVRFRGRHFHANAIVHESATQFSEASINTKAIFVDSPYKFSTKRTVQHFKAGLNLQVKLDLTFANGDVAPNVPVNVIATATLRDG…	2039	3701	1	1	1	612.832	2	-0.0009	52	62	0	52.92	0.00052	R	SPPNVQNIEVK	V						File: ~Z:\CORE\RAW_DATA_2021_QE\P910_Sigrun_Lange\P910_S_EV.raw~; SpectrumID: ~3934~; PrecursorID: ~0~; scans: ~6982~
9	2::tr|O44344|O44344_STRPU	Complement component C3 OS=Strongylocentrotus purpuratus OX=7668 GN=Sp064 PE=2 SV=1	2119	58	4.6e-208	187929	65	53	38	35	28	4.9	MGSIILIFVLAISASLVPGGVTQDPPATFFVISPNVFRAGVEEKVVVTLIRSPPNVQNIEVKVSLMRPGSTVTFSEDTRLVSPGSSQSFSVVIQAGDLMRNEGAFQHMVLKAESLNPIYPFEEQTDILVTLQSGYVFVQTDKPIYTPNQDVMIKVMSLDQDMLPSDRELHVEIMDPSGTSVKRLRETHADVPASIGRLQVHNHPASVNGPFRLSMDPSSLSSQVTFVVKEYVLPTFSVSIETPKYILAGADSVVSTIIAEYVFGKPVIGRYTFKYGVVDNGTVQELGTKQGLLGDSGRAEVTLDDLSTDFGEDWFVRFRGRHFHANAIVHESATQFSEASINTKAIFVDSPYKFSTKRTVQHFKAGLNLQVKLDLTFANGDVAPNVPVNVIATATLRDG…	2199	6696	1	1	0	623.861	2	-0.0014	1630	1641	0	57.11	0.00013	R	NIGGTFLLVGQK	S						File: ~Z:\CORE\RAW_DATA_2021_QE\P910_Sigrun_Lange\P910_S_EV.raw~; SpectrumID: ~6935~; PrecursorID: ~0~; scans: ~10303~
9	2::tr|O44344|O44344_STRPU	Complement component C3 OS=Strongylocentrotus purpuratus OX=7668 GN=Sp064 PE=2 SV=1	2119	58	4.6e-208	187929	65	53	38	35	28	4.9	MGSIILIFVLAISASLVPGGVTQDPPATFFVISPNVFRAGVEEKVVVTLIRSPPNVQNIEVKVSLMRPGSTVTFSEDTRLVSPGSSQSFSVVIQAGDLMRNEGAFQHMVLKAESLNPIYPFEEQTDILVTLQSGYVFVQTDKPIYTPNQDVMIKVMSLDQDMLPSDRELHVEIMDPSGTSVKRLRETHADVPASIGRLQVHNHPASVNGPFRLSMDPSSLSSQVTFVVKEYVLPTFSVSIETPKYILAGADSVVSTIIAEYVFGKPVIGRYTFKYGVVDNGTVQELGTKQGLLGDSGRAEVTLDDLSTDFGEDWFVRFRGRHFHANAIVHESATQFSEASINTKAIFVDSPYKFSTKRTVQHFKAGLNLQVKLDLTFANGDVAPNVPVNVIATATLRDG…	2469	6106	1	1	1	644.329	2	-0.0007	717	727	0	50.53	0.0014	R	VLTEGGWLCPR	R						File: ~Z:\CORE\RAW_DATA_2021_QE\P910_Sigrun_Lange\P910_S_EV.raw~; SpectrumID: ~6345~; PrecursorID: ~0~; scans: ~9665~
9	2::tr|O44344|O44344_STRPU	Complement component C3 OS=Strongylocentrotus purpuratus OX=7668 GN=Sp064 PE=2 SV=1	2119	58	4.6e-208	187929	65	53	38	35	28	4.9	MGSIILIFVLAISASLVPGGVTQDPPATFFVISPNVFRAGVEEKVVVTLIRSPPNVQNIEVKVSLMRPGSTVTFSEDTRLVSPGSSQSFSVVIQAGDLMRNEGAFQHMVLKAESLNPIYPFEEQTDILVTLQSGYVFVQTDKPIYTPNQDVMIKVMSLDQDMLPSDRELHVEIMDPSGTSVKRLRETHADVPASIGRLQVHNHPASVNGPFRLSMDPSSLSSQVTFVVKEYVLPTFSVSIETPKYILAGADSVVSTIIAEYVFGKPVIGRYTFKYGVVDNGTVQELGTKQGLLGDSGRAEVTLDDLSTDFGEDWFVRFRGRHFHANAIVHESATQFSEASINTKAIFVDSPYKFSTKRTVQHFKAGLNLQVKLDLTFANGDVAPNVPVNVIATATLRDG…	2815	1630	1	1	0	451.544	3	-0.001	1602	1613	0	34.6	0.05	K	TGDEDVPHQAQR	Q						File: ~Z:\CORE\RAW_DATA_2021_QE\P910_Sigrun_Lange\P910_S_EV.raw~; SpectrumID: ~1745~; PrecursorID: ~0~; scans: ~4253~
9	2::tr|O44344|O44344_STRPU	Complement component C3 OS=Strongylocentrotus purpuratus OX=7668 GN=Sp064 PE=2 SV=1	2119	58	4.6e-208	187929	65	53	38	35	28	4.9	MGSIILIFVLAISASLVPGGVTQDPPATFFVISPNVFRAGVEEKVVVTLIRSPPNVQNIEVKVSLMRPGSTVTFSEDTRLVSPGSSQSFSVVIQAGDLMRNEGAFQHMVLKAESLNPIYPFEEQTDILVTLQSGYVFVQTDKPIYTPNQDVMIKVMSLDQDMLPSDRELHVEIMDPSGTSVKRLRETHADVPASIGRLQVHNHPASVNGPFRLSMDPSSLSSQVTFVVKEYVLPTFSVSIETPKYILAGADSVVSTIIAEYVFGKPVIGRYTFKYGVVDNGTVQELGTKQGLLGDSGRAEVTLDDLSTDFGEDWFVRFRGRHFHANAIVHESATQFSEASINTKAIFVDSPYKFSTKRTVQHFKAGLNLQVKLDLTFANGDVAPNVPVNVIATATLRDG…	3012	5871	1	1	1	694.398	2	-0.0018	525	538	0	100.36	7e-09	R	SISAAGTNLAITIR	A						File: ~Z:\CORE\RAW_DATA_2021_QE\P910_Sigrun_Lange\P910_S_EV.raw~; SpectrumID: ~6110~; PrecursorID: ~0~; scans: ~9413~
9	2::tr|O44344|O44344_STRPU	Complement component C3 OS=Strongylocentrotus purpuratus OX=7668 GN=Sp064 PE=2 SV=1	2119	58	4.6e-208	187929	65	53	38	35	28	4.9	MGSIILIFVLAISASLVPGGVTQDPPATFFVISPNVFRAGVEEKVVVTLIRSPPNVQNIEVKVSLMRPGSTVTFSEDTRLVSPGSSQSFSVVIQAGDLMRNEGAFQHMVLKAESLNPIYPFEEQTDILVTLQSGYVFVQTDKPIYTPNQDVMIKVMSLDQDMLPSDRELHVEIMDPSGTSVKRLRETHADVPASIGRLQVHNHPASVNGPFRLSMDPSSLSSQVTFVVKEYVLPTFSVSIETPKYILAGADSVVSTIIAEYVFGKPVIGRYTFKYGVVDNGTVQELGTKQGLLGDSGRAEVTLDDLSTDFGEDWFVRFRGRHFHANAIVHESATQFSEASINTKAIFVDSPYKFSTKRTVQHFKAGLNLQVKLDLTFANGDVAPNVPVNVIATATLRDG…	3054	7543	1	1	1	697.885	2	-0.0018	573	584	0	75.76	2.4e-06	R	QDPQLSLDILPR	N						File: ~Z:\CORE\RAW_DATA_2021_QE\P910_Sigrun_Lange\P910_S_EV.raw~; SpectrumID: ~7793~; PrecursorID: ~0~; scans: ~11211~
9	2::tr|O44344|O44344_STRPU	Complement component C3 OS=Strongylocentrotus purpuratus OX=7668 GN=Sp064 PE=2 SV=1	2119	58	4.6e-208	187929	65	53	38	35	28	4.9	MGSIILIFVLAISASLVPGGVTQDPPATFFVISPNVFRAGVEEKVVVTLIRSPPNVQNIEVKVSLMRPGSTVTFSEDTRLVSPGSSQSFSVVIQAGDLMRNEGAFQHMVLKAESLNPIYPFEEQTDILVTLQSGYVFVQTDKPIYTPNQDVMIKVMSLDQDMLPSDRELHVEIMDPSGTSVKRLRETHADVPASIGRLQVHNHPASVNGPFRLSMDPSSLSSQVTFVVKEYVLPTFSVSIETPKYILAGADSVVSTIIAEYVFGKPVIGRYTFKYGVVDNGTVQELGTKQGLLGDSGRAEVTLDDLSTDFGEDWFVRFRGRHFHANAIVHESATQFSEASINTKAIFVDSPYKFSTKRTVQHFKAGLNLQVKLDLTFANGDVAPNVPVNVIATATLRDG…	3136	4273	1	1	1	707.862	2	-0.001	1349	1361	0	67.17	2.8e-05	K	VQEEVDVSPSIGR	S						File: ~Z:\CORE\RAW_DATA_2021_QE\P910_Sigrun_Lange\P910_S_EV.raw~; SpectrumID: ~4507~; PrecursorID: ~0~; scans: ~7691~
9	2::tr|O44344|O44344_STRPU	Complement component C3 OS=Strongylocentrotus purpuratus OX=7668 GN=Sp064 PE=2 SV=1	2119	58	4.6e-208	187929	65	53	38	35	28	4.9	MGSIILIFVLAISASLVPGGVTQDPPATFFVISPNVFRAGVEEKVVVTLIRSPPNVQNIEVKVSLMRPGSTVTFSEDTRLVSPGSSQSFSVVIQAGDLMRNEGAFQHMVLKAESLNPIYPFEEQTDILVTLQSGYVFVQTDKPIYTPNQDVMIKVMSLDQDMLPSDRELHVEIMDPSGTSVKRLRETHADVPASIGRLQVHNHPASVNGPFRLSMDPSSLSSQVTFVVKEYVLPTFSVSIETPKYILAGADSVVSTIIAEYVFGKPVIGRYTFKYGVVDNGTVQELGTKQGLLGDSGRAEVTLDDLSTDFGEDWFVRFRGRHFHANAIVHESATQFSEASINTKAIFVDSPYKFSTKRTVQHFKAGLNLQVKLDLTFANGDVAPNVPVNVIATATLRDG…	3449	4572	1	1	1	740.83	2	-0.003	1614	1625	0	72	5.9e-06	R	QLFINEGCDCPK	V						File: ~Z:\CORE\RAW_DATA_2021_QE\P910_Sigrun_Lange\P910_S_EV.raw~; SpectrumID: ~4807~; PrecursorID: ~0~; scans: ~8016~
9	2::tr|O44344|O44344_STRPU	Complement component C3 OS=Strongylocentrotus purpuratus OX=7668 GN=Sp064 PE=2 SV=1	2119	58	4.6e-208	187929	65	53	38	35	28	4.9	MGSIILIFVLAISASLVPGGVTQDPPATFFVISPNVFRAGVEEKVVVTLIRSPPNVQNIEVKVSLMRPGSTVTFSEDTRLVSPGSSQSFSVVIQAGDLMRNEGAFQHMVLKAESLNPIYPFEEQTDILVTLQSGYVFVQTDKPIYTPNQDVMIKVMSLDQDMLPSDRELHVEIMDPSGTSVKRLRETHADVPASIGRLQVHNHPASVNGPFRLSMDPSSLSSQVTFVVKEYVLPTFSVSIETPKYILAGADSVVSTIIAEYVFGKPVIGRYTFKYGVVDNGTVQELGTKQGLLGDSGRAEVTLDDLSTDFGEDWFVRFRGRHFHANAIVHESATQFSEASINTKAIFVDSPYKFSTKRTVQHFKAGLNLQVKLDLTFANGDVAPNVPVNVIATATLRDG…	3597	6253	1	1	1	753.847	2	-0.0055	155	167	0	80.43	1.2e-06	K	VMSLDQDMLPSDR	E						File: ~Z:\CORE\RAW_DATA_2021_QE\P910_Sigrun_Lange\P910_S_EV.raw~; SpectrumID: ~6492~; PrecursorID: ~0~; scans: ~9833~
9	2::tr|O44344|O44344_STRPU	Complement component C3 OS=Strongylocentrotus purpuratus OX=7668 GN=Sp064 PE=2 SV=1	2119	58	4.6e-208	187929	65	53	38	35	28	4.9	MGSIILIFVLAISASLVPGGVTQDPPATFFVISPNVFRAGVEEKVVVTLIRSPPNVQNIEVKVSLMRPGSTVTFSEDTRLVSPGSSQSFSVVIQAGDLMRNEGAFQHMVLKAESLNPIYPFEEQTDILVTLQSGYVFVQTDKPIYTPNQDVMIKVMSLDQDMLPSDRELHVEIMDPSGTSVKRLRETHADVPASIGRLQVHNHPASVNGPFRLSMDPSSLSSQVTFVVKEYVLPTFSVSIETPKYILAGADSVVSTIIAEYVFGKPVIGRYTFKYGVVDNGTVQELGTKQGLLGDSGRAEVTLDDLSTDFGEDWFVRFRGRHFHANAIVHESATQFSEASINTKAIFVDSPYKFSTKRTVQHFKAGLNLQVKLDLTFANGDVAPNVPVNVIATATLRDG…	3766	5187	1	1	1	761.847	2	0.0001	155	167	0	60.53	0.00012	K	VMSLDQDMLPSDR	E		Oxidation (M)	0.0300000000000.0			File: ~Z:\CORE\RAW_DATA_2021_QE\P910_Sigrun_Lange\P910_S_EV.raw~; SpectrumID: ~5425~; PrecursorID: ~0~; scans: ~8678~
9	2::tr|O44344|O44344_STRPU	Complement component C3 OS=Strongylocentrotus purpuratus OX=7668 GN=Sp064 PE=2 SV=1	2119	58	4.6e-208	187929	65	53	38	35	28	4.9	MGSIILIFVLAISASLVPGGVTQDPPATFFVISPNVFRAGVEEKVVVTLIRSPPNVQNIEVKVSLMRPGSTVTFSEDTRLVSPGSSQSFSVVIQAGDLMRNEGAFQHMVLKAESLNPIYPFEEQTDILVTLQSGYVFVQTDKPIYTPNQDVMIKVMSLDQDMLPSDRELHVEIMDPSGTSVKRLRETHADVPASIGRLQVHNHPASVNGPFRLSMDPSSLSSQVTFVVKEYVLPTFSVSIETPKYILAGADSVVSTIIAEYVFGKPVIGRYTFKYGVVDNGTVQELGTKQGLLGDSGRAEVTLDDLSTDFGEDWFVRFRGRHFHANAIVHESATQFSEASINTKAIFVDSPYKFSTKRTVQHFKAGLNLQVKLDLTFANGDVAPNVPVNVIATATLRDG…	4246	4987	1	1	1	821.41	2	-0.0028	168	182	0	40.1	0.016	R	ELHVEIMDPSGTSVK	R						File: ~Z:\CORE\RAW_DATA_2021_QE\P910_Sigrun_Lange\P910_S_EV.raw~; SpectrumID: ~5222~; PrecursorID: ~0~; scans: ~8459~
9	2::tr|O44344|O44344_STRPU	Complement component C3 OS=Strongylocentrotus purpuratus OX=7668 GN=Sp064 PE=2 SV=1	2119	58	4.6e-208	187929	65	53	38	35	28	4.9	MGSIILIFVLAISASLVPGGVTQDPPATFFVISPNVFRAGVEEKVVVTLIRSPPNVQNIEVKVSLMRPGSTVTFSEDTRLVSPGSSQSFSVVIQAGDLMRNEGAFQHMVLKAESLNPIYPFEEQTDILVTLQSGYVFVQTDKPIYTPNQDVMIKVMSLDQDMLPSDRELHVEIMDPSGTSVKRLRETHADVPASIGRLQVHNHPASVNGPFRLSMDPSSLSSQVTFVVKEYVLPTFSVSIETPKYILAGADSVVSTIIAEYVFGKPVIGRYTFKYGVVDNGTVQELGTKQGLLGDSGRAEVTLDDLSTDFGEDWFVRFRGRHFHANAIVHESATQFSEASINTKAIFVDSPYKFSTKRTVQHFKAGLNLQVKLDLTFANGDVAPNVPVNVIATATLRDG…	4277	6376	1	1	1	825.919	2	-0.0034	1187	1200	0	97.82	3.5e-08	K	ATEYLVTQVENIDR	V						File: ~Z:\CORE\RAW_DATA_2021_QE\P910_Sigrun_Lange\P910_S_EV.raw~; SpectrumID: ~6615~; PrecursorID: ~0~; scans: ~9964~
9	2::tr|O44344|O44344_STRPU	Complement component C3 OS=Strongylocentrotus purpuratus OX=7668 GN=Sp064 PE=2 SV=1	2119	58	4.6e-208	187929	65	53	38	35	28	4.9	MGSIILIFVLAISASLVPGGVTQDPPATFFVISPNVFRAGVEEKVVVTLIRSPPNVQNIEVKVSLMRPGSTVTFSEDTRLVSPGSSQSFSVVIQAGDLMRNEGAFQHMVLKAESLNPIYPFEEQTDILVTLQSGYVFVQTDKPIYTPNQDVMIKVMSLDQDMLPSDRELHVEIMDPSGTSVKRLRETHADVPASIGRLQVHNHPASVNGPFRLSMDPSSLSSQVTFVVKEYVLPTFSVSIETPKYILAGADSVVSTIIAEYVFGKPVIGRYTFKYGVVDNGTVQELGTKQGLLGDSGRAEVTLDDLSTDFGEDWFVRFRGRHFHANAIVHESATQFSEASINTKAIFVDSPYKFSTKRTVQHFKAGLNLQVKLDLTFANGDVAPNVPVNVIATATLRDG…	4278	6343	1	1	1	550.95	3	0.0023	1187	1200	0	68.95	2.5e-05	K	ATEYLVTQVENIDR	V						File: ~Z:\CORE\RAW_DATA_2021_QE\P910_Sigrun_Lange\P910_S_EV.raw~; SpectrumID: ~6582~; PrecursorID: ~0~; scans: ~9928~
9	2::tr|O44344|O44344_STRPU	Complement component C3 OS=Strongylocentrotus purpuratus OX=7668 GN=Sp064 PE=2 SV=1	2119	58	4.6e-208	187929	65	53	38	35	28	4.9	MGSIILIFVLAISASLVPGGVTQDPPATFFVISPNVFRAGVEEKVVVTLIRSPPNVQNIEVKVSLMRPGSTVTFSEDTRLVSPGSSQSFSVVIQAGDLMRNEGAFQHMVLKAESLNPIYPFEEQTDILVTLQSGYVFVQTDKPIYTPNQDVMIKVMSLDQDMLPSDRELHVEIMDPSGTSVKRLRETHADVPASIGRLQVHNHPASVNGPFRLSMDPSSLSSQVTFVVKEYVLPTFSVSIETPKYILAGADSVVSTIIAEYVFGKPVIGRYTFKYGVVDNGTVQELGTKQGLLGDSGRAEVTLDDLSTDFGEDWFVRFRGRHFHANAIVHESATQFSEASINTKAIFVDSPYKFSTKRTVQHFKAGLNLQVKLDLTFANGDVAPNVPVNVIATATLRDG…	4294	4220	1	1	1	553.275	3	0.0011	168	182	0	31.91	0.12	R	ELHVEIMDPSGTSVK	R		Oxidation (M)	0.000000300000000.0			File: ~Z:\CORE\RAW_DATA_2021_QE\P910_Sigrun_Lange\P910_S_EV.raw~; SpectrumID: ~4454~; PrecursorID: ~0~; scans: ~7631~
9	2::tr|O44344|O44344_STRPU	Complement component C3 OS=Strongylocentrotus purpuratus OX=7668 GN=Sp064 PE=2 SV=1	2119	58	4.6e-208	187929	65	53	38	35	28	4.9	MGSIILIFVLAISASLVPGGVTQDPPATFFVISPNVFRAGVEEKVVVTLIRSPPNVQNIEVKVSLMRPGSTVTFSEDTRLVSPGSSQSFSVVIQAGDLMRNEGAFQHMVLKAESLNPIYPFEEQTDILVTLQSGYVFVQTDKPIYTPNQDVMIKVMSLDQDMLPSDRELHVEIMDPSGTSVKRLRETHADVPASIGRLQVHNHPASVNGPFRLSMDPSSLSSQVTFVVKEYVLPTFSVSIETPKYILAGADSVVSTIIAEYVFGKPVIGRYTFKYGVVDNGTVQELGTKQGLLGDSGRAEVTLDDLSTDFGEDWFVRFRGRHFHANAIVHESATQFSEASINTKAIFVDSPYKFSTKRTVQHFKAGLNLQVKLDLTFANGDVAPNVPVNVIATATLRDG…	4469	7987	1	1	0	855.452	2	-0.0033	230	244	0	68.31	2.1e-05	K	EYVLPTFSVSIETPK	Y						File: ~Z:\CORE\RAW_DATA_2021_QE\P910_Sigrun_Lange\P910_S_EV.raw~; SpectrumID: ~8286~; PrecursorID: ~0~; scans: ~11731~
9	2::tr|O44344|O44344_STRPU	Complement component C3 OS=Strongylocentrotus purpuratus OX=7668 GN=Sp064 PE=2 SV=1	2119	58	4.6e-208	187929	65	53	38	35	28	4.9	MGSIILIFVLAISASLVPGGVTQDPPATFFVISPNVFRAGVEEKVVVTLIRSPPNVQNIEVKVSLMRPGSTVTFSEDTRLVSPGSSQSFSVVIQAGDLMRNEGAFQHMVLKAESLNPIYPFEEQTDILVTLQSGYVFVQTDKPIYTPNQDVMIKVMSLDQDMLPSDRELHVEIMDPSGTSVKRLRETHADVPASIGRLQVHNHPASVNGPFRLSMDPSSLSSQVTFVVKEYVLPTFSVSIETPKYILAGADSVVSTIIAEYVFGKPVIGRYTFKYGVVDNGTVQELGTKQGLLGDSGRAEVTLDDLSTDFGEDWFVRFRGRHFHANAIVHESATQFSEASINTKAIFVDSPYKFSTKRTVQHFKAGLNLQVKLDLTFANGDVAPNVPVNVIATATLRDG…	4472	6074	1	1	1	570.971	3	0.0016	571	584	1	34.04	0.052	K	CRQDPQLSLDILPR	N						File: ~Z:\CORE\RAW_DATA_2021_QE\P910_Sigrun_Lange\P910_S_EV.raw~; SpectrumID: ~6313~; PrecursorID: ~0~; scans: ~9631~
[truncated: 1,571 more rows]
