# Supplementary material for: Extracellular Vesicle Signatures and Post-Translational Protein Deimination in Purple Sea Urchin (Strongylocentrotus purpuratus) Coelomic Fluid—Novel Insights into Echinodermata Biology
Source: Biology (Basel). 2021 Sep 3;10(9):866. doi: 10.3390/biology10090866 (PMC8464700; doi:10.3390/biology10090866)
Supplement: Supplementary file 1 [file biology-10-00866-s001.zip › Table S5_F95IP_CF.xlsx]

## Sheet: P910_S_IP
Table S2: Full LC-MS/MS analysis for F95 enriched protein hits from purple sea urchin coelomic fluid. Hit search against Echinidea database and common contaminant database (cRAP 20190401).
Peak list format	Mascot generic
Search type	MIS
Mascot version	2.7.0
Database	1::cRAP 2::CCP_Echinidea
Fasta file	1::cRAP_20190401.fasta 2::CCP_Echinidea_20210511.fasta
Total sequences	38319
Total residues	24980159
Sequences after taxonomy filter	38319
Number of queries	10598
Decoy	--------------------------------------------------------
Number of matches above identity threshold in search of real database	1004
Number of matches above identity threshold in search of decoy database	0
Number of matches above homology threshold in search of real database	1228
Number of matches above homology threshold in search of decoy database	0
Fixed modifications	--------------------------------------------------------
Identifier	Name	Delta	Neutral loss
1	Carbamidomethyl (C)	57.0215
Variable modifications	--------------------------------------------------------
Identifier	Name	Delta	Neutral loss(es)
1	Deamidated (NQ)	0.984016
2	Deamidated (R)	0.984016	0	43.0058
3	Oxidation (M)	15.9949	0	63.9983
Search Parameters	--------------------------------------------------------
Taxonomy filter	All entries
Enzyme	Trypsin
Maximum Missed Cleavages	2
Fixed modifications	Carbamidomethyl (C)
Variable modifications	Deamidated (NQ),Deamidated (R),Oxidation (M)
Peptide Mass Tolerance	20
Peptide Mass Tolerance Units	ppm
Fragment Mass Tolerance	0.1
Fragment Mass Tolerance Units	Da
Mass values	Monoisotopic
Instrument type	ESI-ORBITRAP-HCD
Format parameters	--------------------------------------------------------
Significance threshold	0.05
Max. number of hits	0
Min. number of sig. unique sequences	1
Use MudPIT protein scoring	0
Ions score cut-off	20
Include same-set proteins	0
Include sub-set proteins	0
Include unassigned	0
Require bold red	1
Use homology threshold	0
Group protein families	0
Show duplicate peptides	0
Protein hits	--------------------------------------------------------
prot_hit_num	prot_acc	prot_desc	prot_score	prot_thresh	prot_expect	prot_mass	prot_matches	prot_matches_sig	prot_sequences	prot_sequences_sig	prot_cover	prot_pi	prot_seq	pep_query	pep_index	pep_rank	pep_isbold	pep_isunique	pep_exp_mz	pep_exp_z	pep_delta	pep_start	pep_end	pep_miss	pep_score	pep_expect	pep_res_before	pep_seq	pep_res_after	pep_frame	pep_var_mod	pep_var_mod_pos	pep_summed_mod_pos	pep_local_mod_pos	pep_scan_title
1	1::sp|cRAP054|P04264|K2C1_HUMAN	Keratin, type II cytoskeletal 1 OS=Homo sapiens GN=KRT1 PE=1 SV=6	2710	58	3.7e-267	66170	153	125	40	37	60.2	8.15	MSRQFSSRSGYRSGGGFSSGSAGIINYQRRTTSSSTRRSGGGGGRFSSCGGGGGSFGAGGGFGSRSLVNLGGSKSISISVARGGGRGSGFGGGYGGGGFGGGGFGGGGFGGGGIGGGGFGGFGSGGGGFGGGGFGGGGYGGGYGPVCPPGGIQEVTINQSLLQPLNVEIDPEIQKVKSREREQIKSLNNQFASFIDKVRFLEQQNQVLQTKWELLQQVDTSTRTHNLEPYFESFINNLRRRVDQLKSDQSRLDSELKNMQDMVEDYRNKYEDEINKRTNAENEFVTIKKDVDGAYMTKVDLQAKLDNLQQEIDFLTALYQAELSQMQTQISETNVILSMDNNRSLDLDSIIAEVKAQYEDIAQKSKAEAESLYQSKYEELQITAGRHGDSVRNSKIEIS…	202	4151	1	1	1	416.748	2	0.0004	75	82	0	52.88	0.00037	K	SISISVAR	G						File: ~Z:\CORE\RAW_DATA_2021_QE\P910_Sigrun_Lange\P910_S_IP.raw~; SpectrumID: ~4397~; PrecursorID: ~0~; scans: ~7327~
1	1::sp|cRAP054|P04264|K2C1_HUMAN	Keratin, type II cytoskeletal 1 OS=Homo sapiens GN=KRT1 PE=1 SV=6	2710	58	3.7e-267	66170	153	125	40	37	60.2	8.15	MSRQFSSRSGYRSGGGFSSGSAGIINYQRRTTSSSTRRSGGGGGRFSSCGGGGGSFGAGGGFGSRSLVNLGGSKSISISVARGGGRGSGFGGGYGGGGFGGGGFGGGGFGGGGIGGGGFGGFGSGGGGFGGGGFGGGGYGGGYGPVCPPGGIQEVTINQSLLQPLNVEIDPEIQKVKSREREQIKSLNNQFASFIDKVRFLEQQNQVLQTKWELLQQVDTSTRTHNLEPYFESFINNLRRRVDQLKSDQSRLDSELKNMQDMVEDYRNKYEDEINKRTNAENEFVTIKKDVDGAYMTKVDLQAKLDNLQQEIDFLTALYQAELSQMQTQISETNVILSMDNNRSLDLDSIIAEVKAQYEDIAQKSKAEAESLYQSKYEELQITAGRHGDSVRNSKIEIS…	402	4109	1	1	1	437.753	2	-0.0008	66	74	0	46.59	0.0036	R	SLVNLGGSK	S						File: ~Z:\CORE\RAW_DATA_2021_QE\P910_Sigrun_Lange\P910_S_IP.raw~; SpectrumID: ~4355~; PrecursorID: ~0~; scans: ~7276~
1	1::sp|cRAP054|P04264|K2C1_HUMAN	Keratin, type II cytoskeletal 1 OS=Homo sapiens GN=KRT1 PE=1 SV=6	2710	58	3.7e-267	66170	153	125	40	37	60.2	8.15	MSRQFSSRSGYRSGGGFSSGSAGIINYQRRTTSSSTRRSGGGGGRFSSCGGGGGSFGAGGGFGSRSLVNLGGSKSISISVARGGGRGSGFGGGYGGGGFGGGGFGGGGFGGGGIGGGGFGGFGSGGGGFGGGGFGGGGYGGGYGPVCPPGGIQEVTINQSLLQPLNVEIDPEIQKVKSREREQIKSLNNQFASFIDKVRFLEQQNQVLQTKWELLQQVDTSTRTHNLEPYFESFINNLRRRVDQLKSDQSRLDSELKNMQDMVEDYRNKYEDEINKRTNAENEFVTIKKDVDGAYMTKVDLQAKLDNLQQEIDFLTALYQAELSQMQTQISETNVILSMDNNRSLDLDSIIAEVKAQYEDIAQKSKAEAESLYQSKYEELQITAGRHGDSVRNSKIEIS…	690	4488	1	1	0	487.269	2	0.0002	396	403	0	54.53	0.00064	K	IEISELNR	V						File: ~Z:\CORE\RAW_DATA_2021_QE\P910_Sigrun_Lange\P910_S_IP.raw~; SpectrumID: ~4735~; PrecursorID: ~0~; scans: ~7735~
1	1::sp|cRAP054|P04264|K2C1_HUMAN	Keratin, type II cytoskeletal 1 OS=Homo sapiens GN=KRT1 PE=1 SV=6	2710	58	3.7e-267	66170	153	125	40	37	60.2	8.15	MSRQFSSRSGYRSGGGFSSGSAGIINYQRRTTSSSTRRSGGGGGRFSSCGGGGGSFGAGGGFGSRSLVNLGGSKSISISVARGGGRGSGFGGGYGGGGFGGGGFGGGGFGGGGIGGGGFGGFGSGGGGFGGGGFGGGGYGGGYGPVCPPGGIQEVTINQSLLQPLNVEIDPEIQKVKSREREQIKSLNNQFASFIDKVRFLEQQNQVLQTKWELLQQVDTSTRTHNLEPYFESFINNLRRRVDQLKSDQSRLDSELKNMQDMVEDYRNKYEDEINKRTNAENEFVTIKKDVDGAYMTKVDLQAKLDNLQQEIDFLTALYQAELSQMQTQISETNVILSMDNNRSLDLDSIIAEVKAQYEDIAQKSKAEAESLYQSKYEELQITAGRHGDSVRNSKIEIS…	774	3745	1	1	1	500.226	2	-0.0015	290	298	0	27.84	0.086	K	DVDGAYMTK	V						File: ~Z:\CORE\RAW_DATA_2021_QE\P910_Sigrun_Lange\P910_S_IP.raw~; SpectrumID: ~3985~; PrecursorID: ~0~; scans: ~6817~
1	1::sp|cRAP054|P04264|K2C1_HUMAN	Keratin, type II cytoskeletal 1 OS=Homo sapiens GN=KRT1 PE=1 SV=6	2710	58	3.7e-267	66170	153	125	40	37	60.2	8.15	MSRQFSSRSGYRSGGGFSSGSAGIINYQRRTTSSSTRRSGGGGGRFSSCGGGGGSFGAGGGFGSRSLVNLGGSKSISISVARGGGRGSGFGGGYGGGGFGGGGFGGGGFGGGGIGGGGFGGFGSGGGGFGGGGFGGGGYGGGYGPVCPPGGIQEVTINQSLLQPLNVEIDPEIQKVKSREREQIKSLNNQFASFIDKVRFLEQQNQVLQTKWELLQQVDTSTRTHNLEPYFESFINNLRRRVDQLKSDQSRLDSELKNMQDMVEDYRNKYEDEINKRTNAENEFVTIKKDVDGAYMTKVDLQAKLDNLQQEIDFLTALYQAELSQMQTQISETNVILSMDNNRSLDLDSIIAEVKAQYEDIAQKSKAEAESLYQSKYEELQITAGRHGDSVRNSKIEIS…	933	3376	1	1	1	517.262	2	0.0002	484	492	0	57.77	0.00031	R	TLLEGEESR	M						File: ~Z:\CORE\RAW_DATA_2021_QE\P910_Sigrun_Lange\P910_S_IP.raw~; SpectrumID: ~3614~; PrecursorID: ~0~; scans: ~6394~
1	1::sp|cRAP054|P04264|K2C1_HUMAN	Keratin, type II cytoskeletal 1 OS=Homo sapiens GN=KRT1 PE=1 SV=6	2710	58	3.7e-267	66170	153	125	40	37	60.2	8.15	MSRQFSSRSGYRSGGGFSSGSAGIINYQRRTTSSSTRRSGGGGGRFSSCGGGGGSFGAGGGFGSRSLVNLGGSKSISISVARGGGRGSGFGGGYGGGGFGGGGFGGGGFGGGGIGGGGFGGFGSGGGGFGGGGFGGGGYGGGYGPVCPPGGIQEVTINQSLLQPLNVEIDPEIQKVKSREREQIKSLNNQFASFIDKVRFLEQQNQVLQTKWELLQQVDTSTRTHNLEPYFESFINNLRRRVDQLKSDQSRLDSELKNMQDMVEDYRNKYEDEINKRTNAENEFVTIKKDVDGAYMTKVDLQAKLDNLQQEIDFLTALYQAELSQMQTQISETNVILSMDNNRSLDLDSIIAEVKAQYEDIAQKSKAEAESLYQSKYEELQITAGRHGDSVRNSKIEIS…	1061	3053	1	1	1	533.264	2	0.0002	356	364	0	44.76	0.0044	K	AQYEDIAQK	S						File: ~Z:\CORE\RAW_DATA_2021_QE\P910_Sigrun_Lange\P910_S_IP.raw~; SpectrumID: ~3284~; PrecursorID: ~0~; scans: ~5984~
1	1::sp|cRAP054|P04264|K2C1_HUMAN	Keratin, type II cytoskeletal 1 OS=Homo sapiens GN=KRT1 PE=1 SV=6	2710	58	3.7e-267	66170	153	125	40	37	60.2	8.15	MSRQFSSRSGYRSGGGFSSGSAGIINYQRRTTSSSTRRSGGGGGRFSSCGGGGGSFGAGGGFGSRSLVNLGGSKSISISVARGGGRGSGFGGGYGGGGFGGGGFGGGGFGGGGIGGGGFGGFGSGGGGFGGGGFGGGGYGGGYGPVCPPGGIQEVTINQSLLQPLNVEIDPEIQKVKSREREQIKSLNNQFASFIDKVRFLEQQNQVLQTKWELLQQVDTSTRTHNLEPYFESFINNLRRRVDQLKSDQSRLDSELKNMQDMVEDYRNKYEDEINKRTNAENEFVTIKKDVDGAYMTKVDLQAKLDNLQQEIDFLTALYQAELSQMQTQISETNVILSMDNNRSLDLDSIIAEVKAQYEDIAQKSKAEAESLYQSKYEELQITAGRHGDSVRNSKIEIS…	1165	1448	1	1	1	546.755	2	-0.0011	603	616	0	97.67	2.3e-08	R	GSGGGSSGGSIGGR	G						File: ~Z:\CORE\RAW_DATA_2021_QE\P910_Sigrun_Lange\P910_S_IP.raw~; SpectrumID: ~1480~; PrecursorID: ~0~; scans: ~3803~
1	1::sp|cRAP054|P04264|K2C1_HUMAN	Keratin, type II cytoskeletal 1 OS=Homo sapiens GN=KRT1 PE=1 SV=6	2710	58	3.7e-267	66170	153	125	40	37	60.2	8.15	MSRQFSSRSGYRSGGGFSSGSAGIINYQRRTTSSSTRRSGGGGGRFSSCGGGGGSFGAGGGFGSRSLVNLGGSKSISISVARGGGRGSGFGGGYGGGGFGGGGFGGGGFGGGGIGGGGFGGFGSGGGGFGGGGFGGGGYGGGYGPVCPPGGIQEVTINQSLLQPLNVEIDPEIQKVKSREREQIKSLNNQFASFIDKVRFLEQQNQVLQTKWELLQQVDTSTRTHNLEPYFESFINNLRRRVDQLKSDQSRLDSELKNMQDMVEDYRNKYEDEINKRTNAENEFVTIKKDVDGAYMTKVDLQAKLDNLQQEIDFLTALYQAELSQMQTQISETNVILSMDNNRSLDLDSIIAEVKAQYEDIAQKSKAEAESLYQSKYEELQITAGRHGDSVRNSKIEIS…	1352	3026	1	1	1	563.275	2	-0.0003	367	376	0	70.15	1.1e-05	K	AEAESLYQSK	Y						File: ~Z:\CORE\RAW_DATA_2021_QE\P910_Sigrun_Lange\P910_S_IP.raw~; SpectrumID: ~3256~; PrecursorID: ~0~; scans: ~5951~
1	1::sp|cRAP054|P04264|K2C1_HUMAN	Keratin, type II cytoskeletal 1 OS=Homo sapiens GN=KRT1 PE=1 SV=6	2710	58	3.7e-267	66170	153	125	40	37	60.2	8.15	MSRQFSSRSGYRSGGGFSSGSAGIINYQRRTTSSSTRRSGGGGGRFSSCGGGGGSFGAGGGFGSRSLVNLGGSKSISISVARGGGRGSGFGGGYGGGGFGGGGFGGGGFGGGGIGGGGFGGFGSGGGGFGGGGFGGGGYGGGYGPVCPPGGIQEVTINQSLLQPLNVEIDPEIQKVKSREREQIKSLNNQFASFIDKVRFLEQQNQVLQTKWELLQQVDTSTRTHNLEPYFESFINNLRRRVDQLKSDQSRLDSELKNMQDMVEDYRNKYEDEINKRTNAENEFVTIKKDVDGAYMTKVDLQAKLDNLQQEIDFLTALYQAELSQMQTQISETNVILSMDNNRSLDLDSIIAEVKAQYEDIAQKSKAEAESLYQSKYEELQITAGRHGDSVRNSKIEIS…	1437	4909	1	1	1	571.263	2	-0.0008	464	472	0	36.34	0.02	R	DYQELMNTK	L						File: ~Z:\CORE\RAW_DATA_2021_QE\P910_Sigrun_Lange\P910_S_IP.raw~; SpectrumID: ~5159~; PrecursorID: ~0~; scans: ~8190~
1	1::sp|cRAP054|P04264|K2C1_HUMAN	Keratin, type II cytoskeletal 1 OS=Homo sapiens GN=KRT1 PE=1 SV=6	2710	58	3.7e-267	66170	153	125	40	37	60.2	8.15	MSRQFSSRSGYRSGGGFSSGSAGIINYQRRTTSSSTRRSGGGGGRFSSCGGGGGSFGAGGGFGSRSLVNLGGSKSISISVARGGGRGSGFGGGYGGGGFGGGGFGGGGFGGGGIGGGGFGGFGSGGGGFGGGGFGGGGYGGGYGPVCPPGGIQEVTINQSLLQPLNVEIDPEIQKVKSREREQIKSLNNQFASFIDKVRFLEQQNQVLQTKWELLQQVDTSTRTHNLEPYFESFINNLRRRVDQLKSDQSRLDSELKNMQDMVEDYRNKYEDEINKRTNAENEFVTIKKDVDGAYMTKVDLQAKLDNLQQEIDFLTALYQAELSQMQTQISETNVILSMDNNRSLDLDSIIAEVKAQYEDIAQKSKAEAESLYQSKYEELQITAGRHGDSVRNSKIEIS…	1501	2134	1	1	1	384.855	3	-0.0015	268	276	1	50.26	0.0012	R	NKYEDEINK	R						File: ~Z:\CORE\RAW_DATA_2021_QE\P910_Sigrun_Lange\P910_S_IP.raw~; SpectrumID: ~2327~; PrecursorID: ~0~; scans: ~4828~
1	1::sp|cRAP054|P04264|K2C1_HUMAN	Keratin, type II cytoskeletal 1 OS=Homo sapiens GN=KRT1 PE=1 SV=6	2710	58	3.7e-267	66170	153	125	40	37	60.2	8.15	MSRQFSSRSGYRSGGGFSSGSAGIINYQRRTTSSSTRRSGGGGGRFSSCGGGGGSFGAGGGFGSRSLVNLGGSKSISISVARGGGRGSGFGGGYGGGGFGGGGFGGGGFGGGGIGGGGFGGFGSGGGGFGGGGFGGGGYGGGYGPVCPPGGIQEVTINQSLLQPLNVEIDPEIQKVKSREREQIKSLNNQFASFIDKVRFLEQQNQVLQTKWELLQQVDTSTRTHNLEPYFESFINNLRRRVDQLKSDQSRLDSELKNMQDMVEDYRNKYEDEINKRTNAENEFVTIKKDVDGAYMTKVDLQAKLDNLQQEIDFLTALYQAELSQMQTQISETNVILSMDNNRSLDLDSIIAEVKAQYEDIAQKSKAEAESLYQSKYEELQITAGRHGDSVRNSKIEIS…	1503	2141	1	1	1	576.78	2	-0.0003	268	276	1	34.6	0.047	R	NKYEDEINK	R						File: ~Z:\CORE\RAW_DATA_2021_QE\P910_Sigrun_Lange\P910_S_IP.raw~; SpectrumID: ~2334~; PrecursorID: ~0~; scans: ~4837~
1	1::sp|cRAP054|P04264|K2C1_HUMAN	Keratin, type II cytoskeletal 1 OS=Homo sapiens GN=KRT1 PE=1 SV=6	2710	58	3.7e-267	66170	153	125	40	37	60.2	8.15	MSRQFSSRSGYRSGGGFSSGSAGIINYQRRTTSSSTRRSGGGGGRFSSCGGGGGSFGAGGGFGSRSLVNLGGSKSISISVARGGGRGSGFGGGYGGGGFGGGGFGGGGFGGGGIGGGGFGGFGSGGGGFGGGGFGGGGYGGGYGPVCPPGGIQEVTINQSLLQPLNVEIDPEIQKVKSREREQIKSLNNQFASFIDKVRFLEQQNQVLQTKWELLQQVDTSTRTHNLEPYFESFINNLRRRVDQLKSDQSRLDSELKNMQDMVEDYRNKYEDEINKRTNAENEFVTIKKDVDGAYMTKVDLQAKLDNLQQEIDFLTALYQAELSQMQTQISETNVILSMDNNRSLDLDSIIAEVKAQYEDIAQKSKAEAESLYQSKYEELQITAGRHGDSVRNSKIEIS…	1550	3379	1	1	1	579.26	2	-0.0014	464	472	0	30.99	0.049	R	DYQELMNTK	L		Oxidation (M)	0.000003000.0			File: ~Z:\CORE\RAW_DATA_2021_QE\P910_Sigrun_Lange\P910_S_IP.raw~; SpectrumID: ~3617~; PrecursorID: ~0~; scans: ~6398~
1	1::sp|cRAP054|P04264|K2C1_HUMAN	Keratin, type II cytoskeletal 1 OS=Homo sapiens GN=KRT1 PE=1 SV=6	2710	58	3.7e-267	66170	153	125	40	37	60.2	8.15	MSRQFSSRSGYRSGGGFSSGSAGIINYQRRTTSSSTRRSGGGGGRFSSCGGGGGSFGAGGGFGSRSLVNLGGSKSISISVARGGGRGSGFGGGYGGGGFGGGGFGGGGFGGGGIGGGGFGGFGSGGGGFGGGGFGGGGYGGGYGPVCPPGGIQEVTINQSLLQPLNVEIDPEIQKVKSREREQIKSLNNQFASFIDKVRFLEQQNQVLQTKWELLQQVDTSTRTHNLEPYFESFINNLRRRVDQLKSDQSRLDSELKNMQDMVEDYRNKYEDEINKRTNAENEFVTIKKDVDGAYMTKVDLQAKLDNLQQEIDFLTALYQAELSQMQTQISETNVILSMDNNRSLDLDSIIAEVKAQYEDIAQKSKAEAESLYQSKYEELQITAGRHGDSVRNSKIEIS…	1654	4724	1	1	1	393.871	3	-0.0028	377	386	0	22.88	0.8	K	YEELQITAGR	H						File: ~Z:\CORE\RAW_DATA_2021_QE\P910_Sigrun_Lange\P910_S_IP.raw~; SpectrumID: ~4972~; PrecursorID: ~0~; scans: ~7990~
1	1::sp|cRAP054|P04264|K2C1_HUMAN	Keratin, type II cytoskeletal 1 OS=Homo sapiens GN=KRT1 PE=1 SV=6	2710	58	3.7e-267	66170	153	125	40	37	60.2	8.15	MSRQFSSRSGYRSGGGFSSGSAGIINYQRRTTSSSTRRSGGGGGRFSSCGGGGGSFGAGGGFGSRSLVNLGGSKSISISVARGGGRGSGFGGGYGGGGFGGGGFGGGGFGGGGIGGGGFGGFGSGGGGFGGGGFGGGGYGGGYGPVCPPGGIQEVTINQSLLQPLNVEIDPEIQKVKSREREQIKSLNNQFASFIDKVRFLEQQNQVLQTKWELLQQVDTSTRTHNLEPYFESFINNLRRRVDQLKSDQSRLDSELKNMQDMVEDYRNKYEDEINKRTNAENEFVTIKKDVDGAYMTKVDLQAKLDNLQQEIDFLTALYQAELSQMQTQISETNVILSMDNNRSLDLDSIIAEVKAQYEDIAQKSKAEAESLYQSKYEELQITAGRHGDSVRNSKIEIS…	1659	4922	1	1	1	590.304	2	0.0005	377	386	0	72.83	7.7e-06	K	YEELQITAGR	H						File: ~Z:\CORE\RAW_DATA_2021_QE\P910_Sigrun_Lange\P910_S_IP.raw~; SpectrumID: ~5172~; PrecursorID: ~0~; scans: ~8205~
1	1::sp|cRAP054|P04264|K2C1_HUMAN	Keratin, type II cytoskeletal 1 OS=Homo sapiens GN=KRT1 PE=1 SV=6	2710	58	3.7e-267	66170	153	125	40	37	60.2	8.15	MSRQFSSRSGYRSGGGFSSGSAGIINYQRRTTSSSTRRSGGGGGRFSSCGGGGGSFGAGGGFGSRSLVNLGGSKSISISVARGGGRGSGFGGGYGGGGFGGGGFGGGGFGGGGIGGGGFGGFGSGGGGFGGGGFGGGGYGGGYGPVCPPGGIQEVTINQSLLQPLNVEIDPEIQKVKSREREQIKSLNNQFASFIDKVRFLEQQNQVLQTKWELLQQVDTSTRTHNLEPYFESFINNLRRRVDQLKSDQSRLDSELKNMQDMVEDYRNKYEDEINKRTNAENEFVTIKKDVDGAYMTKVDLQAKLDNLQQEIDFLTALYQAELSQMQTQISETNVILSMDNNRSLDLDSIIAEVKAQYEDIAQKSKAEAESLYQSKYEELQITAGRHGDSVRNSKIEIS…	2163	4879	1	1	1	633.322	2	-0.001	278	288	0	75.9	4.3e-06	R	TNAENEFVTIK	K						File: ~Z:\CORE\RAW_DATA_2021_QE\P910_Sigrun_Lange\P910_S_IP.raw~; SpectrumID: ~5129~; PrecursorID: ~0~; scans: ~8158~
1	1::sp|cRAP054|P04264|K2C1_HUMAN	Keratin, type II cytoskeletal 1 OS=Homo sapiens GN=KRT1 PE=1 SV=6	2710	58	3.7e-267	66170	153	125	40	37	60.2	8.15	MSRQFSSRSGYRSGGGFSSGSAGIINYQRRTTSSSTRRSGGGGGRFSSCGGGGGSFGAGGGFGSRSLVNLGGSKSISISVARGGGRGSGFGGGYGGGGFGGGGFGGGGFGGGGIGGGGFGGFGSGGGGFGGGGFGGGGYGGGYGPVCPPGGIQEVTINQSLLQPLNVEIDPEIQKVKSREREQIKSLNNQFASFIDKVRFLEQQNQVLQTKWELLQQVDTSTRTHNLEPYFESFINNLRRRVDQLKSDQSRLDSELKNMQDMVEDYRNKYEDEINKRTNAENEFVTIKKDVDGAYMTKVDLQAKLDNLQQEIDFLTALYQAELSQMQTQISETNVILSMDNNRSLDLDSIIAEVKAQYEDIAQKSKAEAESLYQSKYEELQITAGRHGDSVRNSKIEIS…	2170	5751	1	1	1	633.813	2	-0.0029	278	288	0	94.78	5.4e-08	R	TNAENEFVTIK	K		Deamidated (NQ)	0.01000000000.0			File: ~Z:\CORE\RAW_DATA_2021_QE\P910_Sigrun_Lange\P910_S_IP.raw~; SpectrumID: ~6010~; PrecursorID: ~0~; scans: ~9102~
1	1::sp|cRAP054|P04264|K2C1_HUMAN	Keratin, type II cytoskeletal 1 OS=Homo sapiens GN=KRT1 PE=1 SV=6	2710	58	3.7e-267	66170	153	125	40	37	60.2	8.15	MSRQFSSRSGYRSGGGFSSGSAGIINYQRRTTSSSTRRSGGGGGRFSSCGGGGGSFGAGGGFGSRSLVNLGGSKSISISVARGGGRGSGFGGGYGGGGFGGGGFGGGGFGGGGIGGGGFGGFGSGGGGFGGGGFGGGGYGGGYGPVCPPGGIQEVTINQSLLQPLNVEIDPEIQKVKSREREQIKSLNNQFASFIDKVRFLEQQNQVLQTKWELLQQVDTSTRTHNLEPYFESFINNLRRRVDQLKSDQSRLDSELKNMQDMVEDYRNKYEDEINKRTNAENEFVTIKKDVDGAYMTKVDLQAKLDNLQQEIDFLTALYQAELSQMQTQISETNVILSMDNNRSLDLDSIIAEVKAQYEDIAQKSKAEAESLYQSKYEELQITAGRHGDSVRNSKIEIS…	2224	7793	1	1	1	426.575	3	-0.0002	473	483	0	57.02	0.0002	K	LALDLEIATYR	T						File: ~Z:\CORE\RAW_DATA_2021_QE\P910_Sigrun_Lange\P910_S_IP.raw~; SpectrumID: ~8066~; PrecursorID: ~0~; scans: ~11298~
1	1::sp|cRAP054|P04264|K2C1_HUMAN	Keratin, type II cytoskeletal 1 OS=Homo sapiens GN=KRT1 PE=1 SV=6	2710	58	3.7e-267	66170	153	125	40	37	60.2	8.15	MSRQFSSRSGYRSGGGFSSGSAGIINYQRRTTSSSTRRSGGGGGRFSSCGGGGGSFGAGGGFGSRSLVNLGGSKSISISVARGGGRGSGFGGGYGGGGFGGGGFGGGGFGGGGIGGGGFGGFGSGGGGFGGGGFGGGGYGGGYGPVCPPGGIQEVTINQSLLQPLNVEIDPEIQKVKSREREQIKSLNNQFASFIDKVRFLEQQNQVLQTKWELLQQVDTSTRTHNLEPYFESFINNLRRRVDQLKSDQSRLDSELKNMQDMVEDYRNKYEDEINKRTNAENEFVTIKKDVDGAYMTKVDLQAKLDNLQQEIDFLTALYQAELSQMQTQISETNVILSMDNNRSLDLDSIIAEVKAQYEDIAQKSKAEAESLYQSKYEELQITAGRHGDSVRNSKIEIS…	2226	8010	1	1	1	639.359	2	-0.0001	473	483	0	65.83	2.7e-05	K	LALDLEIATYR	T						File: ~Z:\CORE\RAW_DATA_2021_QE\P910_Sigrun_Lange\P910_S_IP.raw~; SpectrumID: ~8310~; PrecursorID: ~0~; scans: ~11555~
1	1::sp|cRAP054|P04264|K2C1_HUMAN	Keratin, type II cytoskeletal 1 OS=Homo sapiens GN=KRT1 PE=1 SV=6	2710	58	3.7e-267	66170	153	125	40	37	60.2	8.15	MSRQFSSRSGYRSGGGFSSGSAGIINYQRRTTSSSTRRSGGGGGRFSSCGGGGGSFGAGGGFGSRSLVNLGGSKSISISVARGGGRGSGFGGGYGGGGFGGGGFGGGGFGGGGIGGGGFGGFGSGGGGFGGGGFGGGGYGGGYGPVCPPGGIQEVTINQSLLQPLNVEIDPEIQKVKSREREQIKSLNNQFASFIDKVRFLEQQNQVLQTKWELLQQVDTSTRTHNLEPYFESFINNLRRRVDQLKSDQSRLDSELKNMQDMVEDYRNKYEDEINKRTNAENEFVTIKKDVDGAYMTKVDLQAKLDNLQQEIDFLTALYQAELSQMQTQISETNVILSMDNNRSLDLDSIIAEVKAQYEDIAQKSKAEAESLYQSKYEELQITAGRHGDSVRNSKIEIS…	2351	5445	1	1	1	650.768	2	-0.002	258	267	0	58.58	3.3e-05	K	NMQDMVEDYR	N						File: ~Z:\CORE\RAW_DATA_2021_QE\P910_Sigrun_Lange\P910_S_IP.raw~; SpectrumID: ~5702~; PrecursorID: ~0~; scans: ~8777~
1	1::sp|cRAP054|P04264|K2C1_HUMAN	Keratin, type II cytoskeletal 1 OS=Homo sapiens GN=KRT1 PE=1 SV=6	2710	58	3.7e-267	66170	153	125	40	37	60.2	8.15	MSRQFSSRSGYRSGGGFSSGSAGIINYQRRTTSSSTRRSGGGGGRFSSCGGGGGSFGAGGGFGSRSLVNLGGSKSISISVARGGGRGSGFGGGYGGGGFGGGGFGGGGFGGGGIGGGGFGGFGSGGGGFGGGGFGGGGYGGGYGPVCPPGGIQEVTINQSLLQPLNVEIDPEIQKVKSREREQIKSLNNQFASFIDKVRFLEQQNQVLQTKWELLQQVDTSTRTHNLEPYFESFINNLRRRVDQLKSDQSRLDSELKNMQDMVEDYRNKYEDEINKRTNAENEFVTIKKDVDGAYMTKVDLQAKLDNLQQEIDFLTALYQAELSQMQTQISETNVILSMDNNRSLDLDSIIAEVKAQYEDIAQKSKAEAESLYQSKYEELQITAGRHGDSVRNSKIEIS…	2377	8372	1	1	1	651.861	2	-0.0014	344	355	0	79.52	1.6e-06	R	SLDLDSIIAEVK	A						File: ~Z:\CORE\RAW_DATA_2021_QE\P910_Sigrun_Lange\P910_S_IP.raw~; SpectrumID: ~8712~; PrecursorID: ~0~; scans: ~11977~
1	1::sp|cRAP054|P04264|K2C1_HUMAN	Keratin, type II cytoskeletal 1 OS=Homo sapiens GN=KRT1 PE=1 SV=6	2710	58	3.7e-267	66170	153	125	40	37	60.2	8.15	MSRQFSSRSGYRSGGGFSSGSAGIINYQRRTTSSSTRRSGGGGGRFSSCGGGGGSFGAGGGFGSRSLVNLGGSKSISISVARGGGRGSGFGGGYGGGGFGGGGFGGGGFGGGGIGGGGFGGFGSGGGGFGGGGFGGGGYGGGYGPVCPPGGIQEVTINQSLLQPLNVEIDPEIQKVKSREREQIKSLNNQFASFIDKVRFLEQQNQVLQTKWELLQQVDTSTRTHNLEPYFESFINNLRRRVDQLKSDQSRLDSELKNMQDMVEDYRNKYEDEINKRTNAENEFVTIKKDVDGAYMTKVDLQAKLDNLQQEIDFLTALYQAELSQMQTQISETNVILSMDNNRSLDLDSIIAEVKAQYEDIAQKSKAEAESLYQSKYEELQITAGRHGDSVRNSKIEIS…	2401	2185	1	1	1	436.889	3	-0.0019	268	277	2	47.02	0.0032	R	NKYEDEINKR	T						File: ~Z:\CORE\RAW_DATA_2021_QE\P910_Sigrun_Lange\P910_S_IP.raw~; SpectrumID: ~2382~; PrecursorID: ~0~; scans: ~4897~
1	1::sp|cRAP054|P04264|K2C1_HUMAN	Keratin, type II cytoskeletal 1 OS=Homo sapiens GN=KRT1 PE=1 SV=6	2710	58	3.7e-267	66170	153	125	40	37	60.2	8.15	MSRQFSSRSGYRSGGGFSSGSAGIINYQRRTTSSSTRRSGGGGGRFSSCGGGGGSFGAGGGFGSRSLVNLGGSKSISISVARGGGRGSGFGGGYGGGGFGGGGFGGGGFGGGGIGGGGFGGFGSGGGGFGGGGFGGGGYGGGYGPVCPPGGIQEVTINQSLLQPLNVEIDPEIQKVKSREREQIKSLNNQFASFIDKVRFLEQQNQVLQTKWELLQQVDTSTRTHNLEPYFESFINNLRRRVDQLKSDQSRLDSELKNMQDMVEDYRNKYEDEINKRTNAENEFVTIKKDVDGAYMTKVDLQAKLDNLQQEIDFLTALYQAELSQMQTQISETNVILSMDNNRSLDLDSIIAEVKAQYEDIAQKSKAEAESLYQSKYEELQITAGRHGDSVRNSKIEIS…	2415	2092	1	1	1	437.219	3	0.005	268	277	2	30.94	0.13	R	NKYEDEINKR	T		Deamidated (NQ)	0.1000000000.0			File: ~Z:\CORE\RAW_DATA_2021_QE\P910_Sigrun_Lange\P910_S_IP.raw~; SpectrumID: ~2279~; PrecursorID: ~0~; scans: ~4772~
1	1::sp|cRAP054|P04264|K2C1_HUMAN	Keratin, type II cytoskeletal 1 OS=Homo sapiens GN=KRT1 PE=1 SV=6	2710	58	3.7e-267	66170	153	125	40	37	60.2	8.15	MSRQFSSRSGYRSGGGFSSGSAGIINYQRRTTSSSTRRSGGGGGRFSSCGGGGGSFGAGGGFGSRSLVNLGGSKSISISVARGGGRGSGFGGGYGGGGFGGGGFGGGGFGGGGIGGGGFGGFGSGGGGFGGGGFGGGGYGGGYGPVCPPGGIQEVTINQSLLQPLNVEIDPEIQKVKSREREQIKSLNNQFASFIDKVRFLEQQNQVLQTKWELLQQVDTSTRTHNLEPYFESFINNLRRRVDQLKSDQSRLDSELKNMQDMVEDYRNKYEDEINKRTNAENEFVTIKKDVDGAYMTKVDLQAKLDNLQQEIDFLTALYQAELSQMQTQISETNVILSMDNNRSLDLDSIIAEVKAQYEDIAQKSKAEAESLYQSKYEELQITAGRHGDSVRNSKIEIS…	2456	5369	1	1	1	658.765	2	-0.0025	258	267	0	34	0.0072	K	NMQDMVEDYR	N		Oxidation (M)	0.0300000000.0			File: ~Z:\CORE\RAW_DATA_2021_QE\P910_Sigrun_Lange\P910_S_IP.raw~; SpectrumID: ~5623~; PrecursorID: ~0~; scans: ~8693~
1	1::sp|cRAP054|P04264|K2C1_HUMAN	Keratin, type II cytoskeletal 1 OS=Homo sapiens GN=KRT1 PE=1 SV=6	2710	58	3.7e-267	66170	153	125	40	37	60.2	8.15	MSRQFSSRSGYRSGGGFSSGSAGIINYQRRTTSSSTRRSGGGGGRFSSCGGGGGSFGAGGGFGSRSLVNLGGSKSISISVARGGGRGSGFGGGYGGGGFGGGGFGGGGFGGGGIGGGGFGGFGSGGGGFGGGGFGGGGYGGGYGPVCPPGGIQEVTINQSLLQPLNVEIDPEIQKVKSREREQIKSLNNQFASFIDKVRFLEQQNQVLQTKWELLQQVDTSTRTHNLEPYFESFINNLRRRVDQLKSDQSRLDSELKNMQDMVEDYRNKYEDEINKRTNAENEFVTIKKDVDGAYMTKVDLQAKLDNLQQEIDFLTALYQAELSQMQTQISETNVILSMDNNRSLDLDSIIAEVKAQYEDIAQKSKAEAESLYQSKYEELQITAGRHGDSVRNSKIEIS…	2457	4271	1	1	1	658.765	2	-0.0024	258	267	0	58.55	2.5e-05	K	NMQDMVEDYR	N		Oxidation (M)	0.0000300000.0			File: ~Z:\CORE\RAW_DATA_2021_QE\P910_Sigrun_Lange\P910_S_IP.raw~; SpectrumID: ~4518~; PrecursorID: ~0~; scans: ~7492~
1	1::sp|cRAP054|P04264|K2C1_HUMAN	Keratin, type II cytoskeletal 1 OS=Homo sapiens GN=KRT1 PE=1 SV=6	2710	58	3.7e-267	66170	153	125	40	37	60.2	8.15	MSRQFSSRSGYRSGGGFSSGSAGIINYQRRTTSSSTRRSGGGGGRFSSCGGGGGSFGAGGGFGSRSLVNLGGSKSISISVARGGGRGSGFGGGYGGGGFGGGGFGGGGFGGGGIGGGGFGGFGSGGGGFGGGGFGGGGYGGGYGPVCPPGGIQEVTINQSLLQPLNVEIDPEIQKVKSREREQIKSLNNQFASFIDKVRFLEQQNQVLQTKWELLQQVDTSTRTHNLEPYFESFINNLRRRVDQLKSDQSRLDSELKNMQDMVEDYRNKYEDEINKRTNAENEFVTIKKDVDGAYMTKVDLQAKLDNLQQEIDFLTALYQAELSQMQTQISETNVILSMDNNRSLDLDSIIAEVKAQYEDIAQKSKAEAESLYQSKYEELQITAGRHGDSVRNSKIEIS…	2467	4158	1	1	1	659.265	2	0.0149	258	267	0	30.07	0.018	K	NMQDMVEDYR	N		Deamidated (NQ); Oxidation (M)	0.0010300000.0			File: ~Z:\CORE\RAW_DATA_2021_QE\P910_Sigrun_Lange\P910_S_IP.raw~; SpectrumID: ~4404~; PrecursorID: ~0~; scans: ~7335~
1	1::sp|cRAP054|P04264|K2C1_HUMAN	Keratin, type II cytoskeletal 1 OS=Homo sapiens GN=KRT1 PE=1 SV=6	2710	58	3.7e-267	66170	153	125	40	37	60.2	8.15	MSRQFSSRSGYRSGGGFSSGSAGIINYQRRTTSSSTRRSGGGGGRFSSCGGGGGSFGAGGGFGSRSLVNLGGSKSISISVARGGGRGSGFGGGYGGGGFGGGGFGGGGFGGGGIGGGGFGGFGSGGGGFGGGGFGGGGYGGGYGPVCPPGGIQEVTINQSLLQPLNVEIDPEIQKVKSREREQIKSLNNQFASFIDKVRFLEQQNQVLQTKWELLQQVDTSTRTHNLEPYFESFINNLRRRVDQLKSDQSRLDSELKNMQDMVEDYRNKYEDEINKRTNAENEFVTIKKDVDGAYMTKVDLQAKLDNLQQEIDFLTALYQAELSQMQTQISETNVILSMDNNRSLDLDSIIAEVKAQYEDIAQKSKAEAESLYQSKYEELQITAGRHGDSVRNSKIEIS…	2549	2349	1	1	1	670.837	2	-0.0029	365	376	1	42.89	0.0078	K	SKAEAESLYQSK	Y						File: ~Z:\CORE\RAW_DATA_2021_QE\P910_Sigrun_Lange\P910_S_IP.raw~; SpectrumID: ~2557~; PrecursorID: ~0~; scans: ~5121~
1	1::sp|cRAP054|P04264|K2C1_HUMAN	Keratin, type II cytoskeletal 1 OS=Homo sapiens GN=KRT1 PE=1 SV=6	2710	58	3.7e-267	66170	153	125	40	37	60.2	8.15	MSRQFSSRSGYRSGGGFSSGSAGIINYQRRTTSSSTRRSGGGGGRFSSCGGGGGSFGAGGGFGSRSLVNLGGSKSISISVARGGGRGSGFGGGYGGGGFGGGGFGGGGFGGGGIGGGGFGGFGSGGGGFGGGGFGGGGYGGGYGPVCPPGGIQEVTINQSLLQPLNVEIDPEIQKVKSREREQIKSLNNQFASFIDKVRFLEQQNQVLQTKWELLQQVDTSTRTHNLEPYFESFINNLRRRVDQLKSDQSRLDSELKNMQDMVEDYRNKYEDEINKRTNAENEFVTIKKDVDGAYMTKVDLQAKLDNLQQEIDFLTALYQAELSQMQTQISETNVILSMDNNRSLDLDSIIAEVKAQYEDIAQKSKAEAESLYQSKYEELQITAGRHGDSVRNSKIEIS…	2550	2259	1	1	1	447.561	3	-0.0019	365	376	1	34.52	0.052	K	SKAEAESLYQSK	Y						File: ~Z:\CORE\RAW_DATA_2021_QE\P910_Sigrun_Lange\P910_S_IP.raw~; SpectrumID: ~2461~; PrecursorID: ~0~; scans: ~5003~
1	1::sp|cRAP054|P04264|K2C1_HUMAN	Keratin, type II cytoskeletal 1 OS=Homo sapiens GN=KRT1 PE=1 SV=6	2710	58	3.7e-267	66170	153	125	40	37	60.2	8.15	MSRQFSSRSGYRSGGGFSSGSAGIINYQRRTTSSSTRRSGGGGGRFSSCGGGGGSFGAGGGFGSRSLVNLGGSKSISISVARGGGRGSGFGGGYGGGGFGGGGFGGGGFGGGGIGGGGFGGFGSGGGGFGGGGFGGGGYGGGYGPVCPPGGIQEVTINQSLLQPLNVEIDPEIQKVKSREREQIKSLNNQFASFIDKVRFLEQQNQVLQTKWELLQQVDTSTRTHNLEPYFESFINNLRRRVDQLKSDQSRLDSELKNMQDMVEDYRNKYEDEINKRTNAENEFVTIKKDVDGAYMTKVDLQAKLDNLQQEIDFLTALYQAELSQMQTQISETNVILSMDNNRSLDLDSIIAEVKAQYEDIAQKSKAEAESLYQSKYEELQITAGRHGDSVRNSKIEIS…	2626	6018	1	1	1	679.351	2	-0.0012	444	455	0	76.4	3.1e-06	K	LNDLEDALQQAK	E						File: ~Z:\CORE\RAW_DATA_2021_QE\P910_Sigrun_Lange\P910_S_IP.raw~; SpectrumID: ~6280~; PrecursorID: ~0~; scans: ~9389~
1	1::sp|cRAP054|P04264|K2C1_HUMAN	Keratin, type II cytoskeletal 1 OS=Homo sapiens GN=KRT1 PE=1 SV=6	2710	58	3.7e-267	66170	153	125	40	37	60.2	8.15	MSRQFSSRSGYRSGGGFSSGSAGIINYQRRTTSSSTRRSGGGGGRFSSCGGGGGSFGAGGGFGSRSLVNLGGSKSISISVARGGGRGSGFGGGYGGGGFGGGGFGGGGFGGGGIGGGGFGGFGSGGGGFGGGGFGGGGYGGGYGPVCPPGGIQEVTINQSLLQPLNVEIDPEIQKVKSREREQIKSLNNQFASFIDKVRFLEQQNQVLQTKWELLQQVDTSTRTHNLEPYFESFINNLRRRVDQLKSDQSRLDSELKNMQDMVEDYRNKYEDEINKRTNAENEFVTIKKDVDGAYMTKVDLQAKLDNLQQEIDFLTALYQAELSQMQTQISETNVILSMDNNRSLDLDSIIAEVKAQYEDIAQKSKAEAESLYQSKYEELQITAGRHGDSVRNSKIEIS…	2772	7067	1	1	1	692.348	2	-0.0016	186	197	0	86.75	3.1e-07	K	SLNNQFASFIDK	V						File: ~Z:\CORE\RAW_DATA_2021_QE\P910_Sigrun_Lange\P910_S_IP.raw~; SpectrumID: ~7331~; PrecursorID: ~0~; scans: ~10521~
1	1::sp|cRAP054|P04264|K2C1_HUMAN	Keratin, type II cytoskeletal 1 OS=Homo sapiens GN=KRT1 PE=1 SV=6	2710	58	3.7e-267	66170	153	125	40	37	60.2	8.15	MSRQFSSRSGYRSGGGFSSGSAGIINYQRRTTSSSTRRSGGGGGRFSSCGGGGGSFGAGGGFGSRSLVNLGGSKSISISVARGGGRGSGFGGGYGGGGFGGGGFGGGGFGGGGIGGGGFGGFGSGGGGFGGGGFGGGGYGGGYGPVCPPGGIQEVTINQSLLQPLNVEIDPEIQKVKSREREQIKSLNNQFASFIDKVRFLEQQNQVLQTKWELLQQVDTSTRTHNLEPYFESFINNLRRRVDQLKSDQSRLDSELKNMQDMVEDYRNKYEDEINKRTNAENEFVTIKKDVDGAYMTKVDLQAKLDNLQQEIDFLTALYQAELSQMQTQISETNVILSMDNNRSLDLDSIIAEVKAQYEDIAQKSKAEAESLYQSKYEELQITAGRHGDSVRNSKIEIS…	2776	7499	1	1	1	692.84	2	-0.0013	186	197	0	88.69	2e-07	K	SLNNQFASFIDK	V		Deamidated (NQ)	0.001000000000.0			File: ~Z:\CORE\RAW_DATA_2021_QE\P910_Sigrun_Lange\P910_S_IP.raw~; SpectrumID: ~7769~; PrecursorID: ~0~; scans: ~10983~
1	1::sp|cRAP054|P04264|K2C1_HUMAN	Keratin, type II cytoskeletal 1 OS=Homo sapiens GN=KRT1 PE=1 SV=6	2710	58	3.7e-267	66170	153	125	40	37	60.2	8.15	MSRQFSSRSGYRSGGGFSSGSAGIINYQRRTTSSSTRRSGGGGGRFSSCGGGGGSFGAGGGFGSRSLVNLGGSKSISISVARGGGRGSGFGGGYGGGGFGGGGFGGGGFGGGGIGGGGFGGFGSGGGGFGGGGFGGGGYGGGYGPVCPPGGIQEVTINQSLLQPLNVEIDPEIQKVKSREREQIKSLNNQFASFIDKVRFLEQQNQVLQTKWELLQQVDTSTRTHNLEPYFESFINNLRRRVDQLKSDQSRLDSELKNMQDMVEDYRNKYEDEINKRTNAENEFVTIKKDVDGAYMTKVDLQAKLDNLQQEIDFLTALYQAELSQMQTQISETNVILSMDNNRSLDLDSIIAEVKAQYEDIAQKSKAEAESLYQSKYEELQITAGRHGDSVRNSKIEIS…	2797	3464	1	1	1	697.368	2	-0.0026	278	289	1	86.94	2.9e-07	R	TNAENEFVTIKK	D						File: ~Z:\CORE\RAW_DATA_2021_QE\P910_Sigrun_Lange\P910_S_IP.raw~; SpectrumID: ~3702~; PrecursorID: ~0~; scans: ~6496~
1	1::sp|cRAP054|P04264|K2C1_HUMAN	Keratin, type II cytoskeletal 1 OS=Homo sapiens GN=KRT1 PE=1 SV=6	2710	58	3.7e-267	66170	153	125	40	37	60.2	8.15	MSRQFSSRSGYRSGGGFSSGSAGIINYQRRTTSSSTRRSGGGGGRFSSCGGGGGSFGAGGGFGSRSLVNLGGSKSISISVARGGGRGSGFGGGYGGGGFGGGGFGGGGFGGGGIGGGGFGGFGSGGGGFGGGGFGGGGYGGGYGPVCPPGGIQEVTINQSLLQPLNVEIDPEIQKVKSREREQIKSLNNQFASFIDKVRFLEQQNQVLQTKWELLQQVDTSTRTHNLEPYFESFINNLRRRVDQLKSDQSRLDSELKNMQDMVEDYRNKYEDEINKRTNAENEFVTIKKDVDGAYMTKVDLQAKLDNLQQEIDFLTALYQAELSQMQTQISETNVILSMDNNRSLDLDSIIAEVKAQYEDIAQKSKAEAESLYQSKYEELQITAGRHGDSVRNSKIEIS…	2799	3562	1	1	1	465.249	3	-0.0007	278	289	1	71.01	1.1e-05	R	TNAENEFVTIKK	D						File: ~Z:\CORE\RAW_DATA_2021_QE\P910_Sigrun_Lange\P910_S_IP.raw~; SpectrumID: ~3800~; PrecursorID: ~0~; scans: ~6606~
1	1::sp|cRAP054|P04264|K2C1_HUMAN	Keratin, type II cytoskeletal 1 OS=Homo sapiens GN=KRT1 PE=1 SV=6	2710	58	3.7e-267	66170	153	125	40	37	60.2	8.15	MSRQFSSRSGYRSGGGFSSGSAGIINYQRRTTSSSTRRSGGGGGRFSSCGGGGGSFGAGGGFGSRSLVNLGGSKSISISVARGGGRGSGFGGGYGGGGFGGGGFGGGGFGGGGIGGGGFGGFGSGGGGFGGGGFGGGGYGGGYGPVCPPGGIQEVTINQSLLQPLNVEIDPEIQKVKSREREQIKSLNNQFASFIDKVRFLEQQNQVLQTKWELLQQVDTSTRTHNLEPYFESFINNLRRRVDQLKSDQSRLDSELKNMQDMVEDYRNKYEDEINKRTNAENEFVTIKKDVDGAYMTKVDLQAKLDNLQQEIDFLTALYQAELSQMQTQISETNVILSMDNNRSLDLDSIIAEVKAQYEDIAQKSKAEAESLYQSKYEELQITAGRHGDSVRNSKIEIS…	3151	7065	1	1	1	738.377	2	-0.0023	212	223	0	65.26	5.8e-05	K	WELLQQVDTSTR	T						File: ~Z:\CORE\RAW_DATA_2021_QE\P910_Sigrun_Lange\P910_S_IP.raw~; SpectrumID: ~7329~; PrecursorID: ~0~; scans: ~10519~
1	1::sp|cRAP054|P04264|K2C1_HUMAN	Keratin, type II cytoskeletal 1 OS=Homo sapiens GN=KRT1 PE=1 SV=6	2710	58	3.7e-267	66170	153	125	40	37	60.2	8.15	MSRQFSSRSGYRSGGGFSSGSAGIINYQRRTTSSSTRRSGGGGGRFSSCGGGGGSFGAGGGFGSRSLVNLGGSKSISISVARGGGRGSGFGGGYGGGGFGGGGFGGGGFGGGGIGGGGFGGFGSGGGGFGGGGFGGGGYGGGYGPVCPPGGIQEVTINQSLLQPLNVEIDPEIQKVKSREREQIKSLNNQFASFIDKVRFLEQQNQVLQTKWELLQQVDTSTRTHNLEPYFESFINNLRRRVDQLKSDQSRLDSELKNMQDMVEDYRNKYEDEINKRTNAENEFVTIKKDVDGAYMTKVDLQAKLDNLQQEIDFLTALYQAELSQMQTQISETNVILSMDNNRSLDLDSIIAEVKAQYEDIAQKSKAEAESLYQSKYEELQITAGRHGDSVRNSKIEIS…	3154	4658	1	1	0	738.395	2	-0.002	200	211	0	89.95	1.6e-07	R	FLEQQNQVLQTK	W						File: ~Z:\CORE\RAW_DATA_2021_QE\P910_Sigrun_Lange\P910_S_IP.raw~; SpectrumID: ~4905~; PrecursorID: ~0~; scans: ~7920~
1	1::sp|cRAP054|P04264|K2C1_HUMAN	Keratin, type II cytoskeletal 1 OS=Homo sapiens GN=KRT1 PE=1 SV=6	2710	58	3.7e-267	66170	153	125	40	37	60.2	8.15	MSRQFSSRSGYRSGGGFSSGSAGIINYQRRTTSSSTRRSGGGGGRFSSCGGGGGSFGAGGGFGSRSLVNLGGSKSISISVARGGGRGSGFGGGYGGGGFGGGGFGGGGFGGGGIGGGGFGGFGSGGGGFGGGGFGGGGYGGGYGPVCPPGGIQEVTINQSLLQPLNVEIDPEIQKVKSREREQIKSLNNQFASFIDKVRFLEQQNQVLQTKWELLQQVDTSTRTHNLEPYFESFINNLRRRVDQLKSDQSRLDSELKNMQDMVEDYRNKYEDEINKRTNAENEFVTIKKDVDGAYMTKVDLQAKLDNLQQEIDFLTALYQAELSQMQTQISETNVILSMDNNRSLDLDSIIAEVKAQYEDIAQKSKAEAESLYQSKYEELQITAGRHGDSVRNSKIEIS…	3157	4551	1	1	0	492.6	3	-0.0005	200	211	0	57.74	0.00027	R	FLEQQNQVLQTK	W						File: ~Z:\CORE\RAW_DATA_2021_QE\P910_Sigrun_Lange\P910_S_IP.raw~; SpectrumID: ~4798~; PrecursorID: ~0~; scans: ~7803~
1	1::sp|cRAP054|P04264|K2C1_HUMAN	Keratin, type II cytoskeletal 1 OS=Homo sapiens GN=KRT1 PE=1 SV=6	2710	58	3.7e-267	66170	153	125	40	37	60.2	8.15	MSRQFSSRSGYRSGGGFSSGSAGIINYQRRTTSSSTRRSGGGGGRFSSCGGGGGSFGAGGGFGSRSLVNLGGSKSISISVARGGGRGSGFGGGYGGGGFGGGGFGGGGFGGGGIGGGGFGGFGSGGGGFGGGGFGGGGYGGGYGPVCPPGGIQEVTINQSLLQPLNVEIDPEIQKVKSREREQIKSLNNQFASFIDKVRFLEQQNQVLQTKWELLQQVDTSTRTHNLEPYFESFINNLRRRVDQLKSDQSRLDSELKNMQDMVEDYRNKYEDEINKRTNAENEFVTIKKDVDGAYMTKVDLQAKLDNLQQEIDFLTALYQAELSQMQTQISETNVILSMDNNRSLDLDSIIAEVKAQYEDIAQKSKAEAESLYQSKYEELQITAGRHGDSVRNSKIEIS…	3160	7022	1	1	1	492.923	3	0.0228	212	223	0	40.61	0.017	K	WELLQQVDTSTR	T		Deamidated (NQ)	0.000001000000.0			File: ~Z:\CORE\RAW_DATA_2021_QE\P910_Sigrun_Lange\P910_S_IP.raw~; SpectrumID: ~7286~; PrecursorID: ~0~; scans: ~10473~
1	1::sp|cRAP054|P04264|K2C1_HUMAN	Keratin, type II cytoskeletal 1 OS=Homo sapiens GN=KRT1 PE=1 SV=6	2710	58	3.7e-267	66170	153	125	40	37	60.2	8.15	MSRQFSSRSGYRSGGGFSSGSAGIINYQRRTTSSSTRRSGGGGGRFSSCGGGGGSFGAGGGFGSRSLVNLGGSKSISISVARGGGRGSGFGGGYGGGGFGGGGFGGGGFGGGGIGGGGFGGFGSGGGGFGGGGFGGGGYGGGYGPVCPPGGIQEVTINQSLLQPLNVEIDPEIQKVKSREREQIKSLNNQFASFIDKVRFLEQQNQVLQTKWELLQQVDTSTRTHNLEPYFESFINNLRRRVDQLKSDQSRLDSELKNMQDMVEDYRNKYEDEINKRTNAENEFVTIKKDVDGAYMTKVDLQAKLDNLQQEIDFLTALYQAELSQMQTQISETNVILSMDNNRSLDLDSIIAEVKAQYEDIAQKSKAEAESLYQSKYEELQITAGRHGDSVRNSKIEIS…	3163	4899	1	1	0	738.888	2	0.0002	200	211	0	78.32	2.6e-06	R	FLEQQNQVLQTK	W		Deamidated (NQ)	0.000001000000.0			File: ~Z:\CORE\RAW_DATA_2021_QE\P910_Sigrun_Lange\P910_S_IP.raw~; SpectrumID: ~5149~; PrecursorID: ~0~; scans: ~8179~
1	1::sp|cRAP054|P04264|K2C1_HUMAN	Keratin, type II cytoskeletal 1 OS=Homo sapiens GN=KRT1 PE=1 SV=6	2710	58	3.7e-267	66170	153	125	40	37	60.2	8.15	MSRQFSSRSGYRSGGGFSSGSAGIINYQRRTTSSSTRRSGGGGGRFSSCGGGGGSFGAGGGFGSRSLVNLGGSKSISISVARGGGRGSGFGGGYGGGGFGGGGFGGGGFGGGGIGGGGFGGFGSGGGGFGGGGFGGGGYGGGYGPVCPPGGIQEVTINQSLLQPLNVEIDPEIQKVKSREREQIKSLNNQFASFIDKVRFLEQQNQVLQTKWELLQQVDTSTRTHNLEPYFESFINNLRRRVDQLKSDQSRLDSELKNMQDMVEDYRNKYEDEINKRTNAENEFVTIKKDVDGAYMTKVDLQAKLDNLQQEIDFLTALYQAELSQMQTQISETNVILSMDNNRSLDLDSIIAEVKAQYEDIAQKSKAEAESLYQSKYEELQITAGRHGDSVRNSKIEIS…	3543	4998	1	1	1	508.601	3	0.0013	461	472	1	31.95	0.1	R	LLRDYQELMNTK	L						File: ~Z:\CORE\RAW_DATA_2021_QE\P910_Sigrun_Lange\P910_S_IP.raw~; SpectrumID: ~5249~; PrecursorID: ~0~; scans: ~8289~
1	1::sp|cRAP054|P04264|K2C1_HUMAN	Keratin, type II cytoskeletal 1 OS=Homo sapiens GN=KRT1 PE=1 SV=6	2710	58	3.7e-267	66170	153	125	40	37	60.2	8.15	MSRQFSSRSGYRSGGGFSSGSAGIINYQRRTTSSSTRRSGGGGGRFSSCGGGGGSFGAGGGFGSRSLVNLGGSKSISISVARGGGRGSGFGGGYGGGGFGGGGFGGGGFGGGGIGGGGFGGFGSGGGGFGGGGFGGGGYGGGYGPVCPPGGIQEVTINQSLLQPLNVEIDPEIQKVKSREREQIKSLNNQFASFIDKVRFLEQQNQVLQTKWELLQQVDTSTRTHNLEPYFESFINNLRRRVDQLKSDQSRLDSELKNMQDMVEDYRNKYEDEINKRTNAENEFVTIKKDVDGAYMTKVDLQAKLDNLQQEIDFLTALYQAELSQMQTQISETNVILSMDNNRSLDLDSIIAEVKAQYEDIAQKSKAEAESLYQSKYEELQITAGRHGDSVRNSKIEIS…	3617	3792	1	1	1	513.933	3	0	461	472	1	28.24	0.23	R	LLRDYQELMNTK	L		Oxidation (M)	0.000000003000.0			File: ~Z:\CORE\RAW_DATA_2021_QE\P910_Sigrun_Lange\P910_S_IP.raw~; SpectrumID: ~4032~; PrecursorID: ~0~; scans: ~6874~
1	1::sp|cRAP054|P04264|K2C1_HUMAN	Keratin, type II cytoskeletal 1 OS=Homo sapiens GN=KRT1 PE=1 SV=6	2710	58	3.7e-267	66170	153	125	40	37	60.2	8.15	MSRQFSSRSGYRSGGGFSSGSAGIINYQRRTTSSSTRRSGGGGGRFSSCGGGGGSFGAGGGFGSRSLVNLGGSKSISISVARGGGRGSGFGGGYGGGGFGGGGFGGGGFGGGGIGGGGFGGFGSGGGGFGGGGFGGGGYGGGYGPVCPPGGIQEVTINQSLLQPLNVEIDPEIQKVKSREREQIKSLNNQFASFIDKVRFLEQQNQVLQTKWELLQQVDTSTRTHNLEPYFESFINNLRRRVDQLKSDQSRLDSELKNMQDMVEDYRNKYEDEINKRTNAENEFVTIKKDVDGAYMTKVDLQAKLDNLQQEIDFLTALYQAELSQMQTQISETNVILSMDNNRSLDLDSIIAEVKAQYEDIAQKSKAEAESLYQSKYEELQITAGRHGDSVRNSKIEIS…	3839	5797	1	1	1	800.42	2	-0.0018	442	455	1	86.33	3.9e-07	K	NKLNDLEDALQQAK	E						File: ~Z:\CORE\RAW_DATA_2021_QE\P910_Sigrun_Lange\P910_S_IP.raw~; SpectrumID: ~6056~; PrecursorID: ~0~; scans: ~9151~
1	1::sp|cRAP054|P04264|K2C1_HUMAN	Keratin, type II cytoskeletal 1 OS=Homo sapiens GN=KRT1 PE=1 SV=6	2710	58	3.7e-267	66170	153	125	40	37	60.2	8.15	MSRQFSSRSGYRSGGGFSSGSAGIINYQRRTTSSSTRRSGGGGGRFSSCGGGGGSFGAGGGFGSRSLVNLGGSKSISISVARGGGRGSGFGGGYGGGGFGGGGFGGGGFGGGGIGGGGFGGFGSGGGGFGGGGFGGGGYGGGYGPVCPPGGIQEVTINQSLLQPLNVEIDPEIQKVKSREREQIKSLNNQFASFIDKVRFLEQQNQVLQTKWELLQQVDTSTRTHNLEPYFESFINNLRRRVDQLKSDQSRLDSELKNMQDMVEDYRNKYEDEINKRTNAENEFVTIKKDVDGAYMTKVDLQAKLDNLQQEIDFLTALYQAELSQMQTQISETNVILSMDNNRSLDLDSIIAEVKAQYEDIAQKSKAEAESLYQSKYEELQITAGRHGDSVRNSKIEIS…	3841	5779	1	1	1	533.95	3	0.0006	442	455	1	48.46	0.0023	K	NKLNDLEDALQQAK	E						File: ~Z:\CORE\RAW_DATA_2021_QE\P910_Sigrun_Lange\P910_S_IP.raw~; SpectrumID: ~6038~; PrecursorID: ~0~; scans: ~9132~
1	1::sp|cRAP054|P04264|K2C1_HUMAN	Keratin, type II cytoskeletal 1 OS=Homo sapiens GN=KRT1 PE=1 SV=6	2710	58	3.7e-267	66170	153	125	40	37	60.2	8.15	MSRQFSSRSGYRSGGGFSSGSAGIINYQRRTTSSSTRRSGGGGGRFSSCGGGGGSFGAGGGFGSRSLVNLGGSKSISISVARGGGRGSGFGGGYGGGGFGGGGFGGGGFGGGGIGGGGFGGFGSGGGGFGGGGFGGGGYGGGYGPVCPPGGIQEVTINQSLLQPLNVEIDPEIQKVKSREREQIKSLNNQFASFIDKVRFLEQQNQVLQTKWELLQQVDTSTRTHNLEPYFESFINNLRRRVDQLKSDQSRLDSELKNMQDMVEDYRNKYEDEINKRTNAENEFVTIKKDVDGAYMTKVDLQAKLDNLQQEIDFLTALYQAELSQMQTQISETNVILSMDNNRSLDLDSIIAEVKAQYEDIAQKSKAEAESLYQSKYEELQITAGRHGDSVRNSKIEIS…	3847	5941	1	1	1	800.923	2	0.0205	442	455	1	63.91	7.8e-05	K	NKLNDLEDALQQAK	E		Deamidated (NQ)	0.00010000000000.0			File: ~Z:\CORE\RAW_DATA_2021_QE\P910_Sigrun_Lange\P910_S_IP.raw~; SpectrumID: ~6200~; PrecursorID: ~0~; scans: ~9304~
1	1::sp|cRAP054|P04264|K2C1_HUMAN	Keratin, type II cytoskeletal 1 OS=Homo sapiens GN=KRT1 PE=1 SV=6	2710	58	3.7e-267	66170	153	125	40	37	60.2	8.15	MSRQFSSRSGYRSGGGFSSGSAGIINYQRRTTSSSTRRSGGGGGRFSSCGGGGGSFGAGGGFGSRSLVNLGGSKSISISVARGGGRGSGFGGGYGGGGFGGGGFGGGGFGGGGIGGGGFGGFGSGGGGFGGGGFGGGGYGGGYGPVCPPGGIQEVTINQSLLQPLNVEIDPEIQKVKSREREQIKSLNNQFASFIDKVRFLEQQNQVLQTKWELLQQVDTSTRTHNLEPYFESFINNLRRRVDQLKSDQSRLDSELKNMQDMVEDYRNKYEDEINKRTNAENEFVTIKKDVDGAYMTKVDLQAKLDNLQQEIDFLTALYQAELSQMQTQISETNVILSMDNNRSLDLDSIIAEVKAQYEDIAQKSKAEAESLYQSKYEELQITAGRHGDSVRNSKIEIS…	4015	6899	1	1	1	819.93	2	-0.0071	186	199	1	70.37	1.3e-05	K	SLNNQFASFIDKVR	F						File: ~Z:\CORE\RAW_DATA_2021_QE\P910_Sigrun_Lange\P910_S_IP.raw~; SpectrumID: ~7163~; PrecursorID: ~0~; scans: ~10344~
1	1::sp|cRAP054|P04264|K2C1_HUMAN	Keratin, type II cytoskeletal 1 OS=Homo sapiens GN=KRT1 PE=1 SV=6	2710	58	3.7e-267	66170	153	125	40	37	60.2	8.15	MSRQFSSRSGYRSGGGFSSGSAGIINYQRRTTSSSTRRSGGGGGRFSSCGGGGGSFGAGGGFGSRSLVNLGGSKSISISVARGGGRGSGFGGGYGGGGFGGGGFGGGGFGGGGIGGGGFGGFGSGGGGFGGGGFGGGGYGGGYGPVCPPGGIQEVTINQSLLQPLNVEIDPEIQKVKSREREQIKSLNNQFASFIDKVRFLEQQNQVLQTKWELLQQVDTSTRTHNLEPYFESFINNLRRRVDQLKSDQSRLDSELKNMQDMVEDYRNKYEDEINKRTNAENEFVTIKKDVDGAYMTKVDLQAKLDNLQQEIDFLTALYQAELSQMQTQISETNVILSMDNNRSLDLDSIIAEVKAQYEDIAQKSKAEAESLYQSKYEELQITAGRHGDSVRNSKIEIS…	4018	7010	1	1	1	546.958	3	0	186	199	1	56.48	0.0003	K	SLNNQFASFIDKVR	F						File: ~Z:\CORE\RAW_DATA_2021_QE\P910_Sigrun_Lange\P910_S_IP.raw~; SpectrumID: ~7274~; PrecursorID: ~0~; scans: ~10461~
1	1::sp|cRAP054|P04264|K2C1_HUMAN	Keratin, type II cytoskeletal 1 OS=Homo sapiens GN=KRT1 PE=1 SV=6	2710	58	3.7e-267	66170	153	125	40	37	60.2	8.15	MSRQFSSRSGYRSGGGFSSGSAGIINYQRRTTSSSTRRSGGGGGRFSSCGGGGGSFGAGGGFGSRSLVNLGGSKSISISVARGGGRGSGFGGGYGGGGFGGGGFGGGGFGGGGIGGGGFGGFGSGGGGFGGGGFGGGGYGGGYGPVCPPGGIQEVTINQSLLQPLNVEIDPEIQKVKSREREQIKSLNNQFASFIDKVRFLEQQNQVLQTKWELLQQVDTSTRTHNLEPYFESFINNLRRRVDQLKSDQSRLDSELKNMQDMVEDYRNKYEDEINKRTNAENEFVTIKKDVDGAYMTKVDLQAKLDNLQQEIDFLTALYQAELSQMQTQISETNVILSMDNNRSLDLDSIIAEVKAQYEDIAQKSKAEAESLYQSKYEELQITAGRHGDSVRNSKIEIS…	4086	5164	1	1	1	553.27	3	0.0034	13	29	0	26.37	0.41	R	SGGGFSSGSAGIINYQR	R						File: ~Z:\CORE\RAW_DATA_2021_QE\P910_Sigrun_Lange\P910_S_IP.raw~; SpectrumID: ~5416~; PrecursorID: ~0~; scans: ~8472~
1	1::sp|cRAP054|P04264|K2C1_HUMAN	Keratin, type II cytoskeletal 1 OS=Homo sapiens GN=KRT1 PE=1 SV=6	2710	58	3.7e-267	66170	153	125	40	37	60.2	8.15	MSRQFSSRSGYRSGGGFSSGSAGIINYQRRTTSSSTRRSGGGGGRFSSCGGGGGSFGAGGGFGSRSLVNLGGSKSISISVARGGGRGSGFGGGYGGGGFGGGGFGGGGFGGGGIGGGGFGGFGSGGGGFGGGGFGGGGYGGGYGPVCPPGGIQEVTINQSLLQPLNVEIDPEIQKVKSREREQIKSLNNQFASFIDKVRFLEQQNQVLQTKWELLQQVDTSTRTHNLEPYFESFINNLRRRVDQLKSDQSRLDSELKNMQDMVEDYRNKYEDEINKRTNAENEFVTIKKDVDGAYMTKVDLQAKLDNLQQEIDFLTALYQAELSQMQTQISETNVILSMDNNRSLDLDSIIAEVKAQYEDIAQKSKAEAESLYQSKYEELQITAGRHGDSVRNSKIEIS…	4091	5407	1	1	1	829.891	2	-0.0022	13	29	0	71.08	1.2e-05	R	SGGGFSSGSAGIINYQR	R		Deamidated (NQ)	0.00000000000001000.0			File: ~Z:\CORE\RAW_DATA_2021_QE\P910_Sigrun_Lange\P910_S_IP.raw~; SpectrumID: ~5661~; PrecursorID: ~0~; scans: ~8733~
1	1::sp|cRAP054|P04264|K2C1_HUMAN	Keratin, type II cytoskeletal 1 OS=Homo sapiens GN=KRT1 PE=1 SV=6	2710	58	3.7e-267	66170	153	125	40	37	60.2	8.15	MSRQFSSRSGYRSGGGFSSGSAGIINYQRRTTSSSTRRSGGGGGRFSSCGGGGGSFGAGGGFGSRSLVNLGGSKSISISVARGGGRGSGFGGGYGGGGFGGGGFGGGGFGGGGIGGGGFGGFGSGGGGFGGGGFGGGGYGGGYGPVCPPGGIQEVTINQSLLQPLNVEIDPEIQKVKSREREQIKSLNNQFASFIDKVRFLEQQNQVLQTKWELLQQVDTSTRTHNLEPYFESFINNLRRRVDQLKSDQSRLDSELKNMQDMVEDYRNKYEDEINKRTNAENEFVTIKKDVDGAYMTKVDLQAKLDNLQQEIDFLTALYQAELSQMQTQISETNVILSMDNNRSLDLDSIIAEVKAQYEDIAQKSKAEAESLYQSKYEELQITAGRHGDSVRNSKIEIS…	4191	5553	1	1	1	563.328	3	-0.0003	66	82	1	81.83	2.7e-07	R	SLVNLGGSKSISISVAR	G						File: ~Z:\CORE\RAW_DATA_2021_QE\P910_Sigrun_Lange\P910_S_IP.raw~; SpectrumID: ~5811~; PrecursorID: ~0~; scans: ~8892~
1	1::sp|cRAP054|P04264|K2C1_HUMAN	Keratin, type II cytoskeletal 1 OS=Homo sapiens GN=KRT1 PE=1 SV=6	2710	58	3.7e-267	66170	153	125	40	37	60.2	8.15	MSRQFSSRSGYRSGGGFSSGSAGIINYQRRTTSSSTRRSGGGGGRFSSCGGGGGSFGAGGGFGSRSLVNLGGSKSISISVARGGGRGSGFGGGYGGGGFGGGGFGGGGFGGGGIGGGGFGGFGSGGGGFGGGGFGGGGYGGGYGPVCPPGGIQEVTINQSLLQPLNVEIDPEIQKVKSREREQIKSLNNQFASFIDKVRFLEQQNQVLQTKWELLQQVDTSTRTHNLEPYFESFINNLRRRVDQLKSDQSRLDSELKNMQDMVEDYRNKYEDEINKRTNAENEFVTIKKDVDGAYMTKVDLQAKLDNLQQEIDFLTALYQAELSQMQTQISETNVILSMDNNRSLDLDSIIAEVKAQYEDIAQKSKAEAESLYQSKYEELQITAGRHGDSVRNSKIEIS…	4304	5176	1	1	1	858.928	2	-0.0034	418	432	0	107.01	3.9e-09	K	QISNLQQSISDAEQR	G						File: ~Z:\CORE\RAW_DATA_2021_QE\P910_Sigrun_Lange\P910_S_IP.raw~; SpectrumID: ~5428~; PrecursorID: ~0~; scans: ~8485~
1	1::sp|cRAP054|P04264|K2C1_HUMAN	Keratin, type II cytoskeletal 1 OS=Homo sapiens GN=KRT1 PE=1 SV=6	2710	58	3.7e-267	66170	153	125	40	37	60.2	8.15	MSRQFSSRSGYRSGGGFSSGSAGIINYQRRTTSSSTRRSGGGGGRFSSCGGGGGSFGAGGGFGSRSLVNLGGSKSISISVARGGGRGSGFGGGYGGGGFGGGGFGGGGFGGGGIGGGGFGGFGSGGGGFGGGGFGGGGYGGGYGPVCPPGGIQEVTINQSLLQPLNVEIDPEIQKVKSREREQIKSLNNQFASFIDKVRFLEQQNQVLQTKWELLQQVDTSTRTHNLEPYFESFINNLRRRVDQLKSDQSRLDSELKNMQDMVEDYRNKYEDEINKRTNAENEFVTIKKDVDGAYMTKVDLQAKLDNLQQEIDFLTALYQAELSQMQTQISETNVILSMDNNRSLDLDSIIAEVKAQYEDIAQKSKAEAESLYQSKYEELQITAGRHGDSVRNSKIEIS…	4305	5175	1	1	1	572.955	3	-0.0017	418	432	0	61.37	0.00014	K	QISNLQQSISDAEQR	G						File: ~Z:\CORE\RAW_DATA_2021_QE\P910_Sigrun_Lange\P910_S_IP.raw~; SpectrumID: ~5427~; PrecursorID: ~0~; scans: ~8484~
1	1::sp|cRAP054|P04264|K2C1_HUMAN	Keratin, type II cytoskeletal 1 OS=Homo sapiens GN=KRT1 PE=1 SV=6	2710	58	3.7e-267	66170	153	125	40	37	60.2	8.15	MSRQFSSRSGYRSGGGFSSGSAGIINYQRRTTSSSTRRSGGGGGRFSSCGGGGGSFGAGGGFGSRSLVNLGGSKSISISVARGGGRGSGFGGGYGGGGFGGGGFGGGGFGGGGIGGGGFGGFGSGGGGFGGGGFGGGGYGGGYGPVCPPGGIQEVTINQSLLQPLNVEIDPEIQKVKSREREQIKSLNNQFASFIDKVRFLEQQNQVLQTKWELLQQVDTSTRTHNLEPYFESFINNLRRRVDQLKSDQSRLDSELKNMQDMVEDYRNKYEDEINKRTNAENEFVTIKKDVDGAYMTKVDLQAKLDNLQQEIDFLTALYQAELSQMQTQISETNVILSMDNNRSLDLDSIIAEVKAQYEDIAQKSKAEAESLYQSKYEELQITAGRHGDSVRNSKIEIS…	4479	4663	1	1	1	883.37	2	-0.0025	46	65	0	159.83	4.7e-15	R	FSSCGGGGGSFGAGGGFGSR	S						File: ~Z:\CORE\RAW_DATA_2021_QE\P910_Sigrun_Lange\P910_S_IP.raw~; SpectrumID: ~4910~; PrecursorID: ~0~; scans: ~7925~
1	1::sp|cRAP054|P04264|K2C1_HUMAN	Keratin, type II cytoskeletal 1 OS=Homo sapiens GN=KRT1 PE=1 SV=6	2710	58	3.7e-267	66170	153	125	40	37	60.2	8.15	MSRQFSSRSGYRSGGGFSSGSAGIINYQRRTTSSSTRRSGGGGGRFSSCGGGGGSFGAGGGFGSRSLVNLGGSKSISISVARGGGRGSGFGGGYGGGGFGGGGFGGGGFGGGGIGGGGFGGFGSGGGGFGGGGFGGGGYGGGYGPVCPPGGIQEVTINQSLLQPLNVEIDPEIQKVKSREREQIKSLNNQFASFIDKVRFLEQQNQVLQTKWELLQQVDTSTRTHNLEPYFESFINNLRRRVDQLKSDQSRLDSELKNMQDMVEDYRNKYEDEINKRTNAENEFVTIKKDVDGAYMTKVDLQAKLDNLQQEIDFLTALYQAELSQMQTQISETNVILSMDNNRSLDLDSIIAEVKAQYEDIAQKSKAEAESLYQSKYEELQITAGRHGDSVRNSKIEIS…	5164	7871	1	1	1	648	3	-0.001	444	460	1	74.31	7.9e-06	K	LNDLEDALQQAKEDLAR	L						File: ~Z:\CORE\RAW_DATA_2021_QE\P910_Sigrun_Lange\P910_S_IP.raw~; SpectrumID: ~8151~; PrecursorID: ~0~; scans: ~11388~
1	1::sp|cRAP054|P04264|K2C1_HUMAN	Keratin, type II cytoskeletal 1 OS=Homo sapiens GN=KRT1 PE=1 SV=6	2710	58	3.7e-267	66170	153	125	40	37	60.2	8.15	MSRQFSSRSGYRSGGGFSSGSAGIINYQRRTTSSSTRRSGGGGGRFSSCGGGGGSFGAGGGFGSRSLVNLGGSKSISISVARGGGRGSGFGGGYGGGGFGGGGFGGGGFGGGGIGGGGFGGFGSGGGGFGGGGFGGGGYGGGYGPVCPPGGIQEVTINQSLLQPLNVEIDPEIQKVKSREREQIKSLNNQFASFIDKVRFLEQQNQVLQTKWELLQQVDTSTRTHNLEPYFESFINNLRRRVDQLKSDQSRLDSELKNMQDMVEDYRNKYEDEINKRTNAENEFVTIKKDVDGAYMTKVDLQAKLDNLQQEIDFLTALYQAELSQMQTQISETNVILSMDNNRSLDLDSIIAEVKAQYEDIAQKSKAEAESLYQSKYEELQITAGRHGDSVRNSKIEIS…	5379	8284	1	1	1	997.491	2	-0.0011	224	239	0	42.91	0.011	R	THNLEPYFESFINNLR	R						File: ~Z:\CORE\RAW_DATA_2021_QE\P910_Sigrun_Lange\P910_S_IP.raw~; SpectrumID: ~8619~; PrecursorID: ~0~; scans: ~11879~
1	1::sp|cRAP054|P04264|K2C1_HUMAN	Keratin, type II cytoskeletal 1 OS=Homo sapiens GN=KRT1 PE=1 SV=6	2710	58	3.7e-267	66170	153	125	40	37	60.2	8.15	MSRQFSSRSGYRSGGGFSSGSAGIINYQRRTTSSSTRRSGGGGGRFSSCGGGGGSFGAGGGFGSRSLVNLGGSKSISISVARGGGRGSGFGGGYGGGGFGGGGFGGGGFGGGGIGGGGFGGFGSGGGGFGGGGFGGGGYGGGYGPVCPPGGIQEVTINQSLLQPLNVEIDPEIQKVKSREREQIKSLNNQFASFIDKVRFLEQQNQVLQTKWELLQQVDTSTRTHNLEPYFESFINNLRRRVDQLKSDQSRLDSELKNMQDMVEDYRNKYEDEINKRTNAENEFVTIKKDVDGAYMTKVDLQAKLDNLQQEIDFLTALYQAELSQMQTQISETNVILSMDNNRSLDLDSIIAEVKAQYEDIAQKSKAEAESLYQSKYEELQITAGRHGDSVRNSKIEIS…	5380	8241	1	1	1	665.33	3	-0.0011	224	239	0	78.94	2.8e-06	R	THNLEPYFESFINNLR	R						File: ~Z:\CORE\RAW_DATA_2021_QE\P910_Sigrun_Lange\P910_S_IP.raw~; SpectrumID: ~8569~; PrecursorID: ~0~; scans: ~11827~
1	1::sp|cRAP054|P04264|K2C1_HUMAN	Keratin, type II cytoskeletal 1 OS=Homo sapiens GN=KRT1 PE=1 SV=6	2710	58	3.7e-267	66170	153	125	40	37	60.2	8.15	MSRQFSSRSGYRSGGGFSSGSAGIINYQRRTTSSSTRRSGGGGGRFSSCGGGGGSFGAGGGFGSRSLVNLGGSKSISISVARGGGRGSGFGGGYGGGGFGGGGFGGGGFGGGGIGGGGFGGFGSGGGGFGGGGFGGGGYGGGYGPVCPPGGIQEVTINQSLLQPLNVEIDPEIQKVKSREREQIKSLNNQFASFIDKVRFLEQQNQVLQTKWELLQQVDTSTRTHNLEPYFESFINNLRRRVDQLKSDQSRLDSELKNMQDMVEDYRNKYEDEINKRTNAENEFVTIKKDVDGAYMTKVDLQAKLDNLQQEIDFLTALYQAELSQMQTQISETNVILSMDNNRSLDLDSIIAEVKAQYEDIAQKSKAEAESLYQSKYEELQITAGRHGDSVRNSKIEIS…	5383	7714	1	1	1	665.993	3	0.0209	224	239	0	45.88	0.0054	R	THNLEPYFESFINNLR	R		2 Deamidated (NQ)	0.0000000000001100.0			File: ~Z:\CORE\RAW_DATA_2021_QE\P910_Sigrun_Lange\P910_S_IP.raw~; SpectrumID: ~7987~; PrecursorID: ~0~; scans: ~11213~
1	1::sp|cRAP054|P04264|K2C1_HUMAN	Keratin, type II cytoskeletal 1 OS=Homo sapiens GN=KRT1 PE=1 SV=6	2710	58	3.7e-267	66170	153	125	40	37	60.2	8.15	MSRQFSSRSGYRSGGGFSSGSAGIINYQRRTTSSSTRRSGGGGGRFSSCGGGGGSFGAGGGFGSRSLVNLGGSKSISISVARGGGRGSGFGGGYGGGGFGGGGFGGGGFGGGGIGGGGFGGFGSGGGGFGGGGFGGGGYGGGYGPVCPPGGIQEVTINQSLLQPLNVEIDPEIQKVKSREREQIKSLNNQFASFIDKVRFLEQQNQVLQTKWELLQQVDTSTRTHNLEPYFESFINNLRRRVDQLKSDQSRLDSELKNMQDMVEDYRNKYEDEINKRTNAENEFVTIKKDVDGAYMTKVDLQAKLDNLQQEIDFLTALYQAELSQMQTQISETNVILSMDNNRSLDLDSIIAEVKAQYEDIAQKSKAEAESLYQSKYEELQITAGRHGDSVRNSKIEIS…	5439	3982	1	1	1	673.299	3	-0.0007	252	267	1	32.25	0.058	R	LDSELKNMQDMVEDYR	N		2 Oxidation (M)	0.0000000300300000.0			File: ~Z:\CORE\RAW_DATA_2021_QE\P910_Sigrun_Lange\P910_S_IP.raw~; SpectrumID: ~4225~; PrecursorID: ~0~; scans: ~7093~
1	1::sp|cRAP054|P04264|K2C1_HUMAN	Keratin, type II cytoskeletal 1 OS=Homo sapiens GN=KRT1 PE=1 SV=6	2710	58	3.7e-267	66170	153	125	40	37	60.2	8.15	MSRQFSSRSGYRSGGGFSSGSAGIINYQRRTTSSSTRRSGGGGGRFSSCGGGGGSFGAGGGFGSRSLVNLGGSKSISISVARGGGRGSGFGGGYGGGGFGGGGFGGGGFGGGGIGGGGFGGFGSGGGGFGGGGFGGGGYGGGYGPVCPPGGIQEVTINQSLLQPLNVEIDPEIQKVKSREREQIKSLNNQFASFIDKVRFLEQQNQVLQTKWELLQQVDTSTRTHNLEPYFESFINNLRRRVDQLKSDQSRLDSELKNMQDMVEDYRNKYEDEINKRTNAENEFVTIKKDVDGAYMTKVDLQAKLDNLQQEIDFLTALYQAELSQMQTQISETNVILSMDNNRSLDLDSIIAEVKAQYEDIAQKSKAEAESLYQSKYEELQITAGRHGDSVRNSKIEIS…	6015	7464	1	1	1	728.712	3	-0.0026	442	460	2	74.46	6.2e-06	K	NKLNDLEDALQQAKEDLAR	L						File: ~Z:\CORE\RAW_DATA_2021_QE\P910_Sigrun_Lange\P910_S_IP.raw~; SpectrumID: ~7733~; PrecursorID: ~0~; scans: ~10945~
1	1::sp|cRAP054|P04264|K2C1_HUMAN	Keratin, type II cytoskeletal 1 OS=Homo sapiens GN=KRT1 PE=1 SV=6	2710	58	3.7e-267	66170	153	125	40	37	60.2	8.15	MSRQFSSRSGYRSGGGFSSGSAGIINYQRRTTSSSTRRSGGGGGRFSSCGGGGGSFGAGGGFGSRSLVNLGGSKSISISVARGGGRGSGFGGGYGGGGFGGGGFGGGGFGGGGIGGGGFGGFGSGGGGFGGGGFGGGGYGGGYGPVCPPGGIQEVTINQSLLQPLNVEIDPEIQKVKSREREQIKSLNNQFASFIDKVRFLEQQNQVLQTKWELLQQVDTSTRTHNLEPYFESFINNLRRRVDQLKSDQSRLDSELKNMQDMVEDYRNKYEDEINKRTNAENEFVTIKKDVDGAYMTKVDLQAKLDNLQQEIDFLTALYQAELSQMQTQISETNVILSMDNNRSLDLDSIIAEVKAQYEDIAQKSKAEAESLYQSKYEELQITAGRHGDSVRNSKIEIS…	6016	7485	1	1	1	546.787	4	-0.0003	442	460	2	63.01	8.5e-05	K	NKLNDLEDALQQAKEDLAR	L						File: ~Z:\CORE\RAW_DATA_2021_QE\P910_Sigrun_Lange\P910_S_IP.raw~; SpectrumID: ~7754~; PrecursorID: ~0~; scans: ~10967~
1	1::sp|cRAP054|P04264|K2C1_HUMAN	Keratin, type II cytoskeletal 1 OS=Homo sapiens GN=KRT1 PE=1 SV=6	2710	58	3.7e-267	66170	153	125	40	37	60.2	8.15	MSRQFSSRSGYRSGGGFSSGSAGIINYQRRTTSSSTRRSGGGGGRFSSCGGGGGSFGAGGGFGSRSLVNLGGSKSISISVARGGGRGSGFGGGYGGGGFGGGGFGGGGFGGGGIGGGGFGGFGSGGGGFGGGGFGGGGYGGGYGPVCPPGGIQEVTINQSLLQPLNVEIDPEIQKVKSREREQIKSLNNQFASFIDKVRFLEQQNQVLQTKWELLQQVDTSTRTHNLEPYFESFINNLRRRVDQLKSDQSRLDSELKNMQDMVEDYRNKYEDEINKRTNAENEFVTIKKDVDGAYMTKVDLQAKLDNLQQEIDFLTALYQAELSQMQTQISETNVILSMDNNRSLDLDSIIAEVKAQYEDIAQKSKAEAESLYQSKYEELQITAGRHGDSVRNSKIEIS…	6019	7618	1	1	1	547.037	4	0.0152	442	460	2	44.72	0.0059	K	NKLNDLEDALQQAKEDLAR	L		Deamidated (NQ)	0.0000000000100000000.0			File: ~Z:\CORE\RAW_DATA_2021_QE\P910_Sigrun_Lange\P910_S_IP.raw~; SpectrumID: ~7889~; PrecursorID: ~0~; scans: ~11109~
1	1::sp|cRAP054|P04264|K2C1_HUMAN	Keratin, type II cytoskeletal 1 OS=Homo sapiens GN=KRT1 PE=1 SV=6	2710	58	3.7e-267	66170	153	125	40	37	60.2	8.15	MSRQFSSRSGYRSGGGFSSGSAGIINYQRRTTSSSTRRSGGGGGRFSSCGGGGGSFGAGGGFGSRSLVNLGGSKSISISVARGGGRGSGFGGGYGGGGFGGGGFGGGGFGGGGIGGGGFGGFGSGGGGFGGGGFGGGGYGGGYGPVCPPGGIQEVTINQSLLQPLNVEIDPEIQKVKSREREQIKSLNNQFASFIDKVRFLEQQNQVLQTKWELLQQVDTSTRTHNLEPYFESFINNLRRRVDQLKSDQSRLDSELKNMQDMVEDYRNKYEDEINKRTNAENEFVTIKKDVDGAYMTKVDLQAKLDNLQQEIDFLTALYQAELSQMQTQISETNVILSMDNNRSLDLDSIIAEVKAQYEDIAQKSKAEAESLYQSKYEELQITAGRHGDSVRNSKIEIS…	6474	5644	1	1	1	762.712	3	-0.0047	367	386	1	31.08	0.18	K	AEAESLYQSKYEELQITAGR	H						File: ~Z:\CORE\RAW_DATA_2021_QE\P910_Sigrun_Lange\P910_S_IP.raw~; SpectrumID: ~5902~; PrecursorID: ~0~; scans: ~8988~
1	1::sp|cRAP054|P04264|K2C1_HUMAN	Keratin, type II cytoskeletal 1 OS=Homo sapiens GN=KRT1 PE=1 SV=6	2710	58	3.7e-267	66170	153	125	40	37	60.2	8.15	MSRQFSSRSGYRSGGGFSSGSAGIINYQRRTTSSSTRRSGGGGGRFSSCGGGGGSFGAGGGFGSRSLVNLGGSKSISISVARGGGRGSGFGGGYGGGGFGGGGFGGGGFGGGGIGGGGFGGFGSGGGGFGGGGFGGGGYGGGYGPVCPPGGIQEVTINQSLLQPLNVEIDPEIQKVKSREREQIKSLNNQFASFIDKVRFLEQQNQVLQTKWELLQQVDTSTRTHNLEPYFESFINNLRRRVDQLKSDQSRLDSELKNMQDMVEDYRNKYEDEINKRTNAENEFVTIKKDVDGAYMTKVDLQAKLDNLQQEIDFLTALYQAELSQMQTQISETNVILSMDNNRSLDLDSIIAEVKAQYEDIAQKSKAEAESLYQSKYEELQITAGRHGDSVRNSKIEIS…	6667	6441	1	1	1	777.062	3	-0.0031	418	438	1	55.42	0.0006	K	QISNLQQSISDAEQRGENALK	D						File: ~Z:\CORE\RAW_DATA_2021_QE\P910_Sigrun_Lange\P910_S_IP.raw~; SpectrumID: ~6703~; PrecursorID: ~0~; scans: ~9847~
1	1::sp|cRAP054|P04264|K2C1_HUMAN	Keratin, type II cytoskeletal 1 OS=Homo sapiens GN=KRT1 PE=1 SV=6	2710	58	3.7e-267	66170	153	125	40	37	60.2	8.15	MSRQFSSRSGYRSGGGFSSGSAGIINYQRRTTSSSTRRSGGGGGRFSSCGGGGGSFGAGGGFGSRSLVNLGGSKSISISVARGGGRGSGFGGGYGGGGFGGGGFGGGGFGGGGIGGGGFGGFGSGGGGFGGGGFGGGGYGGGYGPVCPPGGIQEVTINQSLLQPLNVEIDPEIQKVKSREREQIKSLNNQFASFIDKVRFLEQQNQVLQTKWELLQQVDTSTRTHNLEPYFESFINNLRRRVDQLKSDQSRLDSELKNMQDMVEDYRNKYEDEINKRTNAENEFVTIKKDVDGAYMTKVDLQAKLDNLQQEIDFLTALYQAELSQMQTQISETNVILSMDNNRSLDLDSIIAEVKAQYEDIAQKSKAEAESLYQSKYEELQITAGRHGDSVRNSKIEIS…	6927	2897	1	1	1	1192.47	2	-0.0092	519	549	0	101.27	1.2e-09	R	GGGGGGYGSGGSSYGSGGGSYGSGGGGGGGR	G						File: ~Z:\CORE\RAW_DATA_2021_QE\P910_Sigrun_Lange\P910_S_IP.raw~; SpectrumID: ~3125~; PrecursorID: ~0~; scans: ~5795~
1	1::sp|cRAP054|P04264|K2C1_HUMAN	Keratin, type II cytoskeletal 1 OS=Homo sapiens GN=KRT1 PE=1 SV=6	2710	58	3.7e-267	66170	153	125	40	37	60.2	8.15	MSRQFSSRSGYRSGGGFSSGSAGIINYQRRTTSSSTRRSGGGGGRFSSCGGGGGSFGAGGGFGSRSLVNLGGSKSISISVARGGGRGSGFGGGYGGGGFGGGGFGGGGFGGGGIGGGGFGGFGSGGGGFGGGGFGGGGYGGGYGPVCPPGGIQEVTINQSLLQPLNVEIDPEIQKVKSREREQIKSLNNQFASFIDKVRFLEQQNQVLQTKWELLQQVDTSTRTHNLEPYFESFINNLRRRVDQLKSDQSRLDSELKNMQDMVEDYRNKYEDEINKRTNAENEFVTIKKDVDGAYMTKVDLQAKLDNLQQEIDFLTALYQAELSQMQTQISETNVILSMDNNRSLDLDSIIAEVKAQYEDIAQKSKAEAESLYQSKYEELQITAGRHGDSVRNSKIEIS…	6928	2887	1	1	1	795.32	3	-0.0063	519	549	0	96.62	3.9e-09	R	GGGGGGYGSGGSSYGSGGGSYGSGGGGGGGR	G						File: ~Z:\CORE\RAW_DATA_2021_QE\P910_Sigrun_Lange\P910_S_IP.raw~; SpectrumID: ~3115~; PrecursorID: ~0~; scans: ~5784~
1	1::sp|cRAP054|P04264|K2C1_HUMAN	Keratin, type II cytoskeletal 1 OS=Homo sapiens GN=KRT1 PE=1 SV=6	2710	58	3.7e-267	66170	153	125	40	37	60.2	8.15	MSRQFSSRSGYRSGGGFSSGSAGIINYQRRTTSSSTRRSGGGGGRFSSCGGGGGSFGAGGGFGSRSLVNLGGSKSISISVARGGGRGSGFGGGYGGGGFGGGGFGGGGFGGGGIGGGGFGGFGSGGGGFGGGGFGGGGYGGGYGPVCPPGGIQEVTINQSLLQPLNVEIDPEIQKVKSREREQIKSLNNQFASFIDKVRFLEQQNQVLQTKWELLQQVDTSTRTHNLEPYFESFINNLRRRVDQLKSDQSRLDSELKNMQDMVEDYRNKYEDEINKRTNAENEFVTIKKDVDGAYMTKVDLQAKLDNLQQEIDFLTALYQAELSQMQTQISETNVILSMDNNRSLDLDSIIAEVKAQYEDIAQKSKAEAESLYQSKYEELQITAGRHGDSVRNSKIEIS…	7353	4854	1	1	1	626.068	4	-0.0026	365	386	2	49.38	0.0023	K	SKAEAESLYQSKYEELQITAGR	H						File: ~Z:\CORE\RAW_DATA_2021_QE\P910_Sigrun_Lange\P910_S_IP.raw~; SpectrumID: ~5104~; PrecursorID: ~0~; scans: ~8131~
1	1::sp|cRAP054|P04264|K2C1_HUMAN	Keratin, type II cytoskeletal 1 OS=Homo sapiens GN=KRT1 PE=1 SV=6	2710	58	3.7e-267	66170	153	125	40	37	60.2	8.15	MSRQFSSRSGYRSGGGFSSGSAGIINYQRRTTSSSTRRSGGGGGRFSSCGGGGGSFGAGGGFGSRSLVNLGGSKSISISVARGGGRGSGFGGGYGGGGFGGGGFGGGGFGGGGIGGGGFGGFGSGGGGFGGGGFGGGGYGGGYGPVCPPGGIQEVTINQSLLQPLNVEIDPEIQKVKSREREQIKSLNNQFASFIDKVRFLEQQNQVLQTKWELLQQVDTSTRTHNLEPYFESFINNLRRRVDQLKSDQSRLDSELKNMQDMVEDYRNKYEDEINKRTNAENEFVTIKKDVDGAYMTKVDLQAKLDNLQQEIDFLTALYQAELSQMQTQISETNVILSMDNNRSLDLDSIIAEVKAQYEDIAQKSKAEAESLYQSKYEELQITAGRHGDSVRNSKIEIS…	7587	4169	1	1	1	855.725	3	-0.0064	493	518	0	77.19	3e-06	R	MSGECAPNVSVSVSTSHTTISGGGSR	G						File: ~Z:\CORE\RAW_DATA_2021_QE\P910_Sigrun_Lange\P910_S_IP.raw~; SpectrumID: ~4416~; PrecursorID: ~0~; scans: ~7349~
1	1::sp|cRAP054|P04264|K2C1_HUMAN	Keratin, type II cytoskeletal 1 OS=Homo sapiens GN=KRT1 PE=1 SV=6	2710	58	3.7e-267	66170	153	125	40	37	60.2	8.15	MSRQFSSRSGYRSGGGFSSGSAGIINYQRRTTSSSTRRSGGGGGRFSSCGGGGGSFGAGGGFGSRSLVNLGGSKSISISVARGGGRGSGFGGGYGGGGFGGGGFGGGGFGGGGIGGGGFGGFGSGGGGFGGGGFGGGGYGGGYGPVCPPGGIQEVTINQSLLQPLNVEIDPEIQKVKSREREQIKSLNNQFASFIDKVRFLEQQNQVLQTKWELLQQVDTSTRTHNLEPYFESFINNLRRRVDQLKSDQSRLDSELKNMQDMVEDYRNKYEDEINKRTNAENEFVTIKKDVDGAYMTKVDLQAKLDNLQQEIDFLTALYQAELSQMQTQISETNVILSMDNNRSLDLDSIIAEVKAQYEDIAQKSKAEAESLYQSKYEELQITAGRHGDSVRNSKIEIS…	7596	4752	1	1	1	856.059	3	0.0122	493	518	0	26.46	0.35	R	MSGECAPNVSVSVSTSHTTISGGGSR	G		Deamidated (NQ)	0.00000001000000000000000000.0			File: ~Z:\CORE\RAW_DATA_2021_QE\P910_Sigrun_Lange\P910_S_IP.raw~; SpectrumID: ~5000~; PrecursorID: ~0~; scans: ~8020~
1	1::sp|cRAP054|P04264|K2C1_HUMAN	Keratin, type II cytoskeletal 1 OS=Homo sapiens GN=KRT1 PE=1 SV=6	2710	58	3.7e-267	66170	153	125	40	37	60.2	8.15	MSRQFSSRSGYRSGGGFSSGSAGIINYQRRTTSSSTRRSGGGGGRFSSCGGGGGSFGAGGGFGSRSLVNLGGSKSISISVARGGGRGSGFGGGYGGGGFGGGGFGGGGFGGGGIGGGGFGGFGSGGGGFGGGGFGGGGYGGGYGPVCPPGGIQEVTINQSLLQPLNVEIDPEIQKVKSREREQIKSLNNQFASFIDKVRFLEQQNQVLQTKWELLQQVDTSTRTHNLEPYFESFINNLRRRVDQLKSDQSRLDSELKNMQDMVEDYRNKYEDEINKRTNAENEFVTIKKDVDGAYMTKVDLQAKLDNLQQEIDFLTALYQAELSQMQTQISETNVILSMDNNRSLDLDSIIAEVKAQYEDIAQKSKAEAESLYQSKYEELQITAGRHGDSVRNSKIEIS…	7648	3974	1	1	1	861.058	3	-0.0012	493	518	0	60.59	0.00014	R	MSGECAPNVSVSVSTSHTTISGGGSR	G		Oxidation (M)	0.30000000000000000000000000.0			File: ~Z:\CORE\RAW_DATA_2021_QE\P910_Sigrun_Lange\P910_S_IP.raw~; SpectrumID: ~4217~; PrecursorID: ~0~; scans: ~7084~
1	1::sp|cRAP054|P04264|K2C1_HUMAN	Keratin, type II cytoskeletal 1 OS=Homo sapiens GN=KRT1 PE=1 SV=6	2710	58	3.7e-267	66170	153	125	40	37	60.2	8.15	MSRQFSSRSGYRSGGGFSSGSAGIINYQRRTTSSSTRRSGGGGGRFSSCGGGGGSFGAGGGFGSRSLVNLGGSKSISISVARGGGRGSGFGGGYGGGGFGGGGFGGGGFGGGGIGGGGFGGFGSGGGGFGGGGFGGGGYGGGYGPVCPPGGIQEVTINQSLLQPLNVEIDPEIQKVKSREREQIKSLNNQFASFIDKVRFLEQQNQVLQTKWELLQQVDTSTRTHNLEPYFESFINNLRRRVDQLKSDQSRLDSELKNMQDMVEDYRNKYEDEINKRTNAENEFVTIKKDVDGAYMTKVDLQAKLDNLQQEIDFLTALYQAELSQMQTQISETNVILSMDNNRSLDLDSIIAEVKAQYEDIAQKSKAEAESLYQSKYEELQITAGRHGDSVRNSKIEIS…	7652	4060	1	1	1	861.393	3	0.0187	493	518	0	66.7	3.5e-05	R	MSGECAPNVSVSVSTSHTTISGGGSR	G		Deamidated (NQ); Oxidation (M)	0.30000001000000000000000000.0			File: ~Z:\CORE\RAW_DATA_2021_QE\P910_Sigrun_Lange\P910_S_IP.raw~; SpectrumID: ~4304~; PrecursorID: ~0~; scans: ~7208~
1	1::sp|cRAP054|P04264|K2C1_HUMAN	Keratin, type II cytoskeletal 1 OS=Homo sapiens GN=KRT1 PE=1 SV=6	2710	58	3.7e-267	66170	153	125	40	37	60.2	8.15	MSRQFSSRSGYRSGGGFSSGSAGIINYQRRTTSSSTRRSGGGGGRFSSCGGGGGSFGAGGGFGSRSLVNLGGSKSISISVARGGGRGSGFGGGYGGGGFGGGGFGGGGFGGGGIGGGGFGGFGSGGGGFGGGGFGGGGYGGGYGPVCPPGGIQEVTINQSLLQPLNVEIDPEIQKVKSREREQIKSLNNQFASFIDKVRFLEQQNQVLQTKWELLQQVDTSTRTHNLEPYFESFINNLRRRVDQLKSDQSRLDSELKNMQDMVEDYRNKYEDEINKRTNAENEFVTIKKDVDGAYMTKVDLQAKLDNLQQEIDFLTALYQAELSQMQTQISETNVILSMDNNRSLDLDSIIAEVKAQYEDIAQKSKAEAESLYQSKYEELQITAGRHGDSVRNSKIEIS…	8560	7641	1	1	1	978.177	3	0.0012	200	223	1	59.15	0.00017	R	FLEQQNQVLQTKWELLQQVDTSTR	T						File: ~Z:\CORE\RAW_DATA_2021_QE\P910_Sigrun_Lange\P910_S_IP.raw~; SpectrumID: ~7912~; PrecursorID: ~0~; scans: ~11133~
1	1::sp|cRAP054|P04264|K2C1_HUMAN	Keratin, type II cytoskeletal 1 OS=Homo sapiens GN=KRT1 PE=1 SV=6	2710	58	3.7e-267	66170	153	125	40	37	60.2	8.15	MSRQFSSRSGYRSGGGFSSGSAGIINYQRRTTSSSTRRSGGGGGRFSSCGGGGGSFGAGGGFGSRSLVNLGGSKSISISVARGGGRGSGFGGGYGGGGFGGGGFGGGGFGGGGIGGGGFGGFGSGGGGFGGGGFGGGGYGGGYGPVCPPGGIQEVTINQSLLQPLNVEIDPEIQKVKSREREQIKSLNNQFASFIDKVRFLEQQNQVLQTKWELLQQVDTSTRTHNLEPYFESFINNLRRRVDQLKSDQSRLDSELKNMQDMVEDYRNKYEDEINKRTNAENEFVTIKKDVDGAYMTKVDLQAKLDNLQQEIDFLTALYQAELSQMQTQISETNVILSMDNNRSLDLDSIIAEVKAQYEDIAQKSKAEAESLYQSKYEELQITAGRHGDSVRNSKIEIS…	8565	7791	1	1	1	978.839	3	0.0194	200	223	1	72.12	1.1e-05	R	FLEQQNQVLQTKWELLQQVDTSTR	T		2 Deamidated (NQ)	0.000010000100000000000000.0			File: ~Z:\CORE\RAW_DATA_2021_QE\P910_Sigrun_Lange\P910_S_IP.raw~; SpectrumID: ~8064~; PrecursorID: ~0~; scans: ~11296~
1	1::sp|cRAP054|P04264|K2C1_HUMAN	Keratin, type II cytoskeletal 1 OS=Homo sapiens GN=KRT1 PE=1 SV=6	2710	58	3.7e-267	66170	153	125	40	37	60.2	8.15	MSRQFSSRSGYRSGGGFSSGSAGIINYQRRTTSSSTRRSGGGGGRFSSCGGGGGSFGAGGGFGSRSLVNLGGSKSISISVARGGGRGSGFGGGYGGGGFGGGGFGGGGFGGGGIGGGGFGGFGSGGGGFGGGGFGGGGYGGGYGPVCPPGGIQEVTINQSLLQPLNVEIDPEIQKVKSREREQIKSLNNQFASFIDKVRFLEQQNQVLQTKWELLQQVDTSTRTHNLEPYFESFINNLRRRVDQLKSDQSRLDSELKNMQDMVEDYRNKYEDEINKRTNAENEFVTIKKDVDGAYMTKVDLQAKLDNLQQEIDFLTALYQAELSQMQTQISETNVILSMDNNRSLDLDSIIAEVKAQYEDIAQKSKAEAESLYQSKYEELQITAGRHGDSVRNSKIEIS…	8566	7814	1	1	1	978.841	3	0.0236	200	223	1	28.1	0.26	R	FLEQQNQVLQTKWELLQQVDTSTR	T		2 Deamidated (NQ)	0.000000100100000000000000.0			File: ~Z:\CORE\RAW_DATA_2021_QE\P910_Sigrun_Lange\P910_S_IP.raw~; SpectrumID: ~8088~; PrecursorID: ~0~; scans: ~11321~
1	1::sp|cRAP054|P04264|K2C1_HUMAN	Keratin, type II cytoskeletal 1 OS=Homo sapiens GN=KRT1 PE=1 SV=6	2710	58	3.7e-267	66170	153	125	40	37	60.2	8.15	MSRQFSSRSGYRSGGGFSSGSAGIINYQRRTTSSSTRRSGGGGGRFSSCGGGGGSFGAGGGFGSRSLVNLGGSKSISISVARGGGRGSGFGGGYGGGGFGGGGFGGGGFGGGGIGGGGFGGFGSGGGGFGGGGFGGGGYGGGYGPVCPPGGIQEVTINQSLLQPLNVEIDPEIQKVKSREREQIKSLNNQFASFIDKVRFLEQQNQVLQTKWELLQQVDTSTRTHNLEPYFESFINNLRRRVDQLKSDQSRLDSELKNMQDMVEDYRNKYEDEINKRTNAENEFVTIKKDVDGAYMTKVDLQAKLDNLQQEIDFLTALYQAELSQMQTQISETNVILSMDNNRSLDLDSIIAEVKAQYEDIAQKSKAEAESLYQSKYEELQITAGRHGDSVRNSKIEIS…	9147	3039	1	1	1	1104.77	3	-0.0127	550	588	0	51.44	7.6e-05	R	GSYGSGGSSYGSGGGSYGSGGGGGGHGSYGSGSSSGGYR	G						File: ~Z:\CORE\RAW_DATA_2021_QE\P910_Sigrun_Lange\P910_S_IP.raw~; SpectrumID: ~3269~; PrecursorID: ~0~; scans: ~5966~	emPAI	36.06
2	1::sp|cRAP041|P35527|K1C9_HUMAN	Keratin, type I cytoskeletal 9 OS=Homo sapiens GN=KRT9 PE=1 SV=3	2392	58	2.4e-235	62255	97	84	34	30	63.1	5.14	MSCRQFSSSYLSRSGGGGGGGLGSGGSIRSSYSRFSSSGGGGGGGRFSSSSGYGGGSSRVCGRGGGGSFGYSYGGGSGGGFSASSLGGGFGGGSRGFGGASGGGYSSSGGFGGGFGGGSGGGFGGGYGSGFGGFGGFGGGAGGGDGGILTANEKSTMQELNSRLASYLDKVQALEEANNDLENKIQDWYDKKGPAAIQKNYSPYYNTIDDLKDQIVDLTVGNNKTLLDIDNTRMTLDDFRIKFEMEQNLRQGVDADINGLRQVLDNLTMEKSDLEMQYETLQEELMALKKNHKEEMSQLTGQNSGDVNVEINVAPGKDLTKTLNDMRQEYEQLIAKNRKDIENQYETQITQIEHEVSSSGQEVQSSAKEVTQLRHGVQELEIELQSQLSKKAALEKSLE…	111	3532	1	1	0	405.224	2	-0.0005	164	170	0	38.86	0.0028	R	LASYLDK	V						File: ~Z:\CORE\RAW_DATA_2021_QE\P910_Sigrun_Lange\P910_S_IP.raw~; SpectrumID: ~3770~; PrecursorID: ~0~; scans: ~6573~
2	1::sp|cRAP041|P35527|K1C9_HUMAN	Keratin, type I cytoskeletal 9 OS=Homo sapiens GN=KRT9 PE=1 SV=3	2392	58	2.4e-235	62255	97	84	34	30	63.1	5.14	MSCRQFSSSYLSRSGGGGGGGLGSGGSIRSSYSRFSSSGGGGGGGRFSSSSGYGGGSSRVCGRGGGGSFGYSYGGGSGGGFSASSLGGGFGGGSRGFGGASGGGYSSSGGFGGGFGGGSGGGFGGGYGSGFGGFGGFGGGAGGGDGGILTANEKSTMQELNSRLASYLDKVQALEEANNDLENKIQDWYDKKGPAAIQKNYSPYYNTIDDLKDQIVDLTVGNNKTLLDIDNTRMTLDDFRIKFEMEQNLRQGVDADINGLRQVLDNLTMEKSDLEMQYETLQEELMALKKNHKEEMSQLTGQNSGDVNVEINVAPGKDLTKTLNDMRQEYEQLIAKNRKDIENQYETQITQIEHEVSSSGQEVQSSAKEVTQLRHGVQELEIELQSQLSKKAALEKSLE…	138	1139	1	1	1	406.752	2	-0.0011	192	199	1	59.5	1.9e-05	K	KGPAAIQK	N						File: ~Z:\CORE\RAW_DATA_2021_QE\P910_Sigrun_Lange\P910_S_IP.raw~; SpectrumID: ~1158~; PrecursorID: ~0~; scans: ~3416~
2	1::sp|cRAP041|P35527|K1C9_HUMAN	Keratin, type I cytoskeletal 9 OS=Homo sapiens GN=KRT9 PE=1 SV=3	2392	58	2.4e-235	62255	97	84	34	30	63.1	5.14	MSCRQFSSSYLSRSGGGGGGGLGSGGSIRSSYSRFSSSGGGGGGGRFSSSSGYGGGSSRVCGRGGGGSFGYSYGGGSGGGFSASSLGGGFGGGSRGFGGASGGGYSSSGGFGGGFGGGSGGGFGGGYGSGFGGFGGFGGGAGGGDGGILTANEKSTMQELNSRLASYLDKVQALEEANNDLENKIQDWYDKKGPAAIQKNYSPYYNTIDDLKDQIVDLTVGNNKTLLDIDNTRMTLDDFRIKFEMEQNLRQGVDADINGLRQVLDNLTMEKSDLEMQYETLQEELMALKKNHKEEMSQLTGQNSGDVNVEINVAPGKDLTKTLNDMRQEYEQLIAKNRKDIENQYETQITQIEHEVSSSGQEVQSSAKEVTQLRHGVQELEIELQSQLSKKAALEKSLE…	445	5673	1	1	1	449.21	2	-0.0005	234	240	0	43.84	0.002	R	MTLDDFR	I						File: ~Z:\CORE\RAW_DATA_2021_QE\P910_Sigrun_Lange\P910_S_IP.raw~; SpectrumID: ~5932~; PrecursorID: ~0~; scans: ~9020~
2	1::sp|cRAP041|P35527|K1C9_HUMAN	Keratin, type I cytoskeletal 9 OS=Homo sapiens GN=KRT9 PE=1 SV=3	2392	58	2.4e-235	62255	97	84	34	30	63.1	5.14	MSCRQFSSSYLSRSGGGGGGGLGSGGSIRSSYSRFSSSGGGGGGGRFSSSSGYGGGSSRVCGRGGGGSFGYSYGGGSGGGFSASSLGGGFGGGSRGFGGASGGGYSSSGGFGGGFGGGSGGGFGGGYGSGFGGFGGFGGGAGGGDGGILTANEKSTMQELNSRLASYLDKVQALEEANNDLENKIQDWYDKKGPAAIQKNYSPYYNTIDDLKDQIVDLTVGNNKTLLDIDNTRMTLDDFRIKFEMEQNLRQGVDADINGLRQVLDNLTMEKSDLEMQYETLQEELMALKKNHKEEMSQLTGQNSGDVNVEINVAPGKDLTKTLNDMRQEYEQLIAKNRKDIENQYETQITQIEHEVSSSGQEVQSSAKEVTQLRHGVQELEIELQSQLSKKAALEKSLE…	535	4160	1	1	1	457.207	2	-0.0009	234	240	0	41.35	0.0033	R	MTLDDFR	I		Oxidation (M)	0.3000000.0			File: ~Z:\CORE\RAW_DATA_2021_QE\P910_Sigrun_Lange\P910_S_IP.raw~; SpectrumID: ~4406~; PrecursorID: ~0~; scans: ~7337~
2	1::sp|cRAP041|P35527|K1C9_HUMAN	Keratin, type I cytoskeletal 9 OS=Homo sapiens GN=KRT9 PE=1 SV=3	2392	58	2.4e-235	62255	97	84	34	30	63.1	5.14	MSCRQFSSSYLSRSGGGGGGGLGSGGSIRSSYSRFSSSGGGGGGGRFSSSSGYGGGSSRVCGRGGGGSFGYSYGGGSGGGFSASSLGGGFGGGSRGFGGASGGGYSSSGGFGGGFGGGSGGGFGGGYGSGFGGFGGFGGGAGGGDGGILTANEKSTMQELNSRLASYLDKVQALEEANNDLENKIQDWYDKKGPAAIQKNYSPYYNTIDDLKDQIVDLTVGNNKTLLDIDNTRMTLDDFRIKFEMEQNLRQGVDADINGLRQVLDNLTMEKSDLEMQYETLQEELMALKKNHKEEMSQLTGQNSGDVNVEINVAPGKDLTKTLNDMRQEYEQLIAKNRKDIENQYETQITQIEHEVSSSGQEVQSSAKEVTQLRHGVQELEIELQSQLSKKAALEKSLE…	668	4329	1	1	1	484.23	2	0.0007	185	191	0	30.73	0.085	K	IQDWYDK	K						File: ~Z:\CORE\RAW_DATA_2021_QE\P910_Sigrun_Lange\P910_S_IP.raw~; SpectrumID: ~4576~; PrecursorID: ~0~; scans: ~7560~
2	1::sp|cRAP041|P35527|K1C9_HUMAN	Keratin, type I cytoskeletal 9 OS=Homo sapiens GN=KRT9 PE=1 SV=3	2392	58	2.4e-235	62255	97	84	34	30	63.1	5.14	MSCRQFSSSYLSRSGGGGGGGLGSGGSIRSSYSRFSSSGGGGGGGRFSSSSGYGGGSSRVCGRGGGGSFGYSYGGGSGGGFSASSLGGGFGGGSRGFGGASGGGYSSSGGFGGGFGGGSGGGFGGGYGSGFGGFGGFGGGAGGGDGGILTANEKSTMQELNSRLASYLDKVQALEEANNDLENKIQDWYDKKGPAAIQKNYSPYYNTIDDLKDQIVDLTVGNNKTLLDIDNTRMTLDDFRIKFEMEQNLRQGVDADINGLRQVLDNLTMEKSDLEMQYETLQEELMALKKNHKEEMSQLTGQNSGDVNVEINVAPGKDLTKTLNDMRQEYEQLIAKNRKDIENQYETQITQIEHEVSSSGQEVQSSAKEVTQLRHGVQELEIELQSQLSKKAALEKSLE…	1041	5579	1	1	1	530.785	2	-0.0005	225	233	0	65.47	5.3e-05	K	TLLDIDNTR	M						File: ~Z:\CORE\RAW_DATA_2021_QE\P910_Sigrun_Lange\P910_S_IP.raw~; SpectrumID: ~5837~; PrecursorID: ~0~; scans: ~8920~
2	1::sp|cRAP041|P35527|K1C9_HUMAN	Keratin, type I cytoskeletal 9 OS=Homo sapiens GN=KRT9 PE=1 SV=3	2392	58	2.4e-235	62255	97	84	34	30	63.1	5.14	MSCRQFSSSYLSRSGGGGGGGLGSGGSIRSSYSRFSSSGGGGGGGRFSSSSGYGGGSSRVCGRGGGGSFGYSYGGGSGGGFSASSLGGGFGGGSRGFGGASGGGYSSSGGFGGGFGGGSGGGFGGGYGSGFGGFGGFGGGAGGGDGGILTANEKSTMQELNSRLASYLDKVQALEEANNDLENKIQDWYDKKGPAAIQKNYSPYYNTIDDLKDQIVDLTVGNNKTLLDIDNTRMTLDDFRIKFEMEQNLRQGVDADINGLRQVLDNLTMEKSDLEMQYETLQEELMALKKNHKEEMSQLTGQNSGDVNVEINVAPGKDLTKTLNDMRQEYEQLIAKNRKDIENQYETQITQIEHEVSSSGQEVQSSAKEVTQLRHGVQELEIELQSQLSKKAALEKSLE…	1059	2769	1	1	1	533.253	2	0	155	163	0	44.57	0.0046	K	STMQELNSR	L						File: ~Z:\CORE\RAW_DATA_2021_QE\P910_Sigrun_Lange\P910_S_IP.raw~; SpectrumID: ~2995~; PrecursorID: ~0~; scans: ~5645~
2	1::sp|cRAP041|P35527|K1C9_HUMAN	Keratin, type I cytoskeletal 9 OS=Homo sapiens GN=KRT9 PE=1 SV=3	2392	58	2.4e-235	62255	97	84	34	30	63.1	5.14	MSCRQFSSSYLSRSGGGGGGGLGSGGSIRSSYSRFSSSGGGGGGGRFSSSSGYGGGSSRVCGRGGGGSFGYSYGGGSGGGFSASSLGGGFGGGSRGFGGASGGGYSSSGGFGGGFGGGSGGGFGGGYGSGFGGFGGFGGGAGGGDGGILTANEKSTMQELNSRLASYLDKVQALEEANNDLENKIQDWYDKKGPAAIQKNYSPYYNTIDDLKDQIVDLTVGNNKTLLDIDNTRMTLDDFRIKFEMEQNLRQGVDADINGLRQVLDNLTMEKSDLEMQYETLQEELMALKKNHKEEMSQLTGQNSGDVNVEINVAPGKDLTKTLNDMRQEYEQLIAKNRKDIENQYETQITQIEHEVSSSGQEVQSSAKEVTQLRHGVQELEIELQSQLSKKAALEKSLE…	1064	4268	1	1	1	533.753	2	-0.0004	243	250	0	35.23	0.036	K	FEMEQNLR	Q						File: ~Z:\CORE\RAW_DATA_2021_QE\P910_Sigrun_Lange\P910_S_IP.raw~; SpectrumID: ~4515~; PrecursorID: ~0~; scans: ~7489~
2	1::sp|cRAP041|P35527|K1C9_HUMAN	Keratin, type I cytoskeletal 9 OS=Homo sapiens GN=KRT9 PE=1 SV=3	2392	58	2.4e-235	62255	97	84	34	30	63.1	5.14	MSCRQFSSSYLSRSGGGGGGGLGSGGSIRSSYSRFSSSGGGGGGGRFSSSSGYGGGSSRVCGRGGGGSFGYSYGGGSGGGFSASSLGGGFGGGSRGFGGASGGGYSSSGGFGGGFGGGSGGGFGGGYGSGFGGFGGFGGGAGGGDGGILTANEKSTMQELNSRLASYLDKVQALEEANNDLENKIQDWYDKKGPAAIQKNYSPYYNTIDDLKDQIVDLTVGNNKTLLDIDNTRMTLDDFRIKFEMEQNLRQGVDADINGLRQVLDNLTMEKSDLEMQYETLQEELMALKKNHKEEMSQLTGQNSGDVNVEINVAPGKDLTKTLNDMRQEYEQLIAKNRKDIENQYETQITQIEHEVSSSGQEVQSSAKEVTQLRHGVQELEIELQSQLSKKAALEKSLE…	1111	2097	1	1	1	541.251	2	0.0011	155	163	0	57.1	0.00021	K	STMQELNSR	L		Oxidation (M)	0.003000000.0			File: ~Z:\CORE\RAW_DATA_2021_QE\P910_Sigrun_Lange\P910_S_IP.raw~; SpectrumID: ~2284~; PrecursorID: ~0~; scans: ~4777~
2	1::sp|cRAP041|P35527|K1C9_HUMAN	Keratin, type I cytoskeletal 9 OS=Homo sapiens GN=KRT9 PE=1 SV=3	2392	58	2.4e-235	62255	97	84	34	30	63.1	5.14	MSCRQFSSSYLSRSGGGGGGGLGSGGSIRSSYSRFSSSGGGGGGGRFSSSSGYGGGSSRVCGRGGGGSFGYSYGGGSGGGFSASSLGGGFGGGSRGFGGASGGGYSSSGGFGGGFGGGSGGGFGGGYGSGFGGFGGFGGGAGGGDGGILTANEKSTMQELNSRLASYLDKVQALEEANNDLENKIQDWYDKKGPAAIQKNYSPYYNTIDDLKDQIVDLTVGNNKTLLDIDNTRMTLDDFRIKFEMEQNLRQGVDADINGLRQVLDNLTMEKSDLEMQYETLQEELMALKKNHKEEMSQLTGQNSGDVNVEINVAPGKDLTKTLNDMRQEYEQLIAKNRKDIENQYETQITQIEHEVSSSGQEVQSSAKEVTQLRHGVQELEIELQSQLSKKAALEKSLE…	1119	2894	1	1	1	541.75	2	-0.0002	243	250	0	25.46	0.27	K	FEMEQNLR	Q		Oxidation (M)	0.00300000.0			File: ~Z:\CORE\RAW_DATA_2021_QE\P910_Sigrun_Lange\P910_S_IP.raw~; SpectrumID: ~3122~; PrecursorID: ~0~; scans: ~5792~
2	1::sp|cRAP041|P35527|K1C9_HUMAN	Keratin, type I cytoskeletal 9 OS=Homo sapiens GN=KRT9 PE=1 SV=3	2392	58	2.4e-235	62255	97	84	34	30	63.1	5.14	MSCRQFSSSYLSRSGGGGGGGLGSGGSIRSSYSRFSSSGGGGGGGRFSSSSGYGGGSSRVCGRGGGGSFGYSYGGGSGGGFSASSLGGGFGGGSRGFGGASGGGYSSSGGFGGGFGGGSGGGFGGGYGSGFGGFGGFGGGAGGGDGGILTANEKSTMQELNSRLASYLDKVQALEEANNDLENKIQDWYDKKGPAAIQKNYSPYYNTIDDLKDQIVDLTVGNNKTLLDIDNTRMTLDDFRIKFEMEQNLRQGVDADINGLRQVLDNLTMEKSDLEMQYETLQEELMALKKNHKEEMSQLTGQNSGDVNVEINVAPGKDLTKTLNDMRQEYEQLIAKNRKDIENQYETQITQIEHEVSSSGQEVQSSAKEVTQLRHGVQELEIELQSQLSKKAALEKSLE…	1340	4398	1	1	1	561.296	2	0.0002	328	336	0	72.71	9e-06	R	QEYEQLIAK	N						File: ~Z:\CORE\RAW_DATA_2021_QE\P910_Sigrun_Lange\P910_S_IP.raw~; SpectrumID: ~4645~; PrecursorID: ~0~; scans: ~7637~
2	1::sp|cRAP041|P35527|K1C9_HUMAN	Keratin, type I cytoskeletal 9 OS=Homo sapiens GN=KRT9 PE=1 SV=3	2392	58	2.4e-235	62255	97	84	34	30	63.1	5.14	MSCRQFSSSYLSRSGGGGGGGLGSGGSIRSSYSRFSSSGGGGGGGRFSSSSGYGGGSSRVCGRGGGGSFGYSYGGGSGGGFSASSLGGGFGGGSRGFGGASGGGYSSSGGFGGGFGGGSGGGFGGGYGSGFGGFGGFGGGAGGGDGGILTANEKSTMQELNSRLASYLDKVQALEEANNDLENKIQDWYDKKGPAAIQKNYSPYYNTIDDLKDQIVDLTVGNNKTLLDIDNTRMTLDDFRIKFEMEQNLRQGVDADINGLRQVLDNLTMEKSDLEMQYETLQEELMALKKNHKEEMSQLTGQNSGDVNVEINVAPGKDLTKTLNDMRQEYEQLIAKNRKDIENQYETQITQIEHEVSSSGQEVQSSAKEVTQLRHGVQELEIELQSQLSKKAALEKSLE…	1553	4567	1	1	1	579.299	2	-0.0003	251	261	0	77.42	1.9e-06	R	QGVDADINGLR	Q						File: ~Z:\CORE\RAW_DATA_2021_QE\P910_Sigrun_Lange\P910_S_IP.raw~; SpectrumID: ~4814~; PrecursorID: ~0~; scans: ~7821~
2	1::sp|cRAP041|P35527|K1C9_HUMAN	Keratin, type I cytoskeletal 9 OS=Homo sapiens GN=KRT9 PE=1 SV=3	2392	58	2.4e-235	62255	97	84	34	30	63.1	5.14	MSCRQFSSSYLSRSGGGGGGGLGSGGSIRSSYSRFSSSGGGGGGGRFSSSSGYGGGSSRVCGRGGGGSFGYSYGGGSGGGFSASSLGGGFGGGSRGFGGASGGGYSSSGGFGGGFGGGSGGGFGGGYGSGFGGFGGFGGGAGGGDGGILTANEKSTMQELNSRLASYLDKVQALEEANNDLENKIQDWYDKKGPAAIQKNYSPYYNTIDDLKDQIVDLTVGNNKTLLDIDNTRMTLDDFRIKFEMEQNLRQGVDADINGLRQVLDNLTMEKSDLEMQYETLQEELMALKKNHKEEMSQLTGQNSGDVNVEINVAPGKDLTKTLNDMRQEYEQLIAKNRKDIENQYETQITQIEHEVSSSGQEVQSSAKEVTQLRHGVQELEIELQSQLSKKAALEKSLE…	1557	4447	1	1	1	579.792	2	0.0023	251	261	0	76.96	2.5e-06	R	QGVDADINGLR	Q		Deamidated (NQ)	0.00000001000.0			File: ~Z:\CORE\RAW_DATA_2021_QE\P910_Sigrun_Lange\P910_S_IP.raw~; SpectrumID: ~4694~; PrecursorID: ~0~; scans: ~7691~
2	1::sp|cRAP041|P35527|K1C9_HUMAN	Keratin, type I cytoskeletal 9 OS=Homo sapiens GN=KRT9 PE=1 SV=3	2392	58	2.4e-235	62255	97	84	34	30	63.1	5.14	MSCRQFSSSYLSRSGGGGGGGLGSGGSIRSSYSRFSSSGGGGGGGRFSSSSGYGGGSSRVCGRGGGGSFGYSYGGGSGGGFSASSLGGGFGGGSRGFGGASGGGYSSSGGFGGGFGGGSGGGFGGGYGSGFGGFGGFGGGAGGGDGGILTANEKSTMQELNSRLASYLDKVQALEEANNDLENKIQDWYDKKGPAAIQKNYSPYYNTIDDLKDQIVDLTVGNNKTLLDIDNTRMTLDDFRIKFEMEQNLRQGVDADINGLRQVLDNLTMEKSDLEMQYETLQEELMALKKNHKEEMSQLTGQNSGDVNVEINVAPGKDLTKTLNDMRQEYEQLIAKNRKDIENQYETQITQIEHEVSSSGQEVQSSAKEVTQLRHGVQELEIELQSQLSKKAALEKSLE…	1708	7989	1	1	1	595.808	2	-0.0001	262	271	0	43.2	0.0097	R	QVLDNLTMEK	S						File: ~Z:\CORE\RAW_DATA_2021_QE\P910_Sigrun_Lange\P910_S_IP.raw~; SpectrumID: ~8283~; PrecursorID: ~0~; scans: ~11526~
2	1::sp|cRAP041|P35527|K1C9_HUMAN	Keratin, type I cytoskeletal 9 OS=Homo sapiens GN=KRT9 PE=1 SV=3	2392	58	2.4e-235	62255	97	84	34	30	63.1	5.14	MSCRQFSSSYLSRSGGGGGGGLGSGGSIRSSYSRFSSSGGGGGGGRFSSSSGYGGGSSRVCGRGGGGSFGYSYGGGSGGGFSASSLGGGFGGGSRGFGGASGGGYSSSGGFGGGFGGGSGGGFGGGYGSGFGGFGGFGGGAGGGDGGILTANEKSTMQELNSRLASYLDKVQALEEANNDLENKIQDWYDKKGPAAIQKNYSPYYNTIDDLKDQIVDLTVGNNKTLLDIDNTRMTLDDFRIKFEMEQNLRQGVDADINGLRQVLDNLTMEKSDLEMQYETLQEELMALKKNHKEEMSQLTGQNSGDVNVEINVAPGKDLTKTLNDMRQEYEQLIAKNRKDIENQYETQITQIEHEVSSSGQEVQSSAKEVTQLRHGVQELEIELQSQLSKKAALEKSLE…	1794	4439	1	1	1	603.805	2	-0.0004	262	271	0	68.47	2.5e-05	R	QVLDNLTMEK	S		Oxidation (M)	0.0000000300.0			File: ~Z:\CORE\RAW_DATA_2021_QE\P910_Sigrun_Lange\P910_S_IP.raw~; SpectrumID: ~4686~; PrecursorID: ~0~; scans: ~7682~
2	1::sp|cRAP041|P35527|K1C9_HUMAN	Keratin, type I cytoskeletal 9 OS=Homo sapiens GN=KRT9 PE=1 SV=3	2392	58	2.4e-235	62255	97	84	34	30	63.1	5.14	MSCRQFSSSYLSRSGGGGGGGLGSGGSIRSSYSRFSSSGGGGGGGRFSSSSGYGGGSSRVCGRGGGGSFGYSYGGGSGGGFSASSLGGGFGGGSRGFGGASGGGYSSSGGFGGGFGGGSGGGFGGGYGSGFGGFGGFGGGAGGGDGGILTANEKSTMQELNSRLASYLDKVQALEEANNDLENKIQDWYDKKGPAAIQKNYSPYYNTIDDLKDQIVDLTVGNNKTLLDIDNTRMTLDDFRIKFEMEQNLRQGVDADINGLRQVLDNLTMEKSDLEMQYETLQEELMALKKNHKEEMSQLTGQNSGDVNVEINVAPGKDLTKTLNDMRQEYEQLIAKNRKDIENQYETQITQIEHEVSSSGQEVQSSAKEVTQLRHGVQELEIELQSQLSKKAALEKSLE…	1956	2580	1	1	1	616.802	2	-0.0009	14	29	0	125.41	4.9e-11	R	SGGGGGGGLGSGGSIR	S						File: ~Z:\CORE\RAW_DATA_2021_QE\P910_Sigrun_Lange\P910_S_IP.raw~; SpectrumID: ~2799~; PrecursorID: ~0~; scans: ~5413~
2	1::sp|cRAP041|P35527|K1C9_HUMAN	Keratin, type I cytoskeletal 9 OS=Homo sapiens GN=KRT9 PE=1 SV=3	2392	58	2.4e-235	62255	97	84	34	30	63.1	5.14	MSCRQFSSSYLSRSGGGGGGGLGSGGSIRSSYSRFSSSGGGGGGGRFSSSSGYGGGSSRVCGRGGGGSFGYSYGGGSGGGFSASSLGGGFGGGSRGFGGASGGGYSSSGGFGGGFGGGSGGGFGGGYGSGFGGFGGFGGGAGGGDGGILTANEKSTMQELNSRLASYLDKVQALEEANNDLENKIQDWYDKKGPAAIQKNYSPYYNTIDDLKDQIVDLTVGNNKTLLDIDNTRMTLDDFRIKFEMEQNLRQGVDADINGLRQVLDNLTMEKSDLEMQYETLQEELMALKKNHKEEMSQLTGQNSGDVNVEINVAPGKDLTKTLNDMRQEYEQLIAKNRKDIENQYETQITQIEHEVSSSGQEVQSSAKEVTQLRHGVQELEIELQSQLSKKAALEKSLE…	1974	2321	1	1	1	618.267	2	-0.0013	47	59	0	75.68	1.7e-06	R	FSSSSGYGGGSSR	V						File: ~Z:\CORE\RAW_DATA_2021_QE\P910_Sigrun_Lange\P910_S_IP.raw~; SpectrumID: ~2525~; PrecursorID: ~0~; scans: ~5084~
2	1::sp|cRAP041|P35527|K1C9_HUMAN	Keratin, type I cytoskeletal 9 OS=Homo sapiens GN=KRT9 PE=1 SV=3	2392	58	2.4e-235	62255	97	84	34	30	63.1	5.14	MSCRQFSSSYLSRSGGGGGGGLGSGGSIRSSYSRFSSSGGGGGGGRFSSSSGYGGGSSRVCGRGGGGSFGYSYGGGSGGGFSASSLGGGFGGGSRGFGGASGGGYSSSGGFGGGFGGGSGGGFGGGYGSGFGGFGGFGGGAGGGDGGILTANEKSTMQELNSRLASYLDKVQALEEANNDLENKIQDWYDKKGPAAIQKNYSPYYNTIDDLKDQIVDLTVGNNKTLLDIDNTRMTLDDFRIKFEMEQNLRQGVDADINGLRQVLDNLTMEKSDLEMQYETLQEELMALKKNHKEEMSQLTGQNSGDVNVEINVAPGKDLTKTLNDMRQEYEQLIAKNRKDIENQYETQITQIEHEVSSSGQEVQSSAKEVTQLRHGVQELEIELQSQLSKKAALEKSLE…	2452	5853	1	1	1	658.348	2	0.0033	213	224	0	67.37	2.9e-05	K	DQIVDLTVGNNK	T						File: ~Z:\CORE\RAW_DATA_2021_QE\P910_Sigrun_Lange\P910_S_IP.raw~; SpectrumID: ~6112~; PrecursorID: ~0~; scans: ~9211~
2	1::sp|cRAP041|P35527|K1C9_HUMAN	Keratin, type I cytoskeletal 9 OS=Homo sapiens GN=KRT9 PE=1 SV=3	2392	58	2.4e-235	62255	97	84	34	30	63.1	5.14	MSCRQFSSSYLSRSGGGGGGGLGSGGSIRSSYSRFSSSGGGGGGGRFSSSSGYGGGSSRVCGRGGGGSFGYSYGGGSGGGFSASSLGGGFGGGSRGFGGASGGGYSSSGGFGGGFGGGSGGGFGGGYGSGFGGFGGFGGGAGGGDGGILTANEKSTMQELNSRLASYLDKVQALEEANNDLENKIQDWYDKKGPAAIQKNYSPYYNTIDDLKDQIVDLTVGNNKTLLDIDNTRMTLDDFRIKFEMEQNLRQGVDADINGLRQVLDNLTMEKSDLEMQYETLQEELMALKKNHKEEMSQLTGQNSGDVNVEINVAPGKDLTKTLNDMRQEYEQLIAKNRKDIENQYETQITQIEHEVSSSGQEVQSSAKEVTQLRHGVQELEIELQSQLSKKAALEKSLE…	2500	3347	1	1	1	441.895	3	-0.0015	241	250	1	56.43	0.00034	R	IKFEMEQNLR	Q		Oxidation (M)	0.0000300000.0			File: ~Z:\CORE\RAW_DATA_2021_QE\P910_Sigrun_Lange\P910_S_IP.raw~; SpectrumID: ~3584~; PrecursorID: ~0~; scans: ~6357~
2	1::sp|cRAP041|P35527|K1C9_HUMAN	Keratin, type I cytoskeletal 9 OS=Homo sapiens GN=KRT9 PE=1 SV=3	2392	58	2.4e-235	62255	97	84	34	30	63.1	5.14	MSCRQFSSSYLSRSGGGGGGGLGSGGSIRSSYSRFSSSGGGGGGGRFSSSSGYGGGSSRVCGRGGGGSFGYSYGGGSGGGFSASSLGGGFGGGSRGFGGASGGGYSSSGGFGGGFGGGSGGGFGGGYGSGFGGFGGFGGGAGGGDGGILTANEKSTMQELNSRLASYLDKVQALEEANNDLENKIQDWYDKKGPAAIQKNYSPYYNTIDDLKDQIVDLTVGNNKTLLDIDNTRMTLDDFRIKFEMEQNLRQGVDADINGLRQVLDNLTMEKSDLEMQYETLQEELMALKKNHKEEMSQLTGQNSGDVNVEINVAPGKDLTKTLNDMRQEYEQLIAKNRKDIENQYETQITQIEHEVSSSGQEVQSSAKEVTQLRHGVQELEIELQSQLSKKAALEKSLE…	3774	4185	1	1	1	793.884	2	-0.0042	171	184	0	102.79	8.1e-09	K	VQALEEANNDLENK	I						File: ~Z:\CORE\RAW_DATA_2021_QE\P910_Sigrun_Lange\P910_S_IP.raw~; SpectrumID: ~4432~; PrecursorID: ~0~; scans: ~7367~
2	1::sp|cRAP041|P35527|K1C9_HUMAN	Keratin, type I cytoskeletal 9 OS=Homo sapiens GN=KRT9 PE=1 SV=3	2392	58	2.4e-235	62255	97	84	34	30	63.1	5.14	MSCRQFSSSYLSRSGGGGGGGLGSGGSIRSSYSRFSSSGGGGGGGRFSSSSGYGGGSSRVCGRGGGGSFGYSYGGGSGGGFSASSLGGGFGGGSRGFGGASGGGYSSSGGFGGGFGGGSGGGFGGGYGSGFGGFGGFGGGAGGGDGGILTANEKSTMQELNSRLASYLDKVQALEEANNDLENKIQDWYDKKGPAAIQKNYSPYYNTIDDLKDQIVDLTVGNNKTLLDIDNTRMTLDDFRIKFEMEQNLRQGVDADINGLRQVLDNLTMEKSDLEMQYETLQEELMALKKNHKEEMSQLTGQNSGDVNVEINVAPGKDLTKTLNDMRQEYEQLIAKNRKDIENQYETQITQIEHEVSSSGQEVQSSAKEVTQLRHGVQELEIELQSQLSKKAALEKSLE…	3860	6221	1	1	1	803.373	2	-0.0053	200	212	0	24.43	0.69	K	NYSPYYNTIDDLK	D						File: ~Z:\CORE\RAW_DATA_2021_QE\P910_Sigrun_Lange\P910_S_IP.raw~; SpectrumID: ~6483~; PrecursorID: ~0~; scans: ~9604~
2	1::sp|cRAP041|P35527|K1C9_HUMAN	Keratin, type I cytoskeletal 9 OS=Homo sapiens GN=KRT9 PE=1 SV=3	2392	58	2.4e-235	62255	97	84	34	30	63.1	5.14	MSCRQFSSSYLSRSGGGGGGGLGSGGSIRSSYSRFSSSGGGGGGGRFSSSSGYGGGSSRVCGRGGGGSFGYSYGGGSGGGFSASSLGGGFGGGSRGFGGASGGGYSSSGGFGGGFGGGSGGGFGGGYGSGFGGFGGFGGGAGGGDGGILTANEKSTMQELNSRLASYLDKVQALEEANNDLENKIQDWYDKKGPAAIQKNYSPYYNTIDDLKDQIVDLTVGNNKTLLDIDNTRMTLDDFRIKFEMEQNLRQGVDADINGLRQVLDNLTMEKSDLEMQYETLQEELMALKKNHKEEMSQLTGQNSGDVNVEINVAPGKDLTKTLNDMRQEYEQLIAKNRKDIENQYETQITQIEHEVSSSGQEVQSSAKEVTQLRHGVQELEIELQSQLSKKAALEKSLE…	4550	2206	1	1	1	896.364	2	-0.0075	491	513	0	56.36	6.1e-05	R	GGSGGSYGGGGSGGGYGGGSGSR	G						File: ~Z:\CORE\RAW_DATA_2021_QE\P910_Sigrun_Lange\P910_S_IP.raw~; SpectrumID: ~2403~; PrecursorID: ~0~; scans: ~4924~
2	1::sp|cRAP041|P35527|K1C9_HUMAN	Keratin, type I cytoskeletal 9 OS=Homo sapiens GN=KRT9 PE=1 SV=3	2392	58	2.4e-235	62255	97	84	34	30	63.1	5.14	MSCRQFSSSYLSRSGGGGGGGLGSGGSIRSSYSRFSSSGGGGGGGRFSSSSGYGGGSSRVCGRGGGGSFGYSYGGGSGGGFSASSLGGGFGGGSRGFGGASGGGYSSSGGFGGGFGGGSGGGFGGGYGSGFGGFGGFGGGAGGGDGGILTANEKSTMQELNSRLASYLDKVQALEEANNDLENKIQDWYDKKGPAAIQKNYSPYYNTIDDLKDQIVDLTVGNNKTLLDIDNTRMTLDDFRIKFEMEQNLRQGVDADINGLRQVLDNLTMEKSDLEMQYETLQEELMALKKNHKEEMSQLTGQNSGDVNVEINVAPGKDLTKTLNDMRQEYEQLIAKNRKDIENQYETQITQIEHEVSSSGQEVQSSAKEVTQLRHGVQELEIELQSQLSKKAALEKSLE…	4701	6980	1	1	1	919.485	2	-0.0018	375	390	0	148.33	2.3e-13	R	HGVQELEIELQSQLSK	K						File: ~Z:\CORE\RAW_DATA_2021_QE\P910_Sigrun_Lange\P910_S_IP.raw~; SpectrumID: ~7244~; PrecursorID: ~0~; scans: ~10429~
2	1::sp|cRAP041|P35527|K1C9_HUMAN	Keratin, type I cytoskeletal 9 OS=Homo sapiens GN=KRT9 PE=1 SV=3	2392	58	2.4e-235	62255	97	84	34	30	63.1	5.14	MSCRQFSSSYLSRSGGGGGGGLGSGGSIRSSYSRFSSSGGGGGGGRFSSSSGYGGGSSRVCGRGGGGSFGYSYGGGSGGGFSASSLGGGFGGGSRGFGGASGGGYSSSGGFGGGFGGGSGGGFGGGYGSGFGGFGGFGGGAGGGDGGILTANEKSTMQELNSRLASYLDKVQALEEANNDLENKIQDWYDKKGPAAIQKNYSPYYNTIDDLKDQIVDLTVGNNKTLLDIDNTRMTLDDFRIKFEMEQNLRQGVDADINGLRQVLDNLTMEKSDLEMQYETLQEELMALKKNHKEEMSQLTGQNSGDVNVEINVAPGKDLTKTLNDMRQEYEQLIAKNRKDIENQYETQITQIEHEVSSSGQEVQSSAKEVTQLRHGVQELEIELQSQLSKKAALEKSLE…	4704	6933	1	1	1	613.326	3	-0.0014	375	390	0	93.77	6.5e-08	R	HGVQELEIELQSQLSK	K						File: ~Z:\CORE\RAW_DATA_2021_QE\P910_Sigrun_Lange\P910_S_IP.raw~; SpectrumID: ~7197~; PrecursorID: ~0~; scans: ~10380~
2	1::sp|cRAP041|P35527|K1C9_HUMAN	Keratin, type I cytoskeletal 9 OS=Homo sapiens GN=KRT9 PE=1 SV=3	2392	58	2.4e-235	62255	97	84	34	30	63.1	5.14	MSCRQFSSSYLSRSGGGGGGGLGSGGSIRSSYSRFSSSGGGGGGGRFSSSSGYGGGSSRVCGRGGGGSFGYSYGGGSGGGFSASSLGGGFGGGSRGFGGASGGGYSSSGGFGGGFGGGSGGGFGGGYGSGFGGFGGFGGGAGGGDGGILTANEKSTMQELNSRLASYLDKVQALEEANNDLENKIQDWYDKKGPAAIQKNYSPYYNTIDDLKDQIVDLTVGNNKTLLDIDNTRMTLDDFRIKFEMEQNLRQGVDADINGLRQVLDNLTMEKSDLEMQYETLQEELMALKKNHKEEMSQLTGQNSGDVNVEINVAPGKDLTKTLNDMRQEYEQLIAKNRKDIENQYETQITQIEHEVSSSGQEVQSSAKEVTQLRHGVQELEIELQSQLSKKAALEKSLE…	4838	4977	1	1	1	623.312	3	-0.0009	322	336	1	21.09	1.6	K	TLNDMRQEYEQLIAK	N		Oxidation (M)	0.000030000000000.0			File: ~Z:\CORE\RAW_DATA_2021_QE\P910_Sigrun_Lange\P910_S_IP.raw~; SpectrumID: ~5228~; PrecursorID: ~0~; scans: ~8266~
2	1::sp|cRAP041|P35527|K1C9_HUMAN	Keratin, type I cytoskeletal 9 OS=Homo sapiens GN=KRT9 PE=1 SV=3	2392	58	2.4e-235	62255	97	84	34	30	63.1	5.14	MSCRQFSSSYLSRSGGGGGGGLGSGGSIRSSYSRFSSSGGGGGGGRFSSSSGYGGGSSRVCGRGGGGSFGYSYGGGSGGGFSASSLGGGFGGGSRGFGGASGGGYSSSGGFGGGFGGGSGGGFGGGYGSGFGGFGGFGGGAGGGDGGILTANEKSTMQELNSRLASYLDKVQALEEANNDLENKIQDWYDKKGPAAIQKNYSPYYNTIDDLKDQIVDLTVGNNKTLLDIDNTRMTLDDFRIKFEMEQNLRQGVDADINGLRQVLDNLTMEKSDLEMQYETLQEELMALKKNHKEEMSQLTGQNSGDVNVEINVAPGKDLTKTLNDMRQEYEQLIAKNRKDIENQYETQITQIEHEVSSSGQEVQSSAKEVTQLRHGVQELEIELQSQLSKKAALEKSLE…	5284	6066	1	1	1	656.024	3	-0.0013	375	391	1	44.13	0.004	R	HGVQELEIELQSQLSKK	A						File: ~Z:\CORE\RAW_DATA_2021_QE\P910_Sigrun_Lange\P910_S_IP.raw~; SpectrumID: ~6328~; PrecursorID: ~0~; scans: ~9439~
2	1::sp|cRAP041|P35527|K1C9_HUMAN	Keratin, type I cytoskeletal 9 OS=Homo sapiens GN=KRT9 PE=1 SV=3	2392	58	2.4e-235	62255	97	84	34	30	63.1	5.14	MSCRQFSSSYLSRSGGGGGGGLGSGGSIRSSYSRFSSSGGGGGGGRFSSSSGYGGGSSRVCGRGGGGSFGYSYGGGSGGGFSASSLGGGFGGGSRGFGGASGGGYSSSGGFGGGFGGGSGGGFGGGYGSGFGGFGGFGGGAGGGDGGILTANEKSTMQELNSRLASYLDKVQALEEANNDLENKIQDWYDKKGPAAIQKNYSPYYNTIDDLKDQIVDLTVGNNKTLLDIDNTRMTLDDFRIKFEMEQNLRQGVDADINGLRQVLDNLTMEKSDLEMQYETLQEELMALKKNHKEEMSQLTGQNSGDVNVEINVAPGKDLTKTLNDMRQEYEQLIAKNRKDIENQYETQITQIEHEVSSSGQEVQSSAKEVTQLRHGVQELEIELQSQLSKKAALEKSLE…	5706	7844	1	1	1	699.014	3	-0.0093	428	444	0	67.21	4.5e-05	R	QEIECQNQEYSLLLSIK	M						File: ~Z:\CORE\RAW_DATA_2021_QE\P910_Sigrun_Lange\P910_S_IP.raw~; SpectrumID: ~8120~; PrecursorID: ~0~; scans: ~11355~
2	1::sp|cRAP041|P35527|K1C9_HUMAN	Keratin, type I cytoskeletal 9 OS=Homo sapiens GN=KRT9 PE=1 SV=3	2392	58	2.4e-235	62255	97	84	34	30	63.1	5.14	MSCRQFSSSYLSRSGGGGGGGLGSGGSIRSSYSRFSSSGGGGGGGRFSSSSGYGGGSSRVCGRGGGGSFGYSYGGGSGGGFSASSLGGGFGGGSRGFGGASGGGYSSSGGFGGGFGGGSGGGFGGGYGSGFGGFGGFGGGAGGGDGGILTANEKSTMQELNSRLASYLDKVQALEEANNDLENKIQDWYDKKGPAAIQKNYSPYYNTIDDLKDQIVDLTVGNNKTLLDIDNTRMTLDDFRIKFEMEQNLRQGVDADINGLRQVLDNLTMEKSDLEMQYETLQEELMALKKNHKEEMSQLTGQNSGDVNVEINVAPGKDLTKTLNDMRQEYEQLIAKNRKDIENQYETQITQIEHEVSSSGQEVQSSAKEVTQLRHGVQELEIELQSQLSKKAALEKSLE…	5707	7856	1	1	1	1048.02	2	-0.0048	428	444	0	143.48	1.1e-12	R	QEIECQNQEYSLLLSIK	M						File: ~Z:\CORE\RAW_DATA_2021_QE\P910_Sigrun_Lange\P910_S_IP.raw~; SpectrumID: ~8134~; PrecursorID: ~0~; scans: ~11370~
2	1::sp|cRAP041|P35527|K1C9_HUMAN	Keratin, type I cytoskeletal 9 OS=Homo sapiens GN=KRT9 PE=1 SV=3	2392	58	2.4e-235	62255	97	84	34	30	63.1	5.14	MSCRQFSSSYLSRSGGGGGGGLGSGGSIRSSYSRFSSSGGGGGGGRFSSSSGYGGGSSRVCGRGGGGSFGYSYGGGSGGGFSASSLGGGFGGGSRGFGGASGGGYSSSGGFGGGFGGGSGGGFGGGYGSGFGGFGGFGGGAGGGDGGILTANEKSTMQELNSRLASYLDKVQALEEANNDLENKIQDWYDKKGPAAIQKNYSPYYNTIDDLKDQIVDLTVGNNKTLLDIDNTRMTLDDFRIKFEMEQNLRQGVDADINGLRQVLDNLTMEKSDLEMQYETLQEELMALKKNHKEEMSQLTGQNSGDVNVEINVAPGKDLTKTLNDMRQEYEQLIAKNRKDIENQYETQITQIEHEVSSSGQEVQSSAKEVTQLRHGVQELEIELQSQLSKKAALEKSLE…	6617	8128	1	1	1	772.373	3	-0.0112	272	290	1	56.69	0.00046	K	SDLEMQYETLQEELMALKK	N		Oxidation (M)	0.0000000000000030000.0			File: ~Z:\CORE\RAW_DATA_2021_QE\P910_Sigrun_Lange\P910_S_IP.raw~; SpectrumID: ~8446~; PrecursorID: ~0~; scans: ~11697~
2	1::sp|cRAP041|P35527|K1C9_HUMAN	Keratin, type I cytoskeletal 9 OS=Homo sapiens GN=KRT9 PE=1 SV=3	2392	58	2.4e-235	62255	97	84	34	30	63.1	5.14	MSCRQFSSSYLSRSGGGGGGGLGSGGSIRSSYSRFSSSGGGGGGGRFSSSSGYGGGSSRVCGRGGGGSFGYSYGGGSGGGFSASSLGGGFGGGSRGFGGASGGGYSSSGGFGGGFGGGSGGGFGGGYGSGFGGFGGFGGGAGGGDGGILTANEKSTMQELNSRLASYLDKVQALEEANNDLENKIQDWYDKKGPAAIQKNYSPYYNTIDDLKDQIVDLTVGNNKTLLDIDNTRMTLDDFRIKFEMEQNLRQGVDADINGLRQVLDNLTMEKSDLEMQYETLQEELMALKKNHKEEMSQLTGQNSGDVNVEINVAPGKDLTKTLNDMRQEYEQLIAKNRKDIENQYETQITQIEHEVSSSGQEVQSSAKEVTQLRHGVQELEIELQSQLSKKAALEKSLE…	6685	8064	1	1	1	777.706	3	-0.0065	272	290	1	76.46	5e-06	K	SDLEMQYETLQEELMALKK	N		2 Oxidation (M)	0.0000300000000030000.0			File: ~Z:\CORE\RAW_DATA_2021_QE\P910_Sigrun_Lange\P910_S_IP.raw~; SpectrumID: ~8374~; PrecursorID: ~0~; scans: ~11622~
2	1::sp|cRAP041|P35527|K1C9_HUMAN	Keratin, type I cytoskeletal 9 OS=Homo sapiens GN=KRT9 PE=1 SV=3	2392	58	2.4e-235	62255	97	84	34	30	63.1	5.14	MSCRQFSSSYLSRSGGGGGGGLGSGGSIRSSYSRFSSSGGGGGGGRFSSSSGYGGGSSRVCGRGGGGSFGYSYGGGSGGGFSASSLGGGFGGGSRGFGGASGGGYSSSGGFGGGFGGGSGGGFGGGYGSGFGGFGGFGGGAGGGDGGILTANEKSTMQELNSRLASYLDKVQALEEANNDLENKIQDWYDKKGPAAIQKNYSPYYNTIDDLKDQIVDLTVGNNKTLLDIDNTRMTLDDFRIKFEMEQNLRQGVDADINGLRQVLDNLTMEKSDLEMQYETLQEELMALKKNHKEEMSQLTGQNSGDVNVEINVAPGKDLTKTLNDMRQEYEQLIAKNRKDIENQYETQITQIEHEVSSSGQEVQSSAKEVTQLRHGVQELEIELQSQLSKKAALEKSLE…	6904	6849	1	1	1	793.066	3	-0.0042	164	184	1	136.14	5.3e-12	R	LASYLDKVQALEEANNDLENK	I						File: ~Z:\CORE\RAW_DATA_2021_QE\P910_Sigrun_Lange\P910_S_IP.raw~; SpectrumID: ~7113~; PrecursorID: ~0~; scans: ~10292~
2	1::sp|cRAP041|P35527|K1C9_HUMAN	Keratin, type I cytoskeletal 9 OS=Homo sapiens GN=KRT9 PE=1 SV=3	2392	58	2.4e-235	62255	97	84	34	30	63.1	5.14	MSCRQFSSSYLSRSGGGGGGGLGSGGSIRSSYSRFSSSGGGGGGGRFSSSSGYGGGSSRVCGRGGGGSFGYSYGGGSGGGFSASSLGGGFGGGSRGFGGASGGGYSSSGGFGGGFGGGSGGGFGGGYGSGFGGFGGFGGGAGGGDGGILTANEKSTMQELNSRLASYLDKVQALEEANNDLENKIQDWYDKKGPAAIQKNYSPYYNTIDDLKDQIVDLTVGNNKTLLDIDNTRMTLDDFRIKFEMEQNLRQGVDADINGLRQVLDNLTMEKSDLEMQYETLQEELMALKKNHKEEMSQLTGQNSGDVNVEINVAPGKDLTKTLNDMRQEYEQLIAKNRKDIENQYETQITQIEHEVSSSGQEVQSSAKEVTQLRHGVQELEIELQSQLSKKAALEKSLE…	6913	6713	1	1	1	793.394	3	-0.0062	164	184	1	46.68	0.0051	R	LASYLDKVQALEEANNDLENK	I		Deamidated (NQ)	0.000000000000000100000.0			File: ~Z:\CORE\RAW_DATA_2021_QE\P910_Sigrun_Lange\P910_S_IP.raw~; SpectrumID: ~6977~; PrecursorID: ~0~; scans: ~10148~
2	1::sp|cRAP041|P35527|K1C9_HUMAN	Keratin, type I cytoskeletal 9 OS=Homo sapiens GN=KRT9 PE=1 SV=3	2392	58	2.4e-235	62255	97	84	34	30	63.1	5.14	MSCRQFSSSYLSRSGGGGGGGLGSGGSIRSSYSRFSSSGGGGGGGRFSSSSGYGGGSSRVCGRGGGGSFGYSYGGGSGGGFSASSLGGGFGGGSRGFGGASGGGYSSSGGFGGGFGGGSGGGFGGGYGSGFGGFGGFGGGAGGGDGGILTANEKSTMQELNSRLASYLDKVQALEEANNDLENKIQDWYDKKGPAAIQKNYSPYYNTIDDLKDQIVDLTVGNNKTLLDIDNTRMTLDDFRIKFEMEQNLRQGVDADINGLRQVLDNLTMEKSDLEMQYETLQEELMALKKNHKEEMSQLTGQNSGDVNVEINVAPGKDLTKTLNDMRQEYEQLIAKNRKDIENQYETQITQIEHEVSSSGQEVQSSAKEVTQLRHGVQELEIELQSQLSKKAALEKSLE…	7385	6075	1	1	1	837.38	3	-0.0052	450	472	0	101.6	1.1e-08	K	EIETYHNLLEGGQEDFESSGAGK	I						File: ~Z:\CORE\RAW_DATA_2021_QE\P910_Sigrun_Lange\P910_S_IP.raw~; SpectrumID: ~6337~; PrecursorID: ~0~; scans: ~9449~
2	1::sp|cRAP041|P35527|K1C9_HUMAN	Keratin, type I cytoskeletal 9 OS=Homo sapiens GN=KRT9 PE=1 SV=3	2392	58	2.4e-235	62255	97	84	34	30	63.1	5.14	MSCRQFSSSYLSRSGGGGGGGLGSGGSIRSSYSRFSSSGGGGGGGRFSSSSGYGGGSSRVCGRGGGGSFGYSYGGGSGGGFSASSLGGGFGGGSRGFGGASGGGYSSSGGFGGGFGGGSGGGFGGGYGSGFGGFGGFGGGAGGGDGGILTANEKSTMQELNSRLASYLDKVQALEEANNDLENKIQDWYDKKGPAAIQKNYSPYYNTIDDLKDQIVDLTVGNNKTLLDIDNTRMTLDDFRIKFEMEQNLRQGVDADINGLRQVLDNLTMEKSDLEMQYETLQEELMALKKNHKEEMSQLTGQNSGDVNVEINVAPGKDLTKTLNDMRQEYEQLIAKNRKDIENQYETQITQIEHEVSSSGQEVQSSAKEVTQLRHGVQELEIELQSQLSKKAALEKSLE…	7486	7269	1	1	1	845.736	3	-0.0071	171	191	1	60.2	0.0002	K	VQALEEANNDLENKIQDWYDK	K						File: ~Z:\CORE\RAW_DATA_2021_QE\P910_Sigrun_Lange\P910_S_IP.raw~; SpectrumID: ~7533~; PrecursorID: ~0~; scans: ~10734~
2	1::sp|cRAP041|P35527|K1C9_HUMAN	Keratin, type I cytoskeletal 9 OS=Homo sapiens GN=KRT9 PE=1 SV=3	2392	58	2.4e-235	62255	97	84	34	30	63.1	5.14	MSCRQFSSSYLSRSGGGGGGGLGSGGSIRSSYSRFSSSGGGGGGGRFSSSSGYGGGSSRVCGRGGGGSFGYSYGGGSGGGFSASSLGGGFGGGSRGFGGASGGGYSSSGGFGGGFGGGSGGGFGGGYGSGFGGFGGFGGGAGGGDGGILTANEKSTMQELNSRLASYLDKVQALEEANNDLENKIQDWYDKKGPAAIQKNYSPYYNTIDDLKDQIVDLTVGNNKTLLDIDNTRMTLDDFRIKFEMEQNLRQGVDADINGLRQVLDNLTMEKSDLEMQYETLQEELMALKKNHKEEMSQLTGQNSGDVNVEINVAPGKDLTKTLNDMRQEYEQLIAKNRKDIENQYETQITQIEHEVSSSGQEVQSSAKEVTQLRHGVQELEIELQSQLSKKAALEKSLE…	7906	6720	1	1	1	888.434	3	-0.0064	171	192	2	26.13	0.59	K	VQALEEANNDLENKIQDWYDKK	G						File: ~Z:\CORE\RAW_DATA_2021_QE\P910_Sigrun_Lange\P910_S_IP.raw~; SpectrumID: ~6984~; PrecursorID: ~0~; scans: ~10156~
2	1::sp|cRAP041|P35527|K1C9_HUMAN	Keratin, type I cytoskeletal 9 OS=Homo sapiens GN=KRT9 PE=1 SV=3	2392	58	2.4e-235	62255	97	84	34	30	63.1	5.14	MSCRQFSSSYLSRSGGGGGGGLGSGGSIRSSYSRFSSSGGGGGGGRFSSSSGYGGGSSRVCGRGGGGSFGYSYGGGSGGGFSASSLGGGFGGGSRGFGGASGGGYSSSGGFGGGFGGGSGGGFGGGYGSGFGGFGGFGGGAGGGDGGILTANEKSTMQELNSRLASYLDKVQALEEANNDLENKIQDWYDKKGPAAIQKNYSPYYNTIDDLKDQIVDLTVGNNKTLLDIDNTRMTLDDFRIKFEMEQNLRQGVDADINGLRQVLDNLTMEKSDLEMQYETLQEELMALKKNHKEEMSQLTGQNSGDVNVEINVAPGKDLTKTLNDMRQEYEQLIAKNRKDIENQYETQITQIEHEVSSSGQEVQSSAKEVTQLRHGVQELEIELQSQLSKKAALEKSLE…	7907	6698	1	1	1	666.578	4	-0.004	171	192	2	55.9	0.00061	K	VQALEEANNDLENKIQDWYDKK	G						File: ~Z:\CORE\RAW_DATA_2021_QE\P910_Sigrun_Lange\P910_S_IP.raw~; SpectrumID: ~6962~; PrecursorID: ~0~; scans: ~10133~
2	1::sp|cRAP041|P35527|K1C9_HUMAN	Keratin, type I cytoskeletal 9 OS=Homo sapiens GN=KRT9 PE=1 SV=3	2392	58	2.4e-235	62255	97	84	34	30	63.1	5.14	MSCRQFSSSYLSRSGGGGGGGLGSGGSIRSSYSRFSSSGGGGGGGRFSSSSGYGGGSSRVCGRGGGGSFGYSYGGGSGGGFSASSLGGGFGGGSRGFGGASGGGYSSSGGFGGGFGGGSGGGFGGGYGSGFGGFGGFGGGAGGGDGGILTANEKSTMQELNSRLASYLDKVQALEEANNDLENKIQDWYDKKGPAAIQKNYSPYYNTIDDLKDQIVDLTVGNNKTLLDIDNTRMTLDDFRIKFEMEQNLRQGVDADINGLRQVLDNLTMEKSDLEMQYETLQEELMALKKNHKEEMSQLTGQNSGDVNVEINVAPGKDLTKTLNDMRQEYEQLIAKNRKDIENQYETQITQIEHEVSSSGQEVQSSAKEVTQLRHGVQELEIELQSQLSKKAALEKSLE…	7911	6709	1	1	1	888.767	3	0.0089	171	192	2	40.19	0.023	K	VQALEEANNDLENKIQDWYDKK	G		Deamidated (NQ)	0.0000000100000000000000.0			File: ~Z:\CORE\RAW_DATA_2021_QE\P910_Sigrun_Lange\P910_S_IP.raw~; SpectrumID: ~6973~; PrecursorID: ~0~; scans: ~10144~
2	1::sp|cRAP041|P35527|K1C9_HUMAN	Keratin, type I cytoskeletal 9 OS=Homo sapiens GN=KRT9 PE=1 SV=3	2392	58	2.4e-235	62255	97	84	34	30	63.1	5.14	MSCRQFSSSYLSRSGGGGGGGLGSGGSIRSSYSRFSSSGGGGGGGRFSSSSGYGGGSSRVCGRGGGGSFGYSYGGGSGGGFSASSLGGGFGGGSRGFGGASGGGYSSSGGFGGGFGGGSGGGFGGGYGSGFGGFGGFGGGAGGGDGGILTANEKSTMQELNSRLASYLDKVQALEEANNDLENKIQDWYDKKGPAAIQKNYSPYYNTIDDLKDQIVDLTVGNNKTLLDIDNTRMTLDDFRIKFEMEQNLRQGVDADINGLRQVLDNLTMEKSDLEMQYETLQEELMALKKNHKEEMSQLTGQNSGDVNVEINVAPGKDLTKTLNDMRQEYEQLIAKNRKDIENQYETQITQIEHEVSSSGQEVQSSAKEVTQLRHGVQELEIELQSQLSKKAALEKSLE…	7991	7151	1	1	1	902.39	3	-0.0044	64	95	0	84.6	3.7e-07	R	GGGGSFGYSYGGGSGGGFSASSLGGGFGGGSR	G						File: ~Z:\CORE\RAW_DATA_2021_QE\P910_Sigrun_Lange\P910_S_IP.raw~; SpectrumID: ~7415~; PrecursorID: ~0~; scans: ~10610~
2	1::sp|cRAP041|P35527|K1C9_HUMAN	Keratin, type I cytoskeletal 9 OS=Homo sapiens GN=KRT9 PE=1 SV=3	2392	58	2.4e-235	62255	97	84	34	30	63.1	5.14	MSCRQFSSSYLSRSGGGGGGGLGSGGSIRSSYSRFSSSGGGGGGGRFSSSSGYGGGSSRVCGRGGGGSFGYSYGGGSGGGFSASSLGGGFGGGSRGFGGASGGGYSSSGGFGGGFGGGSGGGFGGGYGSGFGGFGGFGGGAGGGDGGILTANEKSTMQELNSRLASYLDKVQALEEANNDLENKIQDWYDKKGPAAIQKNYSPYYNTIDDLKDQIVDLTVGNNKTLLDIDNTRMTLDDFRIKFEMEQNLRQGVDADINGLRQVLDNLTMEKSDLEMQYETLQEELMALKKNHKEEMSQLTGQNSGDVNVEINVAPGKDLTKTLNDMRQEYEQLIAKNRKDIENQYETQITQIEHEVSSSGQEVQSSAKEVTQLRHGVQELEIELQSQLSKKAALEKSLE…	8444	4598	1	1	1	724.602	4	-0.0025	291	317	1	62.35	0.00014	K	NHKEEMSQLTGQNSGDVNVEINVAPGK	D						File: ~Z:\CORE\RAW_DATA_2021_QE\P910_Sigrun_Lange\P910_S_IP.raw~; SpectrumID: ~4845~; PrecursorID: ~0~; scans: ~7855~
2	1::sp|cRAP041|P35527|K1C9_HUMAN	Keratin, type I cytoskeletal 9 OS=Homo sapiens GN=KRT9 PE=1 SV=3	2392	58	2.4e-235	62255	97	84	34	30	63.1	5.14	MSCRQFSSSYLSRSGGGGGGGLGSGGSIRSSYSRFSSSGGGGGGGRFSSSSGYGGGSSRVCGRGGGGSFGYSYGGGSGGGFSASSLGGGFGGGSRGFGGASGGGYSSSGGFGGGFGGGSGGGFGGGYGSGFGGFGGFGGGAGGGDGGILTANEKSTMQELNSRLASYLDKVQALEEANNDLENKIQDWYDKKGPAAIQKNYSPYYNTIDDLKDQIVDLTVGNNKTLLDIDNTRMTLDDFRIKFEMEQNLRQGVDADINGLRQVLDNLTMEKSDLEMQYETLQEELMALKKNHKEEMSQLTGQNSGDVNVEINVAPGKDLTKTLNDMRQEYEQLIAKNRKDIENQYETQITQIEHEVSSSGQEVQSSAKEVTQLRHGVQELEIELQSQLSKKAALEKSLE…	8452	4757	1	1	1	724.851	4	0.0091	291	317	1	44.49	0.0085	K	NHKEEMSQLTGQNSGDVNVEINVAPGK	D		Deamidated (NQ)	0.000000000000100000000000000.0			File: ~Z:\CORE\RAW_DATA_2021_QE\P910_Sigrun_Lange\P910_S_IP.raw~; SpectrumID: ~5005~; PrecursorID: ~0~; scans: ~8025~
2	1::sp|cRAP041|P35527|K1C9_HUMAN	Keratin, type I cytoskeletal 9 OS=Homo sapiens GN=KRT9 PE=1 SV=3	2392	58	2.4e-235	62255	97	84	34	30	63.1	5.14	MSCRQFSSSYLSRSGGGGGGGLGSGGSIRSSYSRFSSSGGGGGGGRFSSSSGYGGGSSRVCGRGGGGSFGYSYGGGSGGGFSASSLGGGFGGGSRGFGGASGGGYSSSGGFGGGFGGGSGGGFGGGYGSGFGGFGGFGGGAGGGDGGILTANEKSTMQELNSRLASYLDKVQALEEANNDLENKIQDWYDKKGPAAIQKNYSPYYNTIDDLKDQIVDLTVGNNKTLLDIDNTRMTLDDFRIKFEMEQNLRQGVDADINGLRQVLDNLTMEKSDLEMQYETLQEELMALKKNHKEEMSQLTGQNSGDVNVEINVAPGKDLTKTLNDMRQEYEQLIAKNRKDIENQYETQITQIEHEVSSSGQEVQSSAKEVTQLRHGVQELEIELQSQLSKKAALEKSLE…	8472	8393	1	1	1	968.136	3	-0.0165	200	224	1	57.17	0.0004	K	NYSPYYNTIDDLKDQIVDLTVGNNK	T						File: ~Z:\CORE\RAW_DATA_2021_QE\P910_Sigrun_Lange\P910_S_IP.raw~; SpectrumID: ~8733~; PrecursorID: ~0~; scans: ~11999~
2	1::sp|cRAP041|P35527|K1C9_HUMAN	Keratin, type I cytoskeletal 9 OS=Homo sapiens GN=KRT9 PE=1 SV=3	2392	58	2.4e-235	62255	97	84	34	30	63.1	5.14	MSCRQFSSSYLSRSGGGGGGGLGSGGSIRSSYSRFSSSGGGGGGGRFSSSSGYGGGSSRVCGRGGGGSFGYSYGGGSGGGFSASSLGGGFGGGSRGFGGASGGGYSSSGGFGGGFGGGSGGGFGGGYGSGFGGFGGFGGGAGGGDGGILTANEKSTMQELNSRLASYLDKVQALEEANNDLENKIQDWYDKKGPAAIQKNYSPYYNTIDDLKDQIVDLTVGNNKTLLDIDNTRMTLDDFRIKFEMEQNLRQGVDADINGLRQVLDNLTMEKSDLEMQYETLQEELMALKKNHKEEMSQLTGQNSGDVNVEINVAPGKDLTKTLNDMRQEYEQLIAKNRKDIENQYETQITQIEHEVSSSGQEVQSSAKEVTQLRHGVQELEIELQSQLSKKAALEKSLE…	9011	2982	1	1	1	1075.1	3	-0.0047	580	619	0	100.57	1.6e-09	R	GGSGGSHGGGSGFGGESGGSYGGGEEASGSGGGYGGGSGK	S						File: ~Z:\CORE\RAW_DATA_2021_QE\P910_Sigrun_Lange\P910_S_IP.raw~; SpectrumID: ~3210~; PrecursorID: ~0~; scans: ~5896~
2	1::sp|cRAP041|P35527|K1C9_HUMAN	Keratin, type I cytoskeletal 9 OS=Homo sapiens GN=KRT9 PE=1 SV=3	2392	58	2.4e-235	62255	97	84	34	30	63.1	5.14	MSCRQFSSSYLSRSGGGGGGGLGSGGSIRSSYSRFSSSGGGGGGGRFSSSSGYGGGSSRVCGRGGGGSFGYSYGGGSGGGFSASSLGGGFGGGSRGFGGASGGGYSSSGGFGGGFGGGSGGGFGGGYGSGFGGFGGFGGGAGGGDGGILTANEKSTMQELNSRLASYLDKVQALEEANNDLENKIQDWYDKKGPAAIQKNYSPYYNTIDDLKDQIVDLTVGNNKTLLDIDNTRMTLDDFRIKFEMEQNLRQGVDADINGLRQVLDNLTMEKSDLEMQYETLQEELMALKKNHKEEMSQLTGQNSGDVNVEINVAPGKDLTKTLNDMRQEYEQLIAKNRKDIENQYETQITQIEHEVSSSGQEVQSSAKEVTQLRHGVQELEIELQSQLSKKAALEKSLE…	9067	8114	1	1	1	1088.84	3	-0.0078	340	368	0	93.59	8.8e-08	K	DIENQYETQITQIEHEVSSSGQEVQSSAK	E						File: ~Z:\CORE\RAW_DATA_2021_QE\P910_Sigrun_Lange\P910_S_IP.raw~; SpectrumID: ~8430~; PrecursorID: ~0~; scans: ~11681~
2	1::sp|cRAP041|P35527|K1C9_HUMAN	Keratin, type I cytoskeletal 9 OS=Homo sapiens GN=KRT9 PE=1 SV=3	2392	58	2.4e-235	62255	97	84	34	30	63.1	5.14	MSCRQFSSSYLSRSGGGGGGGLGSGGSIRSSYSRFSSSGGGGGGGRFSSSSGYGGGSSRVCGRGGGGSFGYSYGGGSGGGFSASSLGGGFGGGSRGFGGASGGGYSSSGGFGGGFGGGSGGGFGGGYGSGFGGFGGFGGGAGGGDGGILTANEKSTMQELNSRLASYLDKVQALEEANNDLENKIQDWYDKKGPAAIQKNYSPYYNTIDDLKDQIVDLTVGNNKTLLDIDNTRMTLDDFRIKFEMEQNLRQGVDADINGLRQVLDNLTMEKSDLEMQYETLQEELMALKKNHKEEMSQLTGQNSGDVNVEINVAPGKDLTKTLNDMRQEYEQLIAKNRKDIENQYETQITQIEHEVSSSGQEVQSSAKEVTQLRHGVQELEIELQSQLSKKAALEKSLE…	9070	8015	1	1	1	816.883	4	-0.0037	340	368	0	76.04	5.1e-06	K	DIENQYETQITQIEHEVSSSGQEVQSSAK	E						File: ~Z:\CORE\RAW_DATA_2021_QE\P910_Sigrun_Lange\P910_S_IP.raw~; SpectrumID: ~8315~; PrecursorID: ~0~; scans: ~11560~
2	1::sp|cRAP041|P35527|K1C9_HUMAN	Keratin, type I cytoskeletal 9 OS=Homo sapiens GN=KRT9 PE=1 SV=3	2392	58	2.4e-235	62255	97	84	34	30	63.1	5.14	MSCRQFSSSYLSRSGGGGGGGLGSGGSIRSSYSRFSSSGGGGGGGRFSSSSGYGGGSSRVCGRGGGGSFGYSYGGGSGGGFSASSLGGGFGGGSRGFGGASGGGYSSSGGFGGGFGGGSGGGFGGGYGSGFGGFGGFGGGAGGGDGGILTANEKSTMQELNSRLASYLDKVQALEEANNDLENKIQDWYDKKGPAAIQKNYSPYYNTIDDLKDQIVDLTVGNNKTLLDIDNTRMTLDDFRIKFEMEQNLRQGVDADINGLRQVLDNLTMEKSDLEMQYETLQEELMALKKNHKEEMSQLTGQNSGDVNVEINVAPGKDLTKTLNDMRQEYEQLIAKNRKDIENQYETQITQIEHEVSSSGQEVQSSAKEVTQLRHGVQELEIELQSQLSKKAALEKSLE…	9206	8311	1	1	1	1109.21	3	-0.0135	164	191	2	66.18	5.7e-05	R	LASYLDKVQALEEANNDLENKIQDWYDK	K						File: ~Z:\CORE\RAW_DATA_2021_QE\P910_Sigrun_Lange\P910_S_IP.raw~; SpectrumID: ~8648~; PrecursorID: ~0~; scans: ~11910~
2	1::sp|cRAP041|P35527|K1C9_HUMAN	Keratin, type I cytoskeletal 9 OS=Homo sapiens GN=KRT9 PE=1 SV=3	2392	58	2.4e-235	62255	97	84	34	30	63.1	5.14	MSCRQFSSSYLSRSGGGGGGGLGSGGSIRSSYSRFSSSGGGGGGGRFSSSSGYGGGSSRVCGRGGGGSFGYSYGGGSGGGFSASSLGGGFGGGSRGFGGASGGGYSSSGGFGGGFGGGSGGGFGGGYGSGFGGFGGFGGGAGGGDGGILTANEKSTMQELNSRLASYLDKVQALEEANNDLENKIQDWYDKKGPAAIQKNYSPYYNTIDDLKDQIVDLTVGNNKTLLDIDNTRMTLDDFRIKFEMEQNLRQGVDADINGLRQVLDNLTMEKSDLEMQYETLQEELMALKKNHKEEMSQLTGQNSGDVNVEINVAPGKDLTKTLNDMRQEYEQLIAKNRKDIENQYETQITQIEHEVSSSGQEVQSSAKEVTQLRHGVQELEIELQSQLSKKAALEKSLE…	9207	8309	1	1	1	832.159	4	-0.0078	164	191	2	81.01	1.8e-06	R	LASYLDKVQALEEANNDLENKIQDWYDK	K						File: ~Z:\CORE\RAW_DATA_2021_QE\P910_Sigrun_Lange\P910_S_IP.raw~; SpectrumID: ~8646~; PrecursorID: ~0~; scans: ~11908~
2	1::sp|cRAP041|P35527|K1C9_HUMAN	Keratin, type I cytoskeletal 9 OS=Homo sapiens GN=KRT9 PE=1 SV=3	2392	58	2.4e-235	62255	97	84	34	30	63.1	5.14	MSCRQFSSSYLSRSGGGGGGGLGSGGSIRSSYSRFSSSGGGGGGGRFSSSSGYGGGSSRVCGRGGGGSFGYSYGGGSGGGFSASSLGGGFGGGSRGFGGASGGGYSSSGGFGGGFGGGSGGGFGGGYGSGFGGFGGFGGGAGGGDGGILTANEKSTMQELNSRLASYLDKVQALEEANNDLENKIQDWYDKKGPAAIQKNYSPYYNTIDDLKDQIVDLTVGNNKTLLDIDNTRMTLDDFRIKFEMEQNLRQGVDADINGLRQVLDNLTMEKSDLEMQYETLQEELMALKKNHKEEMSQLTGQNSGDVNVEINVAPGKDLTKTLNDMRQEYEQLIAKNRKDIENQYETQITQIEHEVSSSGQEVQSSAKEVTQLRHGVQELEIELQSQLSKKAALEKSLE…	9292	4685	1	1	1	671.33	5	-0.0213	291	321	2	47.43	0.004	K	NHKEEMSQLTGQNSGDVNVEINVAPGKDLTK	T						File: ~Z:\CORE\RAW_DATA_2021_QE\P910_Sigrun_Lange\P910_S_IP.raw~; SpectrumID: ~4932~; PrecursorID: ~0~; scans: ~7948~
2	1::sp|cRAP041|P35527|K1C9_HUMAN	Keratin, type I cytoskeletal 9 OS=Homo sapiens GN=KRT9 PE=1 SV=3	2392	58	2.4e-235	62255	97	84	34	30	63.1	5.14	MSCRQFSSSYLSRSGGGGGGGLGSGGSIRSSYSRFSSSGGGGGGGRFSSSSGYGGGSSRVCGRGGGGSFGYSYGGGSGGGFSASSLGGGFGGGSRGFGGASGGGYSSSGGFGGGFGGGSGGGFGGGYGSGFGGFGGFGGGAGGGDGGILTANEKSTMQELNSRLASYLDKVQALEEANNDLENKIQDWYDKKGPAAIQKNYSPYYNTIDDLKDQIVDLTVGNNKTLLDIDNTRMTLDDFRIKFEMEQNLRQGVDADINGLRQVLDNLTMEKSDLEMQYETLQEELMALKKNHKEEMSQLTGQNSGDVNVEINVAPGKDLTKTLNDMRQEYEQLIAKNRKDIENQYETQITQIEHEVSSSGQEVQSSAKEVTQLRHGVQELEIELQSQLSKKAALEKSLE…	9298	4684	1	1	1	839.415	4	0.028	291	321	2	27.13	0.4	K	NHKEEMSQLTGQNSGDVNVEINVAPGKDLTK	T		2 Deamidated (NQ)	0.0000000000011000000000000000000.0			File: ~Z:\CORE\RAW_DATA_2021_QE\P910_Sigrun_Lange\P910_S_IP.raw~; SpectrumID: ~4931~; PrecursorID: ~0~; scans: ~7947~
2	1::sp|cRAP041|P35527|K1C9_HUMAN	Keratin, type I cytoskeletal 9 OS=Homo sapiens GN=KRT9 PE=1 SV=3	2392	58	2.4e-235	62255	97	84	34	30	63.1	5.14	MSCRQFSSSYLSRSGGGGGGGLGSGGSIRSSYSRFSSSGGGGGGGRFSSSSGYGGGSSRVCGRGGGGSFGYSYGGGSGGGFSASSLGGGFGGGSRGFGGASGGGYSSSGGFGGGFGGGSGGGFGGGYGSGFGGFGGFGGGAGGGDGGILTANEKSTMQELNSRLASYLDKVQALEEANNDLENKIQDWYDKKGPAAIQKNYSPYYNTIDDLKDQIVDLTVGNNKTLLDIDNTRMTLDDFRIKFEMEQNLRQGVDADINGLRQVLDNLTMEKSDLEMQYETLQEELMALKKNHKEEMSQLTGQNSGDVNVEINVAPGKDLTKTLNDMRQEYEQLIAKNRKDIENQYETQITQIEHEVSSSGQEVQSSAKEVTQLRHGVQELEIELQSQLSKKAALEKSLE…	9362	6996	1	1	1	848.904	4	-0.0144	339	368	1	23.51	0.9	R	KDIENQYETQITQIEHEVSSSGQEVQSSAK	E						File: ~Z:\CORE\RAW_DATA_2021_QE\P910_Sigrun_Lange\P910_S_IP.raw~; SpectrumID: ~7260~; PrecursorID: ~0~; scans: ~10446~	emPAI	17.47
3	1::sp|cRAP053|P35908|K22E_HUMAN	Keratin, type II cytoskeletal 2 epidermal OS=Homo sapiens GN=KRT2 PE=1 SV=2	2060	58	4e-202	65678	85	73	35	30	63.7	8.07	MSCQISCKSRGRGGGGGGFRGFSSGSAVVSGGSRRSTSSFSCLSRHGGGGGGFGGGGFGSRSLVGLGGTKSISISVAGGGGGFGAAGGFGGRGGGFGGGSSFGGGSGFSGGGFGGGGFGGGRFGGFGGPGGVGGLGGPGGFGPGGYPGGIHEVSVNQSLLQPLNVKVDPEIQNVKAQEREQIKTLNNKFASFIDKVRFLEQQNQVLQTKWELLQQMNVGTRPINLEPIFQGYIDSLKRYLDGLTAERTSQNSELNNMQDLVEDYKKKYEDEINKRTAAENDFVTLKKDVDNAYMIKVELQSKVDLLNQEIEFLKVLYDAEISQIHQSVTDTNVILSMDNSRNLDLDSIIAEVKAQYEEIAQRSKEEAEALYHSKYEELQVTVGRHGDSLKEIKIEISEL…	182	4902	1	1	0	414.218	2	-0.0008	189	195	0	45.13	0.00085	K	FASFIDK	V						File: ~Z:\CORE\RAW_DATA_2021_QE\P910_Sigrun_Lange\P910_S_IP.raw~; SpectrumID: ~5152~; PrecursorID: ~0~; scans: ~8182~
3	1::sp|cRAP053|P35908|K22E_HUMAN	Keratin, type II cytoskeletal 2 epidermal OS=Homo sapiens GN=KRT2 PE=1 SV=2	2060	58	4e-202	65678	85	73	35	30	63.7	8.07	MSCQISCKSRGRGGGGGGFRGFSSGSAVVSGGSRRSTSSFSCLSRHGGGGGGFGGGGFGSRSLVGLGGTKSISISVAGGGGGFGAAGGFGGRGGGFGGGSSFGGGSGFSGGGFGGGGFGGGRFGGFGGPGGVGGLGGPGGFGPGGYPGGIHEVSVNQSLLQPLNVKVDPEIQNVKAQEREQIKTLNNKFASFIDKVRFLEQQNQVLQTKWELLQQMNVGTRPINLEPIFQGYIDSLKRYLDGLTAERTSQNSELNNMQDLVEDYKKKYEDEINKRTAAENDFVTLKKDVDNAYMIKVELQSKVDLLNQEIEFLKVLYDAEISQIHQSVTDTNVILSMDNSRNLDLDSIIAEVKAQYEEIAQRSKEEAEALYHSKYEELQVTVGRHGDSLKEIKIEISEL…	193	3976	1	1	1	416.25	2	-0.0008	62	70	0	44.28	0.0034	R	SLVGLGGTK	S						File: ~Z:\CORE\RAW_DATA_2021_QE\P910_Sigrun_Lange\P910_S_IP.raw~; SpectrumID: ~4219~; PrecursorID: ~0~; scans: ~7086~
3	1::sp|cRAP053|P35908|K22E_HUMAN	Keratin, type II cytoskeletal 2 epidermal OS=Homo sapiens GN=KRT2 PE=1 SV=2	2060	58	4e-202	65678	85	73	35	30	63.7	8.07	MSCQISCKSRGRGGGGGGFRGFSSGSAVVSGGSRRSTSSFSCLSRHGGGGGGFGGGGFGSRSLVGLGGTKSISISVAGGGGGFGAAGGFGGRGGGFGGGSSFGGGSGFSGGGFGGGGFGGGRFGGFGGPGGVGGLGGPGGFGPGGYPGGIHEVSVNQSLLQPLNVKVDPEIQNVKAQEREQIKTLNNKFASFIDKVRFLEQQNQVLQTKWELLQQMNVGTRPINLEPIFQGYIDSLKRYLDGLTAERTSQNSELNNMQDLVEDYKKKYEDEINKRTAAENDFVTLKKDVDNAYMIKVELQSKVDLLNQEIEFLKVLYDAEISQIHQSVTDTNVILSMDNSRNLDLDSIIAEVKAQYEEIAQRSKEEAEALYHSKYEELQVTVGRHGDSLKEIKIEISEL…	690	4488	1	0	0	487.269	2	0.0002	394	401	0	54.53	0.00064	K	IEISELNR	V						File: ~Z:\CORE\RAW_DATA_2021_QE\P910_Sigrun_Lange\P910_S_IP.raw~; SpectrumID: ~4735~; PrecursorID: ~0~; scans: ~7735~
3	1::sp|cRAP053|P35908|K22E_HUMAN	Keratin, type II cytoskeletal 2 epidermal OS=Homo sapiens GN=KRT2 PE=1 SV=2	2060	58	4e-202	65678	85	73	35	30	63.7	8.07	MSCQISCKSRGRGGGGGGFRGFSSGSAVVSGGSRRSTSSFSCLSRHGGGGGGFGGGGFGSRSLVGLGGTKSISISVAGGGGGFGAAGGFGGRGGGFGGGSSFGGGSGFSGGGFGGGGFGGGRFGGFGGPGGVGGLGGPGGFGPGGYPGGIHEVSVNQSLLQPLNVKVDPEIQNVKAQEREQIKTLNNKFASFIDKVRFLEQQNQVLQTKWELLQQMNVGTRPINLEPIFQGYIDSLKRYLDGLTAERTSQNSELNNMQDLVEDYKKKYEDEINKRTAAENDFVTLKKDVDNAYMIKVELQSKVDLLNQEIEFLKVLYDAEISQIHQSVTDTNVILSMDNSRNLDLDSIIAEVKAQYEEIAQRSKEEAEALYHSKYEELQVTVGRHGDSLKEIKIEISEL…	764	2273	1	1	1	497.787	2	-0.0006	406	414	0	50.54	0.00036	R	LQGEIAHVK	K						File: ~Z:\CORE\RAW_DATA_2021_QE\P910_Sigrun_Lange\P910_S_IP.raw~; SpectrumID: ~2475~; PrecursorID: ~0~; scans: ~5021~
3	1::sp|cRAP053|P35908|K22E_HUMAN	Keratin, type II cytoskeletal 2 epidermal OS=Homo sapiens GN=KRT2 PE=1 SV=2	2060	58	4e-202	65678	85	73	35	30	63.7	8.07	MSCQISCKSRGRGGGGGGFRGFSSGSAVVSGGSRRSTSSFSCLSRHGGGGGGFGGGGFGSRSLVGLGGTKSISISVAGGGGGFGAAGGFGGRGGGFGGGSSFGGGSGFSGGGFGGGGFGGGRFGGFGGPGGVGGLGGPGGFGPGGYPGGIHEVSVNQSLLQPLNVKVDPEIQNVKAQEREQIKTLNNKFASFIDKVRFLEQQNQVLQTKWELLQQMNVGTRPINLEPIFQGYIDSLKRYLDGLTAERTSQNSELNNMQDLVEDYKKKYEDEINKRTAAENDFVTLKKDVDNAYMIKVELQSKVDLLNQEIEFLKVLYDAEISQIHQSVTDTNVILSMDNSRNLDLDSIIAEVKAQYEEIAQRSKEEAEALYHSKYEELQVTVGRHGDSLKEIKIEISEL…	807	2930	1	1	1	503.237	2	-0.001	483	490	0	48.97	0.0019	K	LLEGEECR	M						File: ~Z:\CORE\RAW_DATA_2021_QE\P910_Sigrun_Lange\P910_S_IP.raw~; SpectrumID: ~3158~; PrecursorID: ~0~; scans: ~5833~
3	1::sp|cRAP053|P35908|K22E_HUMAN	Keratin, type II cytoskeletal 2 epidermal OS=Homo sapiens GN=KRT2 PE=1 SV=2	2060	58	4e-202	65678	85	73	35	30	63.7	8.07	MSCQISCKSRGRGGGGGGFRGFSSGSAVVSGGSRRSTSSFSCLSRHGGGGGGFGGGGFGSRSLVGLGGTKSISISVAGGGGGFGAAGGFGGRGGGFGGGSSFGGGSGFSGGGFGGGGFGGGRFGGFGGPGGVGGLGGPGGFGPGGYPGGIHEVSVNQSLLQPLNVKVDPEIQNVKAQEREQIKTLNNKFASFIDKVRFLEQQNQVLQTKWELLQQMNVGTRPINLEPIFQGYIDSLKRYLDGLTAERTSQNSELNNMQDLVEDYKKKYEDEINKRTAAENDFVTLKKDVDNAYMIKVELQSKVDLLNQEIEFLKVLYDAEISQIHQSVTDTNVILSMDNSRNLDLDSIIAEVKAQYEEIAQRSKEEAEALYHSKYEELQVTVGRHGDSLKEIKIEISEL…	937	4733	1	1	1	519.267	2	0.0002	239	247	0	48.68	0.0018	R	YLDGLTAER	T						File: ~Z:\CORE\RAW_DATA_2021_QE\P910_Sigrun_Lange\P910_S_IP.raw~; SpectrumID: ~4981~; PrecursorID: ~0~; scans: ~8000~
3	1::sp|cRAP053|P35908|K22E_HUMAN	Keratin, type II cytoskeletal 2 epidermal OS=Homo sapiens GN=KRT2 PE=1 SV=2	2060	58	4e-202	65678	85	73	35	30	63.7	8.07	MSCQISCKSRGRGGGGGGFRGFSSGSAVVSGGSRRSTSSFSCLSRHGGGGGGFGGGGFGSRSLVGLGGTKSISISVAGGGGGFGAAGGFGGRGGGFGGGSSFGGGSGFSGGGFGGGGFGGGRFGGFGGPGGVGGLGGPGGFGPGGYPGGIHEVSVNQSLLQPLNVKVDPEIQNVKAQEREQIKTLNNKFASFIDKVRFLEQQNQVLQTKWELLQQMNVGTRPINLEPIFQGYIDSLKRYLDGLTAERTSQNSELNNMQDLVEDYKKKYEDEINKRTAAENDFVTLKKDVDNAYMIKVELQSKVDLLNQEIEFLKVLYDAEISQIHQSVTDTNVILSMDNSRNLDLDSIIAEVKAQYEEIAQRSKEEAEALYHSKYEELQVTVGRHGDSLKEIKIEISEL…	1069	5052	1	1	1	534.753	2	-0.0034	288	296	0	21.35	0.68	K	DVDNAYMIK	V						File: ~Z:\CORE\RAW_DATA_2021_QE\P910_Sigrun_Lange\P910_S_IP.raw~; SpectrumID: ~5303~; PrecursorID: ~0~; scans: ~8348~
3	1::sp|cRAP053|P35908|K22E_HUMAN	Keratin, type II cytoskeletal 2 epidermal OS=Homo sapiens GN=KRT2 PE=1 SV=2	2060	58	4e-202	65678	85	73	35	30	63.7	8.07	MSCQISCKSRGRGGGGGGFRGFSSGSAVVSGGSRRSTSSFSCLSRHGGGGGGFGGGGFGSRSLVGLGGTKSISISVAGGGGGFGAAGGFGGRGGGFGGGSSFGGGSGFSGGGFGGGGFGGGRFGGFGGPGGVGGLGGPGGFGPGGYPGGIHEVSVNQSLLQPLNVKVDPEIQNVKAQEREQIKTLNNKFASFIDKVRFLEQQNQVLQTKWELLQQMNVGTRPINLEPIFQGYIDSLKRYLDGLTAERTSQNSELNNMQDLVEDYKKKYEDEINKRTAAENDFVTLKKDVDNAYMIKVELQSKVDLLNQEIEFLKVLYDAEISQIHQSVTDTNVILSMDNSRNLDLDSIIAEVKAQYEEIAQRSKEEAEALYHSKYEELQVTVGRHGDSLKEIKIEISEL…	1123	4111	1	1	1	542.753	2	0.0005	288	296	0	35.59	0.019	K	DVDNAYMIK	V		Oxidation (M)	0.000000300.0			File: ~Z:\CORE\RAW_DATA_2021_QE\P910_Sigrun_Lange\P910_S_IP.raw~; SpectrumID: ~4357~; PrecursorID: ~0~; scans: ~7278~
3	1::sp|cRAP053|P35908|K22E_HUMAN	Keratin, type II cytoskeletal 2 epidermal OS=Homo sapiens GN=KRT2 PE=1 SV=2	2060	58	4e-202	65678	85	73	35	30	63.7	8.07	MSCQISCKSRGRGGGGGGFRGFSSGSAVVSGGSRRSTSSFSCLSRHGGGGGGFGGGGFGSRSLVGLGGTKSISISVAGGGGGFGAAGGFGGRGGGFGGGSSFGGGSGFSGGGFGGGGFGGGRFGGFGGPGGVGGLGGPGGFGPGGYPGGIHEVSVNQSLLQPLNVKVDPEIQNVKAQEREQIKTLNNKFASFIDKVRFLEQQNQVLQTKWELLQQMNVGTRPINLEPIFQGYIDSLKRYLDGLTAERTSQNSELNNMQDLVEDYKKKYEDEINKRTAAENDFVTLKKDVDNAYMIKVELQSKVDLLNQEIEFLKVLYDAEISQIHQSVTDTNVILSMDNSRNLDLDSIIAEVKAQYEEIAQRSKEEAEALYHSKYEELQVTVGRHGDSLKEIKIEISEL…	1271	3141	1	1	1	554.275	2	-0.0007	354	362	0	43.8	0.0072	K	AQYEEIAQR	S						File: ~Z:\CORE\RAW_DATA_2021_QE\P910_Sigrun_Lange\P910_S_IP.raw~; SpectrumID: ~3372~; PrecursorID: ~0~; scans: ~6087~
3	1::sp|cRAP053|P35908|K22E_HUMAN	Keratin, type II cytoskeletal 2 epidermal OS=Homo sapiens GN=KRT2 PE=1 SV=2	2060	58	4e-202	65678	85	73	35	30	63.7	8.07	MSCQISCKSRGRGGGGGGFRGFSSGSAVVSGGSRRSTSSFSCLSRHGGGGGGFGGGGFGSRSLVGLGGTKSISISVAGGGGGFGAAGGFGGRGGGFGGGSSFGGGSGFSGGGFGGGGFGGGRFGGFGGPGGVGGLGGPGGFGPGGYPGGIHEVSVNQSLLQPLNVKVDPEIQNVKAQEREQIKTLNNKFASFIDKVRFLEQQNQVLQTKWELLQQMNVGTRPINLEPIFQGYIDSLKRYLDGLTAERTSQNSELNNMQDLVEDYKKKYEDEINKRTAAENDFVTLKKDVDNAYMIKVELQSKVDLLNQEIEFLKVLYDAEISQIHQSVTDTNVILSMDNSRNLDLDSIIAEVKAQYEEIAQRSKEEAEALYHSKYEELQVTVGRHGDSLKEIKIEISEL…	1378	3666	1	1	1	566.258	2	-0.0003	36	45	0	50.57	0.00058	R	STSSFSCLSR	H						File: ~Z:\CORE\RAW_DATA_2021_QE\P910_Sigrun_Lange\P910_S_IP.raw~; SpectrumID: ~3904~; PrecursorID: ~0~; scans: ~6721~
3	1::sp|cRAP053|P35908|K22E_HUMAN	Keratin, type II cytoskeletal 2 epidermal OS=Homo sapiens GN=KRT2 PE=1 SV=2	2060	58	4e-202	65678	85	73	35	30	63.7	8.07	MSCQISCKSRGRGGGGGGFRGFSSGSAVVSGGSRRSTSSFSCLSRHGGGGGGFGGGGFGSRSLVGLGGTKSISISVAGGGGGFGAAGGFGGRGGGFGGGSSFGGGSGFSGGGFGGGGFGGGRFGGFGGPGGVGGLGGPGGFGPGGYPGGIHEVSVNQSLLQPLNVKVDPEIQNVKAQEREQIKTLNNKFASFIDKVRFLEQQNQVLQTKWELLQQMNVGTRPINLEPIFQGYIDSLKRYLDGLTAERTSQNSELNNMQDLVEDYKKKYEDEINKRTAAENDFVTLKKDVDNAYMIKVELQSKVDLLNQEIEFLKVLYDAEISQIHQSVTDTNVILSMDNSRNLDLDSIIAEVKAQYEEIAQRSKEEAEALYHSKYEELQVTVGRHGDSLKEIKIEISEL…	1415	5880	1	1	1	570.274	2	-0.0004	462	470	0	32.32	0.069	R	DYQELMNVK	L						File: ~Z:\CORE\RAW_DATA_2021_QE\P910_Sigrun_Lange\P910_S_IP.raw~; SpectrumID: ~6139~; PrecursorID: ~0~; scans: ~9240~
3	1::sp|cRAP053|P35908|K22E_HUMAN	Keratin, type II cytoskeletal 2 epidermal OS=Homo sapiens GN=KRT2 PE=1 SV=2	2060	58	4e-202	65678	85	73	35	30	63.7	8.07	MSCQISCKSRGRGGGGGGFRGFSSGSAVVSGGSRRSTSSFSCLSRHGGGGGGFGGGGFGSRSLVGLGGTKSISISVAGGGGGFGAAGGFGGRGGGFGGGSSFGGGSGFSGGGFGGGGFGGGRFGGFGGPGGVGGLGGPGGFGPGGYPGGIHEVSVNQSLLQPLNVKVDPEIQNVKAQEREQIKTLNNKFASFIDKVRFLEQQNQVLQTKWELLQQMNVGTRPINLEPIFQGYIDSLKRYLDGLTAERTSQNSELNNMQDLVEDYKKKYEDEINKRTAAENDFVTLKKDVDNAYMIKVELQSKVDLLNQEIEFLKVLYDAEISQIHQSVTDTNVILSMDNSRNLDLDSIIAEVKAQYEEIAQRSKEEAEALYHSKYEELQVTVGRHGDSLKEIKIEISEL…	1544	4102	1	1	1	578.271	2	0.0004	462	470	0	51.79	0.0006	R	DYQELMNVK	L		Oxidation (M)	0.000003000.0			File: ~Z:\CORE\RAW_DATA_2021_QE\P910_Sigrun_Lange\P910_S_IP.raw~; SpectrumID: ~4348~; PrecursorID: ~0~; scans: ~7266~
3	1::sp|cRAP053|P35908|K22E_HUMAN	Keratin, type II cytoskeletal 2 epidermal OS=Homo sapiens GN=KRT2 PE=1 SV=2	2060	58	4e-202	65678	85	73	35	30	63.7	8.07	MSCQISCKSRGRGGGGGGFRGFSSGSAVVSGGSRRSTSSFSCLSRHGGGGGGFGGGGFGSRSLVGLGGTKSISISVAGGGGGFGAAGGFGGRGGGFGGGSSFGGGSGFSGGGFGGGGFGGGRFGGFGGPGGVGGLGGPGGFGPGGYPGGIHEVSVNQSLLQPLNVKVDPEIQNVKAQEREQIKTLNNKFASFIDKVRFLEQQNQVLQTKWELLQQMNVGTRPINLEPIFQGYIDSLKRYLDGLTAERTSQNSELNNMQDLVEDYKKKYEDEINKRTAAENDFVTLKKDVDNAYMIKVELQSKVDLLNQEIEFLKVLYDAEISQIHQSVTDTNVILSMDNSRNLDLDSIIAEVKAQYEEIAQRSKEEAEALYHSKYEELQVTVGRHGDSLKEIKIEISEL…	1730	4990	1	1	1	597.311	2	-0.0009	375	384	0	70.79	1.3e-05	K	YEELQVTVGR	H						File: ~Z:\CORE\RAW_DATA_2021_QE\P910_Sigrun_Lange\P910_S_IP.raw~; SpectrumID: ~5241~; PrecursorID: ~0~; scans: ~8280~
3	1::sp|cRAP053|P35908|K22E_HUMAN	Keratin, type II cytoskeletal 2 epidermal OS=Homo sapiens GN=KRT2 PE=1 SV=2	2060	58	4e-202	65678	85	73	35	30	63.7	8.07	MSCQISCKSRGRGGGGGGFRGFSSGSAVVSGGSRRSTSSFSCLSRHGGGGGGFGGGGFGSRSLVGLGGTKSISISVAGGGGGFGAAGGFGGRGGGFGGGSSFGGGSGFSGGGFGGGGFGGGRFGGFGGPGGVGGLGGPGGFGPGGYPGGIHEVSVNQSLLQPLNVKVDPEIQNVKAQEREQIKTLNNKFASFIDKVRFLEQQNQVLQTKWELLQQMNVGTRPINLEPIFQGYIDSLKRYLDGLTAERTSQNSELNNMQDLVEDYKKKYEDEINKRTAAENDFVTLKKDVDNAYMIKVELQSKVDLLNQEIEFLKVLYDAEISQIHQSVTDTNVILSMDNSRNLDLDSIIAEVKAQYEEIAQRSKEEAEALYHSKYEELQVTVGRHGDSLKEIKIEISEL…	1740	1721	1	1	1	398.875	3	-0.0013	267	275	2	41.35	0.011	K	KYEDEINKR	T						File: ~Z:\CORE\RAW_DATA_2021_QE\P910_Sigrun_Lange\P910_S_IP.raw~; SpectrumID: ~1827~; PrecursorID: ~0~; scans: ~4208~
3	1::sp|cRAP053|P35908|K22E_HUMAN	Keratin, type II cytoskeletal 2 epidermal OS=Homo sapiens GN=KRT2 PE=1 SV=2	2060	58	4e-202	65678	85	73	35	30	63.7	8.07	MSCQISCKSRGRGGGGGGFRGFSSGSAVVSGGSRRSTSSFSCLSRHGGGGGGFGGGGFGSRSLVGLGGTKSISISVAGGGGGFGAAGGFGGRGGGFGGGSSFGGGSGFSGGGFGGGGFGGGRFGGFGGPGGVGGLGGPGGFGPGGYPGGIHEVSVNQSLLQPLNVKVDPEIQNVKAQEREQIKTLNNKFASFIDKVRFLEQQNQVLQTKWELLQQMNVGTRPINLEPIFQGYIDSLKRYLDGLTAERTSQNSELNNMQDLVEDYKKKYEDEINKRTAAENDFVTLKKDVDNAYMIKVELQSKVDLLNQEIEFLKVLYDAEISQIHQSVTDTNVILSMDNSRNLDLDSIIAEVKAQYEEIAQRSKEEAEALYHSKYEELQVTVGRHGDSLKEIKIEISEL…	1752	2177	1	1	1	599.278	2	-0.0007	581	595	0	61.36	6.9e-05	K	GGSISGGGYGSGGGK	H						File: ~Z:\CORE\RAW_DATA_2021_QE\P910_Sigrun_Lange\P910_S_IP.raw~; SpectrumID: ~2374~; PrecursorID: ~0~; scans: ~4886~
3	1::sp|cRAP053|P35908|K22E_HUMAN	Keratin, type II cytoskeletal 2 epidermal OS=Homo sapiens GN=KRT2 PE=1 SV=2	2060	58	4e-202	65678	85	73	35	30	63.7	8.07	MSCQISCKSRGRGGGGGGFRGFSSGSAVVSGGSRRSTSSFSCLSRHGGGGGGFGGGGFGSRSLVGLGGTKSISISVAGGGGGFGAAGGFGGRGGGFGGGSSFGGGSGFSGGGFGGGGFGGGRFGGFGGPGGVGGLGGPGGFGPGGYPGGIHEVSVNQSLLQPLNVKVDPEIQNVKAQEREQIKTLNNKFASFIDKVRFLEQQNQVLQTKWELLQQMNVGTRPINLEPIFQGYIDSLKRYLDGLTAERTSQNSELNNMQDLVEDYKKKYEDEINKRTAAENDFVTLKKDVDNAYMIKVELQSKVDLLNQEIEFLKVLYDAEISQIHQSVTDTNVILSMDNSRNLDLDSIIAEVKAQYEEIAQRSKEEAEALYHSKYEELQVTVGRHGDSLKEIKIEISEL…	1802	5017	1	1	1	604.811	2	-0.0013	276	286	0	76.53	3.8e-06	R	TAAENDFVTLK	K						File: ~Z:\CORE\RAW_DATA_2021_QE\P910_Sigrun_Lange\P910_S_IP.raw~; SpectrumID: ~5268~; PrecursorID: ~0~; scans: ~8309~
3	1::sp|cRAP053|P35908|K22E_HUMAN	Keratin, type II cytoskeletal 2 epidermal OS=Homo sapiens GN=KRT2 PE=1 SV=2	2060	58	4e-202	65678	85	73	35	30	63.7	8.07	MSCQISCKSRGRGGGGGGFRGFSSGSAVVSGGSRRSTSSFSCLSRHGGGGGGFGGGGFGSRSLVGLGGTKSISISVAGGGGGFGAAGGFGGRGGGFGGGSSFGGGSGFSGGGFGGGGFGGGRFGGFGGPGGVGGLGGPGGFGPGGYPGGIHEVSVNQSLLQPLNVKVDPEIQNVKAQEREQIKTLNNKFASFIDKVRFLEQQNQVLQTKWELLQQMNVGTRPINLEPIFQGYIDSLKRYLDGLTAERTSQNSELNNMQDLVEDYKKKYEDEINKRTAAENDFVTLKKDVDNAYMIKVELQSKVDLLNQEIEFLKVLYDAEISQIHQSVTDTNVILSMDNSRNLDLDSIIAEVKAQYEEIAQRSKEEAEALYHSKYEELQVTVGRHGDSLKEIKIEISEL…	2109	3342	1	1	1	627.807	2	-0.0011	21	34	0	79.15	1.5e-06	R	GFSSGSAVVSGGSR	R						File: ~Z:\CORE\RAW_DATA_2021_QE\P910_Sigrun_Lange\P910_S_IP.raw~; SpectrumID: ~3579~; PrecursorID: ~0~; scans: ~6351~
3	1::sp|cRAP053|P35908|K22E_HUMAN	Keratin, type II cytoskeletal 2 epidermal OS=Homo sapiens GN=KRT2 PE=1 SV=2	2060	58	4e-202	65678	85	73	35	30	63.7	8.07	MSCQISCKSRGRGGGGGGFRGFSSGSAVVSGGSRRSTSSFSCLSRHGGGGGGFGGGGFGSRSLVGLGGTKSISISVAGGGGGFGAAGGFGGRGGGFGGGSSFGGGSGFSGGGFGGGGFGGGRFGGFGGPGGVGGLGGPGGFGPGGYPGGIHEVSVNQSLLQPLNVKVDPEIQNVKAQEREQIKTLNNKFASFIDKVRFLEQQNQVLQTKWELLQQMNVGTRPINLEPIFQGYIDSLKRYLDGLTAERTSQNSELNNMQDLVEDYKKKYEDEINKRTAAENDFVTLKKDVDNAYMIKVELQSKVDLLNQEIEFLKVLYDAEISQIHQSVTDTNVILSMDNSRNLDLDSIIAEVKAQYEEIAQRSKEEAEALYHSKYEELQVTVGRHGDSLKEIKIEISEL…	2154	7350	1	1	1	632.351	2	-0.0003	471	481	0	64.43	4.2e-05	K	LALDVEIATYR	K						File: ~Z:\CORE\RAW_DATA_2021_QE\P910_Sigrun_Lange\P910_S_IP.raw~; SpectrumID: ~7617~; PrecursorID: ~0~; scans: ~10823~
3	1::sp|cRAP053|P35908|K22E_HUMAN	Keratin, type II cytoskeletal 2 epidermal OS=Homo sapiens GN=KRT2 PE=1 SV=2	2060	58	4e-202	65678	85	73	35	30	63.7	8.07	MSCQISCKSRGRGGGGGGFRGFSSGSAVVSGGSRRSTSSFSCLSRHGGGGGGFGGGGFGSRSLVGLGGTKSISISVAGGGGGFGAAGGFGGRGGGFGGGSSFGGGSGFSGGGFGGGGFGGGRFGGFGGPGGVGGLGGPGGFGPGGYPGGIHEVSVNQSLLQPLNVKVDPEIQNVKAQEREQIKTLNNKFASFIDKVRFLEQQNQVLQTKWELLQQMNVGTRPINLEPIFQGYIDSLKRYLDGLTAERTSQNSELNNMQDLVEDYKKKYEDEINKRTAAENDFVTLKKDVDNAYMIKVELQSKVDLLNQEIEFLKVLYDAEISQIHQSVTDTNVILSMDNSRNLDLDSIIAEVKAQYEEIAQRSKEEAEALYHSKYEELQVTVGRHGDSLKEIKIEISEL…	2478	2943	1	1	1	440.865	3	-0.0014	46	61	0	48.43	0.0015	R	HGGGGGGFGGGGFGSR	S						File: ~Z:\CORE\RAW_DATA_2021_QE\P910_Sigrun_Lange\P910_S_IP.raw~; SpectrumID: ~3171~; PrecursorID: ~0~; scans: ~5849~
3	1::sp|cRAP053|P35908|K22E_HUMAN	Keratin, type II cytoskeletal 2 epidermal OS=Homo sapiens GN=KRT2 PE=1 SV=2	2060	58	4e-202	65678	85	73	35	30	63.7	8.07	MSCQISCKSRGRGGGGGGFRGFSSGSAVVSGGSRRSTSSFSCLSRHGGGGGGFGGGGFGSRSLVGLGGTKSISISVAGGGGGFGAAGGFGGRGGGFGGGSSFGGGSGFSGGGFGGGGFGGGRFGGFGGPGGVGGLGGPGGFGPGGYPGGIHEVSVNQSLLQPLNVKVDPEIQNVKAQEREQIKTLNNKFASFIDKVRFLEQQNQVLQTKWELLQQMNVGTRPINLEPIFQGYIDSLKRYLDGLTAERTSQNSELNNMQDLVEDYKKKYEDEINKRTAAENDFVTLKKDVDNAYMIKVELQSKVDLLNQEIEFLKVLYDAEISQIHQSVTDTNVILSMDNSRNLDLDSIIAEVKAQYEEIAQRSKEEAEALYHSKYEELQVTVGRHGDSLKEIKIEISEL…	2523	8380	1	1	1	665.366	2	-0.002	342	353	0	58.85	0.00022	R	NLDLDSIIAEVK	A						File: ~Z:\CORE\RAW_DATA_2021_QE\P910_Sigrun_Lange\P910_S_IP.raw~; SpectrumID: ~8720~; PrecursorID: ~0~; scans: ~11985~
3	1::sp|cRAP053|P35908|K22E_HUMAN	Keratin, type II cytoskeletal 2 epidermal OS=Homo sapiens GN=KRT2 PE=1 SV=2	2060	58	4e-202	65678	85	73	35	30	63.7	8.07	MSCQISCKSRGRGGGGGGFRGFSSGSAVVSGGSRRSTSSFSCLSRHGGGGGGFGGGGFGSRSLVGLGGTKSISISVAGGGGGFGAAGGFGGRGGGFGGGSSFGGGSGFSGGGFGGGGFGGGRFGGFGGPGGVGGLGGPGGFGPGGYPGGIHEVSVNQSLLQPLNVKVDPEIQNVKAQEREQIKTLNNKFASFIDKVRFLEQQNQVLQTKWELLQQMNVGTRPINLEPIFQGYIDSLKRYLDGLTAERTSQNSELNNMQDLVEDYKKKYEDEINKRTAAENDFVTLKKDVDNAYMIKVELQSKVDLLNQEIEFLKVLYDAEISQIHQSVTDTNVILSMDNSRNLDLDSIIAEVKAQYEEIAQRSKEEAEALYHSKYEELQVTVGRHGDSLKEIKIEISEL…	2536	3602	1	1	1	668.858	2	-0.0023	276	287	1	48.63	0.0019	R	TAAENDFVTLKK	D						File: ~Z:\CORE\RAW_DATA_2021_QE\P910_Sigrun_Lange\P910_S_IP.raw~; SpectrumID: ~3840~; PrecursorID: ~0~; scans: ~6651~
3	1::sp|cRAP053|P35908|K22E_HUMAN	Keratin, type II cytoskeletal 2 epidermal OS=Homo sapiens GN=KRT2 PE=1 SV=2	2060	58	4e-202	65678	85	73	35	30	63.7	8.07	MSCQISCKSRGRGGGGGGFRGFSSGSAVVSGGSRRSTSSFSCLSRHGGGGGGFGGGGFGSRSLVGLGGTKSISISVAGGGGGFGAAGGFGGRGGGFGGGSSFGGGSGFSGGGFGGGGFGGGRFGGFGGPGGVGGLGGPGGFGPGGYPGGIHEVSVNQSLLQPLNVKVDPEIQNVKAQEREQIKTLNNKFASFIDKVRFLEQQNQVLQTKWELLQQMNVGTRPINLEPIFQGYIDSLKRYLDGLTAERTSQNSELNNMQDLVEDYKKKYEDEINKRTAAENDFVTLKKDVDNAYMIKVELQSKVDLLNQEIEFLKVLYDAEISQIHQSVTDTNVILSMDNSRNLDLDSIIAEVKAQYEEIAQRSKEEAEALYHSKYEELQVTVGRHGDSLKEIKIEISEL…	2537	3613	1	1	1	446.241	3	-0.0013	276	287	1	40.56	0.012	R	TAAENDFVTLKK	D						File: ~Z:\CORE\RAW_DATA_2021_QE\P910_Sigrun_Lange\P910_S_IP.raw~; SpectrumID: ~3851~; PrecursorID: ~0~; scans: ~6663~
3	1::sp|cRAP053|P35908|K22E_HUMAN	Keratin, type II cytoskeletal 2 epidermal OS=Homo sapiens GN=KRT2 PE=1 SV=2	2060	58	4e-202	65678	85	73	35	30	63.7	8.07	MSCQISCKSRGRGGGGGGFRGFSSGSAVVSGGSRRSTSSFSCLSRHGGGGGGFGGGGFGSRSLVGLGGTKSISISVAGGGGGFGAAGGFGGRGGGFGGGSSFGGGSGFSGGGFGGGGFGGGRFGGFGGPGGVGGLGGPGGFGPGGYPGGIHEVSVNQSLLQPLNVKVDPEIQNVKAQEREQIKTLNNKFASFIDKVRFLEQQNQVLQTKWELLQQMNVGTRPINLEPIFQGYIDSLKRYLDGLTAERTSQNSELNNMQDLVEDYKKKYEDEINKRTAAENDFVTLKKDVDNAYMIKVELQSKVDLLNQEIEFLKVLYDAEISQIHQSVTDTNVILSMDNSRNLDLDSIIAEVKAQYEEIAQRSKEEAEALYHSKYEELQVTVGRHGDSLKEIKIEISEL…	2566	5406	1	1	1	672.38	2	0.0001	391	401	1	24.96	0.41	K	EIKIEISELNR	V						File: ~Z:\CORE\RAW_DATA_2021_QE\P910_Sigrun_Lange\P910_S_IP.raw~; SpectrumID: ~5660~; PrecursorID: ~0~; scans: ~8732~
3	1::sp|cRAP053|P35908|K22E_HUMAN	Keratin, type II cytoskeletal 2 epidermal OS=Homo sapiens GN=KRT2 PE=1 SV=2	2060	58	4e-202	65678	85	73	35	30	63.7	8.07	MSCQISCKSRGRGGGGGGFRGFSSGSAVVSGGSRRSTSSFSCLSRHGGGGGGFGGGGFGSRSLVGLGGTKSISISVAGGGGGFGAAGGFGGRGGGFGGGSSFGGGSGFSGGGFGGGGFGGGRFGGFGGPGGVGGLGGPGGFGPGGYPGGIHEVSVNQSLLQPLNVKVDPEIQNVKAQEREQIKTLNNKFASFIDKVRFLEQQNQVLQTKWELLQQMNVGTRPINLEPIFQGYIDSLKRYLDGLTAERTSQNSELNNMQDLVEDYKKKYEDEINKRTAAENDFVTLKKDVDNAYMIKVELQSKVDLLNQEIEFLKVLYDAEISQIHQSVTDTNVILSMDNSRNLDLDSIIAEVKAQYEEIAQRSKEEAEALYHSKYEELQVTVGRHGDSLKEIKIEISEL…	2706	6282	1	1	1	457.908	3	-0.0027	442	453	0	41.33	0.0098	K	LNDLEEALQQAK	E						File: ~Z:\CORE\RAW_DATA_2021_QE\P910_Sigrun_Lange\P910_S_IP.raw~; SpectrumID: ~6544~; PrecursorID: ~0~; scans: ~9669~
3	1::sp|cRAP053|P35908|K22E_HUMAN	Keratin, type II cytoskeletal 2 epidermal OS=Homo sapiens GN=KRT2 PE=1 SV=2	2060	58	4e-202	65678	85	73	35	30	63.7	8.07	MSCQISCKSRGRGGGGGGFRGFSSGSAVVSGGSRRSTSSFSCLSRHGGGGGGFGGGGFGSRSLVGLGGTKSISISVAGGGGGFGAAGGFGGRGGGFGGGSSFGGGSGFSGGGFGGGGFGGGRFGGFGGPGGVGGLGGPGGFGPGGYPGGIHEVSVNQSLLQPLNVKVDPEIQNVKAQEREQIKTLNNKFASFIDKVRFLEQQNQVLQTKWELLQQMNVGTRPINLEPIFQGYIDSLKRYLDGLTAERTSQNSELNNMQDLVEDYKKKYEDEINKRTAAENDFVTLKKDVDNAYMIKVELQSKVDLLNQEIEFLKVLYDAEISQIHQSVTDTNVILSMDNSRNLDLDSIIAEVKAQYEEIAQRSKEEAEALYHSKYEELQVTVGRHGDSLKEIKIEISEL…	2707	6253	1	1	1	686.358	2	-0.0022	442	453	0	79.45	1.5e-06	K	LNDLEEALQQAK	E						File: ~Z:\CORE\RAW_DATA_2021_QE\P910_Sigrun_Lange\P910_S_IP.raw~; SpectrumID: ~6515~; PrecursorID: ~0~; scans: ~9639~
3	1::sp|cRAP053|P35908|K22E_HUMAN	Keratin, type II cytoskeletal 2 epidermal OS=Homo sapiens GN=KRT2 PE=1 SV=2	2060	58	4e-202	65678	85	73	35	30	63.7	8.07	MSCQISCKSRGRGGGGGGFRGFSSGSAVVSGGSRRSTSSFSCLSRHGGGGGGFGGGGFGSRSLVGLGGTKSISISVAGGGGGFGAAGGFGGRGGGFGGGSSFGGGSGFSGGGFGGGGFGGGRFGGFGGPGGVGGLGGPGGFGPGGYPGGIHEVSVNQSLLQPLNVKVDPEIQNVKAQEREQIKTLNNKFASFIDKVRFLEQQNQVLQTKWELLQQMNVGTRPINLEPIFQGYIDSLKRYLDGLTAERTSQNSELNNMQDLVEDYKKKYEDEINKRTAAENDFVTLKKDVDNAYMIKVELQSKVDLLNQEIEFLKVLYDAEISQIHQSVTDTNVILSMDNSRNLDLDSIIAEVKAQYEEIAQRSKEEAEALYHSKYEELQVTVGRHGDSLKEIKIEISEL…	3154	4658	1	0	0	738.395	2	-0.002	198	209	0	89.95	1.6e-07	R	FLEQQNQVLQTK	W						File: ~Z:\CORE\RAW_DATA_2021_QE\P910_Sigrun_Lange\P910_S_IP.raw~; SpectrumID: ~4905~; PrecursorID: ~0~; scans: ~7920~
3	1::sp|cRAP053|P35908|K22E_HUMAN	Keratin, type II cytoskeletal 2 epidermal OS=Homo sapiens GN=KRT2 PE=1 SV=2	2060	58	4e-202	65678	85	73	35	30	63.7	8.07	MSCQISCKSRGRGGGGGGFRGFSSGSAVVSGGSRRSTSSFSCLSRHGGGGGGFGGGGFGSRSLVGLGGTKSISISVAGGGGGFGAAGGFGGRGGGFGGGSSFGGGSGFSGGGFGGGGFGGGRFGGFGGPGGVGGLGGPGGFGPGGYPGGIHEVSVNQSLLQPLNVKVDPEIQNVKAQEREQIKTLNNKFASFIDKVRFLEQQNQVLQTKWELLQQMNVGTRPINLEPIFQGYIDSLKRYLDGLTAERTSQNSELNNMQDLVEDYKKKYEDEINKRTAAENDFVTLKKDVDNAYMIKVELQSKVDLLNQEIEFLKVLYDAEISQIHQSVTDTNVILSMDNSRNLDLDSIIAEVKAQYEEIAQRSKEEAEALYHSKYEELQVTVGRHGDSLKEIKIEISEL…	3157	4551	1	0	0	492.6	3	-0.0005	198	209	0	57.74	0.00027	R	FLEQQNQVLQTK	W						File: ~Z:\CORE\RAW_DATA_2021_QE\P910_Sigrun_Lange\P910_S_IP.raw~; SpectrumID: ~4798~; PrecursorID: ~0~; scans: ~7803~
3	1::sp|cRAP053|P35908|K22E_HUMAN	Keratin, type II cytoskeletal 2 epidermal OS=Homo sapiens GN=KRT2 PE=1 SV=2	2060	58	4e-202	65678	85	73	35	30	63.7	8.07	MSCQISCKSRGRGGGGGGFRGFSSGSAVVSGGSRRSTSSFSCLSRHGGGGGGFGGGGFGSRSLVGLGGTKSISISVAGGGGGFGAAGGFGGRGGGFGGGSSFGGGSGFSGGGFGGGGFGGGRFGGFGGPGGVGGLGGPGGFGPGGYPGGIHEVSVNQSLLQPLNVKVDPEIQNVKAQEREQIKTLNNKFASFIDKVRFLEQQNQVLQTKWELLQQMNVGTRPINLEPIFQGYIDSLKRYLDGLTAERTSQNSELNNMQDLVEDYKKKYEDEINKRTAAENDFVTLKKDVDNAYMIKVELQSKVDLLNQEIEFLKVLYDAEISQIHQSVTDTNVILSMDNSRNLDLDSIIAEVKAQYEEIAQRSKEEAEALYHSKYEELQVTVGRHGDSLKEIKIEISEL…	3163	4899	1	0	0	738.888	2	0.0002	198	209	0	78.32	2.6e-06	R	FLEQQNQVLQTK	W		Deamidated (NQ)	0.000001000000.0			File: ~Z:\CORE\RAW_DATA_2021_QE\P910_Sigrun_Lange\P910_S_IP.raw~; SpectrumID: ~5149~; PrecursorID: ~0~; scans: ~8179~
3	1::sp|cRAP053|P35908|K22E_HUMAN	Keratin, type II cytoskeletal 2 epidermal OS=Homo sapiens GN=KRT2 PE=1 SV=2	2060	58	4e-202	65678	85	73	35	30	63.7	8.07	MSCQISCKSRGRGGGGGGFRGFSSGSAVVSGGSRRSTSSFSCLSRHGGGGGGFGGGGFGSRSLVGLGGTKSISISVAGGGGGFGAAGGFGGRGGGFGGGSSFGGGSGFSGGGFGGGGFGGGRFGGFGGPGGVGGLGGPGGFGPGGYPGGIHEVSVNQSLLQPLNVKVDPEIQNVKAQEREQIKTLNNKFASFIDKVRFLEQQNQVLQTKWELLQQMNVGTRPINLEPIFQGYIDSLKRYLDGLTAERTSQNSELNNMQDLVEDYKKKYEDEINKRTAAENDFVTLKKDVDNAYMIKVELQSKVDLLNQEIEFLKVLYDAEISQIHQSVTDTNVILSMDNSRNLDLDSIIAEVKAQYEEIAQRSKEEAEALYHSKYEELQVTVGRHGDSLKEIKIEISEL…	3530	5589	1	1	1	507.941	3	-0.0009	459	470	1	27.67	0.22	R	LLRDYQELMNVK	L						File: ~Z:\CORE\RAW_DATA_2021_QE\P910_Sigrun_Lange\P910_S_IP.raw~; SpectrumID: ~5847~; PrecursorID: ~0~; scans: ~8930~
3	1::sp|cRAP053|P35908|K22E_HUMAN	Keratin, type II cytoskeletal 2 epidermal OS=Homo sapiens GN=KRT2 PE=1 SV=2	2060	58	4e-202	65678	85	73	35	30	63.7	8.07	MSCQISCKSRGRGGGGGGFRGFSSGSAVVSGGSRRSTSSFSCLSRHGGGGGGFGGGGFGSRSLVGLGGTKSISISVAGGGGGFGAAGGFGGRGGGFGGGSSFGGGSGFSGGGFGGGGFGGGRFGGFGGPGGVGGLGGPGGFGPGGYPGGIHEVSVNQSLLQPLNVKVDPEIQNVKAQEREQIKTLNNKFASFIDKVRFLEQQNQVLQTKWELLQQMNVGTRPINLEPIFQGYIDSLKRYLDGLTAERTSQNSELNNMQDLVEDYKKKYEDEINKRTAAENDFVTLKKDVDNAYMIKVELQSKVDLLNQEIEFLKVLYDAEISQIHQSVTDTNVILSMDNSRNLDLDSIIAEVKAQYEEIAQRSKEEAEALYHSKYEELQVTVGRHGDSLKEIKIEISEL…	3887	6094	1	1	1	807.425	2	-0.0067	440	453	1	64	6.4e-05	R	NKLNDLEEALQQAK	E						File: ~Z:\CORE\RAW_DATA_2021_QE\P910_Sigrun_Lange\P910_S_IP.raw~; SpectrumID: ~6356~; PrecursorID: ~0~; scans: ~9469~
3	1::sp|cRAP053|P35908|K22E_HUMAN	Keratin, type II cytoskeletal 2 epidermal OS=Homo sapiens GN=KRT2 PE=1 SV=2	2060	58	4e-202	65678	85	73	35	30	63.7	8.07	MSCQISCKSRGRGGGGGGFRGFSSGSAVVSGGSRRSTSSFSCLSRHGGGGGGFGGGGFGSRSLVGLGGTKSISISVAGGGGGFGAAGGFGGRGGGFGGGSSFGGGSGFSGGGFGGGGFGGGRFGGFGGPGGVGGLGGPGGFGPGGYPGGIHEVSVNQSLLQPLNVKVDPEIQNVKAQEREQIKTLNNKFASFIDKVRFLEQQNQVLQTKWELLQQMNVGTRPINLEPIFQGYIDSLKRYLDGLTAERTSQNSELNNMQDLVEDYKKKYEDEINKRTAAENDFVTLKKDVDNAYMIKVELQSKVDLLNQEIEFLKVLYDAEISQIHQSVTDTNVILSMDNSRNLDLDSIIAEVKAQYEEIAQRSKEEAEALYHSKYEELQVTVGRHGDSLKEIKIEISEL…	3888	6061	1	1	1	538.621	3	-0.0002	440	453	1	44.39	0.0057	R	NKLNDLEEALQQAK	E						File: ~Z:\CORE\RAW_DATA_2021_QE\P910_Sigrun_Lange\P910_S_IP.raw~; SpectrumID: ~6323~; PrecursorID: ~0~; scans: ~9434~
3	1::sp|cRAP053|P35908|K22E_HUMAN	Keratin, type II cytoskeletal 2 epidermal OS=Homo sapiens GN=KRT2 PE=1 SV=2	2060	58	4e-202	65678	85	73	35	30	63.7	8.07	MSCQISCKSRGRGGGGGGFRGFSSGSAVVSGGSRRSTSSFSCLSRHGGGGGGFGGGGFGSRSLVGLGGTKSISISVAGGGGGFGAAGGFGGRGGGFGGGSSFGGGSGFSGGGFGGGGFGGGRFGGFGGPGGVGGLGGPGGFGPGGYPGGIHEVSVNQSLLQPLNVKVDPEIQNVKAQEREQIKTLNNKFASFIDKVRFLEQQNQVLQTKWELLQQMNVGTRPINLEPIFQGYIDSLKRYLDGLTAERTSQNSELNNMQDLVEDYKKKYEDEINKRTAAENDFVTLKKDVDNAYMIKVELQSKVDLLNQEIEFLKVLYDAEISQIHQSVTDTNVILSMDNSRNLDLDSIIAEVKAQYEEIAQRSKEEAEALYHSKYEELQVTVGRHGDSLKEIKIEISEL…	3897	5461	1	1	1	808.418	2	0.0119	440	453	1	33.86	0.076	R	NKLNDLEEALQQAK	E		2 Deamidated (NQ)	0.00000000001100.0			File: ~Z:\CORE\RAW_DATA_2021_QE\P910_Sigrun_Lange\P910_S_IP.raw~; SpectrumID: ~5718~; PrecursorID: ~0~; scans: ~8793~
3	1::sp|cRAP053|P35908|K22E_HUMAN	Keratin, type II cytoskeletal 2 epidermal OS=Homo sapiens GN=KRT2 PE=1 SV=2	2060	58	4e-202	65678	85	73	35	30	63.7	8.07	MSCQISCKSRGRGGGGGGFRGFSSGSAVVSGGSRRSTSSFSCLSRHGGGGGGFGGGGFGSRSLVGLGGTKSISISVAGGGGGFGAAGGFGGRGGGFGGGSSFGGGSGFSGGGFGGGGFGGGRFGGFGGPGGVGGLGGPGGFGPGGYPGGIHEVSVNQSLLQPLNVKVDPEIQNVKAQEREQIKTLNNKFASFIDKVRFLEQQNQVLQTKWELLQQMNVGTRPINLEPIFQGYIDSLKRYLDGLTAERTSQNSELNNMQDLVEDYKKKYEDEINKRTAAENDFVTLKKDVDNAYMIKVELQSKVDLLNQEIEFLKVLYDAEISQIHQSVTDTNVILSMDNSRNLDLDSIIAEVKAQYEEIAQRSKEEAEALYHSKYEELQVTVGRHGDSLKEIKIEISEL…	4381	2251	1	1	1	870.855	2	-0.0027	525	544	0	22.52	0.17	R	GSSSGGGYSSGSSSYGSGGR	Q						File: ~Z:\CORE\RAW_DATA_2021_QE\P910_Sigrun_Lange\P910_S_IP.raw~; SpectrumID: ~2451~; PrecursorID: ~0~; scans: ~4991~
3	1::sp|cRAP053|P35908|K22E_HUMAN	Keratin, type II cytoskeletal 2 epidermal OS=Homo sapiens GN=KRT2 PE=1 SV=2	2060	58	4e-202	65678	85	73	35	30	63.7	8.07	MSCQISCKSRGRGGGGGGFRGFSSGSAVVSGGSRRSTSSFSCLSRHGGGGGGFGGGGFGSRSLVGLGGTKSISISVAGGGGGFGAAGGFGGRGGGFGGGSSFGGGSGFSGGGFGGGGFGGGRFGGFGGPGGVGGLGGPGGFGPGGYPGGIHEVSVNQSLLQPLNVKVDPEIQNVKAQEREQIKTLNNKFASFIDKVRFLEQQNQVLQTKWELLQQMNVGTRPINLEPIFQGYIDSLKRYLDGLTAERTSQNSELNNMQDLVEDYKKKYEDEINKRTAAENDFVTLKKDVDNAYMIKVELQSKVDLLNQEIEFLKVLYDAEISQIHQSVTDTNVILSMDNSRNLDLDSIIAEVKAQYEEIAQRSKEEAEALYHSKYEELQVTVGRHGDSLKEIKIEISEL…	4385	2344	1	1	1	871.378	2	-0.0004	550	572	0	65.48	2.3e-05	R	GGSGGGGSISGGGYGSGGGSGGR	Y						File: ~Z:\CORE\RAW_DATA_2021_QE\P910_Sigrun_Lange\P910_S_IP.raw~; SpectrumID: ~2551~; PrecursorID: ~0~; scans: ~5114~
3	1::sp|cRAP053|P35908|K22E_HUMAN	Keratin, type II cytoskeletal 2 epidermal OS=Homo sapiens GN=KRT2 PE=1 SV=2	2060	58	4e-202	65678	85	73	35	30	63.7	8.07	MSCQISCKSRGRGGGGGGFRGFSSGSAVVSGGSRRSTSSFSCLSRHGGGGGGFGGGGFGSRSLVGLGGTKSISISVAGGGGGFGAAGGFGGRGGGFGGGSSFGGGSGFSGGGFGGGGFGGGRFGGFGGPGGVGGLGGPGGFGPGGYPGGIHEVSVNQSLLQPLNVKVDPEIQNVKAQEREQIKTLNNKFASFIDKVRFLEQQNQVLQTKWELLQQMNVGTRPINLEPIFQGYIDSLKRYLDGLTAERTSQNSELNNMQDLVEDYKKKYEDEINKRTAAENDFVTLKKDVDNAYMIKVELQSKVDLLNQEIEFLKVLYDAEISQIHQSVTDTNVILSMDNSRNLDLDSIIAEVKAQYEEIAQRSKEEAEALYHSKYEELQVTVGRHGDSLKEIKIEISEL…	4386	2351	1	1	1	581.254	3	0.0001	550	572	0	39.61	0.0088	R	GGSGGGGSISGGGYGSGGGSGGR	Y						File: ~Z:\CORE\RAW_DATA_2021_QE\P910_Sigrun_Lange\P910_S_IP.raw~; SpectrumID: ~2559~; PrecursorID: ~0~; scans: ~5123~
3	1::sp|cRAP053|P35908|K22E_HUMAN	Keratin, type II cytoskeletal 2 epidermal OS=Homo sapiens GN=KRT2 PE=1 SV=2	2060	58	4e-202	65678	85	73	35	30	63.7	8.07	MSCQISCKSRGRGGGGGGFRGFSSGSAVVSGGSRRSTSSFSCLSRHGGGGGGFGGGGFGSRSLVGLGGTKSISISVAGGGGGFGAAGGFGGRGGGFGGGSSFGGGSGFSGGGFGGGGFGGGRFGGFGGPGGVGGLGGPGGFGPGGYPGGIHEVSVNQSLLQPLNVKVDPEIQNVKAQEREQIKTLNNKFASFIDKVRFLEQQNQVLQTKWELLQQMNVGTRPINLEPIFQGYIDSLKRYLDGLTAERTSQNSELNNMQDLVEDYKKKYEDEINKRTAAENDFVTLKKDVDNAYMIKVELQSKVDLLNQEIEFLKVLYDAEISQIHQSVTDTNVILSMDNSRNLDLDSIIAEVKAQYEEIAQRSKEEAEALYHSKYEELQVTVGRHGDSLKEIKIEISEL…	4707	7974	1	1	1	919.957	2	-0.0073	71	92	0	31.1	0.17	K	SISISVAGGGGGFGAAGGFGGR	G						File: ~Z:\CORE\RAW_DATA_2021_QE\P910_Sigrun_Lange\P910_S_IP.raw~; SpectrumID: ~8268~; PrecursorID: ~0~; scans: ~11510~
3	1::sp|cRAP053|P35908|K22E_HUMAN	Keratin, type II cytoskeletal 2 epidermal OS=Homo sapiens GN=KRT2 PE=1 SV=2	2060	58	4e-202	65678	85	73	35	30	63.7	8.07	MSCQISCKSRGRGGGGGGFRGFSSGSAVVSGGSRRSTSSFSCLSRHGGGGGGFGGGGFGSRSLVGLGGTKSISISVAGGGGGFGAAGGFGGRGGGFGGGSSFGGGSGFSGGGFGGGGFGGGRFGGFGGPGGVGGLGGPGGFGPGGYPGGIHEVSVNQSLLQPLNVKVDPEIQNVKAQEREQIKTLNNKFASFIDKVRFLEQQNQVLQTKWELLQQMNVGTRPINLEPIFQGYIDSLKRYLDGLTAERTSQNSELNNMQDLVEDYKKKYEDEINKRTAAENDFVTLKKDVDNAYMIKVELQSKVDLLNQEIEFLKVLYDAEISQIHQSVTDTNVILSMDNSRNLDLDSIIAEVKAQYEEIAQRSKEEAEALYHSKYEELQVTVGRHGDSLKEIKIEISEL…	5215	7895	1	1	1	652.672	3	-0.0019	442	458	1	62.99	0.0001	K	LNDLEEALQQAKEDLAR	L						File: ~Z:\CORE\RAW_DATA_2021_QE\P910_Sigrun_Lange\P910_S_IP.raw~; SpectrumID: ~8176~; PrecursorID: ~0~; scans: ~11414~
3	1::sp|cRAP053|P35908|K22E_HUMAN	Keratin, type II cytoskeletal 2 epidermal OS=Homo sapiens GN=KRT2 PE=1 SV=2	2060	58	4e-202	65678	85	73	35	30	63.7	8.07	MSCQISCKSRGRGGGGGGFRGFSSGSAVVSGGSRRSTSSFSCLSRHGGGGGGFGGGGFGSRSLVGLGGTKSISISVAGGGGGFGAAGGFGGRGGGFGGGSSFGGGSGFSGGGFGGGGFGGGRFGGFGGPGGVGGLGGPGGFGPGGYPGGIHEVSVNQSLLQPLNVKVDPEIQNVKAQEREQIKTLNNKFASFIDKVRFLEQQNQVLQTKWELLQQMNVGTRPINLEPIFQGYIDSLKRYLDGLTAERTSQNSELNNMQDLVEDYKKKYEDEINKRTAAENDFVTLKKDVDNAYMIKVELQSKVDLLNQEIEFLKVLYDAEISQIHQSVTDTNVILSMDNSRNLDLDSIIAEVKAQYEEIAQRSKEEAEALYHSKYEELQVTVGRHGDSLKEIKIEISEL…	5282	5386	1	1	1	491.999	4	-0.0046	419	436	1	22.92	1.1	K	NVQDAIADAEQRGEHALK	D						File: ~Z:\CORE\RAW_DATA_2021_QE\P910_Sigrun_Lange\P910_S_IP.raw~; SpectrumID: ~5640~; PrecursorID: ~0~; scans: ~8711~
3	1::sp|cRAP053|P35908|K22E_HUMAN	Keratin, type II cytoskeletal 2 epidermal OS=Homo sapiens GN=KRT2 PE=1 SV=2	2060	58	4e-202	65678	85	73	35	30	63.7	8.07	MSCQISCKSRGRGGGGGGFRGFSSGSAVVSGGSRRSTSSFSCLSRHGGGGGGFGGGGFGSRSLVGLGGTKSISISVAGGGGGFGAAGGFGGRGGGFGGGSSFGGGSGFSGGGFGGGGFGGGRFGGFGGPGGVGGLGGPGGFGPGGYPGGIHEVSVNQSLLQPLNVKVDPEIQNVKAQEREQIKTLNNKFASFIDKVRFLEQQNQVLQTKWELLQQMNVGTRPINLEPIFQGYIDSLKRYLDGLTAERTSQNSELNNMQDLVEDYKKKYEDEINKRTAAENDFVTLKKDVDNAYMIKVELQSKVDLLNQEIEFLKVLYDAEISQIHQSVTDTNVILSMDNSRNLDLDSIIAEVKAQYEEIAQRSKEEAEALYHSKYEELQVTVGRHGDSLKEIKIEISEL…	5816	7156	1	1	1	709.987	3	-0.0045	248	265	0	58.34	0.0002	R	TSQNSELNNMQDLVEDYK	K						File: ~Z:\CORE\RAW_DATA_2021_QE\P910_Sigrun_Lange\P910_S_IP.raw~; SpectrumID: ~7420~; PrecursorID: ~0~; scans: ~10615~
3	1::sp|cRAP053|P35908|K22E_HUMAN	Keratin, type II cytoskeletal 2 epidermal OS=Homo sapiens GN=KRT2 PE=1 SV=2	2060	58	4e-202	65678	85	73	35	30	63.7	8.07	MSCQISCKSRGRGGGGGGFRGFSSGSAVVSGGSRRSTSSFSCLSRHGGGGGGFGGGGFGSRSLVGLGGTKSISISVAGGGGGFGAAGGFGGRGGGFGGGSSFGGGSGFSGGGFGGGGFGGGRFGGFGGPGGVGGLGGPGGFGPGGYPGGIHEVSVNQSLLQPLNVKVDPEIQNVKAQEREQIKTLNNKFASFIDKVRFLEQQNQVLQTKWELLQQMNVGTRPINLEPIFQGYIDSLKRYLDGLTAERTSQNSELNNMQDLVEDYKKKYEDEINKRTAAENDFVTLKKDVDNAYMIKVELQSKVDLLNQEIEFLKVLYDAEISQIHQSVTDTNVILSMDNSRNLDLDSIIAEVKAQYEEIAQRSKEEAEALYHSKYEELQVTVGRHGDSLKEIKIEISEL…	5861	4935	1	1	1	715.317	3	-0.0094	248	265	0	24.87	0.32	R	TSQNSELNNMQDLVEDYK	K		Oxidation (M)	0.000000000300000000.0			File: ~Z:\CORE\RAW_DATA_2021_QE\P910_Sigrun_Lange\P910_S_IP.raw~; SpectrumID: ~5185~; PrecursorID: ~0~; scans: ~8219~
3	1::sp|cRAP053|P35908|K22E_HUMAN	Keratin, type II cytoskeletal 2 epidermal OS=Homo sapiens GN=KRT2 PE=1 SV=2	2060	58	4e-202	65678	85	73	35	30	63.7	8.07	MSCQISCKSRGRGGGGGGFRGFSSGSAVVSGGSRRSTSSFSCLSRHGGGGGGFGGGGFGSRSLVGLGGTKSISISVAGGGGGFGAAGGFGGRGGGFGGGSSFGGGSGFSGGGFGGGGFGGGRFGGFGGPGGVGGLGGPGGFGPGGYPGGIHEVSVNQSLLQPLNVKVDPEIQNVKAQEREQIKTLNNKFASFIDKVRFLEQQNQVLQTKWELLQQMNVGTRPINLEPIFQGYIDSLKRYLDGLTAERTSQNSELNNMQDLVEDYKKKYEDEINKRTAAENDFVTLKKDVDNAYMIKVELQSKVDLLNQEIEFLKVLYDAEISQIHQSVTDTNVILSMDNSRNLDLDSIIAEVKAQYEEIAQRSKEEAEALYHSKYEELQVTVGRHGDSLKEIKIEISEL…	6074	7611	1	1	1	550.29	4	-0.0047	440	458	2	63.69	7e-05	R	NKLNDLEEALQQAKEDLAR	L						File: ~Z:\CORE\RAW_DATA_2021_QE\P910_Sigrun_Lange\P910_S_IP.raw~; SpectrumID: ~7882~; PrecursorID: ~0~; scans: ~11101~
3	1::sp|cRAP053|P35908|K22E_HUMAN	Keratin, type II cytoskeletal 2 epidermal OS=Homo sapiens GN=KRT2 PE=1 SV=2	2060	58	4e-202	65678	85	73	35	30	63.7	8.07	MSCQISCKSRGRGGGGGGFRGFSSGSAVVSGGSRRSTSSFSCLSRHGGGGGGFGGGGFGSRSLVGLGGTKSISISVAGGGGGFGAAGGFGGRGGGFGGGSSFGGGSGFSGGGFGGGGFGGGRFGGFGGPGGVGGLGGPGGFGPGGYPGGIHEVSVNQSLLQPLNVKVDPEIQNVKAQEREQIKTLNNKFASFIDKVRFLEQQNQVLQTKWELLQQMNVGTRPINLEPIFQGYIDSLKRYLDGLTAERTSQNSELNNMQDLVEDYKKKYEDEINKRTAAENDFVTLKKDVDNAYMIKVELQSKVDLLNQEIEFLKVLYDAEISQIHQSVTDTNVILSMDNSRNLDLDSIIAEVKAQYEEIAQRSKEEAEALYHSKYEELQVTVGRHGDSLKEIKIEISEL…	6075	7605	1	1	1	733.386	3	0.0016	440	458	2	72.82	8.1e-06	R	NKLNDLEEALQQAKEDLAR	L						File: ~Z:\CORE\RAW_DATA_2021_QE\P910_Sigrun_Lange\P910_S_IP.raw~; SpectrumID: ~7876~; PrecursorID: ~0~; scans: ~11095~
3	1::sp|cRAP053|P35908|K22E_HUMAN	Keratin, type II cytoskeletal 2 epidermal OS=Homo sapiens GN=KRT2 PE=1 SV=2	2060	58	4e-202	65678	85	73	35	30	63.7	8.07	MSCQISCKSRGRGGGGGGFRGFSSGSAVVSGGSRRSTSSFSCLSRHGGGGGGFGGGGFGSRSLVGLGGTKSISISVAGGGGGFGAAGGFGGRGGGFGGGSSFGGGSGFSGGGFGGGGFGGGRFGGFGGPGGVGGLGGPGGFGPGGYPGGIHEVSVNQSLLQPLNVKVDPEIQNVKAQEREQIKTLNNKFASFIDKVRFLEQQNQVLQTKWELLQQMNVGTRPINLEPIFQGYIDSLKRYLDGLTAERTSQNSELNNMQDLVEDYKKKYEDEINKRTAAENDFVTLKKDVDNAYMIKVELQSKVDLLNQEIEFLKVLYDAEISQIHQSVTDTNVILSMDNSRNLDLDSIIAEVKAQYEEIAQRSKEEAEALYHSKYEELQVTVGRHGDSLKEIKIEISEL…	6082	6301	1	1	1	734.379	3	0.0294	440	458	2	21.07	1.5	R	NKLNDLEEALQQAKEDLAR	L		3 Deamidated (NQ)	0.0001000000110000000.0			File: ~Z:\CORE\RAW_DATA_2021_QE\P910_Sigrun_Lange\P910_S_IP.raw~; SpectrumID: ~6563~; PrecursorID: ~0~; scans: ~9692~
3	1::sp|cRAP053|P35908|K22E_HUMAN	Keratin, type II cytoskeletal 2 epidermal OS=Homo sapiens GN=KRT2 PE=1 SV=2	2060	58	4e-202	65678	85	73	35	30	63.7	8.07	MSCQISCKSRGRGGGGGGFRGFSSGSAVVSGGSRRSTSSFSCLSRHGGGGGGFGGGGFGSRSLVGLGGTKSISISVAGGGGGFGAAGGFGGRGGGFGGGSSFGGGSGFSGGGFGGGGFGGGRFGGFGGPGGVGGLGGPGGFGPGGYPGGIHEVSVNQSLLQPLNVKVDPEIQNVKAQEREQIKTLNNKFASFIDKVRFLEQQNQVLQTKWELLQQMNVGTRPINLEPIFQGYIDSLKRYLDGLTAERTSQNSELNNMQDLVEDYKKKYEDEINKRTAAENDFVTLKKDVDNAYMIKVELQSKVDLLNQEIEFLKVLYDAEISQIHQSVTDTNVILSMDNSRNLDLDSIIAEVKAQYEEIAQRSKEEAEALYHSKYEELQVTVGRHGDSLKEIKIEISEL…	6328	5955	1	1	1	752.686	3	-0.0027	248	266	1	84.8	6.6e-07	R	TSQNSELNNMQDLVEDYKK	K						File: ~Z:\CORE\RAW_DATA_2021_QE\P910_Sigrun_Lange\P910_S_IP.raw~; SpectrumID: ~6214~; PrecursorID: ~0~; scans: ~9319~
3	1::sp|cRAP053|P35908|K22E_HUMAN	Keratin, type II cytoskeletal 2 epidermal OS=Homo sapiens GN=KRT2 PE=1 SV=2	2060	58	4e-202	65678	85	73	35	30	63.7	8.07	MSCQISCKSRGRGGGGGGFRGFSSGSAVVSGGSRRSTSSFSCLSRHGGGGGGFGGGGFGSRSLVGLGGTKSISISVAGGGGGFGAAGGFGGRGGGFGGGSSFGGGSGFSGGGFGGGGFGGGRFGGFGGPGGVGGLGGPGGFGPGGYPGGIHEVSVNQSLLQPLNVKVDPEIQNVKAQEREQIKTLNNKFASFIDKVRFLEQQNQVLQTKWELLQQMNVGTRPINLEPIFQGYIDSLKRYLDGLTAERTSQNSELNNMQDLVEDYKKKYEDEINKRTAAENDFVTLKKDVDNAYMIKVELQSKVDLLNQEIEFLKVLYDAEISQIHQSVTDTNVILSMDNSRNLDLDSIIAEVKAQYEEIAQRSKEEAEALYHSKYEELQVTVGRHGDSLKEIKIEISEL…	6336	6356	1	1	1	753.015	3	0.0031	248	266	1	65.73	4.5e-05	R	TSQNSELNNMQDLVEDYKK	K		Deamidated (NQ)	0.0000000100000000000.0			File: ~Z:\CORE\RAW_DATA_2021_QE\P910_Sigrun_Lange\P910_S_IP.raw~; SpectrumID: ~6618~; PrecursorID: ~0~; scans: ~9756~
3	1::sp|cRAP053|P35908|K22E_HUMAN	Keratin, type II cytoskeletal 2 epidermal OS=Homo sapiens GN=KRT2 PE=1 SV=2	2060	58	4e-202	65678	85	73	35	30	63.7	8.07	MSCQISCKSRGRGGGGGGFRGFSSGSAVVSGGSRRSTSSFSCLSRHGGGGGGFGGGGFGSRSLVGLGGTKSISISVAGGGGGFGAAGGFGGRGGGFGGGSSFGGGSGFSGGGFGGGGFGGGRFGGFGGPGGVGGLGGPGGFGPGGYPGGIHEVSVNQSLLQPLNVKVDPEIQNVKAQEREQIKTLNNKFASFIDKVRFLEQQNQVLQTKWELLQQMNVGTRPINLEPIFQGYIDSLKRYLDGLTAERTSQNSELNNMQDLVEDYKKKYEDEINKRTAAENDFVTLKKDVDNAYMIKVELQSKVDLLNQEIEFLKVLYDAEISQIHQSVTDTNVILSMDNSRNLDLDSIIAEVKAQYEEIAQRSKEEAEALYHSKYEELQVTVGRHGDSLKEIKIEISEL…	6417	3991	1	1	1	758.351	3	0.0149	248	266	1	37.25	0.032	R	TSQNSELNNMQDLVEDYKK	K		Deamidated (NQ); Oxidation (M)	0.0000000013000000000.0			File: ~Z:\CORE\RAW_DATA_2021_QE\P910_Sigrun_Lange\P910_S_IP.raw~; SpectrumID: ~4234~; PrecursorID: ~0~; scans: ~7103~
3	1::sp|cRAP053|P35908|K22E_HUMAN	Keratin, type II cytoskeletal 2 epidermal OS=Homo sapiens GN=KRT2 PE=1 SV=2	2060	58	4e-202	65678	85	73	35	30	63.7	8.07	MSCQISCKSRGRGGGGGGFRGFSSGSAVVSGGSRRSTSSFSCLSRHGGGGGGFGGGGFGSRSLVGLGGTKSISISVAGGGGGFGAAGGFGGRGGGFGGGSSFGGGSGFSGGGFGGGGFGGGRFGGFGGPGGVGGLGGPGGFGPGGYPGGIHEVSVNQSLLQPLNVKVDPEIQNVKAQEREQIKTLNNKFASFIDKVRFLEQQNQVLQTKWELLQQMNVGTRPINLEPIFQGYIDSLKRYLDGLTAERTSQNSELNNMQDLVEDYKKKYEDEINKRTAAENDFVTLKKDVDNAYMIKVELQSKVDLLNQEIEFLKVLYDAEISQIHQSVTDTNVILSMDNSRNLDLDSIIAEVKAQYEEIAQRSKEEAEALYHSKYEELQVTVGRHGDSLKEIKIEISEL…	6979	7199	1	1	1	1200.01	2	-0.0092	93	122	0	164.23	2.4e-15	R	GGGFGGGSSFGGGSGFSGGGFGGGGFGGGR	F						File: ~Z:\CORE\RAW_DATA_2021_QE\P910_Sigrun_Lange\P910_S_IP.raw~; SpectrumID: ~7463~; PrecursorID: ~0~; scans: ~10660~
3	1::sp|cRAP053|P35908|K22E_HUMAN	Keratin, type II cytoskeletal 2 epidermal OS=Homo sapiens GN=KRT2 PE=1 SV=2	2060	58	4e-202	65678	85	73	35	30	63.7	8.07	MSCQISCKSRGRGGGGGGFRGFSSGSAVVSGGSRRSTSSFSCLSRHGGGGGGFGGGGFGSRSLVGLGGTKSISISVAGGGGGFGAAGGFGGRGGGFGGGSSFGGGSGFSGGGFGGGGFGGGRFGGFGGPGGVGGLGGPGGFGPGGYPGGIHEVSVNQSLLQPLNVKVDPEIQNVKAQEREQIKTLNNKFASFIDKVRFLEQQNQVLQTKWELLQQMNVGTRPINLEPIFQGYIDSLKRYLDGLTAERTSQNSELNNMQDLVEDYKKKYEDEINKRTAAENDFVTLKKDVDNAYMIKVELQSKVDLLNQEIEFLKVLYDAEISQIHQSVTDTNVILSMDNSRNLDLDSIIAEVKAQYEEIAQRSKEEAEALYHSKYEELQVTVGRHGDSLKEIKIEISEL…	6980	7191	1	1	1	800.343	3	-0.0044	93	122	0	89	8.5e-08	R	GGGFGGGSSFGGGSGFSGGGFGGGGFGGGR	F						File: ~Z:\CORE\RAW_DATA_2021_QE\P910_Sigrun_Lange\P910_S_IP.raw~; SpectrumID: ~7455~; PrecursorID: ~0~; scans: ~10652~
3	1::sp|cRAP053|P35908|K22E_HUMAN	Keratin, type II cytoskeletal 2 epidermal OS=Homo sapiens GN=KRT2 PE=1 SV=2	2060	58	4e-202	65678	85	73	35	30	63.7	8.07	MSCQISCKSRGRGGGGGGFRGFSSGSAVVSGGSRRSTSSFSCLSRHGGGGGGFGGGGFGSRSLVGLGGTKSISISVAGGGGGFGAAGGFGGRGGGFGGGSSFGGGSGFSGGGFGGGGFGGGRFGGFGGPGGVGGLGGPGGFGPGGYPGGIHEVSVNQSLLQPLNVKVDPEIQNVKAQEREQIKTLNNKFASFIDKVRFLEQQNQVLQTKWELLQQMNVGTRPINLEPIFQGYIDSLKRYLDGLTAERTSQNSELNNMQDLVEDYKKKYEDEINKRTAAENDFVTLKKDVDNAYMIKVELQSKVDLLNQEIEFLKVLYDAEISQIHQSVTDTNVILSMDNSRNLDLDSIIAEVKAQYEEIAQRSKEEAEALYHSKYEELQVTVGRHGDSLKEIKIEISEL…	7268	6082	1	1	1	825.4	3	-0.0059	491	515	0	90.35	2e-07	R	MSGDLSSNVTVSVTSSTISSNVASK	A		Oxidation (M)	0.3000000000000000000000000.0			File: ~Z:\CORE\RAW_DATA_2021_QE\P910_Sigrun_Lange\P910_S_IP.raw~; SpectrumID: ~6344~; PrecursorID: ~0~; scans: ~9456~
3	1::sp|cRAP053|P35908|K22E_HUMAN	Keratin, type II cytoskeletal 2 epidermal OS=Homo sapiens GN=KRT2 PE=1 SV=2	2060	58	4e-202	65678	85	73	35	30	63.7	8.07	MSCQISCKSRGRGGGGGGFRGFSSGSAVVSGGSRRSTSSFSCLSRHGGGGGGFGGGGFGSRSLVGLGGTKSISISVAGGGGGFGAAGGFGGRGGGFGGGSSFGGGSGFSGGGFGGGGFGGGRFGGFGGPGGVGGLGGPGGFGPGGYPGGIHEVSVNQSLLQPLNVKVDPEIQNVKAQEREQIKTLNNKFASFIDKVRFLEQQNQVLQTKWELLQQMNVGTRPINLEPIFQGYIDSLKRYLDGLTAERTSQNSELNNMQDLVEDYKKKYEDEINKRTAAENDFVTLKKDVDNAYMIKVELQSKVDLLNQEIEFLKVLYDAEISQIHQSVTDTNVILSMDNSRNLDLDSIIAEVKAQYEEIAQRSKEEAEALYHSKYEELQVTVGRHGDSLKEIKIEISEL…	8789	7908	1	1	1	1016.83	3	-0.0066	315	341	0	78.06	3.6e-06	K	VLYDAEISQIHQSVTDTNVILSMDNSR	N						File: ~Z:\CORE\RAW_DATA_2021_QE\P910_Sigrun_Lange\P910_S_IP.raw~; SpectrumID: ~8192~; PrecursorID: ~0~; scans: ~11431~
3	1::sp|cRAP053|P35908|K22E_HUMAN	Keratin, type II cytoskeletal 2 epidermal OS=Homo sapiens GN=KRT2 PE=1 SV=2	2060	58	4e-202	65678	85	73	35	30	63.7	8.07	MSCQISCKSRGRGGGGGGFRGFSSGSAVVSGGSRRSTSSFSCLSRHGGGGGGFGGGGFGSRSLVGLGGTKSISISVAGGGGGFGAAGGFGGRGGGFGGGSSFGGGSGFSGGGFGGGGFGGGRFGGFGGPGGVGGLGGPGGFGPGGYPGGIHEVSVNQSLLQPLNVKVDPEIQNVKAQEREQIKTLNNKFASFIDKVRFLEQQNQVLQTKWELLQQMNVGTRPINLEPIFQGYIDSLKRYLDGLTAERTSQNSELNNMQDLVEDYKKKYEDEINKRTAAENDFVTLKKDVDNAYMIKVELQSKVDLLNQEIEFLKVLYDAEISQIHQSVTDTNVILSMDNSRNLDLDSIIAEVKAQYEEIAQRSKEEAEALYHSKYEELQVTVGRHGDSLKEIKIEISEL…	8796	8029	1	1	1	1017.5	3	0.0214	315	341	0	44.94	0.0071	K	VLYDAEISQIHQSVTDTNVILSMDNSR	N		2 Deamidated (NQ)	0.000000000001000001000000000.0			File: ~Z:\CORE\RAW_DATA_2021_QE\P910_Sigrun_Lange\P910_S_IP.raw~; SpectrumID: ~8331~; PrecursorID: ~0~; scans: ~11577~
3	1::sp|cRAP053|P35908|K22E_HUMAN	Keratin, type II cytoskeletal 2 epidermal OS=Homo sapiens GN=KRT2 PE=1 SV=2	2060	58	4e-202	65678	85	73	35	30	63.7	8.07	MSCQISCKSRGRGGGGGGFRGFSSGSAVVSGGSRRSTSSFSCLSRHGGGGGGFGGGGFGSRSLVGLGGTKSISISVAGGGGGFGAAGGFGGRGGGFGGGSSFGGGSGFSGGGFGGGGFGGGRFGGFGGPGGVGGLGGPGGFGPGGYPGGIHEVSVNQSLLQPLNVKVDPEIQNVKAQEREQIKTLNNKFASFIDKVRFLEQQNQVLQTKWELLQQMNVGTRPINLEPIFQGYIDSLKRYLDGLTAERTSQNSELNNMQDLVEDYKKKYEDEINKRTAAENDFVTLKKDVDNAYMIKVELQSKVDLLNQEIEFLKVLYDAEISQIHQSVTDTNVILSMDNSRNLDLDSIIAEVKAQYEEIAQRSKEEAEALYHSKYEELQVTVGRHGDSLKEIKIEISEL…	8812	7428	1	1	1	1022.17	3	-0.0081	315	341	0	67.35	4.7e-05	K	VLYDAEISQIHQSVTDTNVILSMDNSR	N		Oxidation (M)	0.000000000000000000000030000.0			File: ~Z:\CORE\RAW_DATA_2021_QE\P910_Sigrun_Lange\P910_S_IP.raw~; SpectrumID: ~7696~; PrecursorID: ~0~; scans: ~10906~	emPAI	11.75
4	1::sp|cRAP087|P02769|ALBU_BOVIN	Serum albumin OS=Bos taurus GN=ALB PE=1 SV=4	1946	58	9.1e-191	71244	95	81	36	33	61	5.82	MKWVTFISLLLLFSSAYSRGVFRRDTHKSEIAHRFKDLGEEHFKGLVLIAFSQYLQQCPFDEHVKLVNELTEFAKTCVADESHAGCEKSLHTLFGDELCKVASLRETYGDMADCCEKQEPERNECFLSHKDDSPDLPKLKPDPNTLCDEFKADEKKFWGKYLYEIARRHPYFYAPELLYYANKYNGVFQECCQAEDKGACLLPKIETMREKVLASSARQRLRCASIQKFGERALKAWSVARLSQKFPKAEFVEVTKLVTDLTKVHKECCHGDLLECADDRADLAKYICDNQDTISSKLKECCDKPLLEKSHCIAEVEKDAIPENLPPLTADFAEDKDVCKNYQEAKDAFLGSFLYEYSRRHPEYAVSVLLRLAKEYEATLEECCAKDDPHACYSTVFDK…	64	3884	1	1	0	395.239	2	-0.0009	257	263	0	45.66	0.0012	K	LVTDLTK	V						File: ~Z:\CORE\RAW_DATA_2021_QE\P910_Sigrun_Lange\P910_S_IP.raw~; SpectrumID: ~4126~; PrecursorID: ~0~; scans: ~6979~
4	1::sp|cRAP087|P02769|ALBU_BOVIN	Serum albumin OS=Bos taurus GN=ALB PE=1 SV=4	1946	58	9.1e-191	71244	95	81	36	33	61	5.82	MKWVTFISLLLLFSSAYSRGVFRRDTHKSEIAHRFKDLGEEHFKGLVLIAFSQYLQQCPFDEHVKLVNELTEFAKTCVADESHAGCEKSLHTLFGDELCKVASLRETYGDMADCCEKQEPERNECFLSHKDDSPDLPKLKPDPNTLCDEFKADEKKFWGKYLYEIARRHPYFYAPELLYYANKYNGVFQECCQAEDKGACLLPKIETMREKVLASSARQRLRCASIQKFGERALKAWSVARLSQKFPKAEFVEVTKLVTDLTKVHKECCHGDLLECADDRADLAKYICDNQDTISSKLKECCDKPLLEKSHCIAEVEKDAIPENLPPLTADFAEDKDVCKNYQEAKDAFLGSFLYEYSRRHPEYAVSVLLRLAKEYEATLEECCAKDDPHACYSTVFDK…	152	1712	1	1	1	409.716	2	-0.0002	562	568	0	24.35	0.61	K	ATEEQLK	T						File: ~Z:\CORE\RAW_DATA_2021_QE\P910_Sigrun_Lange\P910_S_IP.raw~; SpectrumID: ~1814~; PrecursorID: ~0~; scans: ~4191~
4	1::sp|cRAP087|P02769|ALBU_BOVIN	Serum albumin OS=Bos taurus GN=ALB PE=1 SV=4	1946	58	9.1e-191	71244	95	81	36	33	61	5.82	MKWVTFISLLLLFSSAYSRGVFRRDTHKSEIAHRFKDLGEEHFKGLVLIAFSQYLQQCPFDEHVKLVNELTEFAKTCVADESHAGCEKSLHTLFGDELCKVASLRETYGDMADCCEKQEPERNECFLSHKDDSPDLPKLKPDPNTLCDEFKADEKKFWGKYLYEIARRHPYFYAPELLYYANKYNGVFQECCQAEDKGACLLPKIETMREKVLASSARQRLRCASIQKFGERALKAWSVARLSQKFPKAEFVEVTKLVTDLTKVHKECCHGDLLECADDRADLAKYICDNQDTISSKLKECCDKPLLEKSHCIAEVEKDAIPENLPPLTADFAEDKDVCKNYQEAKDAFLGSFLYEYSRRHPEYAVSVLLRLAKEYEATLEECCAKDDPHACYSTVFDK…	453	2362	1	1	1	449.744	2	-0.0005	483	489	0	21	0.42	R	LCVLHEK	T						File: ~Z:\CORE\RAW_DATA_2021_QE\P910_Sigrun_Lange\P910_S_IP.raw~; SpectrumID: ~2570~; PrecursorID: ~0~; scans: ~5137~
4	1::sp|cRAP087|P02769|ALBU_BOVIN	Serum albumin OS=Bos taurus GN=ALB PE=1 SV=4	1946	58	9.1e-191	71244	95	81	36	33	61	5.82	MKWVTFISLLLLFSSAYSRGVFRRDTHKSEIAHRFKDLGEEHFKGLVLIAFSQYLQQCPFDEHVKLVNELTEFAKTCVADESHAGCEKSLHTLFGDELCKVASLRETYGDMADCCEKQEPERNECFLSHKDDSPDLPKLKPDPNTLCDEFKADEKKFWGKYLYEIARRHPYFYAPELLYYANKYNGVFQECCQAEDKGACLLPKIETMREKVLASSARQRLRCASIQKFGERALKAWSVARLSQKFPKAEFVEVTKLVTDLTKVHKECCHGDLLECADDRADLAKYICDNQDTISSKLKECCDKPLLEKSHCIAEVEKDAIPENLPPLTADFAEDKDVCKNYQEAKDAFLGSFLYEYSRRHPEYAVSVLLRLAKEYEATLEECCAKDDPHACYSTVFDK…	551	3879	1	1	1	461.747	2	-0.0005	249	256	0	44.31	0.0039	K	AEFVEVTK	L						File: ~Z:\CORE\RAW_DATA_2021_QE\P910_Sigrun_Lange\P910_S_IP.raw~; SpectrumID: ~4121~; PrecursorID: ~0~; scans: ~6974~
4	1::sp|cRAP087|P02769|ALBU_BOVIN	Serum albumin OS=Bos taurus GN=ALB PE=1 SV=4	1946	58	9.1e-191	71244	95	81	36	33	61	5.82	MKWVTFISLLLLFSSAYSRGVFRRDTHKSEIAHRFKDLGEEHFKGLVLIAFSQYLQQCPFDEHVKLVNELTEFAKTCVADESHAGCEKSLHTLFGDELCKVASLRETYGDMADCCEKQEPERNECFLSHKDDSPDLPKLKPDPNTLCDEFKADEKKFWGKYLYEIARRHPYFYAPELLYYANKYNGVFQECCQAEDKGACLLPKIETMREKVLASSARQRLRCASIQKFGERALKAWSVARLSQKFPKAEFVEVTKLVTDLTKVHKECCHGDLLECADDRADLAKYICDNQDTISSKLKECCDKPLLEKSHCIAEVEKDAIPENLPPLTADFAEDKDVCKNYQEAKDAFLGSFLYEYSRRHPEYAVSVLLRLAKEYEATLEECCAKDDPHACYSTVFDK…	558	4987	1	1	0	464.25	2	-0.0003	161	167	0	30.83	0.05	K	YLYEIAR	R						File: ~Z:\CORE\RAW_DATA_2021_QE\P910_Sigrun_Lange\P910_S_IP.raw~; SpectrumID: ~5238~; PrecursorID: ~0~; scans: ~8277~
4	1::sp|cRAP087|P02769|ALBU_BOVIN	Serum albumin OS=Bos taurus GN=ALB PE=1 SV=4	1946	58	9.1e-191	71244	95	81	36	33	61	5.82	MKWVTFISLLLLFSSAYSRGVFRRDTHKSEIAHRFKDLGEEHFKGLVLIAFSQYLQQCPFDEHVKLVNELTEFAKTCVADESHAGCEKSLHTLFGDELCKVASLRETYGDMADCCEKQEPERNECFLSHKDDSPDLPKLKPDPNTLCDEFKADEKKFWGKYLYEIARRHPYFYAPELLYYANKYNGVFQECCQAEDKGACLLPKIETMREKVLASSARQRLRCASIQKFGERALKAWSVARLSQKFPKAEFVEVTKLVTDLTKVHKECCHGDLLECADDRADLAKYICDNQDTISSKLKECCDKPLLEKSHCIAEVEKDAIPENLPPLTADFAEDKDVCKNYQEAKDAFLGSFLYEYSRRHPEYAVSVLLRLAKEYEATLEECCAKDDPHACYSTVFDK…	851	6734	1	1	1	507.813	2	0.0002	549	557	0	78.99	7e-07	K	QTALVELLK	H						File: ~Z:\CORE\RAW_DATA_2021_QE\P910_Sigrun_Lange\P910_S_IP.raw~; SpectrumID: ~6998~; PrecursorID: ~0~; scans: ~10171~
4	1::sp|cRAP087|P02769|ALBU_BOVIN	Serum albumin OS=Bos taurus GN=ALB PE=1 SV=4	1946	58	9.1e-191	71244	95	81	36	33	61	5.82	MKWVTFISLLLLFSSAYSRGVFRRDTHKSEIAHRFKDLGEEHFKGLVLIAFSQYLQQCPFDEHVKLVNELTEFAKTCVADESHAGCEKSLHTLFGDELCKVASLRETYGDMADCCEKQEPERNECFLSHKDDSPDLPKLKPDPNTLCDEFKADEKKFWGKYLYEIARRHPYFYAPELLYYANKYNGVFQECCQAEDKGACLLPKIETMREKVLASSARQRLRCASIQKFGERALKAWSVARLSQKFPKAEFVEVTKLVTDLTKVHKECCHGDLLECADDRADLAKYICDNQDTISSKLKECCDKPLLEKSHCIAEVEKDAIPENLPPLTADFAEDKDVCKNYQEAKDAFLGSFLYEYSRRHPEYAVSVLLRLAKEYEATLEECCAKDDPHACYSTVFDK…	1068	2074	1	1	1	534.725	2	0.0003	413	420	0	35.09	0.013	K	QNCDQFEK	L						File: ~Z:\CORE\RAW_DATA_2021_QE\P910_Sigrun_Lange\P910_S_IP.raw~; SpectrumID: ~2258~; PrecursorID: ~0~; scans: ~4747~
4	1::sp|cRAP087|P02769|ALBU_BOVIN	Serum albumin OS=Bos taurus GN=ALB PE=1 SV=4	1946	58	9.1e-191	71244	95	81	36	33	61	5.82	MKWVTFISLLLLFSSAYSRGVFRRDTHKSEIAHRFKDLGEEHFKGLVLIAFSQYLQQCPFDEHVKLVNELTEFAKTCVADESHAGCEKSLHTLFGDELCKVASLRETYGDMADCCEKQEPERNECFLSHKDDSPDLPKLKPDPNTLCDEFKADEKKFWGKYLYEIARRHPYFYAPELLYYANKYNGVFQECCQAEDKGACLLPKIETMREKVLASSARQRLRCASIQKFGERALKAWSVARLSQKFPKAEFVEVTKLVTDLTKVHKECCHGDLLECADDRADLAKYICDNQDTISSKLKECCDKPLLEKSHCIAEVEKDAIPENLPPLTADFAEDKDVCKNYQEAKDAFLGSFLYEYSRRHPEYAVSVLLRLAKEYEATLEECCAKDDPHACYSTVFDK…	1270	4167	1	1	1	554.261	2	0.0003	588	597	0	47.39	0.0025	K	EACFAVEGPK	L						File: ~Z:\CORE\RAW_DATA_2021_QE\P910_Sigrun_Lange\P910_S_IP.raw~; SpectrumID: ~4414~; PrecursorID: ~0~; scans: ~7346~
4	1::sp|cRAP087|P02769|ALBU_BOVIN	Serum albumin OS=Bos taurus GN=ALB PE=1 SV=4	1946	58	9.1e-191	71244	95	81	36	33	61	5.82	MKWVTFISLLLLFSSAYSRGVFRRDTHKSEIAHRFKDLGEEHFKGLVLIAFSQYLQQCPFDEHVKLVNELTEFAKTCVADESHAGCEKSLHTLFGDELCKVASLRETYGDMADCCEKQEPERNECFLSHKDDSPDLPKLKPDPNTLCDEFKADEKKFWGKYLYEIARRHPYFYAPELLYYANKYNGVFQECCQAEDKGACLLPKIETMREKVLASSARQRLRCASIQKFGERALKAWSVARLSQKFPKAEFVEVTKLVTDLTKVHKECCHGDLLECADDRADLAKYICDNQDTISSKLKECCDKPLLEKSHCIAEVEKDAIPENLPPLTADFAEDKDVCKNYQEAKDAFLGSFLYEYSRRHPEYAVSVLLRLAKEYEATLEECCAKDDPHACYSTVFDK…	1408	2921	1	1	0	569.752	2	-0.0008	499	507	0	51.02	0.00059	K	CCTESLVNR	R						File: ~Z:\CORE\RAW_DATA_2021_QE\P910_Sigrun_Lange\P910_S_IP.raw~; SpectrumID: ~3149~; PrecursorID: ~0~; scans: ~5822~
4	1::sp|cRAP087|P02769|ALBU_BOVIN	Serum albumin OS=Bos taurus GN=ALB PE=1 SV=4	1946	58	9.1e-191	71244	95	81	36	33	61	5.82	MKWVTFISLLLLFSSAYSRGVFRRDTHKSEIAHRFKDLGEEHFKGLVLIAFSQYLQQCPFDEHVKLVNELTEFAKTCVADESHAGCEKSLHTLFGDELCKVASLRETYGDMADCCEKQEPERNECFLSHKDDSPDLPKLKPDPNTLCDEFKADEKKFWGKYLYEIARRHPYFYAPELLYYANKYNGVFQECCQAEDKGACLLPKIETMREKVLASSARQRLRCASIQKFGERALKAWSVARLSQKFPKAEFVEVTKLVTDLTKVHKECCHGDLLECADDRADLAKYICDNQDTISSKLKECCDKPLLEKSHCIAEVEKDAIPENLPPLTADFAEDKDVCKNYQEAKDAFLGSFLYEYSRRHPEYAVSVLLRLAKEYEATLEECCAKDDPHACYSTVFDK…	1444	4850	1	1	1	381.576	3	-0.0014	548	557	1	54.73	6.2e-05	K	KQTALVELLK	H						File: ~Z:\CORE\RAW_DATA_2021_QE\P910_Sigrun_Lange\P910_S_IP.raw~; SpectrumID: ~5100~; PrecursorID: ~0~; scans: ~8127~
4	1::sp|cRAP087|P02769|ALBU_BOVIN	Serum albumin OS=Bos taurus GN=ALB PE=1 SV=4	1946	58	9.1e-191	71244	95	81	36	33	61	5.82	MKWVTFISLLLLFSSAYSRGVFRRDTHKSEIAHRFKDLGEEHFKGLVLIAFSQYLQQCPFDEHVKLVNELTEFAKTCVADESHAGCEKSLHTLFGDELCKVASLRETYGDMADCCEKQEPERNECFLSHKDDSPDLPKLKPDPNTLCDEFKADEKKFWGKYLYEIARRHPYFYAPELLYYANKYNGVFQECCQAEDKGACLLPKIETMREKVLASSARQRLRCASIQKFGERALKAWSVARLSQKFPKAEFVEVTKLVTDLTKVHKECCHGDLLECADDRADLAKYICDNQDTISSKLKECCDKPLLEKSHCIAEVEKDAIPENLPPLTADFAEDKDVCKNYQEAKDAFLGSFLYEYSRRHPEYAVSVLLRLAKEYEATLEECCAKDDPHACYSTVFDK…	1447	4851	1	1	1	571.861	2	0	548	557	1	51.8	0.00012	K	KQTALVELLK	H						File: ~Z:\CORE\RAW_DATA_2021_QE\P910_Sigrun_Lange\P910_S_IP.raw~; SpectrumID: ~5101~; PrecursorID: ~0~; scans: ~8128~
4	1::sp|cRAP087|P02769|ALBU_BOVIN	Serum albumin OS=Bos taurus GN=ALB PE=1 SV=4	1946	58	9.1e-191	71244	95	81	36	33	61	5.82	MKWVTFISLLLLFSSAYSRGVFRRDTHKSEIAHRFKDLGEEHFKGLVLIAFSQYLQQCPFDEHVKLVNELTEFAKTCVADESHAGCEKSLHTLFGDELCKVASLRETYGDMADCCEKQEPERNECFLSHKDDSPDLPKLKPDPNTLCDEFKADEKKFWGKYLYEIARRHPYFYAPELLYYANKYNGVFQECCQAEDKGACLLPKIETMREKVLASSARQRLRCASIQKFGERALKAWSVARLSQKFPKAEFVEVTKLVTDLTKVHKECCHGDLLECADDRADLAKYICDNQDTISSKLKECCDKPLLEKSHCIAEVEKDAIPENLPPLTADFAEDKDVCKNYQEAKDAFLGSFLYEYSRRHPEYAVSVLLRLAKEYEATLEECCAKDDPHACYSTVFDK…	1582	6231	1	1	1	582.319	2	-0.0005	66	75	0	68.21	1.9e-05	K	LVNELTEFAK	T						File: ~Z:\CORE\RAW_DATA_2021_QE\P910_Sigrun_Lange\P910_S_IP.raw~; SpectrumID: ~6493~; PrecursorID: ~0~; scans: ~9615~
4	1::sp|cRAP087|P02769|ALBU_BOVIN	Serum albumin OS=Bos taurus GN=ALB PE=1 SV=4	1946	58	9.1e-191	71244	95	81	36	33	61	5.82	MKWVTFISLLLLFSSAYSRGVFRRDTHKSEIAHRFKDLGEEHFKGLVLIAFSQYLQQCPFDEHVKLVNELTEFAKTCVADESHAGCEKSLHTLFGDELCKVASLRETYGDMADCCEKQEPERNECFLSHKDDSPDLPKLKPDPNTLCDEFKADEKKFWGKYLYEIARRHPYFYAPELLYYANKYNGVFQECCQAEDKGACLLPKIETMREKVLASSARQRLRCASIQKFGERALKAWSVARLSQKFPKAEFVEVTKLVTDLTKVHKECCHGDLLECADDRADLAKYICDNQDTISSKLKECCDKPLLEKSHCIAEVEKDAIPENLPPLTADFAEDKDVCKNYQEAKDAFLGSFLYEYSRRHPEYAVSVLLRLAKEYEATLEECCAKDDPHACYSTVFDK…	2389	4518	1	1	1	653.361	2	-0.0022	402	412	0	44.88	0.0035	K	HLVDEPQNLIK	Q						File: ~Z:\CORE\RAW_DATA_2021_QE\P910_Sigrun_Lange\P910_S_IP.raw~; SpectrumID: ~4765~; PrecursorID: ~0~; scans: ~7768~
4	1::sp|cRAP087|P02769|ALBU_BOVIN	Serum albumin OS=Bos taurus GN=ALB PE=1 SV=4	1946	58	9.1e-191	71244	95	81	36	33	61	5.82	MKWVTFISLLLLFSSAYSRGVFRRDTHKSEIAHRFKDLGEEHFKGLVLIAFSQYLQQCPFDEHVKLVNELTEFAKTCVADESHAGCEKSLHTLFGDELCKVASLRETYGDMADCCEKQEPERNECFLSHKDDSPDLPKLKPDPNTLCDEFKADEKKFWGKYLYEIARRHPYFYAPELLYYANKYNGVFQECCQAEDKGACLLPKIETMREKVLASSARQRLRCASIQKFGERALKAWSVARLSQKFPKAEFVEVTKLVTDLTKVHKECCHGDLLECADDRADLAKYICDNQDTISSKLKECCDKPLLEKSHCIAEVEKDAIPENLPPLTADFAEDKDVCKNYQEAKDAFLGSFLYEYSRRHPEYAVSVLLRLAKEYEATLEECCAKDDPHACYSTVFDK…	2817	8176	1	1	1	700.348	2	-0.004	569	580	0	74.75	4.6e-06	K	TVMENFVAFVDK	C						File: ~Z:\CORE\RAW_DATA_2021_QE\P910_Sigrun_Lange\P910_S_IP.raw~; SpectrumID: ~8500~; PrecursorID: ~0~; scans: ~11754~
4	1::sp|cRAP087|P02769|ALBU_BOVIN	Serum albumin OS=Bos taurus GN=ALB PE=1 SV=4	1946	58	9.1e-191	71244	95	81	36	33	61	5.82	MKWVTFISLLLLFSSAYSRGVFRRDTHKSEIAHRFKDLGEEHFKGLVLIAFSQYLQQCPFDEHVKLVNELTEFAKTCVADESHAGCEKSLHTLFGDELCKVASLRETYGDMADCCEKQEPERNECFLSHKDDSPDLPKLKPDPNTLCDEFKADEKKFWGKYLYEIARRHPYFYAPELLYYANKYNGVFQECCQAEDKGACLLPKIETMREKVLASSARQRLRCASIQKFGERALKAWSVARLSQKFPKAEFVEVTKLVTDLTKVHKECCHGDLLECADDRADLAKYICDNQDTISSKLKECCDKPLLEKSHCIAEVEKDAIPENLPPLTADFAEDKDVCKNYQEAKDAFLGSFLYEYSRRHPEYAVSVLLRLAKEYEATLEECCAKDDPHACYSTVFDK…	2831	8232	1	1	1	467.57	3	0.0199	569	580	0	33.99	0.058	K	TVMENFVAFVDK	C		Deamidated (NQ)	0.000010000000.0			File: ~Z:\CORE\RAW_DATA_2021_QE\P910_Sigrun_Lange\P910_S_IP.raw~; SpectrumID: ~8560~; PrecursorID: ~0~; scans: ~11817~
4	1::sp|cRAP087|P02769|ALBU_BOVIN	Serum albumin OS=Bos taurus GN=ALB PE=1 SV=4	1946	58	9.1e-191	71244	95	81	36	33	61	5.82	MKWVTFISLLLLFSSAYSRGVFRRDTHKSEIAHRFKDLGEEHFKGLVLIAFSQYLQQCPFDEHVKLVNELTEFAKTCVADESHAGCEKSLHTLFGDELCKVASLRETYGDMADCCEKQEPERNECFLSHKDDSPDLPKLKPDPNTLCDEFKADEKKFWGKYLYEIARRHPYFYAPELLYYANKYNGVFQECCQAEDKGACLLPKIETMREKVLASSARQRLRCASIQKFGERALKAWSVARLSQKFPKAEFVEVTKLVTDLTKVHKECCHGDLLECADDRADLAKYICDNQDTISSKLKECCDKPLLEKSHCIAEVEKDAIPENLPPLTADFAEDKDVCKNYQEAKDAFLGSFLYEYSRRHPEYAVSVLLRLAKEYEATLEECCAKDDPHACYSTVFDK…	2892	7342	1	1	1	708.348	2	0.0012	569	580	0	88.01	2.2e-07	K	TVMENFVAFVDK	C		Oxidation (M)	0.003000000000.0			File: ~Z:\CORE\RAW_DATA_2021_QE\P910_Sigrun_Lange\P910_S_IP.raw~; SpectrumID: ~7608~; PrecursorID: ~0~; scans: ~10813~
4	1::sp|cRAP087|P02769|ALBU_BOVIN	Serum albumin OS=Bos taurus GN=ALB PE=1 SV=4	1946	58	9.1e-191	71244	95	81	36	33	61	5.82	MKWVTFISLLLLFSSAYSRGVFRRDTHKSEIAHRFKDLGEEHFKGLVLIAFSQYLQQCPFDEHVKLVNELTEFAKTCVADESHAGCEKSLHTLFGDELCKVASLRETYGDMADCCEKQEPERNECFLSHKDDSPDLPKLKPDPNTLCDEFKADEKKFWGKYLYEIARRHPYFYAPELLYYANKYNGVFQECCQAEDKGACLLPKIETMREKVLASSARQRLRCASIQKFGERALKAWSVARLSQKFPKAEFVEVTKLVTDLTKVHKECCHGDLLECADDRADLAKYICDNQDTISSKLKECCDKPLLEKSHCIAEVEKDAIPENLPPLTADFAEDKDVCKNYQEAKDAFLGSFLYEYSRRHPEYAVSVLLRLAKEYEATLEECCAKDDPHACYSTVFDK…	2897	5605	1	1	1	710.349	2	-0.0024	89	100	0	71.26	1.5e-05	K	SLHTLFGDELCK	V						File: ~Z:\CORE\RAW_DATA_2021_QE\P910_Sigrun_Lange\P910_S_IP.raw~; SpectrumID: ~5863~; PrecursorID: ~0~; scans: ~8947~
4	1::sp|cRAP087|P02769|ALBU_BOVIN	Serum albumin OS=Bos taurus GN=ALB PE=1 SV=4	1946	58	9.1e-191	71244	95	81	36	33	61	5.82	MKWVTFISLLLLFSSAYSRGVFRRDTHKSEIAHRFKDLGEEHFKGLVLIAFSQYLQQCPFDEHVKLVNELTEFAKTCVADESHAGCEKSLHTLFGDELCKVASLRETYGDMADCCEKQEPERNECFLSHKDDSPDLPKLKPDPNTLCDEFKADEKKFWGKYLYEIARRHPYFYAPELLYYANKYNGVFQECCQAEDKGACLLPKIETMREKVLASSARQRLRCASIQKFGERALKAWSVARLSQKFPKAEFVEVTKLVTDLTKVHKECCHGDLLECADDRADLAKYICDNQDTISSKLKECCDKPLLEKSHCIAEVEKDAIPENLPPLTADFAEDKDVCKNYQEAKDAFLGSFLYEYSRRHPEYAVSVLLRLAKEYEATLEECCAKDDPHACYSTVFDK…	2900	5701	1	1	1	473.903	3	-0.0004	89	100	0	55.95	0.00049	K	SLHTLFGDELCK	V						File: ~Z:\CORE\RAW_DATA_2021_QE\P910_Sigrun_Lange\P910_S_IP.raw~; SpectrumID: ~5960~; PrecursorID: ~0~; scans: ~9050~
4	1::sp|cRAP087|P02769|ALBU_BOVIN	Serum albumin OS=Bos taurus GN=ALB PE=1 SV=4	1946	58	9.1e-191	71244	95	81	36	33	61	5.82	MKWVTFISLLLLFSSAYSRGVFRRDTHKSEIAHRFKDLGEEHFKGLVLIAFSQYLQQCPFDEHVKLVNELTEFAKTCVADESHAGCEKSLHTLFGDELCKVASLRETYGDMADCCEKQEPERNECFLSHKDDSPDLPKLKPDPNTLCDEFKADEKKFWGKYLYEIARRHPYFYAPELLYYANKYNGVFQECCQAEDKGACLLPKIETMREKVLASSARQRLRCASIQKFGERALKAWSVARLSQKFPKAEFVEVTKLVTDLTKVHKECCHGDLLECADDRADLAKYICDNQDTISSKLKECCDKPLLEKSHCIAEVEKDAIPENLPPLTADFAEDKDVCKNYQEAKDAFLGSFLYEYSRRHPEYAVSVLLRLAKEYEATLEECCAKDDPHACYSTVFDK…	3024	4479	1	1	1	480.609	3	0.0016	360	371	1	56.54	0.00013	R	RHPEYAVSVLLR	L						File: ~Z:\CORE\RAW_DATA_2021_QE\P910_Sigrun_Lange\P910_S_IP.raw~; SpectrumID: ~4726~; PrecursorID: ~0~; scans: ~7725~
4	1::sp|cRAP087|P02769|ALBU_BOVIN	Serum albumin OS=Bos taurus GN=ALB PE=1 SV=4	1946	58	9.1e-191	71244	95	81	36	33	61	5.82	MKWVTFISLLLLFSSAYSRGVFRRDTHKSEIAHRFKDLGEEHFKGLVLIAFSQYLQQCPFDEHVKLVNELTEFAKTCVADESHAGCEKSLHTLFGDELCKVASLRETYGDMADCCEKQEPERNECFLSHKDDSPDLPKLKPDPNTLCDEFKADEKKFWGKYLYEIARRHPYFYAPELLYYANKYNGVFQECCQAEDKGACLLPKIETMREKVLASSARQRLRCASIQKFGERALKAWSVARLSQKFPKAEFVEVTKLVTDLTKVHKECCHGDLLECADDRADLAKYICDNQDTISSKLKECCDKPLLEKSHCIAEVEKDAIPENLPPLTADFAEDKDVCKNYQEAKDAFLGSFLYEYSRRHPEYAVSVLLRLAKEYEATLEECCAKDDPHACYSTVFDK…	3034	3299	1	1	1	722.324	2	-0.0022	286	297	0	79.92	9e-07	K	YICDNQDTISSK	L						File: ~Z:\CORE\RAW_DATA_2021_QE\P910_Sigrun_Lange\P910_S_IP.raw~; SpectrumID: ~3536~; PrecursorID: ~0~; scans: ~6300~
4	1::sp|cRAP087|P02769|ALBU_BOVIN	Serum albumin OS=Bos taurus GN=ALB PE=1 SV=4	1946	58	9.1e-191	71244	95	81	36	33	61	5.82	MKWVTFISLLLLFSSAYSRGVFRRDTHKSEIAHRFKDLGEEHFKGLVLIAFSQYLQQCPFDEHVKLVNELTEFAKTCVADESHAGCEKSLHTLFGDELCKVASLRETYGDMADCCEKQEPERNECFLSHKDDSPDLPKLKPDPNTLCDEFKADEKKFWGKYLYEIARRHPYFYAPELLYYANKYNGVFQECCQAEDKGACLLPKIETMREKVLASSARQRLRCASIQKFGERALKAWSVARLSQKFPKAEFVEVTKLVTDLTKVHKECCHGDLLECADDRADLAKYICDNQDTISSKLKECCDKPLLEKSHCIAEVEKDAIPENLPPLTADFAEDKDVCKNYQEAKDAFLGSFLYEYSRRHPEYAVSVLLRLAKEYEATLEECCAKDDPHACYSTVFDK…	3040	3223	1	1	1	722.824	2	0.0149	286	297	0	78.77	1.3e-06	K	YICDNQDTISSK	L		Deamidated (NQ)	0.000010000000.0			File: ~Z:\CORE\RAW_DATA_2021_QE\P910_Sigrun_Lange\P910_S_IP.raw~; SpectrumID: ~3455~; PrecursorID: ~0~; scans: ~6187~
4	1::sp|cRAP087|P02769|ALBU_BOVIN	Serum albumin OS=Bos taurus GN=ALB PE=1 SV=4	1946	58	9.1e-191	71244	95	81	36	33	61	5.82	MKWVTFISLLLLFSSAYSRGVFRRDTHKSEIAHRFKDLGEEHFKGLVLIAFSQYLQQCPFDEHVKLVNELTEFAKTCVADESHAGCEKSLHTLFGDELCKVASLRETYGDMADCCEKQEPERNECFLSHKDDSPDLPKLKPDPNTLCDEFKADEKKFWGKYLYEIARRHPYFYAPELLYYANKYNGVFQECCQAEDKGACLLPKIETMREKVLASSARQRLRCASIQKFGERALKAWSVARLSQKFPKAEFVEVTKLVTDLTKVHKECCHGDLLECADDRADLAKYICDNQDTISSKLKECCDKPLLEKSHCIAEVEKDAIPENLPPLTADFAEDKDVCKNYQEAKDAFLGSFLYEYSRRHPEYAVSVLLRLAKEYEATLEECCAKDDPHACYSTVFDK…	3096	1676	1	1	1	488.534	3	-0.0016	76	88	0	37.43	0.0036	K	TCVADESHAGCEK	S						File: ~Z:\CORE\RAW_DATA_2021_QE\P910_Sigrun_Lange\P910_S_IP.raw~; SpectrumID: ~1755~; PrecursorID: ~0~; scans: ~4121~
4	1::sp|cRAP087|P02769|ALBU_BOVIN	Serum albumin OS=Bos taurus GN=ALB PE=1 SV=4	1946	58	9.1e-191	71244	95	81	36	33	61	5.82	MKWVTFISLLLLFSSAYSRGVFRRDTHKSEIAHRFKDLGEEHFKGLVLIAFSQYLQQCPFDEHVKLVNELTEFAKTCVADESHAGCEKSLHTLFGDELCKVASLRETYGDMADCCEKQEPERNECFLSHKDDSPDLPKLKPDPNTLCDEFKADEKKFWGKYLYEIARRHPYFYAPELLYYANKYNGVFQECCQAEDKGACLLPKIETMREKVLASSARQRLRCASIQKFGERALKAWSVARLSQKFPKAEFVEVTKLVTDLTKVHKECCHGDLLECADDRADLAKYICDNQDTISSKLKECCDKPLLEKSHCIAEVEKDAIPENLPPLTADFAEDKDVCKNYQEAKDAFLGSFLYEYSRRHPEYAVSVLLRLAKEYEATLEECCAKDDPHACYSTVFDK…	3173	3408	1	1	1	739.764	2	-0.0018	106	117	0	48.03	3.5e-05	R	ETYGDMADCCEK	Q						File: ~Z:\CORE\RAW_DATA_2021_QE\P910_Sigrun_Lange\P910_S_IP.raw~; SpectrumID: ~3646~; PrecursorID: ~0~; scans: ~6430~
4	1::sp|cRAP087|P02769|ALBU_BOVIN	Serum albumin OS=Bos taurus GN=ALB PE=1 SV=4	1946	58	9.1e-191	71244	95	81	36	33	61	5.82	MKWVTFISLLLLFSSAYSRGVFRRDTHKSEIAHRFKDLGEEHFKGLVLIAFSQYLQQCPFDEHVKLVNELTEFAKTCVADESHAGCEKSLHTLFGDELCKVASLRETYGDMADCCEKQEPERNECFLSHKDDSPDLPKLKPDPNTLCDEFKADEKKFWGKYLYEIARRHPYFYAPELLYYANKYNGVFQECCQAEDKGACLLPKIETMREKVLASSARQRLRCASIQKFGERALKAWSVARLSQKFPKAEFVEVTKLVTDLTKVHKECCHGDLLECADDRADLAKYICDNQDTISSKLKECCDKPLLEKSHCIAEVEKDAIPENLPPLTADFAEDKDVCKNYQEAKDAFLGSFLYEYSRRHPEYAVSVLLRLAKEYEATLEECCAKDDPHACYSTVFDK…	3186	7407	1	1	1	740.401	2	-0.0011	421	433	0	95.13	3.8e-08	K	LGEYGFQNALIVR	Y						File: ~Z:\CORE\RAW_DATA_2021_QE\P910_Sigrun_Lange\P910_S_IP.raw~; SpectrumID: ~7674~; PrecursorID: ~0~; scans: ~10883~
4	1::sp|cRAP087|P02769|ALBU_BOVIN	Serum albumin OS=Bos taurus GN=ALB PE=1 SV=4	1946	58	9.1e-191	71244	95	81	36	33	61	5.82	MKWVTFISLLLLFSSAYSRGVFRRDTHKSEIAHRFKDLGEEHFKGLVLIAFSQYLQQCPFDEHVKLVNELTEFAKTCVADESHAGCEKSLHTLFGDELCKVASLRETYGDMADCCEKQEPERNECFLSHKDDSPDLPKLKPDPNTLCDEFKADEKKFWGKYLYEIARRHPYFYAPELLYYANKYNGVFQECCQAEDKGACLLPKIETMREKVLASSARQRLRCASIQKFGERALKAWSVARLSQKFPKAEFVEVTKLVTDLTKVHKECCHGDLLECADDRADLAKYICDNQDTISSKLKECCDKPLLEKSHCIAEVEKDAIPENLPPLTADFAEDKDVCKNYQEAKDAFLGSFLYEYSRRHPEYAVSVLLRLAKEYEATLEECCAKDDPHACYSTVFDK…	3187	7429	1	1	1	493.937	3	-0.0003	421	433	0	64.94	4e-05	K	LGEYGFQNALIVR	Y						File: ~Z:\CORE\RAW_DATA_2021_QE\P910_Sigrun_Lange\P910_S_IP.raw~; SpectrumID: ~7697~; PrecursorID: ~0~; scans: ~10907~
4	1::sp|cRAP087|P02769|ALBU_BOVIN	Serum albumin OS=Bos taurus GN=ALB PE=1 SV=4	1946	58	9.1e-191	71244	95	81	36	33	61	5.82	MKWVTFISLLLLFSSAYSRGVFRRDTHKSEIAHRFKDLGEEHFKGLVLIAFSQYLQQCPFDEHVKLVNELTEFAKTCVADESHAGCEKSLHTLFGDELCKVASLRETYGDMADCCEKQEPERNECFLSHKDDSPDLPKLKPDPNTLCDEFKADEKKFWGKYLYEIARRHPYFYAPELLYYANKYNGVFQECCQAEDKGACLLPKIETMREKVLASSARQRLRCASIQKFGERALKAWSVARLSQKFPKAEFVEVTKLVTDLTKVHKECCHGDLLECADDRADLAKYICDNQDTISSKLKECCDKPLLEKSHCIAEVEKDAIPENLPPLTADFAEDKDVCKNYQEAKDAFLGSFLYEYSRRHPEYAVSVLLRLAKEYEATLEECCAKDDPHACYSTVFDK…	3342	3848	1	1	1	751.81	2	-0.0009	375	386	0	62.11	2.2e-05	K	EYEATLEECCAK	D						File: ~Z:\CORE\RAW_DATA_2021_QE\P910_Sigrun_Lange\P910_S_IP.raw~; SpectrumID: ~4089~; PrecursorID: ~0~; scans: ~6937~
4	1::sp|cRAP087|P02769|ALBU_BOVIN	Serum albumin OS=Bos taurus GN=ALB PE=1 SV=4	1946	58	9.1e-191	71244	95	81	36	33	61	5.82	MKWVTFISLLLLFSSAYSRGVFRRDTHKSEIAHRFKDLGEEHFKGLVLIAFSQYLQQCPFDEHVKLVNELTEFAKTCVADESHAGCEKSLHTLFGDELCKVASLRETYGDMADCCEKQEPERNECFLSHKDDSPDLPKLKPDPNTLCDEFKADEKKFWGKYLYEIARRHPYFYAPELLYYANKYNGVFQECCQAEDKGACLLPKIETMREKVLASSARQRLRCASIQKFGERALKAWSVARLSQKFPKAEFVEVTKLVTDLTKVHKECCHGDLLECADDRADLAKYICDNQDTISSKLKECCDKPLLEKSHCIAEVEKDAIPENLPPLTADFAEDKDVCKNYQEAKDAFLGSFLYEYSRRHPEYAVSVLLRLAKEYEATLEECCAKDDPHACYSTVFDK…	3379	5933	1	1	0	756.424	2	-0.0024	438	451	0	83.21	3.3e-07	K	VPQVSTPTLVEVSR	S						File: ~Z:\CORE\RAW_DATA_2021_QE\P910_Sigrun_Lange\P910_S_IP.raw~; SpectrumID: ~6192~; PrecursorID: ~0~; scans: ~9296~
4	1::sp|cRAP087|P02769|ALBU_BOVIN	Serum albumin OS=Bos taurus GN=ALB PE=1 SV=4	1946	58	9.1e-191	71244	95	81	36	33	61	5.82	MKWVTFISLLLLFSSAYSRGVFRRDTHKSEIAHRFKDLGEEHFKGLVLIAFSQYLQQCPFDEHVKLVNELTEFAKTCVADESHAGCEKSLHTLFGDELCKVASLRETYGDMADCCEKQEPERNECFLSHKDDSPDLPKLKPDPNTLCDEFKADEKKFWGKYLYEIARRHPYFYAPELLYYANKYNGVFQECCQAEDKGACLLPKIETMREKVLASSARQRLRCASIQKFGERALKAWSVARLSQKFPKAEFVEVTKLVTDLTKVHKECCHGDLLECADDRADLAKYICDNQDTISSKLKECCDKPLLEKSHCIAEVEKDAIPENLPPLTADFAEDKDVCKNYQEAKDAFLGSFLYEYSRRHPEYAVSVLLRLAKEYEATLEECCAKDDPHACYSTVFDK…	3380	5938	1	1	0	504.619	3	-0.0017	438	451	0	37.29	0.012	K	VPQVSTPTLVEVSR	S						File: ~Z:\CORE\RAW_DATA_2021_QE\P910_Sigrun_Lange\P910_S_IP.raw~; SpectrumID: ~6197~; PrecursorID: ~0~; scans: ~9301~
4	1::sp|cRAP087|P02769|ALBU_BOVIN	Serum albumin OS=Bos taurus GN=ALB PE=1 SV=4	1946	58	9.1e-191	71244	95	81	36	33	61	5.82	MKWVTFISLLLLFSSAYSRGVFRRDTHKSEIAHRFKDLGEEHFKGLVLIAFSQYLQQCPFDEHVKLVNELTEFAKTCVADESHAGCEKSLHTLFGDELCKVASLRETYGDMADCCEKQEPERNECFLSHKDDSPDLPKLKPDPNTLCDEFKADEKKFWGKYLYEIARRHPYFYAPELLYYANKYNGVFQECCQAEDKGACLLPKIETMREKVLASSARQRLRCASIQKFGERALKAWSVARLSQKFPKAEFVEVTKLVTDLTKVHKECCHGDLLECADDRADLAKYICDNQDTISSKLKECCDKPLLEKSHCIAEVEKDAIPENLPPLTADFAEDKDVCKNYQEAKDAFLGSFLYEYSRRHPEYAVSVLLRLAKEYEATLEECCAKDDPHACYSTVFDK…	3581	2355	1	1	1	383.95	4	-0.0015	298	309	1	27.31	0.37	K	LKECCDKPLLEK	S						File: ~Z:\CORE\RAW_DATA_2021_QE\P910_Sigrun_Lange\P910_S_IP.raw~; SpectrumID: ~2563~; PrecursorID: ~0~; scans: ~5127~
4	1::sp|cRAP087|P02769|ALBU_BOVIN	Serum albumin OS=Bos taurus GN=ALB PE=1 SV=4	1946	58	9.1e-191	71244	95	81	36	33	61	5.82	MKWVTFISLLLLFSSAYSRGVFRRDTHKSEIAHRFKDLGEEHFKGLVLIAFSQYLQQCPFDEHVKLVNELTEFAKTCVADESHAGCEKSLHTLFGDELCKVASLRETYGDMADCCEKQEPERNECFLSHKDDSPDLPKLKPDPNTLCDEFKADEKKFWGKYLYEIARRHPYFYAPELLYYANKYNGVFQECCQAEDKGACLLPKIETMREKVLASSARQRLRCASIQKFGERALKAWSVARLSQKFPKAEFVEVTKLVTDLTKVHKECCHGDLLECADDRADLAKYICDNQDTISSKLKECCDKPLLEKSHCIAEVEKDAIPENLPPLTADFAEDKDVCKNYQEAKDAFLGSFLYEYSRRHPEYAVSVLLRLAKEYEATLEECCAKDDPHACYSTVFDK…	3583	2354	1	1	1	511.598	3	-0.0009	298	309	1	40.86	0.016	K	LKECCDKPLLEK	S						File: ~Z:\CORE\RAW_DATA_2021_QE\P910_Sigrun_Lange\P910_S_IP.raw~; SpectrumID: ~2562~; PrecursorID: ~0~; scans: ~5126~
4	1::sp|cRAP087|P02769|ALBU_BOVIN	Serum albumin OS=Bos taurus GN=ALB PE=1 SV=4	1946	58	9.1e-191	71244	95	81	36	33	61	5.82	MKWVTFISLLLLFSSAYSRGVFRRDTHKSEIAHRFKDLGEEHFKGLVLIAFSQYLQQCPFDEHVKLVNELTEFAKTCVADESHAGCEKSLHTLFGDELCKVASLRETYGDMADCCEKQEPERNECFLSHKDDSPDLPKLKPDPNTLCDEFKADEKKFWGKYLYEIARRHPYFYAPELLYYANKYNGVFQECCQAEDKGACLLPKIETMREKVLASSARQRLRCASIQKFGERALKAWSVARLSQKFPKAEFVEVTKLVTDLTKVHKECCHGDLLECADDRADLAKYICDNQDTISSKLKECCDKPLLEKSHCIAEVEKDAIPENLPPLTADFAEDKDVCKNYQEAKDAFLGSFLYEYSRRHPEYAVSVLLRLAKEYEATLEECCAKDDPHACYSTVFDK…	3672	4520	1	1	1	518.889	3	-0.0004	387	399	0	48.2	0.00089	K	DDPHACYSTVFDK	L						File: ~Z:\CORE\RAW_DATA_2021_QE\P910_Sigrun_Lange\P910_S_IP.raw~; SpectrumID: ~4767~; PrecursorID: ~0~; scans: ~7770~
4	1::sp|cRAP087|P02769|ALBU_BOVIN	Serum albumin OS=Bos taurus GN=ALB PE=1 SV=4	1946	58	9.1e-191	71244	95	81	36	33	61	5.82	MKWVTFISLLLLFSSAYSRGVFRRDTHKSEIAHRFKDLGEEHFKGLVLIAFSQYLQQCPFDEHVKLVNELTEFAKTCVADESHAGCEKSLHTLFGDELCKVASLRETYGDMADCCEKQEPERNECFLSHKDDSPDLPKLKPDPNTLCDEFKADEKKFWGKYLYEIARRHPYFYAPELLYYANKYNGVFQECCQAEDKGACLLPKIETMREKVLASSARQRLRCASIQKFGERALKAWSVARLSQKFPKAEFVEVTKLVTDLTKVHKECCHGDLLECADDRADLAKYICDNQDTISSKLKECCDKPLLEKSHCIAEVEKDAIPENLPPLTADFAEDKDVCKNYQEAKDAFLGSFLYEYSRRHPEYAVSVLLRLAKEYEATLEECCAKDDPHACYSTVFDK…	3733	4997	1	1	1	788.887	2	-0.0013	139	151	0	24.79	0.67	K	LKPDPNTLCDEFK	A						File: ~Z:\CORE\RAW_DATA_2021_QE\P910_Sigrun_Lange\P910_S_IP.raw~; SpectrumID: ~5248~; PrecursorID: ~0~; scans: ~8288~
4	1::sp|cRAP087|P02769|ALBU_BOVIN	Serum albumin OS=Bos taurus GN=ALB PE=1 SV=4	1946	58	9.1e-191	71244	95	81	36	33	61	5.82	MKWVTFISLLLLFSSAYSRGVFRRDTHKSEIAHRFKDLGEEHFKGLVLIAFSQYLQQCPFDEHVKLVNELTEFAKTCVADESHAGCEKSLHTLFGDELCKVASLRETYGDMADCCEKQEPERNECFLSHKDDSPDLPKLKPDPNTLCDEFKADEKKFWGKYLYEIARRHPYFYAPELLYYANKYNGVFQECCQAEDKGACLLPKIETMREKVLASSARQRLRCASIQKFGERALKAWSVARLSQKFPKAEFVEVTKLVTDLTKVHKECCHGDLLECADDRADLAKYICDNQDTISSKLKECCDKPLLEKSHCIAEVEKDAIPENLPPLTADFAEDKDVCKNYQEAKDAFLGSFLYEYSRRHPEYAVSVLLRLAKEYEATLEECCAKDDPHACYSTVFDK…	3734	4865	1	1	1	526.261	3	0.0001	139	151	0	46	0.005	K	LKPDPNTLCDEFK	A						File: ~Z:\CORE\RAW_DATA_2021_QE\P910_Sigrun_Lange\P910_S_IP.raw~; SpectrumID: ~5115~; PrecursorID: ~0~; scans: ~8143~
4	1::sp|cRAP087|P02769|ALBU_BOVIN	Serum albumin OS=Bos taurus GN=ALB PE=1 SV=4	1946	58	9.1e-191	71244	95	81	36	33	61	5.82	MKWVTFISLLLLFSSAYSRGVFRRDTHKSEIAHRFKDLGEEHFKGLVLIAFSQYLQQCPFDEHVKLVNELTEFAKTCVADESHAGCEKSLHTLFGDELCKVASLRETYGDMADCCEKQEPERNECFLSHKDDSPDLPKLKPDPNTLCDEFKADEKKFWGKYLYEIARRHPYFYAPELLYYANKYNGVFQECCQAEDKGACLLPKIETMREKVLASSARQRLRCASIQKFGERALKAWSVARLSQKFPKAEFVEVTKLVTDLTKVHKECCHGDLLECADDRADLAKYICDNQDTISSKLKECCDKPLLEKSHCIAEVEKDAIPENLPPLTADFAEDKDVCKNYQEAKDAFLGSFLYEYSRRHPEYAVSVLLRLAKEYEATLEECCAKDDPHACYSTVFDK…	3738	4874	1	1	1	789.388	2	0.0168	139	151	0	35.15	0.066	K	LKPDPNTLCDEFK	A		Deamidated (NQ)	0.0000010000000.0			File: ~Z:\CORE\RAW_DATA_2021_QE\P910_Sigrun_Lange\P910_S_IP.raw~; SpectrumID: ~5124~; PrecursorID: ~0~; scans: ~8152~
4	1::sp|cRAP087|P02769|ALBU_BOVIN	Serum albumin OS=Bos taurus GN=ALB PE=1 SV=4	1946	58	9.1e-191	71244	95	81	36	33	61	5.82	MKWVTFISLLLLFSSAYSRGVFRRDTHKSEIAHRFKDLGEEHFKGLVLIAFSQYLQQCPFDEHVKLVNELTEFAKTCVADESHAGCEKSLHTLFGDELCKVASLRETYGDMADCCEKQEPERNECFLSHKDDSPDLPKLKPDPNTLCDEFKADEKKFWGKYLYEIARRHPYFYAPELLYYANKYNGVFQECCQAEDKGACLLPKIETMREKVLASSARQRLRCASIQKFGERALKAWSVARLSQKFPKAEFVEVTKLVTDLTKVHKECCHGDLLECADDRADLAKYICDNQDTISSKLKECCDKPLLEKSHCIAEVEKDAIPENLPPLTADFAEDKDVCKNYQEAKDAFLGSFLYEYSRRHPEYAVSVLLRLAKEYEATLEECCAKDDPHACYSTVFDK…	4023	4737	1	1	0	820.471	2	-0.0033	437	451	1	59.69	4.5e-05	R	KVPQVSTPTLVEVSR	S						File: ~Z:\CORE\RAW_DATA_2021_QE\P910_Sigrun_Lange\P910_S_IP.raw~; SpectrumID: ~4985~; PrecursorID: ~0~; scans: ~8004~
4	1::sp|cRAP087|P02769|ALBU_BOVIN	Serum albumin OS=Bos taurus GN=ALB PE=1 SV=4	1946	58	9.1e-191	71244	95	81	36	33	61	5.82	MKWVTFISLLLLFSSAYSRGVFRRDTHKSEIAHRFKDLGEEHFKGLVLIAFSQYLQQCPFDEHVKLVNELTEFAKTCVADESHAGCEKSLHTLFGDELCKVASLRETYGDMADCCEKQEPERNECFLSHKDDSPDLPKLKPDPNTLCDEFKADEKKFWGKYLYEIARRHPYFYAPELLYYANKYNGVFQECCQAEDKGACLLPKIETMREKVLASSARQRLRCASIQKFGERALKAWSVARLSQKFPKAEFVEVTKLVTDLTKVHKECCHGDLLECADDRADLAKYICDNQDTISSKLKECCDKPLLEKSHCIAEVEKDAIPENLPPLTADFAEDKDVCKNYQEAKDAFLGSFLYEYSRRHPEYAVSVLLRLAKEYEATLEECCAKDDPHACYSTVFDK…	4026	4718	1	1	0	547.317	3	-0.0002	437	451	1	87.97	6.7e-08	R	KVPQVSTPTLVEVSR	S						File: ~Z:\CORE\RAW_DATA_2021_QE\P910_Sigrun_Lange\P910_S_IP.raw~; SpectrumID: ~4966~; PrecursorID: ~0~; scans: ~7984~
4	1::sp|cRAP087|P02769|ALBU_BOVIN	Serum albumin OS=Bos taurus GN=ALB PE=1 SV=4	1946	58	9.1e-191	71244	95	81	36	33	61	5.82	MKWVTFISLLLLFSSAYSRGVFRRDTHKSEIAHRFKDLGEEHFKGLVLIAFSQYLQQCPFDEHVKLVNELTEFAKTCVADESHAGCEKSLHTLFGDELCKVASLRETYGDMADCCEKQEPERNECFLSHKDDSPDLPKLKPDPNTLCDEFKADEKKFWGKYLYEIARRHPYFYAPELLYYANKYNGVFQECCQAEDKGACLLPKIETMREKVLASSARQRLRCASIQKFGERALKAWSVARLSQKFPKAEFVEVTKLVTDLTKVHKECCHGDLLECADDRADLAKYICDNQDTISSKLKECCDKPLLEKSHCIAEVEKDAIPENLPPLTADFAEDKDVCKNYQEAKDAFLGSFLYEYSRRHPEYAVSVLLRLAKEYEATLEECCAKDDPHACYSTVFDK…	4410	4623	1	1	1	874.847	2	-0.0024	184	197	0	62.09	1.2e-05	K	YNGVFQECCQAEDK	G		Deamidated (NQ)	0.01000000000000.0			File: ~Z:\CORE\RAW_DATA_2021_QE\P910_Sigrun_Lange\P910_S_IP.raw~; SpectrumID: ~4870~; PrecursorID: ~0~; scans: ~7882~
4	1::sp|cRAP087|P02769|ALBU_BOVIN	Serum albumin OS=Bos taurus GN=ALB PE=1 SV=4	1946	58	9.1e-191	71244	95	81	36	33	61	5.82	MKWVTFISLLLLFSSAYSRGVFRRDTHKSEIAHRFKDLGEEHFKGLVLIAFSQYLQQCPFDEHVKLVNELTEFAKTCVADESHAGCEKSLHTLFGDELCKVASLRETYGDMADCCEKQEPERNECFLSHKDDSPDLPKLKPDPNTLCDEFKADEKKFWGKYLYEIARRHPYFYAPELLYYANKYNGVFQECCQAEDKGACLLPKIETMREKVLASSARQRLRCASIQKFGERALKAWSVARLSQKFPKAEFVEVTKLVTDLTKVHKECCHGDLLECADDRADLAKYICDNQDTISSKLKECCDKPLLEKSHCIAEVEKDAIPENLPPLTADFAEDKDVCKNYQEAKDAFLGSFLYEYSRRHPEYAVSVLLRLAKEYEATLEECCAKDDPHACYSTVFDK…	4411	4107	1	1	1	874.855	2	0.0135	184	197	0	58.1	4.2e-05	K	YNGVFQECCQAEDK	G		Deamidated (NQ)	0.00000100000000.0			File: ~Z:\CORE\RAW_DATA_2021_QE\P910_Sigrun_Lange\P910_S_IP.raw~; SpectrumID: ~4353~; PrecursorID: ~0~; scans: ~7273~
4	1::sp|cRAP087|P02769|ALBU_BOVIN	Serum albumin OS=Bos taurus GN=ALB PE=1 SV=4	1946	58	9.1e-191	71244	95	81	36	33	61	5.82	MKWVTFISLLLLFSSAYSRGVFRRDTHKSEIAHRFKDLGEEHFKGLVLIAFSQYLQQCPFDEHVKLVNELTEFAKTCVADESHAGCEKSLHTLFGDELCKVASLRETYGDMADCCEKQEPERNECFLSHKDDSPDLPKLKPDPNTLCDEFKADEKKFWGKYLYEIARRHPYFYAPELLYYANKYNGVFQECCQAEDKGACLLPKIETMREKVLASSARQRLRCASIQKFGERALKAWSVARLSQKFPKAEFVEVTKLVTDLTKVHKECCHGDLLECADDRADLAKYICDNQDTISSKLKECCDKPLLEKSHCIAEVEKDAIPENLPPLTADFAEDKDVCKNYQEAKDAFLGSFLYEYSRRHPEYAVSVLLRLAKEYEATLEECCAKDDPHACYSTVFDK…	4419	3654	1	1	1	583.892	3	-0.0021	267	280	0	50.92	6e-05	K	ECCHGDLLECADDR	A						File: ~Z:\CORE\RAW_DATA_2021_QE\P910_Sigrun_Lange\P910_S_IP.raw~; SpectrumID: ~3892~; PrecursorID: ~0~; scans: ~6707~
4	1::sp|cRAP087|P02769|ALBU_BOVIN	Serum albumin OS=Bos taurus GN=ALB PE=1 SV=4	1946	58	9.1e-191	71244	95	81	36	33	61	5.82	MKWVTFISLLLLFSSAYSRGVFRRDTHKSEIAHRFKDLGEEHFKGLVLIAFSQYLQQCPFDEHVKLVNELTEFAKTCVADESHAGCEKSLHTLFGDELCKVASLRETYGDMADCCEKQEPERNECFLSHKDDSPDLPKLKPDPNTLCDEFKADEKKFWGKYLYEIARRHPYFYAPELLYYANKYNGVFQECCQAEDKGACLLPKIETMREKVLASSARQRLRCASIQKFGERALKAWSVARLSQKFPKAEFVEVTKLVTDLTKVHKECCHGDLLECADDRADLAKYICDNQDTISSKLKECCDKPLLEKSHCIAEVEKDAIPENLPPLTADFAEDKDVCKNYQEAKDAFLGSFLYEYSRRHPEYAVSVLLRLAKEYEATLEECCAKDDPHACYSTVFDK…	4420	4763	1	1	1	875.349	2	0.0185	184	197	0	21.95	0.12	K	YNGVFQECCQAEDK	G		2 Deamidated (NQ)	0.01000100000000.0			File: ~Z:\CORE\RAW_DATA_2021_QE\P910_Sigrun_Lange\P910_S_IP.raw~; SpectrumID: ~5011~; PrecursorID: ~0~; scans: ~8031~
4	1::sp|cRAP087|P02769|ALBU_BOVIN	Serum albumin OS=Bos taurus GN=ALB PE=1 SV=4	1946	58	9.1e-191	71244	95	81	36	33	61	5.82	MKWVTFISLLLLFSSAYSRGVFRRDTHKSEIAHRFKDLGEEHFKGLVLIAFSQYLQQCPFDEHVKLVNELTEFAKTCVADESHAGCEKSLHTLFGDELCKVASLRETYGDMADCCEKQEPERNECFLSHKDDSPDLPKLKPDPNTLCDEFKADEKKFWGKYLYEIARRHPYFYAPELLYYANKYNGVFQECCQAEDKGACLLPKIETMREKVLASSARQRLRCASIQKFGERALKAWSVARLSQKFPKAEFVEVTKLVTDLTKVHKECCHGDLLECADDRADLAKYICDNQDTISSKLKECCDKPLLEKSHCIAEVEKDAIPENLPPLTADFAEDKDVCKNYQEAKDAFLGSFLYEYSRRHPEYAVSVLLRLAKEYEATLEECCAKDDPHACYSTVFDK…	4567	5242	1	1	1	599.282	3	-0.0015	387	401	1	44.32	0.0074	K	DDPHACYSTVFDKLK	H						File: ~Z:\CORE\RAW_DATA_2021_QE\P910_Sigrun_Lange\P910_S_IP.raw~; SpectrumID: ~5496~; PrecursorID: ~0~; scans: ~8558~
4	1::sp|cRAP087|P02769|ALBU_BOVIN	Serum albumin OS=Bos taurus GN=ALB PE=1 SV=4	1946	58	9.1e-191	71244	95	81	36	33	61	5.82	MKWVTFISLLLLFSSAYSRGVFRRDTHKSEIAHRFKDLGEEHFKGLVLIAFSQYLQQCPFDEHVKLVNELTEFAKTCVADESHAGCEKSLHTLFGDELCKVASLRETYGDMADCCEKQEPERNECFLSHKDDSPDLPKLKPDPNTLCDEFKADEKKFWGKYLYEIARRHPYFYAPELLYYANKYNGVFQECCQAEDKGACLLPKIETMREKVLASSARQRLRCASIQKFGERALKAWSVARLSQKFPKAEFVEVTKLVTDLTKVHKECCHGDLLECADDRADLAKYICDNQDTISSKLKECCDKPLLEKSHCIAEVEKDAIPENLPPLTADFAEDKDVCKNYQEAKDAFLGSFLYEYSRRHPEYAVSVLLRLAKEYEATLEECCAKDDPHACYSTVFDK…	4889	5351	1	1	1	940.962	2	-0.0036	508	523	0	39.55	0.023	R	RPCFSALTPDETYVPK	A						File: ~Z:\CORE\RAW_DATA_2021_QE\P910_Sigrun_Lange\P910_S_IP.raw~; SpectrumID: ~5605~; PrecursorID: ~0~; scans: ~8674~
4	1::sp|cRAP087|P02769|ALBU_BOVIN	Serum albumin OS=Bos taurus GN=ALB PE=1 SV=4	1946	58	9.1e-191	71244	95	81	36	33	61	5.82	MKWVTFISLLLLFSSAYSRGVFRRDTHKSEIAHRFKDLGEEHFKGLVLIAFSQYLQQCPFDEHVKLVNELTEFAKTCVADESHAGCEKSLHTLFGDELCKVASLRETYGDMADCCEKQEPERNECFLSHKDDSPDLPKLKPDPNTLCDEFKADEKKFWGKYLYEIARRHPYFYAPELLYYANKYNGVFQECCQAEDKGACLLPKIETMREKVLASSARQRLRCASIQKFGERALKAWSVARLSQKFPKAEFVEVTKLVTDLTKVHKECCHGDLLECADDRADLAKYICDNQDTISSKLKECCDKPLLEKSHCIAEVEKDAIPENLPPLTADFAEDKDVCKNYQEAKDAFLGSFLYEYSRRHPEYAVSVLLRLAKEYEATLEECCAKDDPHACYSTVFDK…	4891	5339	1	1	1	627.645	3	-0.0017	508	523	0	45.2	0.006	R	RPCFSALTPDETYVPK	A						File: ~Z:\CORE\RAW_DATA_2021_QE\P910_Sigrun_Lange\P910_S_IP.raw~; SpectrumID: ~5593~; PrecursorID: ~0~; scans: ~8662~
4	1::sp|cRAP087|P02769|ALBU_BOVIN	Serum albumin OS=Bos taurus GN=ALB PE=1 SV=4	1946	58	9.1e-191	71244	95	81	36	33	61	5.82	MKWVTFISLLLLFSSAYSRGVFRRDTHKSEIAHRFKDLGEEHFKGLVLIAFSQYLQQCPFDEHVKLVNELTEFAKTCVADESHAGCEKSLHTLFGDELCKVASLRETYGDMADCCEKQEPERNECFLSHKDDSPDLPKLKPDPNTLCDEFKADEKKFWGKYLYEIARRHPYFYAPELLYYANKYNGVFQECCQAEDKGACLLPKIETMREKVLASSARQRLRCASIQKFGERALKAWSVARLSQKFPKAEFVEVTKLVTDLTKVHKECCHGDLLECADDRADLAKYICDNQDTISSKLKECCDKPLLEKSHCIAEVEKDAIPENLPPLTADFAEDKDVCKNYQEAKDAFLGSFLYEYSRRHPEYAVSVLLRLAKEYEATLEECCAKDDPHACYSTVFDK…	4976	3710	1	1	1	634.628	3	0	123	138	1	31.36	0.11	R	NECFLSHKDDSPDLPK	L						File: ~Z:\CORE\RAW_DATA_2021_QE\P910_Sigrun_Lange\P910_S_IP.raw~; SpectrumID: ~3949~; PrecursorID: ~0~; scans: ~6774~
4	1::sp|cRAP087|P02769|ALBU_BOVIN	Serum albumin OS=Bos taurus GN=ALB PE=1 SV=4	1946	58	9.1e-191	71244	95	81	36	33	61	5.82	MKWVTFISLLLLFSSAYSRGVFRRDTHKSEIAHRFKDLGEEHFKGLVLIAFSQYLQQCPFDEHVKLVNELTEFAKTCVADESHAGCEKSLHTLFGDELCKVASLRETYGDMADCCEKQEPERNECFLSHKDDSPDLPKLKPDPNTLCDEFKADEKKFWGKYLYEIARRHPYFYAPELLYYANKYNGVFQECCQAEDKGACLLPKIETMREKVLASSARQRLRCASIQKFGERALKAWSVARLSQKFPKAEFVEVTKLVTDLTKVHKECCHGDLLECADDRADLAKYICDNQDTISSKLKECCDKPLLEKSHCIAEVEKDAIPENLPPLTADFAEDKDVCKNYQEAKDAFLGSFLYEYSRRHPEYAVSVLLRLAKEYEATLEECCAKDDPHACYSTVFDK…	4999	6753	1	1	1	636.645	3	-0.0012	529	544	0	71.71	1.5e-05	K	LFTFHADICTLPDTEK	Q						File: ~Z:\CORE\RAW_DATA_2021_QE\P910_Sigrun_Lange\P910_S_IP.raw~; SpectrumID: ~7017~; PrecursorID: ~0~; scans: ~10191~
4	1::sp|cRAP087|P02769|ALBU_BOVIN	Serum albumin OS=Bos taurus GN=ALB PE=1 SV=4	1946	58	9.1e-191	71244	95	81	36	33	61	5.82	MKWVTFISLLLLFSSAYSRGVFRRDTHKSEIAHRFKDLGEEHFKGLVLIAFSQYLQQCPFDEHVKLVNELTEFAKTCVADESHAGCEKSLHTLFGDELCKVASLRETYGDMADCCEKQEPERNECFLSHKDDSPDLPKLKPDPNTLCDEFKADEKKFWGKYLYEIARRHPYFYAPELLYYANKYNGVFQECCQAEDKGACLLPKIETMREKVLASSARQRLRCASIQKFGERALKAWSVARLSQKFPKAEFVEVTKLVTDLTKVHKECCHGDLLECADDRADLAKYICDNQDTISSKLKECCDKPLLEKSHCIAEVEKDAIPENLPPLTADFAEDKDVCKNYQEAKDAFLGSFLYEYSRRHPEYAVSVLLRLAKEYEATLEECCAKDDPHACYSTVFDK…	5001	6764	1	1	1	954.466	2	0.0043	529	544	0	81.23	1.7e-06	K	LFTFHADICTLPDTEK	Q						File: ~Z:\CORE\RAW_DATA_2021_QE\P910_Sigrun_Lange\P910_S_IP.raw~; SpectrumID: ~7028~; PrecursorID: ~0~; scans: ~10202~
4	1::sp|cRAP087|P02769|ALBU_BOVIN	Serum albumin OS=Bos taurus GN=ALB PE=1 SV=4	1946	58	9.1e-191	71244	95	81	36	33	61	5.82	MKWVTFISLLLLFSSAYSRGVFRRDTHKSEIAHRFKDLGEEHFKGLVLIAFSQYLQQCPFDEHVKLVNELTEFAKTCVADESHAGCEKSLHTLFGDELCKVASLRETYGDMADCCEKQEPERNECFLSHKDDSPDLPKLKPDPNTLCDEFKADEKKFWGKYLYEIARRHPYFYAPELLYYANKYNGVFQECCQAEDKGACLLPKIETMREKVLASSARQRLRCASIQKFGERALKAWSVARLSQKFPKAEFVEVTKLVTDLTKVHKECCHGDLLECADDRADLAKYICDNQDTISSKLKECCDKPLLEKSHCIAEVEKDAIPENLPPLTADFAEDKDVCKNYQEAKDAFLGSFLYEYSRRHPEYAVSVLLRLAKEYEATLEECCAKDDPHACYSTVFDK…	5095	3761	1	1	1	643.27	3	-0.0015	581	597	1	72.74	2.4e-06	K	CCAADDKEACFAVEGPK	L						File: ~Z:\CORE\RAW_DATA_2021_QE\P910_Sigrun_Lange\P910_S_IP.raw~; SpectrumID: ~4001~; PrecursorID: ~0~; scans: ~6838~
4	1::sp|cRAP087|P02769|ALBU_BOVIN	Serum albumin OS=Bos taurus GN=ALB PE=1 SV=4	1946	58	9.1e-191	71244	95	81	36	33	61	5.82	MKWVTFISLLLLFSSAYSRGVFRRDTHKSEIAHRFKDLGEEHFKGLVLIAFSQYLQQCPFDEHVKLVNELTEFAKTCVADESHAGCEKSLHTLFGDELCKVASLRETYGDMADCCEKQEPERNECFLSHKDDSPDLPKLKPDPNTLCDEFKADEKKFWGKYLYEIARRHPYFYAPELLYYANKYNGVFQECCQAEDKGACLLPKIETMREKVLASSARQRLRCASIQKFGERALKAWSVARLSQKFPKAEFVEVTKLVTDLTKVHKECCHGDLLECADDRADLAKYICDNQDTISSKLKECCDKPLLEKSHCIAEVEKDAIPENLPPLTADFAEDKDVCKNYQEAKDAFLGSFLYEYSRRHPEYAVSVLLRLAKEYEATLEECCAKDDPHACYSTVFDK…	5446	4535	1	1	1	673.994	3	-0.0018	139	155	1	42.35	0.012	K	LKPDPNTLCDEFKADEK	K						File: ~Z:\CORE\RAW_DATA_2021_QE\P910_Sigrun_Lange\P910_S_IP.raw~; SpectrumID: ~4782~; PrecursorID: ~0~; scans: ~7786~
4	1::sp|cRAP087|P02769|ALBU_BOVIN	Serum albumin OS=Bos taurus GN=ALB PE=1 SV=4	1946	58	9.1e-191	71244	95	81	36	33	61	5.82	MKWVTFISLLLLFSSAYSRGVFRRDTHKSEIAHRFKDLGEEHFKGLVLIAFSQYLQQCPFDEHVKLVNELTEFAKTCVADESHAGCEKSLHTLFGDELCKVASLRETYGDMADCCEKQEPERNECFLSHKDDSPDLPKLKPDPNTLCDEFKADEKKFWGKYLYEIARRHPYFYAPELLYYANKYNGVFQECCQAEDKGACLLPKIETMREKVLASSARQRLRCASIQKFGERALKAWSVARLSQKFPKAEFVEVTKLVTDLTKVHKECCHGDLLECADDRADLAKYICDNQDTISSKLKECCDKPLLEKSHCIAEVEKDAIPENLPPLTADFAEDKDVCKNYQEAKDAFLGSFLYEYSRRHPEYAVSVLLRLAKEYEATLEECCAKDDPHACYSTVFDK…	6277	4137	1	1	1	749.986	3	0.0001	267	285	1	30.43	0.051	K	ECCHGDLLECADDRADLAK	Y						File: ~Z:\CORE\RAW_DATA_2021_QE\P910_Sigrun_Lange\P910_S_IP.raw~; SpectrumID: ~4383~; PrecursorID: ~0~; scans: ~7310~
4	1::sp|cRAP087|P02769|ALBU_BOVIN	Serum albumin OS=Bos taurus GN=ALB PE=1 SV=4	1946	58	9.1e-191	71244	95	81	36	33	61	5.82	MKWVTFISLLLLFSSAYSRGVFRRDTHKSEIAHRFKDLGEEHFKGLVLIAFSQYLQQCPFDEHVKLVNELTEFAKTCVADESHAGCEKSLHTLFGDELCKVASLRETYGDMADCCEKQEPERNECFLSHKDDSPDLPKLKPDPNTLCDEFKADEKKFWGKYLYEIARRHPYFYAPELLYYANKYNGVFQECCQAEDKGACLLPKIETMREKVLASSARQRLRCASIQKFGERALKAWSVARLSQKFPKAEFVEVTKLVTDLTKVHKECCHGDLLECADDRADLAKYICDNQDTISSKLKECCDKPLLEKSHCIAEVEKDAIPENLPPLTADFAEDKDVCKNYQEAKDAFLGSFLYEYSRRHPEYAVSVLLRLAKEYEATLEECCAKDDPHACYSTVFDK…	7193	7659	1	1	1	820.062	3	-0.0104	319	340	1	44.86	0.0069	K	DAIPENLPPLTADFAEDKDVCK	N						File: ~Z:\CORE\RAW_DATA_2021_QE\P910_Sigrun_Lange\P910_S_IP.raw~; SpectrumID: ~7930~; PrecursorID: ~0~; scans: ~11152~
4	1::sp|cRAP087|P02769|ALBU_BOVIN	Serum albumin OS=Bos taurus GN=ALB PE=1 SV=4	1946	58	9.1e-191	71244	95	81	36	33	61	5.82	MKWVTFISLLLLFSSAYSRGVFRRDTHKSEIAHRFKDLGEEHFKGLVLIAFSQYLQQCPFDEHVKLVNELTEFAKTCVADESHAGCEKSLHTLFGDELCKVASLRETYGDMADCCEKQEPERNECFLSHKDDSPDLPKLKPDPNTLCDEFKADEKKFWGKYLYEIARRHPYFYAPELLYYANKYNGVFQECCQAEDKGACLLPKIETMREKVLASSARQRLRCASIQKFGERALKAWSVARLSQKFPKAEFVEVTKLVTDLTKVHKECCHGDLLECADDRADLAKYICDNQDTISSKLKECCDKPLLEKSHCIAEVEKDAIPENLPPLTADFAEDKDVCKNYQEAKDAFLGSFLYEYSRRHPEYAVSVLLRLAKEYEATLEECCAKDDPHACYSTVFDK…	9514	6546	1	1	1	878.671	4	-0.0099	310	340	2	51.69	0.0015	K	SHCIAEVEKDAIPENLPPLTADFAEDKDVCK	N						File: ~Z:\CORE\RAW_DATA_2021_QE\P910_Sigrun_Lange\P910_S_IP.raw~; SpectrumID: ~6808~; PrecursorID: ~0~; scans: ~9968~	emPAI	9.47
5	1::sp|cRAP039|P13645|K1C10_HUMAN	Keratin, type I cytoskeletal 10 OS=Homo sapiens GN=KRT10 PE=1 SV=6	1860	58	4.3e-182	59020	89	72	30	26	52.7	5.13	MSVRYSSSKHYSSSRSGGGGGGGGCGGGGGVSSLRISSSKGSLGGGFSSGGFSGGSFSRGSSGGGCFGGSSGGYGGLGGFGGGSFRGSYGSSSFGGSYGGIFGGGSFGGGSFGGGSFGGGGFGGGGFGGGFGGGFGGDGGLLSGNEKVTMQNLNDRLASYLDKVRALEESNYELEGKIKEWYEKHGNSHQGEPRDYSKYYKTIDDLKNQILNLTTDNANILLQIDNARLAADDFRLKYENEVALRQSVEADINGLRRVLDELTLTKADLEMQIESLTEELAYLKKNHEEEMKDLRNVSTGDVNVEMNAAPGVDLTQLLNNMRSQYEQLAEQNRKDAEAWFNEKSKELTTEIDNNIEQISSYKSEITELRRNVQALEIELQSQLALKQSLEASLAETEGR…	108	3941	1	1	0	404.203	2	0	229	235	0	42.54	0.0039	R	LAADDFR	L						File: ~Z:\CORE\RAW_DATA_2021_QE\P910_Sigrun_Lange\P910_S_IP.raw~; SpectrumID: ~4183~; PrecursorID: ~0~; scans: ~7045~
5	1::sp|cRAP039|P13645|K1C10_HUMAN	Keratin, type I cytoskeletal 10 OS=Homo sapiens GN=KRT10 PE=1 SV=6	1860	58	4.3e-182	59020	89	72	30	26	52.7	5.13	MSVRYSSSKHYSSSRSGGGGGGGGCGGGGGVSSLRISSSKGSLGGGFSSGGFSGGSFSRGSSGGGCFGGSSGGYGGLGGFGGGSFRGSYGSSSFGGSYGGIFGGGSFGGGSFGGGSFGGGGFGGGGFGGGFGGGFGGDGGLLSGNEKVTMQNLNDRLASYLDKVRALEESNYELEGKIKEWYEKHGNSHQGEPRDYSKYYKTIDDLKNQILNLTTDNANILLQIDNARLAADDFRLKYENEVALRQSVEADINGLRRVLDELTLTKADLEMQIESLTEELAYLKKNHEEEMKDLRNVSTGDVNVEMNAAPGVDLTQLLNNMRSQYEQLAEQNRKDAEAWFNEKSKELTTEIDNNIEQISSYKSEITELRRNVQALEIELQSQLALKQSLEASLAETEGR…	111	3532	1	0	0	405.224	2	-0.0005	157	163	0	38.86	0.0028	R	LASYLDK	V						File: ~Z:\CORE\RAW_DATA_2021_QE\P910_Sigrun_Lange\P910_S_IP.raw~; SpectrumID: ~3770~; PrecursorID: ~0~; scans: ~6573~
5	1::sp|cRAP039|P13645|K1C10_HUMAN	Keratin, type I cytoskeletal 10 OS=Homo sapiens GN=KRT10 PE=1 SV=6	1860	58	4.3e-182	59020	89	72	30	26	52.7	5.13	MSVRYSSSKHYSSSRSGGGGGGGGCGGGGGVSSLRISSSKGSLGGGFSSGGFSGGSFSRGSSGGGCFGGSSGGYGGLGGFGGGSFRGSYGSSSFGGSYGGIFGGGSFGGGSFGGGSFGGGGFGGGGFGGGFGGGFGGDGGLLSGNEKVTMQNLNDRLASYLDKVRALEESNYELEGKIKEWYEKHGNSHQGEPRDYSKYYKTIDDLKNQILNLTTDNANILLQIDNARLAADDFRLKYENEVALRQSVEADINGLRRVLDELTLTKADLEMQIESLTEELAYLKKNHEEEMKDLRNVSTGDVNVEMNAAPGVDLTQLLNNMRSQYEQLAEQNRKDAEAWFNEKSKELTTEIDNNIEQISSYKSEITELRRNVQALEIELQSQLALKQSLEASLAETEGR…	268	3484	1	1	1	424.229	2	-0.001	363	369	0	46.55	0.0036	K	SEITELR	R						File: ~Z:\CORE\RAW_DATA_2021_QE\P910_Sigrun_Lange\P910_S_IP.raw~; SpectrumID: ~3722~; PrecursorID: ~0~; scans: ~6519~
5	1::sp|cRAP039|P13645|K1C10_HUMAN	Keratin, type I cytoskeletal 10 OS=Homo sapiens GN=KRT10 PE=1 SV=6	1860	58	4.3e-182	59020	89	72	30	26	52.7	5.13	MSVRYSSSKHYSSSRSGGGGGGGGCGGGGGVSSLRISSSKGSLGGGFSSGGFSGGSFSRGSSGGGCFGGSSGGYGGLGGFGGGSFRGSYGSSSFGGSYGGIFGGGSFGGGSFGGGSFGGGGFGGGGFGGGFGGGFGGDGGLLSGNEKVTMQNLNDRLASYLDKVRALEESNYELEGKIKEWYEKHGNSHQGEPRDYSKYYKTIDDLKNQILNLTTDNANILLQIDNARLAADDFRLKYENEVALRQSVEADINGLRRVLDELTLTKADLEMQIESLTEELAYLKKNHEEEMKDLRNVSTGDVNVEMNAAPGVDLTQLLNNMRSQYEQLAEQNRKDAEAWFNEKSKELTTEIDNNIEQISSYKSEITELRRNVQALEIELQSQLALKQSLEASLAETEGR…	761	3478	1	1	1	497.254	2	0.0003	238	245	0	46.49	0.0033	K	YENEVALR	Q						File: ~Z:\CORE\RAW_DATA_2021_QE\P910_Sigrun_Lange\P910_S_IP.raw~; SpectrumID: ~3716~; PrecursorID: ~0~; scans: ~6512~
5	1::sp|cRAP039|P13645|K1C10_HUMAN	Keratin, type I cytoskeletal 10 OS=Homo sapiens GN=KRT10 PE=1 SV=6	1860	58	4.3e-182	59020	89	72	30	26	52.7	5.13	MSVRYSSSKHYSSSRSGGGGGGGGCGGGGGVSSLRISSSKGSLGGGFSSGGFSGGSFSRGSSGGGCFGGSSGGYGGLGGFGGGSFRGSYGSSSFGGSYGGIFGGGSFGGGSFGGGSFGGGGFGGGGFGGGFGGGFGGDGGLLSGNEKVTMQNLNDRLASYLDKVRALEESNYELEGKIKEWYEKHGNSHQGEPRDYSKYYKTIDDLKNQILNLTTDNANILLQIDNARLAADDFRLKYENEVALRQSVEADINGLRRVLDELTLTKADLEMQIESLTEELAYLKKNHEEEMKDLRNVSTGDVNVEMNAAPGVDLTQLLNNMRSQYEQLAEQNRKDAEAWFNEKSKELTTEIDNNIEQISSYKSEITELRRNVQALEIELQSQLALKQSLEASLAETEGR…	766	3139	1	1	1	498.263	2	-0.0002	178	184	1	29.75	0.1	K	IKEWYEK	H						File: ~Z:\CORE\RAW_DATA_2021_QE\P910_Sigrun_Lange\P910_S_IP.raw~; SpectrumID: ~3370~; PrecursorID: ~0~; scans: ~6084~
5	1::sp|cRAP039|P13645|K1C10_HUMAN	Keratin, type I cytoskeletal 10 OS=Homo sapiens GN=KRT10 PE=1 SV=6	1860	58	4.3e-182	59020	89	72	30	26	52.7	5.13	MSVRYSSSKHYSSSRSGGGGGGGGCGGGGGVSSLRISSSKGSLGGGFSSGGFSGGSFSRGSSGGGCFGGSSGGYGGLGGFGGGSFRGSYGSSSFGGSYGGIFGGGSFGGGSFGGGSFGGGGFGGGGFGGGFGGGFGGDGGLLSGNEKVTMQNLNDRLASYLDKVRALEESNYELEGKIKEWYEKHGNSHQGEPRDYSKYYKTIDDLKNQILNLTTDNANILLQIDNARLAADDFRLKYENEVALRQSVEADINGLRRVLDELTLTKADLEMQIESLTEELAYLKKNHEEEMKDLRNVSTGDVNVEMNAAPGVDLTQLLNNMRSQYEQLAEQNRKDAEAWFNEKSKELTTEIDNNIEQISSYKSEITELRRNVQALEIELQSQLALKQSLEASLAETEGR…	799	2647	1	1	1	502.28	2	0	363	370	1	24.09	0.62	K	SEITELRR	N						File: ~Z:\CORE\RAW_DATA_2021_QE\P910_Sigrun_Lange\P910_S_IP.raw~; SpectrumID: ~2869~; PrecursorID: ~0~; scans: ~5496~
5	1::sp|cRAP039|P13645|K1C10_HUMAN	Keratin, type I cytoskeletal 10 OS=Homo sapiens GN=KRT10 PE=1 SV=6	1860	58	4.3e-182	59020	89	72	30	26	52.7	5.13	MSVRYSSSKHYSSSRSGGGGGGGGCGGGGGVSSLRISSSKGSLGGGFSSGGFSGGSFSRGSSGGGCFGGSSGGYGGLGGFGGGSFRGSYGSSSFGGSYGGIFGGGSFGGGSFGGGSFGGGGFGGGGFGGGFGGGFGGDGGLLSGNEKVTMQNLNDRLASYLDKVRALEESNYELEGKIKEWYEKHGNSHQGEPRDYSKYYKTIDDLKNQILNLTTDNANILLQIDNARLAADDFRLKYENEVALRQSVEADINGLRRVLDELTLTKADLEMQIESLTEELAYLKKNHEEEMKDLRNVSTGDVNVEMNAAPGVDLTQLLNNMRSQYEQLAEQNRKDAEAWFNEKSKELTTEIDNNIEQISSYKSEITELRRNVQALEIELQSQLALKQSLEASLAETEGR…	928	5723	1	1	0	516.303	2	0	258	266	0	56.06	0.00023	R	VLDELTLTK	A						File: ~Z:\CORE\RAW_DATA_2021_QE\P910_Sigrun_Lange\P910_S_IP.raw~; SpectrumID: ~5982~; PrecursorID: ~0~; scans: ~9073~
5	1::sp|cRAP039|P13645|K1C10_HUMAN	Keratin, type I cytoskeletal 10 OS=Homo sapiens GN=KRT10 PE=1 SV=6	1860	58	4.3e-182	59020	89	72	30	26	52.7	5.13	MSVRYSSSKHYSSSRSGGGGGGGGCGGGGGVSSLRISSSKGSLGGGFSSGGFSGGSFSRGSSGGGCFGGSSGGYGGLGGFGGGSFRGSYGSSSFGGSYGGIFGGGSFGGGSFGGGSFGGGGFGGGGFGGGFGGGFGGDGGLLSGNEKVTMQNLNDRLASYLDKVRALEESNYELEGKIKEWYEKHGNSHQGEPRDYSKYYKTIDDLKNQILNLTTDNANILLQIDNARLAADDFRLKYENEVALRQSVEADINGLRRVLDELTLTKADLEMQIESLTEELAYLKKNHEEEMKDLRNVSTGDVNVEMNAAPGVDLTQLLNNMRSQYEQLAEQNRKDAEAWFNEKSKELTTEIDNNIEQISSYKSEITELRRNVQALEIELQSQLALKQSLEASLAETEGR…	1055	3599	1	1	1	532.808	2	-0.0007	157	165	1	39.4	0.0049	R	LASYLDKVR	A						File: ~Z:\CORE\RAW_DATA_2021_QE\P910_Sigrun_Lange\P910_S_IP.raw~; SpectrumID: ~3837~; PrecursorID: ~0~; scans: ~6648~
5	1::sp|cRAP039|P13645|K1C10_HUMAN	Keratin, type I cytoskeletal 10 OS=Homo sapiens GN=KRT10 PE=1 SV=6	1860	58	4.3e-182	59020	89	72	30	26	52.7	5.13	MSVRYSSSKHYSSSRSGGGGGGGGCGGGGGVSSLRISSSKGSLGGGFSSGGFSGGSFSRGSSGGGCFGGSSGGYGGLGGFGGGSFRGSYGSSSFGGSYGGIFGGGSFGGGSFGGGSFGGGGFGGGGFGGGFGGGFGGDGGLLSGNEKVTMQNLNDRLASYLDKVRALEESNYELEGKIKEWYEKHGNSHQGEPRDYSKYYKTIDDLKNQILNLTTDNANILLQIDNARLAADDFRLKYENEVALRQSVEADINGLRRVLDELTLTKADLEMQIESLTEELAYLKKNHEEEMKDLRNVSTGDVNVEMNAAPGVDLTQLLNNMRSQYEQLAEQNRKDAEAWFNEKSKELTTEIDNNIEQISSYKSEITELRRNVQALEIELQSQLALKQSLEASLAETEGR…	1157	3285	1	1	1	545.769	2	-0.001	148	156	0	58.03	0.00027	K	VTMQNLNDR	L						File: ~Z:\CORE\RAW_DATA_2021_QE\P910_Sigrun_Lange\P910_S_IP.raw~; SpectrumID: ~3522~; PrecursorID: ~0~; scans: ~6284~
5	1::sp|cRAP039|P13645|K1C10_HUMAN	Keratin, type I cytoskeletal 10 OS=Homo sapiens GN=KRT10 PE=1 SV=6	1860	58	4.3e-182	59020	89	72	30	26	52.7	5.13	MSVRYSSSKHYSSSRSGGGGGGGGCGGGGGVSSLRISSSKGSLGGGFSSGGFSGGSFSRGSSGGGCFGGSSGGYGGLGGFGGGSFRGSYGSSSFGGSYGGIFGGGSFGGGSFGGGSFGGGGFGGGGFGGGFGGGFGGDGGLLSGNEKVTMQNLNDRLASYLDKVRALEESNYELEGKIKEWYEKHGNSHQGEPRDYSKYYKTIDDLKNQILNLTTDNANILLQIDNARLAADDFRLKYENEVALRQSVEADINGLRRVLDELTLTKADLEMQIESLTEELAYLKKNHEEEMKDLRNVSTGDVNVEMNAAPGVDLTQLLNNMRSQYEQLAEQNRKDAEAWFNEKSKELTTEIDNNIEQISSYKSEITELRRNVQALEIELQSQLALKQSLEASLAETEGR…	1163	3546	1	1	1	546.259	2	-0.0048	148	156	0	51.54	0.00089	K	VTMQNLNDR	L		Deamidated (NQ)	0.000000100.0			File: ~Z:\CORE\RAW_DATA_2021_QE\P910_Sigrun_Lange\P910_S_IP.raw~; SpectrumID: ~3784~; PrecursorID: ~0~; scans: ~6588~
5	1::sp|cRAP039|P13645|K1C10_HUMAN	Keratin, type I cytoskeletal 10 OS=Homo sapiens GN=KRT10 PE=1 SV=6	1860	58	4.3e-182	59020	89	72	30	26	52.7	5.13	MSVRYSSSKHYSSSRSGGGGGGGGCGGGGGVSSLRISSSKGSLGGGFSSGGFSGGSFSRGSSGGGCFGGSSGGYGGLGGFGGGSFRGSYGSSSFGGSYGGIFGGGSFGGGSFGGGSFGGGGFGGGGFGGGFGGGFGGDGGLLSGNEKVTMQNLNDRLASYLDKVRALEESNYELEGKIKEWYEKHGNSHQGEPRDYSKYYKTIDDLKNQILNLTTDNANILLQIDNARLAADDFRLKYENEVALRQSVEADINGLRRVLDELTLTKADLEMQIESLTEELAYLKKNHEEEMKDLRNVSTGDVNVEMNAAPGVDLTQLLNNMRSQYEQLAEQNRKDAEAWFNEKSKELTTEIDNNIEQISSYKSEITELRRNVQALEIELQSQLALKQSLEASLAETEGR…	1267	2063	1	1	1	553.767	2	0.0002	148	156	0	70.94	1.7e-05	K	VTMQNLNDR	L		Oxidation (M)	0.003000000.0			File: ~Z:\CORE\RAW_DATA_2021_QE\P910_Sigrun_Lange\P910_S_IP.raw~; SpectrumID: ~2242~; PrecursorID: ~0~; scans: ~4727~
5	1::sp|cRAP039|P13645|K1C10_HUMAN	Keratin, type I cytoskeletal 10 OS=Homo sapiens GN=KRT10 PE=1 SV=6	1860	58	4.3e-182	59020	89	72	30	26	52.7	5.13	MSVRYSSSKHYSSSRSGGGGGGGGCGGGGGVSSLRISSSKGSLGGGFSSGGFSGGSFSRGSSGGGCFGGSSGGYGGLGGFGGGSFRGSYGSSSFGGSYGGIFGGGSFGGGSFGGGSFGGGGFGGGGFGGGFGGGFGGDGGLLSGNEKVTMQNLNDRLASYLDKVRALEESNYELEGKIKEWYEKHGNSHQGEPRDYSKYYKTIDDLKNQILNLTTDNANILLQIDNARLAADDFRLKYENEVALRQSVEADINGLRRVLDELTLTKADLEMQIESLTEELAYLKKNHEEEMKDLRNVSTGDVNVEMNAAPGVDLTQLLNNMRSQYEQLAEQNRKDAEAWFNEKSKELTTEIDNNIEQISSYKSEITELRRNVQALEIELQSQLALKQSLEASLAETEGR…	1285	6248	1	1	1	555.248	2	-0.0002	335	343	0	40.81	0.0078	K	DAEAWFNEK	S						File: ~Z:\CORE\RAW_DATA_2021_QE\P910_Sigrun_Lange\P910_S_IP.raw~; SpectrumID: ~6510~; PrecursorID: ~0~; scans: ~9633~
5	1::sp|cRAP039|P13645|K1C10_HUMAN	Keratin, type I cytoskeletal 10 OS=Homo sapiens GN=KRT10 PE=1 SV=6	1860	58	4.3e-182	59020	89	72	30	26	52.7	5.13	MSVRYSSSKHYSSSRSGGGGGGGGCGGGGGVSSLRISSSKGSLGGGFSSGGFSGGSFSRGSSGGGCFGGSSGGYGGLGGFGGGSFRGSYGSSSFGGSYGGIFGGGSFGGGSFGGGSFGGGGFGGGGFGGGFGGGFGGDGGLLSGNEKVTMQNLNDRLASYLDKVRALEESNYELEGKIKEWYEKHGNSHQGEPRDYSKYYKTIDDLKNQILNLTTDNANILLQIDNARLAADDFRLKYENEVALRQSVEADINGLRRVLDELTLTKADLEMQIESLTEELAYLKKNHEEEMKDLRNVSTGDVNVEMNAAPGVDLTQLLNNMRSQYEQLAEQNRKDAEAWFNEKSKELTTEIDNNIEQISSYKSEITELRRNVQALEIELQSQLALKQSLEASLAETEGR…	1586	3692	1	1	1	583.296	2	-0.0003	442	450	0	62.2	9.5e-05	R	LENEIQTYR	S						File: ~Z:\CORE\RAW_DATA_2021_QE\P910_Sigrun_Lange\P910_S_IP.raw~; SpectrumID: ~3931~; PrecursorID: ~0~; scans: ~6753~
5	1::sp|cRAP039|P13645|K1C10_HUMAN	Keratin, type I cytoskeletal 10 OS=Homo sapiens GN=KRT10 PE=1 SV=6	1860	58	4.3e-182	59020	89	72	30	26	52.7	5.13	MSVRYSSSKHYSSSRSGGGGGGGGCGGGGGVSSLRISSSKGSLGGGFSSGGFSGGSFSRGSSGGGCFGGSSGGYGGLGGFGGGSFRGSYGSSSFGGSYGGIFGGGSFGGGSFGGGSFGGGGFGGGGFGGGFGGGFGGDGGLLSGNEKVTMQNLNDRLASYLDKVRALEESNYELEGKIKEWYEKHGNSHQGEPRDYSKYYKTIDDLKNQILNLTTDNANILLQIDNARLAADDFRLKYENEVALRQSVEADINGLRRVLDELTLTKADLEMQIESLTEELAYLKKNHEEEMKDLRNVSTGDVNVEMNAAPGVDLTQLLNNMRSQYEQLAEQNRKDAEAWFNEKSKELTTEIDNNIEQISSYKSEITELRRNVQALEIELQSQLALKQSLEASLAETEGR…	1775	4861	1	1	0	601.312	2	-0.0001	246	256	0	82.05	9.8e-07	R	QSVEADINGLR	R						File: ~Z:\CORE\RAW_DATA_2021_QE\P910_Sigrun_Lange\P910_S_IP.raw~; SpectrumID: ~5111~; PrecursorID: ~0~; scans: ~8139~
5	1::sp|cRAP039|P13645|K1C10_HUMAN	Keratin, type I cytoskeletal 10 OS=Homo sapiens GN=KRT10 PE=1 SV=6	1860	58	4.3e-182	59020	89	72	30	26	52.7	5.13	MSVRYSSSKHYSSSRSGGGGGGGGCGGGGGVSSLRISSSKGSLGGGFSSGGFSGGSFSRGSSGGGCFGGSSGGYGGLGGFGGGSFRGSYGSSSFGGSYGGIFGGGSFGGGSFGGGSFGGGGFGGGGFGGGFGGGFGGDGGLLSGNEKVTMQNLNDRLASYLDKVRALEESNYELEGKIKEWYEKHGNSHQGEPRDYSKYYKTIDDLKNQILNLTTDNANILLQIDNARLAADDFRLKYENEVALRQSVEADINGLRRVLDELTLTKADLEMQIESLTEELAYLKKNHEEEMKDLRNVSTGDVNVEMNAAPGVDLTQLLNNMRSQYEQLAEQNRKDAEAWFNEKSKELTTEIDNNIEQISSYKSEITELRRNVQALEIELQSQLALKQSLEASLAETEGR…	1777	5246	1	1	0	601.804	2	-0.0002	246	256	0	62.57	0.00011	R	QSVEADINGLR	R		Deamidated (NQ)	0.00000001000.0			File: ~Z:\CORE\RAW_DATA_2021_QE\P910_Sigrun_Lange\P910_S_IP.raw~; SpectrumID: ~5500~; PrecursorID: ~0~; scans: ~8562~
5	1::sp|cRAP039|P13645|K1C10_HUMAN	Keratin, type I cytoskeletal 10 OS=Homo sapiens GN=KRT10 PE=1 SV=6	1860	58	4.3e-182	59020	89	72	30	26	52.7	5.13	MSVRYSSSKHYSSSRSGGGGGGGGCGGGGGVSSLRISSSKGSLGGGFSSGGFSGGSFSRGSSGGGCFGGSSGGYGGLGGFGGGSFRGSYGSSSFGGSYGGIFGGGSFGGGSFGGGSFGGGGFGGGGFGGGFGGGFGGDGGLLSGNEKVTMQNLNDRLASYLDKVRALEESNYELEGKIKEWYEKHGNSHQGEPRDYSKYYKTIDDLKNQILNLTTDNANILLQIDNARLAADDFRLKYENEVALRQSVEADINGLRRVLDELTLTKADLEMQIESLTEELAYLKKNHEEEMKDLRNVSTGDVNVEMNAAPGVDLTQLLNNMRSQYEQLAEQNRKDAEAWFNEKSKELTTEIDNNIEQISSYKSEITELRRNVQALEIELQSQLALKQSLEASLAETEGR…	1967	3900	1	1	1	412.231	3	-0.0011	236	245	1	45.44	0.0033	R	LKYENEVALR	Q						File: ~Z:\CORE\RAW_DATA_2021_QE\P910_Sigrun_Lange\P910_S_IP.raw~; SpectrumID: ~4142~; PrecursorID: ~0~; scans: ~6998~
5	1::sp|cRAP039|P13645|K1C10_HUMAN	Keratin, type I cytoskeletal 10 OS=Homo sapiens GN=KRT10 PE=1 SV=6	1860	58	4.3e-182	59020	89	72	30	26	52.7	5.13	MSVRYSSSKHYSSSRSGGGGGGGGCGGGGGVSSLRISSSKGSLGGGFSSGGFSGGSFSRGSSGGGCFGGSSGGYGGLGGFGGGSFRGSYGSSSFGGSYGGIFGGGSFGGGSFGGGSFGGGGFGGGGFGGGFGGGFGGDGGLLSGNEKVTMQNLNDRLASYLDKVRALEESNYELEGKIKEWYEKHGNSHQGEPRDYSKYYKTIDDLKNQILNLTTDNANILLQIDNARLAADDFRLKYENEVALRQSVEADINGLRRVLDELTLTKADLEMQIESLTEELAYLKKNHEEEMKDLRNVSTGDVNVEMNAAPGVDLTQLLNNMRSQYEQLAEQNRKDAEAWFNEKSKELTTEIDNNIEQISSYKSEITELRRNVQALEIELQSQLALKQSLEASLAETEGR…	1968	3568	1	1	1	617.843	2	-0.0007	236	245	1	53.57	0.0005	R	LKYENEVALR	Q						File: ~Z:\CORE\RAW_DATA_2021_QE\P910_Sigrun_Lange\P910_S_IP.raw~; SpectrumID: ~3806~; PrecursorID: ~0~; scans: ~6613~
5	1::sp|cRAP039|P13645|K1C10_HUMAN	Keratin, type I cytoskeletal 10 OS=Homo sapiens GN=KRT10 PE=1 SV=6	1860	58	4.3e-182	59020	89	72	30	26	52.7	5.13	MSVRYSSSKHYSSSRSGGGGGGGGCGGGGGVSSLRISSSKGSLGGGFSSGGFSGGSFSRGSSGGGCFGGSSGGYGGLGGFGGGSFRGSYGSSSFGGSYGGIFGGGSFGGGSFGGGSFGGGGFGGGGFGGGFGGGFGGDGGLLSGNEKVTMQNLNDRLASYLDKVRALEESNYELEGKIKEWYEKHGNSHQGEPRDYSKYYKTIDDLKNQILNLTTDNANILLQIDNARLAADDFRLKYENEVALRQSVEADINGLRRVLDELTLTKADLEMQIESLTEELAYLKKNHEEEMKDLRNVSTGDVNVEMNAAPGVDLTQLLNNMRSQYEQLAEQNRKDAEAWFNEKSKELTTEIDNNIEQISSYKSEITELRRNVQALEIELQSQLALKQSLEASLAETEGR…	2142	3353	1	1	1	631.801	2	-0.002	451	464	0	79.13	1.7e-06	R	SLLEGEGSSGGGGR	G						File: ~Z:\CORE\RAW_DATA_2021_QE\P910_Sigrun_Lange\P910_S_IP.raw~; SpectrumID: ~3590~; PrecursorID: ~0~; scans: ~6365~
5	1::sp|cRAP039|P13645|K1C10_HUMAN	Keratin, type I cytoskeletal 10 OS=Homo sapiens GN=KRT10 PE=1 SV=6	1860	58	4.3e-182	59020	89	72	30	26	52.7	5.13	MSVRYSSSKHYSSSRSGGGGGGGGCGGGGGVSSLRISSSKGSLGGGFSSGGFSGGSFSRGSSGGGCFGGSSGGYGGLGGFGGGSFRGSYGSSSFGGSYGGIFGGGSFGGGSFGGGSFGGGGFGGGGFGGGFGGGFGGDGGLLSGNEKVTMQNLNDRLASYLDKVRALEESNYELEGKIKEWYEKHGNSHQGEPRDYSKYYKTIDDLKNQILNLTTDNANILLQIDNARLAADDFRLKYENEVALRQSVEADINGLRRVLDELTLTKADLEMQIESLTEELAYLKKNHEEEMKDLRNVSTGDVNVEMNAAPGVDLTQLLNNMRSQYEQLAEQNRKDAEAWFNEKSKELTTEIDNNIEQISSYKSEITELRRNVQALEIELQSQLALKQSLEASLAETEGR…	2353	2007	1	1	1	434.202	3	-0.0022	286	295	1	31.57	0.061	K	NHEEEMKDLR	N						File: ~Z:\CORE\RAW_DATA_2021_QE\P910_Sigrun_Lange\P910_S_IP.raw~; SpectrumID: ~2178~; PrecursorID: ~0~; scans: ~4642~
5	1::sp|cRAP039|P13645|K1C10_HUMAN	Keratin, type I cytoskeletal 10 OS=Homo sapiens GN=KRT10 PE=1 SV=6	1860	58	4.3e-182	59020	89	72	30	26	52.7	5.13	MSVRYSSSKHYSSSRSGGGGGGGGCGGGGGVSSLRISSSKGSLGGGFSSGGFSGGSFSRGSSGGGCFGGSSGGYGGLGGFGGGSFRGSYGSSSFGGSYGGIFGGGSFGGGSFGGGSFGGGGFGGGGFGGGFGGGFGGDGGLLSGNEKVTMQNLNDRLASYLDKVRALEESNYELEGKIKEWYEKHGNSHQGEPRDYSKYYKTIDDLKNQILNLTTDNANILLQIDNARLAADDFRLKYENEVALRQSVEADINGLRRVLDELTLTKADLEMQIESLTEELAYLKKNHEEEMKDLRNVSTGDVNVEMNAAPGVDLTQLLNNMRSQYEQLAEQNRKDAEAWFNEKSKELTTEIDNNIEQISSYKSEITELRRNVQALEIELQSQLALKQSLEASLAETEGR…	2628	3962	1	1	0	453.244	3	-0.0005	246	257	1	34.24	0.065	R	QSVEADINGLRR	V						File: ~Z:\CORE\RAW_DATA_2021_QE\P910_Sigrun_Lange\P910_S_IP.raw~; SpectrumID: ~4205~; PrecursorID: ~0~; scans: ~7070~
5	1::sp|cRAP039|P13645|K1C10_HUMAN	Keratin, type I cytoskeletal 10 OS=Homo sapiens GN=KRT10 PE=1 SV=6	1860	58	4.3e-182	59020	89	72	30	26	52.7	5.13	MSVRYSSSKHYSSSRSGGGGGGGGCGGGGGVSSLRISSSKGSLGGGFSSGGFSGGSFSRGSSGGGCFGGSSGGYGGLGGFGGGSFRGSYGSSSFGGSYGGIFGGGSFGGGSFGGGSFGGGGFGGGGFGGGFGGGFGGDGGLLSGNEKVTMQNLNDRLASYLDKVRALEESNYELEGKIKEWYEKHGNSHQGEPRDYSKYYKTIDDLKNQILNLTTDNANILLQIDNARLAADDFRLKYENEVALRQSVEADINGLRRVLDELTLTKADLEMQIESLTEELAYLKKNHEEEMKDLRNVSTGDVNVEMNAAPGVDLTQLLNNMRSQYEQLAEQNRKDAEAWFNEKSKELTTEIDNNIEQISSYKSEITELRRNVQALEIELQSQLALKQSLEASLAETEGR…	2629	3450	1	1	0	453.572	3	0.0006	246	257	1	38.64	0.025	R	QSVEADINGLRR	V		Deamidated (NQ)	0.000000010000.0			File: ~Z:\CORE\RAW_DATA_2021_QE\P910_Sigrun_Lange\P910_S_IP.raw~; SpectrumID: ~3688~; PrecursorID: ~0~; scans: ~6481~
5	1::sp|cRAP039|P13645|K1C10_HUMAN	Keratin, type I cytoskeletal 10 OS=Homo sapiens GN=KRT10 PE=1 SV=6	1860	58	4.3e-182	59020	89	72	30	26	52.7	5.13	MSVRYSSSKHYSSSRSGGGGGGGGCGGGGGVSSLRISSSKGSLGGGFSSGGFSGGSFSRGSSGGGCFGGSSGGYGGLGGFGGGSFRGSYGSSSFGGSYGGIFGGGSFGGGSFGGGSFGGGGFGGGGFGGGFGGGFGGDGGLLSGNEKVTMQNLNDRLASYLDKVRALEESNYELEGKIKEWYEKHGNSHQGEPRDYSKYYKTIDDLKNQILNLTTDNANILLQIDNARLAADDFRLKYENEVALRQSVEADINGLRRVLDELTLTKADLEMQIESLTEELAYLKKNHEEEMKDLRNVSTGDVNVEMNAAPGVDLTQLLNNMRSQYEQLAEQNRKDAEAWFNEKSKELTTEIDNNIEQISSYKSEITELRRNVQALEIELQSQLALKQSLEASLAETEGR…	2660	3318	1	1	1	683.322	2	-0.0023	323	333	0	63.86	6.2e-05	R	SQYEQLAEQNR	K						File: ~Z:\CORE\RAW_DATA_2021_QE\P910_Sigrun_Lange\P910_S_IP.raw~; SpectrumID: ~3555~; PrecursorID: ~0~; scans: ~6322~
5	1::sp|cRAP039|P13645|K1C10_HUMAN	Keratin, type I cytoskeletal 10 OS=Homo sapiens GN=KRT10 PE=1 SV=6	1860	58	4.3e-182	59020	89	72	30	26	52.7	5.13	MSVRYSSSKHYSSSRSGGGGGGGGCGGGGGVSSLRISSSKGSLGGGFSSGGFSGGSFSRGSSGGGCFGGSSGGYGGLGGFGGGSFRGSYGSSSFGGSYGGIFGGGSFGGGSFGGGSFGGGGFGGGGFGGGFGGGFGGDGGLLSGNEKVTMQNLNDRLASYLDKVRALEESNYELEGKIKEWYEKHGNSHQGEPRDYSKYYKTIDDLKNQILNLTTDNANILLQIDNARLAADDFRLKYENEVALRQSVEADINGLRRVLDELTLTKADLEMQIESLTEELAYLKKNHEEEMKDLRNVSTGDVNVEMNAAPGVDLTQLLNNMRSQYEQLAEQNRKDAEAWFNEKSKELTTEIDNNIEQISSYKSEITELRRNVQALEIELQSQLALKQSLEASLAETEGR…	2662	3323	1	1	1	455.884	3	-0.0013	323	333	0	44.22	0.006	R	SQYEQLAEQNR	K						File: ~Z:\CORE\RAW_DATA_2021_QE\P910_Sigrun_Lange\P910_S_IP.raw~; SpectrumID: ~3560~; PrecursorID: ~0~; scans: ~6328~
5	1::sp|cRAP039|P13645|K1C10_HUMAN	Keratin, type I cytoskeletal 10 OS=Homo sapiens GN=KRT10 PE=1 SV=6	1860	58	4.3e-182	59020	89	72	30	26	52.7	5.13	MSVRYSSSKHYSSSRSGGGGGGGGCGGGGGVSSLRISSSKGSLGGGFSSGGFSGGSFSRGSSGGGCFGGSSGGYGGLGGFGGGSFRGSYGSSSFGGSYGGIFGGGSFGGGSFGGGSFGGGGFGGGGFGGGFGGGFGGDGGLLSGNEKVTMQNLNDRLASYLDKVRALEESNYELEGKIKEWYEKHGNSHQGEPRDYSKYYKTIDDLKNQILNLTTDNANILLQIDNARLAADDFRLKYENEVALRQSVEADINGLRRVLDELTLTKADLEMQIESLTEELAYLKKNHEEEMKDLRNVSTGDVNVEMNAAPGVDLTQLLNNMRSQYEQLAEQNRKDAEAWFNEKSKELTTEIDNNIEQISSYKSEITELRRNVQALEIELQSQLALKQSLEASLAETEGR…	2761	4197	1	1	1	691.326	2	-0.0028	166	177	0	61.95	8.5e-05	R	ALEESNYELEGK	I						File: ~Z:\CORE\RAW_DATA_2021_QE\P910_Sigrun_Lange\P910_S_IP.raw~; SpectrumID: ~4444~; PrecursorID: ~0~; scans: ~7384~
5	1::sp|cRAP039|P13645|K1C10_HUMAN	Keratin, type I cytoskeletal 10 OS=Homo sapiens GN=KRT10 PE=1 SV=6	1860	58	4.3e-182	59020	89	72	30	26	52.7	5.13	MSVRYSSSKHYSSSRSGGGGGGGGCGGGGGVSSLRISSSKGSLGGGFSSGGFSGGSFSRGSSGGGCFGGSSGGYGGLGGFGGGSFRGSYGSSSFGGSYGGIFGGGSFGGGSFGGGSFGGGGFGGGGFGGGFGGGFGGDGGLLSGNEKVTMQNLNDRLASYLDKVRALEESNYELEGKIKEWYEKHGNSHQGEPRDYSKYYKTIDDLKNQILNLTTDNANILLQIDNARLAADDFRLKYENEVALRQSVEADINGLRRVLDELTLTKADLEMQIESLTEELAYLKKNHEEEMKDLRNVSTGDVNVEMNAAPGVDLTQLLNNMRSQYEQLAEQNRKDAEAWFNEKSKELTTEIDNNIEQISSYKSEITELRRNVQALEIELQSQLALKQSLEASLAETEGR…	2764	4099	1	1	1	691.83	2	0.0195	166	177	0	63.02	7e-05	R	ALEESNYELEGK	I		Deamidated (NQ)	0.000001000000.0			File: ~Z:\CORE\RAW_DATA_2021_QE\P910_Sigrun_Lange\P910_S_IP.raw~; SpectrumID: ~4345~; PrecursorID: ~0~; scans: ~7261~
5	1::sp|cRAP039|P13645|K1C10_HUMAN	Keratin, type I cytoskeletal 10 OS=Homo sapiens GN=KRT10 PE=1 SV=6	1860	58	4.3e-182	59020	89	72	30	26	52.7	5.13	MSVRYSSSKHYSSSRSGGGGGGGGCGGGGGVSSLRISSSKGSLGGGFSSGGFSGGSFSRGSSGGGCFGGSSGGYGGLGGFGGGSFRGSYGSSSFGGSYGGIFGGGSFGGGSFGGGSFGGGGFGGGGFGGGFGGGFGGDGGLLSGNEKVTMQNLNDRLASYLDKVRALEESNYELEGKIKEWYEKHGNSHQGEPRDYSKYYKTIDDLKNQILNLTTDNANILLQIDNARLAADDFRLKYENEVALRQSVEADINGLRRVLDELTLTKADLEMQIESLTEELAYLKKNHEEEMKDLRNVSTGDVNVEMNAAPGVDLTQLLNNMRSQYEQLAEQNRKDAEAWFNEKSKELTTEIDNNIEQISSYKSEITELRRNVQALEIELQSQLALKQSLEASLAETEGR…	2787	4884	1	1	1	695.844	2	-0.001	387	399	0	92.2	1.3e-07	K	QSLEASLAETEGR	Y						File: ~Z:\CORE\RAW_DATA_2021_QE\P910_Sigrun_Lange\P910_S_IP.raw~; SpectrumID: ~5134~; PrecursorID: ~0~; scans: ~8163~
5	1::sp|cRAP039|P13645|K1C10_HUMAN	Keratin, type I cytoskeletal 10 OS=Homo sapiens GN=KRT10 PE=1 SV=6	1860	58	4.3e-182	59020	89	72	30	26	52.7	5.13	MSVRYSSSKHYSSSRSGGGGGGGGCGGGGGVSSLRISSSKGSLGGGFSSGGFSGGSFSRGSSGGGCFGGSSGGYGGLGGFGGGSFRGSYGSSSFGGSYGGIFGGGSFGGGSFGGGSFGGGGFGGGGFGGGFGGGFGGDGGLLSGNEKVTMQNLNDRLASYLDKVRALEESNYELEGKIKEWYEKHGNSHQGEPRDYSKYYKTIDDLKNQILNLTTDNANILLQIDNARLAADDFRLKYENEVALRQSVEADINGLRRVLDELTLTKADLEMQIESLTEELAYLKKNHEEEMKDLRNVSTGDVNVEMNAAPGVDLTQLLNNMRSQYEQLAEQNRKDAEAWFNEKSKELTTEIDNNIEQISSYKSEITELRRNVQALEIELQSQLALKQSLEASLAETEGR…	2984	4186	1	1	1	717.888	2	-0.0018	440	450	1	27.16	0.27	K	IRLENEIQTYR	S						File: ~Z:\CORE\RAW_DATA_2021_QE\P910_Sigrun_Lange\P910_S_IP.raw~; SpectrumID: ~4433~; PrecursorID: ~0~; scans: ~7368~
5	1::sp|cRAP039|P13645|K1C10_HUMAN	Keratin, type I cytoskeletal 10 OS=Homo sapiens GN=KRT10 PE=1 SV=6	1860	58	4.3e-182	59020	89	72	30	26	52.7	5.13	MSVRYSSSKHYSSSRSGGGGGGGGCGGGGGVSSLRISSSKGSLGGGFSSGGFSGGSFSRGSSGGGCFGGSSGGYGGLGGFGGGSFRGSYGSSSFGGSYGGIFGGGSFGGGSFGGGSFGGGGFGGGGFGGGFGGGFGGDGGLLSGNEKVTMQNLNDRLASYLDKVRALEESNYELEGKIKEWYEKHGNSHQGEPRDYSKYYKTIDDLKNQILNLTTDNANILLQIDNARLAADDFRLKYENEVALRQSVEADINGLRRVLDELTLTKADLEMQIESLTEELAYLKKNHEEEMKDLRNVSTGDVNVEMNAAPGVDLTQLLNNMRSQYEQLAEQNRKDAEAWFNEKSKELTTEIDNNIEQISSYKSEITELRRNVQALEIELQSQLALKQSLEASLAETEGR…	2987	4175	1	1	1	478.928	3	0.0006	440	450	1	35.4	0.038	K	IRLENEIQTYR	S						File: ~Z:\CORE\RAW_DATA_2021_QE\P910_Sigrun_Lange\P910_S_IP.raw~; SpectrumID: ~4422~; PrecursorID: ~0~; scans: ~7355~
5	1::sp|cRAP039|P13645|K1C10_HUMAN	Keratin, type I cytoskeletal 10 OS=Homo sapiens GN=KRT10 PE=1 SV=6	1860	58	4.3e-182	59020	89	72	30	26	52.7	5.13	MSVRYSSSKHYSSSRSGGGGGGGGCGGGGGVSSLRISSSKGSLGGGFSSGGFSGGSFSRGSSGGGCFGGSSGGYGGLGGFGGGSFRGSYGSSSFGGSYGGIFGGGSFGGGSFGGGSFGGGGFGGGGFGGGFGGGFGGDGGLLSGNEKVTMQNLNDRLASYLDKVRALEESNYELEGKIKEWYEKHGNSHQGEPRDYSKYYKTIDDLKNQILNLTTDNANILLQIDNARLAADDFRLKYENEVALRQSVEADINGLRRVLDELTLTKADLEMQIESLTEELAYLKKNHEEEMKDLRNVSTGDVNVEMNAAPGVDLTQLLNNMRSQYEQLAEQNRKDAEAWFNEKSKELTTEIDNNIEQISSYKSEITELRRNVQALEIELQSQLALKQSLEASLAETEGR…	3276	2524	1	1	1	747.37	2	-0.0012	323	334	1	24.65	0.71	R	SQYEQLAEQNRK	D						File: ~Z:\CORE\RAW_DATA_2021_QE\P910_Sigrun_Lange\P910_S_IP.raw~; SpectrumID: ~2743~; PrecursorID: ~0~; scans: ~5345~
5	1::sp|cRAP039|P13645|K1C10_HUMAN	Keratin, type I cytoskeletal 10 OS=Homo sapiens GN=KRT10 PE=1 SV=6	1860	58	4.3e-182	59020	89	72	30	26	52.7	5.13	MSVRYSSSKHYSSSRSGGGGGGGGCGGGGGVSSLRISSSKGSLGGGFSSGGFSGGSFSRGSSGGGCFGGSSGGYGGLGGFGGGSFRGSYGSSSFGGSYGGIFGGGSFGGGSFGGGSFGGGGFGGGGFGGGFGGGFGGDGGLLSGNEKVTMQNLNDRLASYLDKVRALEESNYELEGKIKEWYEKHGNSHQGEPRDYSKYYKTIDDLKNQILNLTTDNANILLQIDNARLAADDFRLKYENEVALRQSVEADINGLRRVLDELTLTKADLEMQIESLTEELAYLKKNHEEEMKDLRNVSTGDVNVEMNAAPGVDLTQLLNNMRSQYEQLAEQNRKDAEAWFNEKSKELTTEIDNNIEQISSYKSEITELRRNVQALEIELQSQLALKQSLEASLAETEGR…	3657	2512	1	1	1	775.34	2	-0.0039	16	35	0	41.09	0.0065	R	SGGGGGGGGCGGGGGVSSLR	I						File: ~Z:\CORE\RAW_DATA_2021_QE\P910_Sigrun_Lange\P910_S_IP.raw~; SpectrumID: ~2731~; PrecursorID: ~0~; scans: ~5331~
5	1::sp|cRAP039|P13645|K1C10_HUMAN	Keratin, type I cytoskeletal 10 OS=Homo sapiens GN=KRT10 PE=1 SV=6	1860	58	4.3e-182	59020	89	72	30	26	52.7	5.13	MSVRYSSSKHYSSSRSGGGGGGGGCGGGGGVSSLRISSSKGSLGGGFSSGGFSGGSFSRGSSGGGCFGGSSGGYGGLGGFGGGSFRGSYGSSSFGGSYGGIFGGGSFGGGSFGGGSFGGGGFGGGGFGGGFGGGFGGDGGLLSGNEKVTMQNLNDRLASYLDKVRALEESNYELEGKIKEWYEKHGNSHQGEPRDYSKYYKTIDDLKNQILNLTTDNANILLQIDNARLAADDFRLKYENEVALRQSVEADINGLRRVLDELTLTKADLEMQIESLTEELAYLKKNHEEEMKDLRNVSTGDVNVEMNAAPGVDLTQLLNNMRSQYEQLAEQNRKDAEAWFNEKSKELTTEIDNNIEQISSYKSEITELRRNVQALEIELQSQLALKQSLEASLAETEGR…	4265	6091	1	1	1	854.387	2	-0.0049	41	59	0	125.59	3.7e-11	K	GSLGGGFSSGGFSGGSFSR	G						File: ~Z:\CORE\RAW_DATA_2021_QE\P910_Sigrun_Lange\P910_S_IP.raw~; SpectrumID: ~6353~; PrecursorID: ~0~; scans: ~9466~
5	1::sp|cRAP039|P13645|K1C10_HUMAN	Keratin, type I cytoskeletal 10 OS=Homo sapiens GN=KRT10 PE=1 SV=6	1860	58	4.3e-182	59020	89	72	30	26	52.7	5.13	MSVRYSSSKHYSSSRSGGGGGGGGCGGGGGVSSLRISSSKGSLGGGFSSGGFSGGSFSRGSSGGGCFGGSSGGYGGLGGFGGGSFRGSYGSSSFGGSYGGIFGGGSFGGGSFGGGSFGGGGFGGGGFGGGFGGGFGGDGGLLSGNEKVTMQNLNDRLASYLDKVRALEESNYELEGKIKEWYEKHGNSHQGEPRDYSKYYKTIDDLKNQILNLTTDNANILLQIDNARLAADDFRLKYENEVALRQSVEADINGLRRVLDELTLTKADLEMQIESLTEELAYLKKNHEEEMKDLRNVSTGDVNVEMNAAPGVDLTQLLNNMRSQYEQLAEQNRKDAEAWFNEKSKELTTEIDNNIEQISSYKSEITELRRNVQALEIELQSQLALKQSLEASLAETEGR…	4268	6110	1	1	1	569.929	3	-0.0008	41	59	0	87.32	2.6e-07	K	GSLGGGFSSGGFSGGSFSR	G						File: ~Z:\CORE\RAW_DATA_2021_QE\P910_Sigrun_Lange\P910_S_IP.raw~; SpectrumID: ~6372~; PrecursorID: ~0~; scans: ~9486~
5	1::sp|cRAP039|P13645|K1C10_HUMAN	Keratin, type I cytoskeletal 10 OS=Homo sapiens GN=KRT10 PE=1 SV=6	1860	58	4.3e-182	59020	89	72	30	26	52.7	5.13	MSVRYSSSKHYSSSRSGGGGGGGGCGGGGGVSSLRISSSKGSLGGGFSSGGFSGGSFSRGSSGGGCFGGSSGGYGGLGGFGGGSFRGSYGSSSFGGSYGGIFGGGSFGGGSFGGGSFGGGGFGGGGFGGGFGGGFGGDGGLLSGNEKVTMQNLNDRLASYLDKVRALEESNYELEGKIKEWYEKHGNSHQGEPRDYSKYYKTIDDLKNQILNLTTDNANILLQIDNARLAADDFRLKYENEVALRQSVEADINGLRRVLDELTLTKADLEMQIESLTEELAYLKKNHEEEMKDLRNVSTGDVNVEMNAAPGVDLTQLLNNMRSQYEQLAEQNRKDAEAWFNEKSKELTTEIDNNIEQISSYKSEITELRRNVQALEIELQSQLALKQSLEASLAETEGR…	5385	7426	1	1	1	998.987	2	-0.004	346	362	0	109.18	2.5e-09	K	ELTTEIDNNIEQISSYK	S						File: ~Z:\CORE\RAW_DATA_2021_QE\P910_Sigrun_Lange\P910_S_IP.raw~; SpectrumID: ~7694~; PrecursorID: ~0~; scans: ~10904~
5	1::sp|cRAP039|P13645|K1C10_HUMAN	Keratin, type I cytoskeletal 10 OS=Homo sapiens GN=KRT10 PE=1 SV=6	1860	58	4.3e-182	59020	89	72	30	26	52.7	5.13	MSVRYSSSKHYSSSRSGGGGGGGGCGGGGGVSSLRISSSKGSLGGGFSSGGFSGGSFSRGSSGGGCFGGSSGGYGGLGGFGGGSFRGSYGSSSFGGSYGGIFGGGSFGGGSFGGGSFGGGGFGGGGFGGGFGGGFGGDGGLLSGNEKVTMQNLNDRLASYLDKVRALEESNYELEGKIKEWYEKHGNSHQGEPRDYSKYYKTIDDLKNQILNLTTDNANILLQIDNARLAADDFRLKYENEVALRQSVEADINGLRRVLDELTLTKADLEMQIESLTEELAYLKKNHEEEMKDLRNVSTGDVNVEMNAAPGVDLTQLLNNMRSQYEQLAEQNRKDAEAWFNEKSKELTTEIDNNIEQISSYKSEITELRRNVQALEIELQSQLALKQSLEASLAETEGR…	5387	7427	1	1	1	666.328	3	-0.0013	346	362	0	67.06	4e-05	K	ELTTEIDNNIEQISSYK	S						File: ~Z:\CORE\RAW_DATA_2021_QE\P910_Sigrun_Lange\P910_S_IP.raw~; SpectrumID: ~7695~; PrecursorID: ~0~; scans: ~10905~
5	1::sp|cRAP039|P13645|K1C10_HUMAN	Keratin, type I cytoskeletal 10 OS=Homo sapiens GN=KRT10 PE=1 SV=6	1860	58	4.3e-182	59020	89	72	30	26	52.7	5.13	MSVRYSSSKHYSSSRSGGGGGGGGCGGGGGVSSLRISSSKGSLGGGFSSGGFSGGSFSRGSSGGGCFGGSSGGYGGLGGFGGGSFRGSYGSSSFGGSYGGIFGGGSFGGGSFGGGSFGGGGFGGGGFGGGFGGGFGGDGGLLSGNEKVTMQNLNDRLASYLDKVRALEESNYELEGKIKEWYEKHGNSHQGEPRDYSKYYKTIDDLKNQILNLTTDNANILLQIDNARLAADDFRLKYENEVALRQSVEADINGLRRVLDELTLTKADLEMQIESLTEELAYLKKNHEEEMKDLRNVSTGDVNVEMNAAPGVDLTQLLNNMRSQYEQLAEQNRKDAEAWFNEKSKELTTEIDNNIEQISSYKSEITELRRNVQALEIELQSQLALKQSLEASLAETEGR…	5393	6784	1	1	1	999.478	2	-0.0059	346	362	0	88.84	2.4e-07	K	ELTTEIDNNIEQISSYK	S		Deamidated (NQ)	0.00000001000000000.0			File: ~Z:\CORE\RAW_DATA_2021_QE\P910_Sigrun_Lange\P910_S_IP.raw~; SpectrumID: ~7048~; PrecursorID: ~0~; scans: ~10223~
5	1::sp|cRAP039|P13645|K1C10_HUMAN	Keratin, type I cytoskeletal 10 OS=Homo sapiens GN=KRT10 PE=1 SV=6	1860	58	4.3e-182	59020	89	72	30	26	52.7	5.13	MSVRYSSSKHYSSSRSGGGGGGGGCGGGGGVSSLRISSSKGSLGGGFSSGGFSGGSFSRGSSGGGCFGGSSGGYGGLGGFGGGSFRGSYGSSSFGGSYGGIFGGGSFGGGSFGGGSFGGGGFGGGGFGGGFGGGFGGDGGLLSGNEKVTMQNLNDRLASYLDKVRALEESNYELEGKIKEWYEKHGNSHQGEPRDYSKYYKTIDDLKNQILNLTTDNANILLQIDNARLAADDFRLKYENEVALRQSVEADINGLRRVLDELTLTKADLEMQIESLTEELAYLKKNHEEEMKDLRNVSTGDVNVEMNAAPGVDLTQLLNNMRSQYEQLAEQNRKDAEAWFNEKSKELTTEIDNNIEQISSYKSEITELRRNVQALEIELQSQLALKQSLEASLAETEGR…	5656	6854	1	1	1	694.991	3	-0.0063	423	439	0	77	3.5e-06	R	AETECQNTEYQQLLDIK	I						File: ~Z:\CORE\RAW_DATA_2021_QE\P910_Sigrun_Lange\P910_S_IP.raw~; SpectrumID: ~7118~; PrecursorID: ~0~; scans: ~10297~
5	1::sp|cRAP039|P13645|K1C10_HUMAN	Keratin, type I cytoskeletal 10 OS=Homo sapiens GN=KRT10 PE=1 SV=6	1860	58	4.3e-182	59020	89	72	30	26	52.7	5.13	MSVRYSSSKHYSSSRSGGGGGGGGCGGGGGVSSLRISSSKGSLGGGFSSGGFSGGSFSRGSSGGGCFGGSSGGYGGLGGFGGGSFRGSYGSSSFGGSYGGIFGGGSFGGGSFGGGSFGGGGFGGGGFGGGFGGGFGGDGGLLSGNEKVTMQNLNDRLASYLDKVRALEESNYELEGKIKEWYEKHGNSHQGEPRDYSKYYKTIDDLKNQILNLTTDNANILLQIDNARLAADDFRLKYENEVALRQSVEADINGLRRVLDELTLTKADLEMQIESLTEELAYLKKNHEEEMKDLRNVSTGDVNVEMNAAPGVDLTQLLNNMRSQYEQLAEQNRKDAEAWFNEKSKELTTEIDNNIEQISSYKSEITELRRNVQALEIELQSQLALKQSLEASLAETEGR…	5657	6855	1	1	1	1041.98	2	-0.006	423	439	0	107.23	3.3e-09	R	AETECQNTEYQQLLDIK	I						File: ~Z:\CORE\RAW_DATA_2021_QE\P910_Sigrun_Lange\P910_S_IP.raw~; SpectrumID: ~7119~; PrecursorID: ~0~; scans: ~10298~
5	1::sp|cRAP039|P13645|K1C10_HUMAN	Keratin, type I cytoskeletal 10 OS=Homo sapiens GN=KRT10 PE=1 SV=6	1860	58	4.3e-182	59020	89	72	30	26	52.7	5.13	MSVRYSSSKHYSSSRSGGGGGGGGCGGGGGVSSLRISSSKGSLGGGFSSGGFSGGSFSRGSSGGGCFGGSSGGYGGLGGFGGGSFRGSYGSSSFGGSYGGIFGGGSFGGGSFGGGSFGGGGFGGGGFGGGFGGGFGGDGGLLSGNEKVTMQNLNDRLASYLDKVRALEESNYELEGKIKEWYEKHGNSHQGEPRDYSKYYKTIDDLKNQILNLTTDNANILLQIDNARLAADDFRLKYENEVALRQSVEADINGLRRVLDELTLTKADLEMQIESLTEELAYLKKNHEEEMKDLRNVSTGDVNVEMNAAPGVDLTQLLNNMRSQYEQLAEQNRKDAEAWFNEKSKELTTEIDNNIEQISSYKSEITELRRNVQALEIELQSQLALKQSLEASLAETEGR…	6127	6308	1	1	1	738.037	3	-0.0018	344	362	1	101.54	1.5e-08	K	SKELTTEIDNNIEQISSYK	S						File: ~Z:\CORE\RAW_DATA_2021_QE\P910_Sigrun_Lange\P910_S_IP.raw~; SpectrumID: ~6570~; PrecursorID: ~0~; scans: ~9700~
5	1::sp|cRAP039|P13645|K1C10_HUMAN	Keratin, type I cytoskeletal 10 OS=Homo sapiens GN=KRT10 PE=1 SV=6	1860	58	4.3e-182	59020	89	72	30	26	52.7	5.13	MSVRYSSSKHYSSSRSGGGGGGGGCGGGGGVSSLRISSSKGSLGGGFSSGGFSGGSFSRGSSGGGCFGGSSGGYGGLGGFGGGSFRGSYGSSSFGGSYGGIFGGGSFGGGSFGGGSFGGGGFGGGGFGGGFGGGFGGDGGLLSGNEKVTMQNLNDRLASYLDKVRALEESNYELEGKIKEWYEKHGNSHQGEPRDYSKYYKTIDDLKNQILNLTTDNANILLQIDNARLAADDFRLKYENEVALRQSVEADINGLRRVLDELTLTKADLEMQIESLTEELAYLKKNHEEEMKDLRNVSTGDVNVEMNAAPGVDLTQLLNNMRSQYEQLAEQNRKDAEAWFNEKSKELTTEIDNNIEQISSYKSEITELRRNVQALEIELQSQLALKQSLEASLAETEGR…	6133	5451	1	1	1	738.364	3	-0.0037	344	362	1	98.97	2.8e-08	K	SKELTTEIDNNIEQISSYK	S		Deamidated (NQ)	0.0000000001000000000.0			File: ~Z:\CORE\RAW_DATA_2021_QE\P910_Sigrun_Lange\P910_S_IP.raw~; SpectrumID: ~5708~; PrecursorID: ~0~; scans: ~8783~
5	1::sp|cRAP039|P13645|K1C10_HUMAN	Keratin, type I cytoskeletal 10 OS=Homo sapiens GN=KRT10 PE=1 SV=6	1860	58	4.3e-182	59020	89	72	30	26	52.7	5.13	MSVRYSSSKHYSSSRSGGGGGGGGCGGGGGVSSLRISSSKGSLGGGFSSGGFSGGSFSRGSSGGGCFGGSSGGYGGLGGFGGGSFRGSYGSSSFGGSYGGIFGGGSFGGGSFGGGSFGGGGFGGGGFGGGFGGGFGGDGGLLSGNEKVTMQNLNDRLASYLDKVRALEESNYELEGKIKEWYEKHGNSHQGEPRDYSKYYKTIDDLKNQILNLTTDNANILLQIDNARLAADDFRLKYENEVALRQSVEADINGLRRVLDELTLTKADLEMQIESLTEELAYLKKNHEEEMKDLRNVSTGDVNVEMNAAPGVDLTQLLNNMRSQYEQLAEQNRKDAEAWFNEKSKELTTEIDNNIEQISSYKSEITELRRNVQALEIELQSQLALKQSLEASLAETEGR…	6137	6126	1	1	1	738.698	3	0.0132	344	362	1	33.52	0.1	K	SKELTTEIDNNIEQISSYK	S		2 Deamidated (NQ)	0.0000000001100000000.0			File: ~Z:\CORE\RAW_DATA_2021_QE\P910_Sigrun_Lange\P910_S_IP.raw~; SpectrumID: ~6388~; PrecursorID: ~0~; scans: ~9503~
5	1::sp|cRAP039|P13645|K1C10_HUMAN	Keratin, type I cytoskeletal 10 OS=Homo sapiens GN=KRT10 PE=1 SV=6	1860	58	4.3e-182	59020	89	72	30	26	52.7	5.13	MSVRYSSSKHYSSSRSGGGGGGGGCGGGGGVSSLRISSSKGSLGGGFSSGGFSGGSFSRGSSGGGCFGGSSGGYGGLGGFGGGSFRGSYGSSSFGGSYGGIFGGGSFGGGSFGGGSFGGGGFGGGGFGGGFGGGFGGDGGLLSGNEKVTMQNLNDRLASYLDKVRALEESNYELEGKIKEWYEKHGNSHQGEPRDYSKYYKTIDDLKNQILNLTTDNANILLQIDNARLAADDFRLKYENEVALRQSVEADINGLRRVLDELTLTKADLEMQIESLTEELAYLKKNHEEEMKDLRNVSTGDVNVEMNAAPGVDLTQLLNNMRSQYEQLAEQNRKDAEAWFNEKSKELTTEIDNNIEQISSYKSEITELRRNVQALEIELQSQLALKQSLEASLAETEGR…	6740	6845	1	1	1	1171.99	2	-0.0088	60	86	0	121.94	2.9e-11	R	GSSGGGCFGGSSGGYGGLGGFGGGSFR	G						File: ~Z:\CORE\RAW_DATA_2021_QE\P910_Sigrun_Lange\P910_S_IP.raw~; SpectrumID: ~7109~; PrecursorID: ~0~; scans: ~10287~
5	1::sp|cRAP039|P13645|K1C10_HUMAN	Keratin, type I cytoskeletal 10 OS=Homo sapiens GN=KRT10 PE=1 SV=6	1860	58	4.3e-182	59020	89	72	30	26	52.7	5.13	MSVRYSSSKHYSSSRSGGGGGGGGCGGGGGVSSLRISSSKGSLGGGFSSGGFSGGSFSRGSSGGGCFGGSSGGYGGLGGFGGGSFRGSYGSSSFGGSYGGIFGGGSFGGGSFGGGSFGGGGFGGGGFGGGFGGGFGGDGGLLSGNEKVTMQNLNDRLASYLDKVRALEESNYELEGKIKEWYEKHGNSHQGEPRDYSKYYKTIDDLKNQILNLTTDNANILLQIDNARLAADDFRLKYENEVALRQSVEADINGLRRVLDELTLTKADLEMQIESLTEELAYLKKNHEEEMKDLRNVSTGDVNVEMNAAPGVDLTQLLNNMRSQYEQLAEQNRKDAEAWFNEKSKELTTEIDNNIEQISSYKSEITELRRNVQALEIELQSQLALKQSLEASLAETEGR…	6741	6835	1	1	1	781.665	3	-0.0053	60	86	0	78.79	6.7e-07	R	GSSGGGCFGGSSGGYGGLGGFGGGSFR	G						File: ~Z:\CORE\RAW_DATA_2021_QE\P910_Sigrun_Lange\P910_S_IP.raw~; SpectrumID: ~7099~; PrecursorID: ~0~; scans: ~10277~
5	1::sp|cRAP039|P13645|K1C10_HUMAN	Keratin, type I cytoskeletal 10 OS=Homo sapiens GN=KRT10 PE=1 SV=6	1860	58	4.3e-182	59020	89	72	30	26	52.7	5.13	MSVRYSSSKHYSSSRSGGGGGGGGCGGGGGVSSLRISSSKGSLGGGFSSGGFSGGSFSRGSSGGGCFGGSSGGYGGLGGFGGGSFRGSYGSSSFGGSYGGIFGGGSFGGGSFGGGSFGGGGFGGGGFGGGFGGGFGGDGGLLSGNEKVTMQNLNDRLASYLDKVRALEESNYELEGKIKEWYEKHGNSHQGEPRDYSKYYKTIDDLKNQILNLTTDNANILLQIDNARLAADDFRLKYENEVALRQSVEADINGLRRVLDELTLTKADLEMQIESLTEELAYLKKNHEEEMKDLRNVSTGDVNVEMNAAPGVDLTQLLNNMRSQYEQLAEQNRKDAEAWFNEKSKELTTEIDNNIEQISSYKSEITELRRNVQALEIELQSQLALKQSLEASLAETEGR…	8406	8391	1	1	1	958.468	3	0.0131	296	322	0	44.79	0.008	R	NVSTGDVNVEMNAAPGVDLTQLLNNMR	S		Deamidated (NQ)	0.000000000001000000000000000.0			File: ~Z:\CORE\RAW_DATA_2021_QE\P910_Sigrun_Lange\P910_S_IP.raw~; SpectrumID: ~8731~; PrecursorID: ~0~; scans: ~11997~
5	1::sp|cRAP039|P13645|K1C10_HUMAN	Keratin, type I cytoskeletal 10 OS=Homo sapiens GN=KRT10 PE=1 SV=6	1860	58	4.3e-182	59020	89	72	30	26	52.7	5.13	MSVRYSSSKHYSSSRSGGGGGGGGCGGGGGVSSLRISSSKGSLGGGFSSGGFSGGSFSRGSSGGGCFGGSSGGYGGLGGFGGGSFRGSYGSSSFGGSYGGIFGGGSFGGGSFGGGSFGGGGFGGGGFGGGFGGGFGGDGGLLSGNEKVTMQNLNDRLASYLDKVRALEESNYELEGKIKEWYEKHGNSHQGEPRDYSKYYKTIDDLKNQILNLTTDNANILLQIDNARLAADDFRLKYENEVALRQSVEADINGLRRVLDELTLTKADLEMQIESLTEELAYLKKNHEEEMKDLRNVSTGDVNVEMNAAPGVDLTQLLNNMRSQYEQLAEQNRKDAEAWFNEKSKELTTEIDNNIEQISSYKSEITELRRNVQALEIELQSQLALKQSLEASLAETEGR…	8479	8193	1	1	1	968.799	3	-0.0007	296	322	0	74.1	8.6e-06	R	NVSTGDVNVEMNAAPGVDLTQLLNNMR	S		2 Oxidation (M)	0.000000000030000000000000030.0			File: ~Z:\CORE\RAW_DATA_2021_QE\P910_Sigrun_Lange\P910_S_IP.raw~; SpectrumID: ~8517~; PrecursorID: ~0~; scans: ~11772~
5	1::sp|cRAP039|P13645|K1C10_HUMAN	Keratin, type I cytoskeletal 10 OS=Homo sapiens GN=KRT10 PE=1 SV=6	1860	58	4.3e-182	59020	89	72	30	26	52.7	5.13	MSVRYSSSKHYSSSRSGGGGGGGGCGGGGGVSSLRISSSKGSLGGGFSSGGFSGGSFSRGSSGGGCFGGSSGGYGGLGGFGGGSFRGSYGSSSFGGSYGGIFGGGSFGGGSFGGGSFGGGGFGGGGFGGGFGGGFGGDGGLLSGNEKVTMQNLNDRLASYLDKVRALEESNYELEGKIKEWYEKHGNSHQGEPRDYSKYYKTIDDLKNQILNLTTDNANILLQIDNARLAADDFRLKYENEVALRQSVEADINGLRRVLDELTLTKADLEMQIESLTEELAYLKKNHEEEMKDLRNVSTGDVNVEMNAAPGVDLTQLLNNMRSQYEQLAEQNRKDAEAWFNEKSKELTTEIDNNIEQISSYKSEITELRRNVQALEIELQSQLALKQSLEASLAETEGR…	8798	8402	1	1	1	1018.54	3	0.0076	202	228	1	82.33	5.4e-07	K	TIDDLKNQILNLTTDNANILLQIDNAR	L		Deamidated (NQ)	0.000000000010000000000000000.0			File: ~Z:\CORE\RAW_DATA_2021_QE\P910_Sigrun_Lange\P910_S_IP.raw~; SpectrumID: ~8742~; PrecursorID: ~0~; scans: ~12008~
5	1::sp|cRAP039|P13645|K1C10_HUMAN	Keratin, type I cytoskeletal 10 OS=Homo sapiens GN=KRT10 PE=1 SV=6	1860	58	4.3e-182	59020	89	72	30	26	52.7	5.13	MSVRYSSSKHYSSSRSGGGGGGGGCGGGGGVSSLRISSSKGSLGGGFSSGGFSGGSFSRGSSGGGCFGGSSGGYGGLGGFGGGSFRGSYGSSSFGGSYGGIFGGGSFGGGSFGGGSFGGGGFGGGGFGGGFGGGFGGDGGLLSGNEKVTMQNLNDRLASYLDKVRALEESNYELEGKIKEWYEKHGNSHQGEPRDYSKYYKTIDDLKNQILNLTTDNANILLQIDNARLAADDFRLKYENEVALRQSVEADINGLRRVLDELTLTKADLEMQIESLTEELAYLKKNHEEEMKDLRNVSTGDVNVEMNAAPGVDLTQLLNNMRSQYEQLAEQNRKDAEAWFNEKSKELTTEIDNNIEQISSYKSEITELRRNVQALEIELQSQLALKQSLEASLAETEGR…	9503	8146	1	1	1	875.433	4	-0.0063	423	450	2	37.64	0.038	R	AETECQNTEYQQLLDIKIRLENEIQTYR	S						File: ~Z:\CORE\RAW_DATA_2021_QE\P910_Sigrun_Lange\P910_S_IP.raw~; SpectrumID: ~8465~; PrecursorID: ~0~; scans: ~11717~	emPAI	13.43
6	1::sp|cRAP056|P15241|K2M2_SHEEP	Keratin, type II microfibrillar, component 7C OS=Ovis aries PE=1 SV=1	1848	58	5.8e-181	55472	175	140	34	30	54.4	5.51	CGFSTVGSGFGSRAFSCVSACGPRPGRCCITAAPYRGISCYRGLTGGFGSRSVCGGFRAGSCGRSFGYRSGGVCGPSPPCITTVSVNESLLTPLNLEIDPNAQCVKQEEKEQIKCLNNRFAAFIDKVRFLEQQNKLLETKLQFFQNRQCCESNLEPLFEGYIETLRREAECVEADSGRLSSELNHVQEVLEGYKKKYEQEVALRATAENEFVALKKDVDCAYVRKSDLEANSEALIQEIDFLRRLYQEEIRVLQANISDTSVIVKMDNSRDLNMDCIVAEIKAQYDDIASRSRAEAESWYRSKCEEIKATVIRHGETLRRTKEEINELNRVIQRLTAEVENAKCQNSKLEAAVTQAEQQGEVALNDARCKLAGLEEALQKAKQDMACLLKEYQEVMNSK…	38	2604	1	1	1	391.684	2	-0.0011	52	58	0	32.74	0.0062	R	SVCGGFR	A						File: ~Z:\CORE\RAW_DATA_2021_QE\P910_Sigrun_Lange\P910_S_IP.raw~; SpectrumID: ~2826~; PrecursorID: ~0~; scans: ~5445~
6	1::sp|cRAP056|P15241|K2M2_SHEEP	Keratin, type II microfibrillar, component 7C OS=Ovis aries PE=1 SV=1	1848	58	5.8e-181	55472	175	140	34	30	54.4	5.51	CGFSTVGSGFGSRAFSCVSACGPRPGRCCITAAPYRGISCYRGLTGGFGSRSVCGGFRAGSCGRSFGYRSGGVCGPSPPCITTVSVNESLLTPLNLEIDPNAQCVKQEEKEQIKCLNNRFAAFIDKVRFLEQQNKLLETKLQFFQNRQCCESNLEPLFEGYIETLRREAECVEADSGRLSSELNHVQEVLEGYKKKYEQEVALRATAENEFVALKKDVDCAYVRKSDLEANSEALIQEIDFLRRLYQEEIRVLQANISDTSVIVKMDNSRDLNMDCIVAEIKAQYDDIASRSRAEAESWYRSKCEEIKATVIRHGETLRRTKEEINELNRVIQRLTAEVENAKCQNSKLEAAVTQAEQQGEVALNDARCKLAGLEEALQKAKQDMACLLKEYQEVMNSK…	122	6201	1	1	0	406.221	2	-0.0009	120	126	0	53.41	0.00011	R	FAAFIDK	V						File: ~Z:\CORE\RAW_DATA_2021_QE\P910_Sigrun_Lange\P910_S_IP.raw~; SpectrumID: ~6463~; PrecursorID: ~0~; scans: ~9583~
6	1::sp|cRAP056|P15241|K2M2_SHEEP	Keratin, type II microfibrillar, component 7C OS=Ovis aries PE=1 SV=1	1848	58	5.8e-181	55472	175	140	34	30	54.4	5.51	CGFSTVGSGFGSRAFSCVSACGPRPGRCCITAAPYRGISCYRGLTGGFGSRSVCGGFRAGSCGRSFGYRSGGVCGPSPPCITTVSVNESLLTPLNLEIDPNAQCVKQEEKEQIKCLNNRFAAFIDKVRFLEQQNKLLETKLQFFQNRQCCESNLEPLFEGYIETLRREAECVEADSGRLSSELNHVQEVLEGYKKKYEQEVALRATAENEFVALKKDVDCAYVRKSDLEANSEALIQEIDFLRRLYQEEIRVLQANISDTSVIVKMDNSRDLNMDCIVAEIKAQYDDIASRSRAEAESWYRSKCEEIKATVIRHGETLRRTKEEINELNRVIQRLTAEVENAKCQNSKLEAAVTQAEQQGEVALNDARCKLAGLEEALQKAKQDMACLLKEYQEVMNSK…	482	2447	1	1	0	453.737	2	-0.0005	129	135	0	43.88	0.0057	R	FLEQQNK	L						File: ~Z:\CORE\RAW_DATA_2021_QE\P910_Sigrun_Lange\P910_S_IP.raw~; SpectrumID: ~2663~; PrecursorID: ~0~; scans: ~5250~
6	1::sp|cRAP056|P15241|K2M2_SHEEP	Keratin, type II microfibrillar, component 7C OS=Ovis aries PE=1 SV=1	1848	58	5.8e-181	55472	175	140	34	30	54.4	5.51	CGFSTVGSGFGSRAFSCVSACGPRPGRCCITAAPYRGISCYRGLTGGFGSRSVCGGFRAGSCGRSFGYRSGGVCGPSPPCITTVSVNESLLTPLNLEIDPNAQCVKQEEKEQIKCLNNRFAAFIDKVRFLEQQNKLLETKLQFFQNRQCCESNLEPLFEGYIETLRREAECVEADSGRLSSELNHVQEVLEGYKKKYEQEVALRATAENEFVALKKDVDCAYVRKSDLEANSEALIQEIDFLRRLYQEEIRVLQANISDTSVIVKMDNSRDLNMDCIVAEIKAQYDDIASRSRAEAESWYRSKCEEIKATVIRHGETLRRTKEEINELNRVIQRLTAEVENAKCQNSKLEAAVTQAEQQGEVALNDARCKLAGLEEALQKAKQDMACLLKEYQEVMNSK…	624	3808	1	1	1	476.243	2	-0.0001	245	251	0	39.6	0.015	R	LYQEEIR	V		Deamidated (NQ)	0.0010000.0			File: ~Z:\CORE\RAW_DATA_2021_QE\P910_Sigrun_Lange\P910_S_IP.raw~; SpectrumID: ~4048~; PrecursorID: ~0~; scans: ~6893~
6	1::sp|cRAP056|P15241|K2M2_SHEEP	Keratin, type II microfibrillar, component 7C OS=Ovis aries PE=1 SV=1	1848	58	5.8e-181	55472	175	140	34	30	54.4	5.51	CGFSTVGSGFGSRAFSCVSACGPRPGRCCITAAPYRGISCYRGLTGGFGSRSVCGGFRAGSCGRSFGYRSGGVCGPSPPCITTVSVNESLLTPLNLEIDPNAQCVKQEEKEQIKCLNNRFAAFIDKVRFLEQQNKLLETKLQFFQNRQCCESNLEPLFEGYIETLRREAECVEADSGRLSSELNHVQEVLEGYKKKYEQEVALRATAENEFVALKKDVDCAYVRKSDLEANSEALIQEIDFLRRLYQEEIRVLQANISDTSVIVKMDNSRDLNMDCIVAEIKAQYDDIASRSRAEAESWYRSKCEEIKATVIRHGETLRRTKEEINELNRVIQRLTAEVENAKCQNSKLEAAVTQAEQQGEVALNDARCKLAGLEEALQKAKQDMACLLKEYQEVMNSK…	683	2701	1	1	0	487.251	2	-0.0001	412	419	0	59.55	0.00013	R	LLEGEEQR	L						File: ~Z:\CORE\RAW_DATA_2021_QE\P910_Sigrun_Lange\P910_S_IP.raw~; SpectrumID: ~2925~; PrecursorID: ~0~; scans: ~5561~
6	1::sp|cRAP056|P15241|K2M2_SHEEP	Keratin, type II microfibrillar, component 7C OS=Ovis aries PE=1 SV=1	1848	58	5.8e-181	55472	175	140	34	30	54.4	5.51	CGFSTVGSGFGSRAFSCVSACGPRPGRCCITAAPYRGISCYRGLTGGFGSRSVCGGFRAGSCGRSFGYRSGGVCGPSPPCITTVSVNESLLTPLNLEIDPNAQCVKQEEKEQIKCLNNRFAAFIDKVRFLEQQNKLLETKLQFFQNRQCCESNLEPLFEGYIETLRREAECVEADSGRLSSELNHVQEVLEGYKKKYEQEVALRATAENEFVALKKDVDCAYVRKSDLEANSEALIQEIDFLRRLYQEEIRVLQANISDTSVIVKMDNSRDLNMDCIVAEIKAQYDDIASRSRAEAESWYRSKCEEIKATVIRHGETLRRTKEEINELNRVIQRLTAEVENAKCQNSKLEAAVTQAEQQGEVALNDARCKLAGLEEALQKAKQDMACLLKEYQEVMNSK…	694	2535	1	1	0	487.761	2	-0.0002	335	343	0	58.88	0.00026	R	LTAEVENAK	C						File: ~Z:\CORE\RAW_DATA_2021_QE\P910_Sigrun_Lange\P910_S_IP.raw~; SpectrumID: ~2754~; PrecursorID: ~0~; scans: ~5359~
6	1::sp|cRAP056|P15241|K2M2_SHEEP	Keratin, type II microfibrillar, component 7C OS=Ovis aries PE=1 SV=1	1848	58	5.8e-181	55472	175	140	34	30	54.4	5.51	CGFSTVGSGFGSRAFSCVSACGPRPGRCCITAAPYRGISCYRGLTGGFGSRSVCGGFRAGSCGRSFGYRSGGVCGPSPPCITTVSVNESLLTPLNLEIDPNAQCVKQEEKEQIKCLNNRFAAFIDKVRFLEQQNKLLETKLQFFQNRQCCESNLEPLFEGYIETLRREAECVEADSGRLSSELNHVQEVLEGYKKKYEQEVALRATAENEFVALKKDVDCAYVRKSDLEANSEALIQEIDFLRRLYQEEIRVLQANISDTSVIVKMDNSRDLNMDCIVAEIKAQYDDIASRSRAEAESWYRSKCEEIKATVIRHGETLRRTKEEINELNRVIQRLTAEVENAKCQNSKLEAAVTQAEQQGEVALNDARCKLAGLEEALQKAKQDMACLLKEYQEVMNSK…	697	5121	1	1	0	489.741	2	-0.0006	383	390	0	55.75	0.00056	K	QDMACLLK	E						File: ~Z:\CORE\RAW_DATA_2021_QE\P910_Sigrun_Lange\P910_S_IP.raw~; SpectrumID: ~5373~; PrecursorID: ~0~; scans: ~8427~
6	1::sp|cRAP056|P15241|K2M2_SHEEP	Keratin, type II microfibrillar, component 7C OS=Ovis aries PE=1 SV=1	1848	58	5.8e-181	55472	175	140	34	30	54.4	5.51	CGFSTVGSGFGSRAFSCVSACGPRPGRCCITAAPYRGISCYRGLTGGFGSRSVCGGFRAGSCGRSFGYRSGGVCGPSPPCITTVSVNESLLTPLNLEIDPNAQCVKQEEKEQIKCLNNRFAAFIDKVRFLEQQNKLLETKLQFFQNRQCCESNLEPLFEGYIETLRREAECVEADSGRLSSELNHVQEVLEGYKKKYEQEVALRATAENEFVALKKDVDCAYVRKSDLEANSEALIQEIDFLRRLYQEEIRVLQANISDTSVIVKMDNSRDLNMDCIVAEIKAQYDDIASRSRAEAESWYRSKCEEIKATVIRHGETLRRTKEEINELNRVIQRLTAEVENAKCQNSKLEAAVTQAEQQGEVALNDARCKLAGLEEALQKAKQDMACLLKEYQEVMNSK…	762	3878	1	1	0	497.738	2	-0.0007	383	390	0	62.69	7.6e-05	K	QDMACLLK	E		Oxidation (M)	0.00300000.0			File: ~Z:\CORE\RAW_DATA_2021_QE\P910_Sigrun_Lange\P910_S_IP.raw~; SpectrumID: ~4120~; PrecursorID: ~0~; scans: ~6972~
6	1::sp|cRAP056|P15241|K2M2_SHEEP	Keratin, type II microfibrillar, component 7C OS=Ovis aries PE=1 SV=1	1848	58	5.8e-181	55472	175	140	34	30	54.4	5.51	CGFSTVGSGFGSRAFSCVSACGPRPGRCCITAAPYRGISCYRGLTGGFGSRSVCGGFRAGSCGRSFGYRSGGVCGPSPPCITTVSVNESLLTPLNLEIDPNAQCVKQEEKEQIKCLNNRFAAFIDKVRFLEQQNKLLETKLQFFQNRQCCESNLEPLFEGYIETLRREAECVEADSGRLSSELNHVQEVLEGYKKKYEQEVALRATAENEFVALKKDVDCAYVRKSDLEANSEALIQEIDFLRRLYQEEIRVLQANISDTSVIVKMDNSRDLNMDCIVAEIKAQYDDIASRSRAEAESWYRSKCEEIKATVIRHGETLRRTKEEINELNRVIQRLTAEVENAKCQNSKLEAAVTQAEQQGEVALNDARCKLAGLEEALQKAKQDMACLLKEYQEVMNSK…	815	3869	1	1	1	504.754	2	0.0007	197	204	0	45.24	0.004	K	YEQEVALR	A		Deamidated (NQ)	0.00100000.0			File: ~Z:\CORE\RAW_DATA_2021_QE\P910_Sigrun_Lange\P910_S_IP.raw~; SpectrumID: ~4110~; PrecursorID: ~0~; scans: ~6961~
6	1::sp|cRAP056|P15241|K2M2_SHEEP	Keratin, type II microfibrillar, component 7C OS=Ovis aries PE=1 SV=1	1848	58	5.8e-181	55472	175	140	34	30	54.4	5.51	CGFSTVGSGFGSRAFSCVSACGPRPGRCCITAAPYRGISCYRGLTGGFGSRSVCGGFRAGSCGRSFGYRSGGVCGPSPPCITTVSVNESLLTPLNLEIDPNAQCVKQEEKEQIKCLNNRFAAFIDKVRFLEQQNKLLETKLQFFQNRQCCESNLEPLFEGYIETLRREAECVEADSGRLSSELNHVQEVLEGYKKKYEQEVALRATAENEFVALKKDVDCAYVRKSDLEANSEALIQEIDFLRRLYQEEIRVLQANISDTSVIVKMDNSRDLNMDCIVAEIKAQYDDIASRSRAEAESWYRSKCEEIKATVIRHGETLRRTKEEINELNRVIQRLTAEVENAKCQNSKLEAAVTQAEQQGEVALNDARCKLAGLEEALQKAKQDMACLLKEYQEVMNSK…	831	4091	1	1	0	506.23	2	-0.0001	294	301	0	39.99	0.0068	R	AEAESWYR	S						File: ~Z:\CORE\RAW_DATA_2021_QE\P910_Sigrun_Lange\P910_S_IP.raw~; SpectrumID: ~4335~; PrecursorID: ~0~; scans: ~7248~
6	1::sp|cRAP056|P15241|K2M2_SHEEP	Keratin, type II microfibrillar, component 7C OS=Ovis aries PE=1 SV=1	1848	58	5.8e-181	55472	175	140	34	30	54.4	5.51	CGFSTVGSGFGSRAFSCVSACGPRPGRCCITAAPYRGISCYRGLTGGFGSRSVCGGFRAGSCGRSFGYRSGGVCGPSPPCITTVSVNESLLTPLNLEIDPNAQCVKQEEKEQIKCLNNRFAAFIDKVRFLEQQNKLLETKLQFFQNRQCCESNLEPLFEGYIETLRREAECVEADSGRLSSELNHVQEVLEGYKKKYEQEVALRATAENEFVALKKDVDCAYVRKSDLEANSEALIQEIDFLRRLYQEEIRVLQANISDTSVIVKMDNSRDLNMDCIVAEIKAQYDDIASRSRAEAESWYRSKCEEIKATVIRHGETLRRTKEEINELNRVIQRLTAEVENAKCQNSKLEAAVTQAEQQGEVALNDARCKLAGLEEALQKAKQDMACLLKEYQEVMNSK…	861	3196	1	1	0	508.754	2	-0.0001	323	330	0	56.83	0.0002	K	EEINELNR	V						File: ~Z:\CORE\RAW_DATA_2021_QE\P910_Sigrun_Lange\P910_S_IP.raw~; SpectrumID: ~3428~; PrecursorID: ~0~; scans: ~6153~
6	1::sp|cRAP056|P15241|K2M2_SHEEP	Keratin, type II microfibrillar, component 7C OS=Ovis aries PE=1 SV=1	1848	58	5.8e-181	55472	175	140	34	30	54.4	5.51	CGFSTVGSGFGSRAFSCVSACGPRPGRCCITAAPYRGISCYRGLTGGFGSRSVCGGFRAGSCGRSFGYRSGGVCGPSPPCITTVSVNESLLTPLNLEIDPNAQCVKQEEKEQIKCLNNRFAAFIDKVRFLEQQNKLLETKLQFFQNRQCCESNLEPLFEGYIETLRREAECVEADSGRLSSELNHVQEVLEGYKKKYEQEVALRATAENEFVALKKDVDCAYVRKSDLEANSEALIQEIDFLRRLYQEEIRVLQANISDTSVIVKMDNSRDLNMDCIVAEIKAQYDDIASRSRAEAESWYRSKCEEIKATVIRHGETLRRTKEEINELNRVIQRLTAEVENAKCQNSKLEAAVTQAEQQGEVALNDARCKLAGLEEALQKAKQDMACLLKEYQEVMNSK…	939	3315	1	1	0	519.746	2	0.0005	283	291	0	45.36	0.0033	K	AQYDDIASR	S						File: ~Z:\CORE\RAW_DATA_2021_QE\P910_Sigrun_Lange\P910_S_IP.raw~; SpectrumID: ~3552~; PrecursorID: ~0~; scans: ~6318~
6	1::sp|cRAP056|P15241|K2M2_SHEEP	Keratin, type II microfibrillar, component 7C OS=Ovis aries PE=1 SV=1	1848	58	5.8e-181	55472	175	140	34	30	54.4	5.51	CGFSTVGSGFGSRAFSCVSACGPRPGRCCITAAPYRGISCYRGLTGGFGSRSVCGGFRAGSCGRSFGYRSGGVCGPSPPCITTVSVNESLLTPLNLEIDPNAQCVKQEEKEQIKCLNNRFAAFIDKVRFLEQQNKLLETKLQFFQNRQCCESNLEPLFEGYIETLRREAECVEADSGRLSSELNHVQEVLEGYKKKYEQEVALRATAENEFVALKKDVDCAYVRKSDLEANSEALIQEIDFLRRLYQEEIRVLQANISDTSVIVKMDNSRDLNMDCIVAEIKAQYDDIASRSRAEAESWYRSKCEEIKATVIRHGETLRRTKEEINELNRVIQRLTAEVENAKCQNSKLEAAVTQAEQQGEVALNDARCKLAGLEEALQKAKQDMACLLKEYQEVMNSK…	1075	5300	1	1	0	536.306	2	0.0005	371	380	0	55.76	0.00023	K	LAGLEEALQK	A						File: ~Z:\CORE\RAW_DATA_2021_QE\P910_Sigrun_Lange\P910_S_IP.raw~; SpectrumID: ~5554~; PrecursorID: ~0~; scans: ~8621~
6	1::sp|cRAP056|P15241|K2M2_SHEEP	Keratin, type II microfibrillar, component 7C OS=Ovis aries PE=1 SV=1	1848	58	5.8e-181	55472	175	140	34	30	54.4	5.51	CGFSTVGSGFGSRAFSCVSACGPRPGRCCITAAPYRGISCYRGLTGGFGSRSVCGGFRAGSCGRSFGYRSGGVCGPSPPCITTVSVNESLLTPLNLEIDPNAQCVKQEEKEQIKCLNNRFAAFIDKVRFLEQQNKLLETKLQFFQNRQCCESNLEPLFEGYIETLRREAECVEADSGRLSSELNHVQEVLEGYKKKYEQEVALRATAENEFVALKKDVDCAYVRKSDLEANSEALIQEIDFLRRLYQEEIRVLQANISDTSVIVKMDNSRDLNMDCIVAEIKAQYDDIASRSRAEAESWYRSKCEEIKATVIRHGETLRRTKEEINELNRVIQRLTAEVENAKCQNSKLEAAVTQAEQQGEVALNDARCKLAGLEEALQKAKQDMACLLKEYQEVMNSK…	1274	3024	1	1	1	554.293	2	-0.0008	244	251	1	33.39	0.06	R	RLYQEEIR	V		Deamidated (NQ)	0.00010000.0			File: ~Z:\CORE\RAW_DATA_2021_QE\P910_Sigrun_Lange\P910_S_IP.raw~; SpectrumID: ~3254~; PrecursorID: ~0~; scans: ~5949~
6	1::sp|cRAP056|P15241|K2M2_SHEEP	Keratin, type II microfibrillar, component 7C OS=Ovis aries PE=1 SV=1	1848	58	5.8e-181	55472	175	140	34	30	54.4	5.51	CGFSTVGSGFGSRAFSCVSACGPRPGRCCITAAPYRGISCYRGLTGGFGSRSVCGGFRAGSCGRSFGYRSGGVCGPSPPCITTVSVNESLLTPLNLEIDPNAQCVKQEEKEQIKCLNNRFAAFIDKVRFLEQQNKLLETKLQFFQNRQCCESNLEPLFEGYIETLRREAECVEADSGRLSSELNHVQEVLEGYKKKYEQEVALRATAENEFVALKKDVDCAYVRKSDLEANSEALIQEIDFLRRLYQEEIRVLQANISDTSVIVKMDNSRDLNMDCIVAEIKAQYDDIASRSRAEAESWYRSKCEEIKATVIRHGETLRRTKEEINELNRVIQRLTAEVENAKCQNSKLEAAVTQAEQQGEVALNDARCKLAGLEEALQKAKQDMACLLKEYQEVMNSK…	1281	2924	1	1	1	554.795	2	0.0205	244	251	1	38.32	0.018	R	RLYQEEIR	V		Deamidated (NQ); Deamidated (R)	0.20010000.0			File: ~Z:\CORE\RAW_DATA_2021_QE\P910_Sigrun_Lange\P910_S_IP.raw~; SpectrumID: ~3152~; PrecursorID: ~0~; scans: ~5825~
6	1::sp|cRAP056|P15241|K2M2_SHEEP	Keratin, type II microfibrillar, component 7C OS=Ovis aries PE=1 SV=1	1848	58	5.8e-181	55472	175	140	34	30	54.4	5.51	CGFSTVGSGFGSRAFSCVSACGPRPGRCCITAAPYRGISCYRGLTGGFGSRSVCGGFRAGSCGRSFGYRSGGVCGPSPPCITTVSVNESLLTPLNLEIDPNAQCVKQEEKEQIKCLNNRFAAFIDKVRFLEQQNKLLETKLQFFQNRQCCESNLEPLFEGYIETLRREAECVEADSGRLSSELNHVQEVLEGYKKKYEQEVALRATAENEFVALKKDVDCAYVRKSDLEANSEALIQEIDFLRRLYQEEIRVLQANISDTSVIVKMDNSRDLNMDCIVAEIKAQYDDIASRSRAEAESWYRSKCEEIKATVIRHGETLRRTKEEINELNRVIQRLTAEVENAKCQNSKLEAAVTQAEQQGEVALNDARCKLAGLEEALQKAKQDMACLLKEYQEVMNSK…	1295	3662	1	1	0	556.255	2	-0.0003	28	36	0	36.12	0.021	R	CCITAAPYR	G						File: ~Z:\CORE\RAW_DATA_2021_QE\P910_Sigrun_Lange\P910_S_IP.raw~; SpectrumID: ~3900~; PrecursorID: ~0~; scans: ~6717~
6	1::sp|cRAP056|P15241|K2M2_SHEEP	Keratin, type II microfibrillar, component 7C OS=Ovis aries PE=1 SV=1	1848	58	5.8e-181	55472	175	140	34	30	54.4	5.51	CGFSTVGSGFGSRAFSCVSACGPRPGRCCITAAPYRGISCYRGLTGGFGSRSVCGGFRAGSCGRSFGYRSGGVCGPSPPCITTVSVNESLLTPLNLEIDPNAQCVKQEEKEQIKCLNNRFAAFIDKVRFLEQQNKLLETKLQFFQNRQCCESNLEPLFEGYIETLRREAECVEADSGRLSSELNHVQEVLEGYKKKYEQEVALRATAENEFVALKKDVDCAYVRKSDLEANSEALIQEIDFLRRLYQEEIRVLQANISDTSVIVKMDNSRDLNMDCIVAEIKAQYDDIASRSRAEAESWYRSKCEEIKATVIRHGETLRRTKEEINELNRVIQRLTAEVENAKCQNSKLEAAVTQAEQQGEVALNDARCKLAGLEEALQKAKQDMACLLKEYQEVMNSK…	1363	2972	1	1	0	564.255	2	-0.0003	391	399	0	48.46	0.0011	K	EYQEVMNSK	L						File: ~Z:\CORE\RAW_DATA_2021_QE\P910_Sigrun_Lange\P910_S_IP.raw~; SpectrumID: ~3200~; PrecursorID: ~0~; scans: ~5884~
6	1::sp|cRAP056|P15241|K2M2_SHEEP	Keratin, type II microfibrillar, component 7C OS=Ovis aries PE=1 SV=1	1848	58	5.8e-181	55472	175	140	34	30	54.4	5.51	CGFSTVGSGFGSRAFSCVSACGPRPGRCCITAAPYRGISCYRGLTGGFGSRSVCGGFRAGSCGRSFGYRSGGVCGPSPPCITTVSVNESLLTPLNLEIDPNAQCVKQEEKEQIKCLNNRFAAFIDKVRFLEQQNKLLETKLQFFQNRQCCESNLEPLFEGYIETLRREAECVEADSGRLSSELNHVQEVLEGYKKKYEQEVALRATAENEFVALKKDVDCAYVRKSDLEANSEALIQEIDFLRRLYQEEIRVLQANISDTSVIVKMDNSRDLNMDCIVAEIKAQYDDIASRSRAEAESWYRSKCEEIKATVIRHGETLRRTKEEINELNRVIQRLTAEVENAKCQNSKLEAAVTQAEQQGEVALNDARCKLAGLEEALQKAKQDMACLLKEYQEVMNSK…	1374	2088	1	1	0	565.302	2	-0.0002	411	419	1	32.53	0.062	R	RLLEGEEQR	L						File: ~Z:\CORE\RAW_DATA_2021_QE\P910_Sigrun_Lange\P910_S_IP.raw~; SpectrumID: ~2275~; PrecursorID: ~0~; scans: ~4767~
6	1::sp|cRAP056|P15241|K2M2_SHEEP	Keratin, type II microfibrillar, component 7C OS=Ovis aries PE=1 SV=1	1848	58	5.8e-181	55472	175	140	34	30	54.4	5.51	CGFSTVGSGFGSRAFSCVSACGPRPGRCCITAAPYRGISCYRGLTGGFGSRSVCGGFRAGSCGRSFGYRSGGVCGPSPPCITTVSVNESLLTPLNLEIDPNAQCVKQEEKEQIKCLNNRFAAFIDKVRFLEQQNKLLETKLQFFQNRQCCESNLEPLFEGYIETLRREAECVEADSGRLSSELNHVQEVLEGYKKKYEQEVALRATAENEFVALKKDVDCAYVRKSDLEANSEALIQEIDFLRRLYQEEIRVLQANISDTSVIVKMDNSRDLNMDCIVAEIKAQYDDIASRSRAEAESWYRSKCEEIKATVIRHGETLRRTKEEINELNRVIQRLTAEVENAKCQNSKLEAAVTQAEQQGEVALNDARCKLAGLEEALQKAKQDMACLLKEYQEVMNSK…	1398	3199	1	1	1	568.801	2	-0.0006	196	204	1	60.97	0.00012	K	KYEQEVALR	A		Deamidated (NQ)	0.000100000.0			File: ~Z:\CORE\RAW_DATA_2021_QE\P910_Sigrun_Lange\P910_S_IP.raw~; SpectrumID: ~3431~; PrecursorID: ~0~; scans: ~6156~
6	1::sp|cRAP056|P15241|K2M2_SHEEP	Keratin, type II microfibrillar, component 7C OS=Ovis aries PE=1 SV=1	1848	58	5.8e-181	55472	175	140	34	30	54.4	5.51	CGFSTVGSGFGSRAFSCVSACGPRPGRCCITAAPYRGISCYRGLTGGFGSRSVCGGFRAGSCGRSFGYRSGGVCGPSPPCITTVSVNESLLTPLNLEIDPNAQCVKQEEKEQIKCLNNRFAAFIDKVRFLEQQNKLLETKLQFFQNRQCCESNLEPLFEGYIETLRREAECVEADSGRLSSELNHVQEVLEGYKKKYEQEVALRATAENEFVALKKDVDCAYVRKSDLEANSEALIQEIDFLRRLYQEEIRVLQANISDTSVIVKMDNSRDLNMDCIVAEIKAQYDDIASRSRAEAESWYRSKCEEIKATVIRHGETLRRTKEEINELNRVIQRLTAEVENAKCQNSKLEAAVTQAEQQGEVALNDARCKLAGLEEALQKAKQDMACLLKEYQEVMNSK…	1458	1961	1	1	0	572.254	2	0.0014	391	399	0	41.82	0.0036	K	EYQEVMNSK	L		Oxidation (M)	0.000003000.0			File: ~Z:\CORE\RAW_DATA_2021_QE\P910_Sigrun_Lange\P910_S_IP.raw~; SpectrumID: ~2126~; PrecursorID: ~0~; scans: ~4577~
6	1::sp|cRAP056|P15241|K2M2_SHEEP	Keratin, type II microfibrillar, component 7C OS=Ovis aries PE=1 SV=1	1848	58	5.8e-181	55472	175	140	34	30	54.4	5.51	CGFSTVGSGFGSRAFSCVSACGPRPGRCCITAAPYRGISCYRGLTGGFGSRSVCGGFRAGSCGRSFGYRSGGVCGPSPPCITTVSVNESLLTPLNLEIDPNAQCVKQEEKEQIKCLNNRFAAFIDKVRFLEQQNKLLETKLQFFQNRQCCESNLEPLFEGYIETLRREAECVEADSGRLSSELNHVQEVLEGYKKKYEQEVALRATAENEFVALKKDVDCAYVRKSDLEANSEALIQEIDFLRRLYQEEIRVLQANISDTSVIVKMDNSRDLNMDCIVAEIKAQYDDIASRSRAEAESWYRSKCEEIKATVIRHGETLRRTKEEINELNRVIQRLTAEVENAKCQNSKLEAAVTQAEQQGEVALNDARCKLAGLEEALQKAKQDMACLLKEYQEVMNSK…	1636	3564	1	1	0	393.207	3	-0.0012	381	390	1	51.45	0.0015	K	AKQDMACLLK	E						File: ~Z:\CORE\RAW_DATA_2021_QE\P910_Sigrun_Lange\P910_S_IP.raw~; SpectrumID: ~3802~; PrecursorID: ~0~; scans: ~6609~
6	1::sp|cRAP056|P15241|K2M2_SHEEP	Keratin, type II microfibrillar, component 7C OS=Ovis aries PE=1 SV=1	1848	58	5.8e-181	55472	175	140	34	30	54.4	5.51	CGFSTVGSGFGSRAFSCVSACGPRPGRCCITAAPYRGISCYRGLTGGFGSRSVCGGFRAGSCGRSFGYRSGGVCGPSPPCITTVSVNESLLTPLNLEIDPNAQCVKQEEKEQIKCLNNRFAAFIDKVRFLEQQNKLLETKLQFFQNRQCCESNLEPLFEGYIETLRREAECVEADSGRLSSELNHVQEVLEGYKKKYEQEVALRATAENEFVALKKDVDCAYVRKSDLEANSEALIQEIDFLRRLYQEEIRVLQANISDTSVIVKMDNSRDLNMDCIVAEIKAQYDDIASRSRAEAESWYRSKCEEIKATVIRHGETLRRTKEEINELNRVIQRLTAEVENAKCQNSKLEAAVTQAEQQGEVALNDARCKLAGLEEALQKAKQDMACLLKEYQEVMNSK…	1719	5134	1	1	0	596.813	2	-0.0011	205	215	0	82.93	8.6e-07	R	ATAENEFVALK	K						File: ~Z:\CORE\RAW_DATA_2021_QE\P910_Sigrun_Lange\P910_S_IP.raw~; SpectrumID: ~5386~; PrecursorID: ~0~; scans: ~8441~
6	1::sp|cRAP056|P15241|K2M2_SHEEP	Keratin, type II microfibrillar, component 7C OS=Ovis aries PE=1 SV=1	1848	58	5.8e-181	55472	175	140	34	30	54.4	5.51	CGFSTVGSGFGSRAFSCVSACGPRPGRCCITAAPYRGISCYRGLTGGFGSRSVCGGFRAGSCGRSFGYRSGGVCGPSPPCITTVSVNESLLTPLNLEIDPNAQCVKQEEKEQIKCLNNRFAAFIDKVRFLEQQNKLLETKLQFFQNRQCCESNLEPLFEGYIETLRREAECVEADSGRLSSELNHVQEVLEGYKKKYEQEVALRATAENEFVALKKDVDCAYVRKSDLEANSEALIQEIDFLRRLYQEEIRVLQANISDTSVIVKMDNSRDLNMDCIVAEIKAQYDDIASRSRAEAESWYRSKCEEIKATVIRHGETLRRTKEEINELNRVIQRLTAEVENAKCQNSKLEAAVTQAEQQGEVALNDARCKLAGLEEALQKAKQDMACLLKEYQEVMNSK…	1726	2607	1	1	0	398.538	3	-0.0032	381	390	1	25.89	0.44	K	AKQDMACLLK	E		Oxidation (M)	0.0000300000.0			File: ~Z:\CORE\RAW_DATA_2021_QE\P910_Sigrun_Lange\P910_S_IP.raw~; SpectrumID: ~2829~; PrecursorID: ~0~; scans: ~5449~
6	1::sp|cRAP056|P15241|K2M2_SHEEP	Keratin, type II microfibrillar, component 7C OS=Ovis aries PE=1 SV=1	1848	58	5.8e-181	55472	175	140	34	30	54.4	5.51	CGFSTVGSGFGSRAFSCVSACGPRPGRCCITAAPYRGISCYRGLTGGFGSRSVCGGFRAGSCGRSFGYRSGGVCGPSPPCITTVSVNESLLTPLNLEIDPNAQCVKQEEKEQIKCLNNRFAAFIDKVRFLEQQNKLLETKLQFFQNRQCCESNLEPLFEGYIETLRREAECVEADSGRLSSELNHVQEVLEGYKKKYEQEVALRATAENEFVALKKDVDCAYVRKSDLEANSEALIQEIDFLRRLYQEEIRVLQANISDTSVIVKMDNSRDLNMDCIVAEIKAQYDDIASRSRAEAESWYRSKCEEIKATVIRHGETLRRTKEEINELNRVIQRLTAEVENAKCQNSKLEAAVTQAEQQGEVALNDARCKLAGLEEALQKAKQDMACLLKEYQEVMNSK…	1729	5789	1	1	0	597.306	2	0.0002	205	215	0	48.81	0.0023	R	ATAENEFVALK	K		Deamidated (NQ)	0.00001000000.0			File: ~Z:\CORE\RAW_DATA_2021_QE\P910_Sigrun_Lange\P910_S_IP.raw~; SpectrumID: ~6048~; PrecursorID: ~0~; scans: ~9142~
6	1::sp|cRAP056|P15241|K2M2_SHEEP	Keratin, type II microfibrillar, component 7C OS=Ovis aries PE=1 SV=1	1848	58	5.8e-181	55472	175	140	34	30	54.4	5.51	CGFSTVGSGFGSRAFSCVSACGPRPGRCCITAAPYRGISCYRGLTGGFGSRSVCGGFRAGSCGRSFGYRSGGVCGPSPPCITTVSVNESLLTPLNLEIDPNAQCVKQEEKEQIKCLNNRFAAFIDKVRFLEQQNKLLETKLQFFQNRQCCESNLEPLFEGYIETLRREAECVEADSGRLSSELNHVQEVLEGYKKKYEQEVALRATAENEFVALKKDVDCAYVRKSDLEANSEALIQEIDFLRRLYQEEIRVLQANISDTSVIVKMDNSRDLNMDCIVAEIKAQYDDIASRSRAEAESWYRSKCEEIKATVIRHGETLRRTKEEINELNRVIQRLTAEVENAKCQNSKLEAAVTQAEQQGEVALNDARCKLAGLEEALQKAKQDMACLLKEYQEVMNSK…	1885	2169	1	1	0	611.754	2	-0.0008	168	178	0	52.17	0.00019	R	EAECVEADSGR	L						File: ~Z:\CORE\RAW_DATA_2021_QE\P910_Sigrun_Lange\P910_S_IP.raw~; SpectrumID: ~2366~; PrecursorID: ~0~; scans: ~4876~
6	1::sp|cRAP056|P15241|K2M2_SHEEP	Keratin, type II microfibrillar, component 7C OS=Ovis aries PE=1 SV=1	1848	58	5.8e-181	55472	175	140	34	30	54.4	5.51	CGFSTVGSGFGSRAFSCVSACGPRPGRCCITAAPYRGISCYRGLTGGFGSRSVCGGFRAGSCGRSFGYRSGGVCGPSPPCITTVSVNESLLTPLNLEIDPNAQCVKQEEKEQIKCLNNRFAAFIDKVRFLEQQNKLLETKLQFFQNRQCCESNLEPLFEGYIETLRREAECVEADSGRLSSELNHVQEVLEGYKKKYEQEVALRATAENEFVALKKDVDCAYVRKSDLEANSEALIQEIDFLRRLYQEEIRVLQANISDTSVIVKMDNSRDLNMDCIVAEIKAQYDDIASRSRAEAESWYRSKCEEIKATVIRHGETLRRTKEEINELNRVIQRLTAEVENAKCQNSKLEAAVTQAEQQGEVALNDARCKLAGLEEALQKAKQDMACLLKEYQEVMNSK…	2027	2352	1	1	0	415.885	3	-0.0014	321	330	1	61.48	0.00014	R	TKEEINELNR	V						File: ~Z:\CORE\RAW_DATA_2021_QE\P910_Sigrun_Lange\P910_S_IP.raw~; SpectrumID: ~2560~; PrecursorID: ~0~; scans: ~5124~
6	1::sp|cRAP056|P15241|K2M2_SHEEP	Keratin, type II microfibrillar, component 7C OS=Ovis aries PE=1 SV=1	1848	58	5.8e-181	55472	175	140	34	30	54.4	5.51	CGFSTVGSGFGSRAFSCVSACGPRPGRCCITAAPYRGISCYRGLTGGFGSRSVCGGFRAGSCGRSFGYRSGGVCGPSPPCITTVSVNESLLTPLNLEIDPNAQCVKQEEKEQIKCLNNRFAAFIDKVRFLEQQNKLLETKLQFFQNRQCCESNLEPLFEGYIETLRREAECVEADSGRLSSELNHVQEVLEGYKKKYEQEVALRATAENEFVALKKDVDCAYVRKSDLEANSEALIQEIDFLRRLYQEEIRVLQANISDTSVIVKMDNSRDLNMDCIVAEIKAQYDDIASRSRAEAESWYRSKCEEIKATVIRHGETLRRTKEEINELNRVIQRLTAEVENAKCQNSKLEAAVTQAEQQGEVALNDARCKLAGLEEALQKAKQDMACLLKEYQEVMNSK…	2030	2358	1	1	0	623.325	2	-0.0012	321	330	1	61.77	0.00013	R	TKEEINELNR	V						File: ~Z:\CORE\RAW_DATA_2021_QE\P910_Sigrun_Lange\P910_S_IP.raw~; SpectrumID: ~2566~; PrecursorID: ~0~; scans: ~5131~
6	1::sp|cRAP056|P15241|K2M2_SHEEP	Keratin, type II microfibrillar, component 7C OS=Ovis aries PE=1 SV=1	1848	58	5.8e-181	55472	175	140	34	30	54.4	5.51	CGFSTVGSGFGSRAFSCVSACGPRPGRCCITAAPYRGISCYRGLTGGFGSRSVCGGFRAGSCGRSFGYRSGGVCGPSPPCITTVSVNESLLTPLNLEIDPNAQCVKQEEKEQIKCLNNRFAAFIDKVRFLEQQNKLLETKLQFFQNRQCCESNLEPLFEGYIETLRREAECVEADSGRLSSELNHVQEVLEGYKKKYEQEVALRATAENEFVALKKDVDCAYVRKSDLEANSEALIQEIDFLRRLYQEEIRVLQANISDTSVIVKMDNSRDLNMDCIVAEIKAQYDDIASRSRAEAESWYRSKCEEIKATVIRHGETLRRTKEEINELNRVIQRLTAEVENAKCQNSKLEAAVTQAEQQGEVALNDARCKLAGLEEALQKAKQDMACLLKEYQEVMNSK…	2099	3027	1	1	0	627.795	2	-0.0032	292	301	1	26.4	0.24	R	SRAEAESWYR	S						File: ~Z:\CORE\RAW_DATA_2021_QE\P910_Sigrun_Lange\P910_S_IP.raw~; SpectrumID: ~3257~; PrecursorID: ~0~; scans: ~5952~
6	1::sp|cRAP056|P15241|K2M2_SHEEP	Keratin, type II microfibrillar, component 7C OS=Ovis aries PE=1 SV=1	1848	58	5.8e-181	55472	175	140	34	30	54.4	5.51	CGFSTVGSGFGSRAFSCVSACGPRPGRCCITAAPYRGISCYRGLTGGFGSRSVCGGFRAGSCGRSFGYRSGGVCGPSPPCITTVSVNESLLTPLNLEIDPNAQCVKQEEKEQIKCLNNRFAAFIDKVRFLEQQNKLLETKLQFFQNRQCCESNLEPLFEGYIETLRREAECVEADSGRLSSELNHVQEVLEGYKKKYEQEVALRATAENEFVALKKDVDCAYVRKSDLEANSEALIQEIDFLRRLYQEEIRVLQANISDTSVIVKMDNSRDLNMDCIVAEIKAQYDDIASRSRAEAESWYRSKCEEIKATVIRHGETLRRTKEEINELNRVIQRLTAEVENAKCQNSKLEAAVTQAEQQGEVALNDARCKLAGLEEALQKAKQDMACLLKEYQEVMNSK…	2102	3195	1	1	0	418.866	3	-0.0016	292	301	1	52.29	0.00064	R	SRAEAESWYR	S						File: ~Z:\CORE\RAW_DATA_2021_QE\P910_Sigrun_Lange\P910_S_IP.raw~; SpectrumID: ~3427~; PrecursorID: ~0~; scans: ~6152~
6	1::sp|cRAP056|P15241|K2M2_SHEEP	Keratin, type II microfibrillar, component 7C OS=Ovis aries PE=1 SV=1	1848	58	5.8e-181	55472	175	140	34	30	54.4	5.51	CGFSTVGSGFGSRAFSCVSACGPRPGRCCITAAPYRGISCYRGLTGGFGSRSVCGGFRAGSCGRSFGYRSGGVCGPSPPCITTVSVNESLLTPLNLEIDPNAQCVKQEEKEQIKCLNNRFAAFIDKVRFLEQQNKLLETKLQFFQNRQCCESNLEPLFEGYIETLRREAECVEADSGRLSSELNHVQEVLEGYKKKYEQEVALRATAENEFVALKKDVDCAYVRKSDLEANSEALIQEIDFLRRLYQEEIRVLQANISDTSVIVKMDNSRDLNMDCIVAEIKAQYDDIASRSRAEAESWYRSKCEEIKATVIRHGETLRRTKEEINELNRVIQRLTAEVENAKCQNSKLEAAVTQAEQQGEVALNDARCKLAGLEEALQKAKQDMACLLKEYQEVMNSK…	2152	7816	1	0	0	632.35	2	-0.0008	400	410	0	82.24	6.9e-07	K	LGLDIEIATYR	R						File: ~Z:\CORE\RAW_DATA_2021_QE\P910_Sigrun_Lange\P910_S_IP.raw~; SpectrumID: ~8090~; PrecursorID: ~0~; scans: ~11324~
6	1::sp|cRAP056|P15241|K2M2_SHEEP	Keratin, type II microfibrillar, component 7C OS=Ovis aries PE=1 SV=1	1848	58	5.8e-181	55472	175	140	34	30	54.4	5.51	CGFSTVGSGFGSRAFSCVSACGPRPGRCCITAAPYRGISCYRGLTGGFGSRSVCGGFRAGSCGRSFGYRSGGVCGPSPPCITTVSVNESLLTPLNLEIDPNAQCVKQEEKEQIKCLNNRFAAFIDKVRFLEQQNKLLETKLQFFQNRQCCESNLEPLFEGYIETLRREAECVEADSGRLSSELNHVQEVLEGYKKKYEQEVALRATAENEFVALKKDVDCAYVRKSDLEANSEALIQEIDFLRRLYQEEIRVLQANISDTSVIVKMDNSRDLNMDCIVAEIKAQYDDIASRSRAEAESWYRSKCEEIKATVIRHGETLRRTKEEINELNRVIQRLTAEVENAKCQNSKLEAAVTQAEQQGEVALNDARCKLAGLEEALQKAKQDMACLLKEYQEVMNSK…	2486	3758	1	1	0	660.861	2	-0.0011	205	216	1	74.99	3.7e-06	R	ATAENEFVALKK	D						File: ~Z:\CORE\RAW_DATA_2021_QE\P910_Sigrun_Lange\P910_S_IP.raw~; SpectrumID: ~3998~; PrecursorID: ~0~; scans: ~6833~
6	1::sp|cRAP056|P15241|K2M2_SHEEP	Keratin, type II microfibrillar, component 7C OS=Ovis aries PE=1 SV=1	1848	58	5.8e-181	55472	175	140	34	30	54.4	5.51	CGFSTVGSGFGSRAFSCVSACGPRPGRCCITAAPYRGISCYRGLTGGFGSRSVCGGFRAGSCGRSFGYRSGGVCGPSPPCITTVSVNESLLTPLNLEIDPNAQCVKQEEKEQIKCLNNRFAAFIDKVRFLEQQNKLLETKLQFFQNRQCCESNLEPLFEGYIETLRREAECVEADSGRLSSELNHVQEVLEGYKKKYEQEVALRATAENEFVALKKDVDCAYVRKSDLEANSEALIQEIDFLRRLYQEEIRVLQANISDTSVIVKMDNSRDLNMDCIVAEIKAQYDDIASRSRAEAESWYRSKCEEIKATVIRHGETLRRTKEEINELNRVIQRLTAEVENAKCQNSKLEAAVTQAEQQGEVALNDARCKLAGLEEALQKAKQDMACLLKEYQEVMNSK…	2487	3652	1	1	0	440.91	3	-0.0008	205	216	1	78.69	1.6e-06	R	ATAENEFVALKK	D						File: ~Z:\CORE\RAW_DATA_2021_QE\P910_Sigrun_Lange\P910_S_IP.raw~; SpectrumID: ~3890~; PrecursorID: ~0~; scans: ~6705~
6	1::sp|cRAP056|P15241|K2M2_SHEEP	Keratin, type II microfibrillar, component 7C OS=Ovis aries PE=1 SV=1	1848	58	5.8e-181	55472	175	140	34	30	54.4	5.51	CGFSTVGSGFGSRAFSCVSACGPRPGRCCITAAPYRGISCYRGLTGGFGSRSVCGGFRAGSCGRSFGYRSGGVCGPSPPCITTVSVNESLLTPLNLEIDPNAQCVKQEEKEQIKCLNNRFAAFIDKVRFLEQQNKLLETKLQFFQNRQCCESNLEPLFEGYIETLRREAECVEADSGRLSSELNHVQEVLEGYKKKYEQEVALRATAENEFVALKKDVDCAYVRKSDLEANSEALIQEIDFLRRLYQEEIRVLQANISDTSVIVKMDNSRDLNMDCIVAEIKAQYDDIASRSRAEAESWYRSKCEEIKATVIRHGETLRRTKEEINELNRVIQRLTAEVENAKCQNSKLEAAVTQAEQQGEVALNDARCKLAGLEEALQKAKQDMACLLKEYQEVMNSK…	2843	1941	1	1	0	467.919	3	-0.0014	320	330	2	29.37	0.19	R	RTKEEINELNR	V						File: ~Z:\CORE\RAW_DATA_2021_QE\P910_Sigrun_Lange\P910_S_IP.raw~; SpectrumID: ~2105~; PrecursorID: ~0~; scans: ~4551~
6	1::sp|cRAP056|P15241|K2M2_SHEEP	Keratin, type II microfibrillar, component 7C OS=Ovis aries PE=1 SV=1	1848	58	5.8e-181	55472	175	140	34	30	54.4	5.51	CGFSTVGSGFGSRAFSCVSACGPRPGRCCITAAPYRGISCYRGLTGGFGSRSVCGGFRAGSCGRSFGYRSGGVCGPSPPCITTVSVNESLLTPLNLEIDPNAQCVKQEEKEQIKCLNNRFAAFIDKVRFLEQQNKLLETKLQFFQNRQCCESNLEPLFEGYIETLRREAECVEADSGRLSSELNHVQEVLEGYKKKYEQEVALRATAENEFVALKKDVDCAYVRKSDLEANSEALIQEIDFLRRLYQEEIRVLQANISDTSVIVKMDNSRDLNMDCIVAEIKAQYDDIASRSRAEAESWYRSKCEEIKATVIRHGETLRRTKEEINELNRVIQRLTAEVENAKCQNSKLEAAVTQAEQQGEVALNDARCKLAGLEEALQKAKQDMACLLKEYQEVMNSK…	2907	8371	1	1	0	710.843	2	-0.0027	271	282	0	74.88	5.7e-06	R	DLNMDCIVAEIK	A						File: ~Z:\CORE\RAW_DATA_2021_QE\P910_Sigrun_Lange\P910_S_IP.raw~; SpectrumID: ~8711~; PrecursorID: ~0~; scans: ~11976~
6	1::sp|cRAP056|P15241|K2M2_SHEEP	Keratin, type II microfibrillar, component 7C OS=Ovis aries PE=1 SV=1	1848	58	5.8e-181	55472	175	140	34	30	54.4	5.51	CGFSTVGSGFGSRAFSCVSACGPRPGRCCITAAPYRGISCYRGLTGGFGSRSVCGGFRAGSCGRSFGYRSGGVCGPSPPCITTVSVNESLLTPLNLEIDPNAQCVKQEEKEQIKCLNNRFAAFIDKVRFLEQQNKLLETKLQFFQNRQCCESNLEPLFEGYIETLRREAECVEADSGRLSSELNHVQEVLEGYKKKYEQEVALRATAENEFVALKKDVDCAYVRKSDLEANSEALIQEIDFLRRLYQEEIRVLQANISDTSVIVKMDNSRDLNMDCIVAEIKAQYDDIASRSRAEAESWYRSKCEEIKATVIRHGETLRRTKEEINELNRVIQRLTAEVENAKCQNSKLEAAVTQAEQQGEVALNDARCKLAGLEEALQKAKQDMACLLKEYQEVMNSK…	2916	8234	1	1	0	711.344	2	0.0162	271	282	0	25.04	0.52	R	DLNMDCIVAEIK	A		Deamidated (NQ)	0.001000000000.0			File: ~Z:\CORE\RAW_DATA_2021_QE\P910_Sigrun_Lange\P910_S_IP.raw~; SpectrumID: ~8562~; PrecursorID: ~0~; scans: ~11819~
6	1::sp|cRAP056|P15241|K2M2_SHEEP	Keratin, type II microfibrillar, component 7C OS=Ovis aries PE=1 SV=1	1848	58	5.8e-181	55472	175	140	34	30	54.4	5.51	CGFSTVGSGFGSRAFSCVSACGPRPGRCCITAAPYRGISCYRGLTGGFGSRSVCGGFRAGSCGRSFGYRSGGVCGPSPPCITTVSVNESLLTPLNLEIDPNAQCVKQEEKEQIKCLNNRFAAFIDKVRFLEQQNKLLETKLQFFQNRQCCESNLEPLFEGYIETLRREAECVEADSGRLSSELNHVQEVLEGYKKKYEQEVALRATAENEFVALKKDVDCAYVRKSDLEANSEALIQEIDFLRRLYQEEIRVLQANISDTSVIVKMDNSRDLNMDCIVAEIKAQYDDIASRSRAEAESWYRSKCEEIKATVIRHGETLRRTKEEINELNRVIQRLTAEVENAKCQNSKLEAAVTQAEQQGEVALNDARCKLAGLEEALQKAKQDMACLLKEYQEVMNSK…	3000	7318	1	1	0	718.841	2	-0.0018	271	282	0	87.03	3.7e-07	R	DLNMDCIVAEIK	A		Oxidation (M)	0.000300000000.0			File: ~Z:\CORE\RAW_DATA_2021_QE\P910_Sigrun_Lange\P910_S_IP.raw~; SpectrumID: ~7582~; PrecursorID: ~0~; scans: ~10786~
6	1::sp|cRAP056|P15241|K2M2_SHEEP	Keratin, type II microfibrillar, component 7C OS=Ovis aries PE=1 SV=1	1848	58	5.8e-181	55472	175	140	34	30	54.4	5.51	CGFSTVGSGFGSRAFSCVSACGPRPGRCCITAAPYRGISCYRGLTGGFGSRSVCGGFRAGSCGRSFGYRSGGVCGPSPPCITTVSVNESLLTPLNLEIDPNAQCVKQEEKEQIKCLNNRFAAFIDKVRFLEQQNKLLETKLQFFQNRQCCESNLEPLFEGYIETLRREAECVEADSGRLSSELNHVQEVLEGYKKKYEQEVALRATAENEFVALKKDVDCAYVRKSDLEANSEALIQEIDFLRRLYQEEIRVLQANISDTSVIVKMDNSRDLNMDCIVAEIKAQYDDIASRSRAEAESWYRSKCEEIKATVIRHGETLRRTKEEINELNRVIQRLTAEVENAKCQNSKLEAAVTQAEQQGEVALNDARCKLAGLEEALQKAKQDMACLLKEYQEVMNSK…	3009	6739	1	1	0	479.564	3	0.0019	271	282	0	43.96	0.008	R	DLNMDCIVAEIK	A		Oxidation (M)	0.000300000000.0			File: ~Z:\CORE\RAW_DATA_2021_QE\P910_Sigrun_Lange\P910_S_IP.raw~; SpectrumID: ~7003~; PrecursorID: ~0~; scans: ~10176~
6	1::sp|cRAP056|P15241|K2M2_SHEEP	Keratin, type II microfibrillar, component 7C OS=Ovis aries PE=1 SV=1	1848	58	5.8e-181	55472	175	140	34	30	54.4	5.51	CGFSTVGSGFGSRAFSCVSACGPRPGRCCITAAPYRGISCYRGLTGGFGSRSVCGGFRAGSCGRSFGYRSGGVCGPSPPCITTVSVNESLLTPLNLEIDPNAQCVKQEEKEQIKCLNNRFAAFIDKVRFLEQQNKLLETKLQFFQNRQCCESNLEPLFEGYIETLRREAECVEADSGRLSSELNHVQEVLEGYKKKYEQEVALRATAENEFVALKKDVDCAYVRKSDLEANSEALIQEIDFLRRLYQEEIRVLQANISDTSVIVKMDNSRDLNMDCIVAEIKAQYDDIASRSRAEAESWYRSKCEEIKATVIRHGETLRRTKEEINELNRVIQRLTAEVENAKCQNSKLEAAVTQAEQQGEVALNDARCKLAGLEEALQKAKQDMACLLKEYQEVMNSK…	4214	5062	1	1	1	847.401	2	-0.0047	420	435	0	96.55	3.8e-08	R	LCEGVGAVNVCVSSSR	G						File: ~Z:\CORE\RAW_DATA_2021_QE\P910_Sigrun_Lange\P910_S_IP.raw~; SpectrumID: ~5313~; PrecursorID: ~0~; scans: ~8360~
6	1::sp|cRAP056|P15241|K2M2_SHEEP	Keratin, type II microfibrillar, component 7C OS=Ovis aries PE=1 SV=1	1848	58	5.8e-181	55472	175	140	34	30	54.4	5.51	CGFSTVGSGFGSRAFSCVSACGPRPGRCCITAAPYRGISCYRGLTGGFGSRSVCGGFRAGSCGRSFGYRSGGVCGPSPPCITTVSVNESLLTPLNLEIDPNAQCVKQEEKEQIKCLNNRFAAFIDKVRFLEQQNKLLETKLQFFQNRQCCESNLEPLFEGYIETLRREAECVEADSGRLSSELNHVQEVLEGYKKKYEQEVALRATAENEFVALKKDVDCAYVRKSDLEANSEALIQEIDFLRRLYQEEIRVLQANISDTSVIVKMDNSRDLNMDCIVAEIKAQYDDIASRSRAEAESWYRSKCEEIKATVIRHGETLRRTKEEINELNRVIQRLTAEVENAKCQNSKLEAAVTQAEQQGEVALNDARCKLAGLEEALQKAKQDMACLLKEYQEVMNSK…	4220	5063	1	1	1	565.271	3	-0.0014	420	435	0	74.41	6.4e-06	R	LCEGVGAVNVCVSSSR	G						File: ~Z:\CORE\RAW_DATA_2021_QE\P910_Sigrun_Lange\P910_S_IP.raw~; SpectrumID: ~5314~; PrecursorID: ~0~; scans: ~8361~
6	1::sp|cRAP056|P15241|K2M2_SHEEP	Keratin, type II microfibrillar, component 7C OS=Ovis aries PE=1 SV=1	1848	58	5.8e-181	55472	175	140	34	30	54.4	5.51	CGFSTVGSGFGSRAFSCVSACGPRPGRCCITAAPYRGISCYRGLTGGFGSRSVCGGFRAGSCGRSFGYRSGGVCGPSPPCITTVSVNESLLTPLNLEIDPNAQCVKQEEKEQIKCLNNRFAAFIDKVRFLEQQNKLLETKLQFFQNRQCCESNLEPLFEGYIETLRREAECVEADSGRLSSELNHVQEVLEGYKKKYEQEVALRATAENEFVALKKDVDCAYVRKSDLEANSEALIQEIDFLRRLYQEEIRVLQANISDTSVIVKMDNSRDLNMDCIVAEIKAQYDDIASRSRAEAESWYRSKCEEIKATVIRHGETLRRTKEEINELNRVIQRLTAEVENAKCQNSKLEAAVTQAEQQGEVALNDARCKLAGLEEALQKAKQDMACLLKEYQEVMNSK…	4225	5478	1	1	1	847.904	2	0.0165	420	435	0	83.87	7.4e-07	R	LCEGVGAVNVCVSSSR	G		Deamidated (NQ)	0.0000000010000000.0			File: ~Z:\CORE\RAW_DATA_2021_QE\P910_Sigrun_Lange\P910_S_IP.raw~; SpectrumID: ~5735~; PrecursorID: ~0~; scans: ~8811~
6	1::sp|cRAP056|P15241|K2M2_SHEEP	Keratin, type II microfibrillar, component 7C OS=Ovis aries PE=1 SV=1	1848	58	5.8e-181	55472	175	140	34	30	54.4	5.51	CGFSTVGSGFGSRAFSCVSACGPRPGRCCITAAPYRGISCYRGLTGGFGSRSVCGGFRAGSCGRSFGYRSGGVCGPSPPCITTVSVNESLLTPLNLEIDPNAQCVKQEEKEQIKCLNNRFAAFIDKVRFLEQQNKLLETKLQFFQNRQCCESNLEPLFEGYIETLRREAECVEADSGRLSSELNHVQEVLEGYKKKYEQEVALRATAENEFVALKKDVDCAYVRKSDLEANSEALIQEIDFLRRLYQEEIRVLQANISDTSVIVKMDNSRDLNMDCIVAEIKAQYDDIASRSRAEAESWYRSKCEEIKATVIRHGETLRRTKEEINELNRVIQRLTAEVENAKCQNSKLEAAVTQAEQQGEVALNDARCKLAGLEEALQKAKQDMACLLKEYQEVMNSK…	5463	7628	2	1	1	675.982	3	0.0378	266	282	1	22.79	0.91	K	MDNSRDLNMDCIVAEIK	A		Deamidated (NQ); Deamidated (R)	0.00002001000000000.0			File: ~Z:\CORE\RAW_DATA_2021_QE\P910_Sigrun_Lange\P910_S_IP.raw~; SpectrumID: ~7899~; PrecursorID: ~0~; scans: ~11119~
6	1::sp|cRAP056|P15241|K2M2_SHEEP	Keratin, type II microfibrillar, component 7C OS=Ovis aries PE=1 SV=1	1848	58	5.8e-181	55472	175	140	34	30	54.4	5.51	CGFSTVGSGFGSRAFSCVSACGPRPGRCCITAAPYRGISCYRGLTGGFGSRSVCGGFRAGSCGRSFGYRSGGVCGPSPPCITTVSVNESLLTPLNLEIDPNAQCVKQEEKEQIKCLNNRFAAFIDKVRFLEQQNKLLETKLQFFQNRQCCESNLEPLFEGYIETLRREAECVEADSGRLSSELNHVQEVLEGYKKKYEQEVALRATAENEFVALKKDVDCAYVRKSDLEANSEALIQEIDFLRRLYQEEIRVLQANISDTSVIVKMDNSRDLNMDCIVAEIKAQYDDIASRSRAEAESWYRSKCEEIKATVIRHGETLRRTKEEINELNRVIQRLTAEVENAKCQNSKLEAAVTQAEQQGEVALNDARCKLAGLEEALQKAKQDMACLLKEYQEVMNSK…	6046	8495	1	1	1	731.046	3	-0.0017	225	243	1	64.72	6.1e-05	R	KSDLEANSEALIQEIDFLR	R						File: ~Z:\CORE\RAW_DATA_2021_QE\P910_Sigrun_Lange\P910_S_IP.raw~; SpectrumID: ~8843~; PrecursorID: ~0~; scans: ~12124~
6	1::sp|cRAP056|P15241|K2M2_SHEEP	Keratin, type II microfibrillar, component 7C OS=Ovis aries PE=1 SV=1	1848	58	5.8e-181	55472	175	140	34	30	54.4	5.51	CGFSTVGSGFGSRAFSCVSACGPRPGRCCITAAPYRGISCYRGLTGGFGSRSVCGGFRAGSCGRSFGYRSGGVCGPSPPCITTVSVNESLLTPLNLEIDPNAQCVKQEEKEQIKCLNNRFAAFIDKVRFLEQQNKLLETKLQFFQNRQCCESNLEPLFEGYIETLRREAECVEADSGRLSSELNHVQEVLEGYKKKYEQEVALRATAENEFVALKKDVDCAYVRKSDLEANSEALIQEIDFLRRLYQEEIRVLQANISDTSVIVKMDNSRDLNMDCIVAEIKAQYDDIASRSRAEAESWYRSKCEEIKATVIRHGETLRRTKEEINELNRVIQRLTAEVENAKCQNSKLEAAVTQAEQQGEVALNDARCKLAGLEEALQKAKQDMACLLKEYQEVMNSK…	6049	8692	1	1	1	731.379	3	0.0128	225	243	1	21.9	1.2	R	KSDLEANSEALIQEIDFLR	R		Deamidated (NQ)	0.0000001000000000000.0			File: ~Z:\CORE\RAW_DATA_2021_QE\P910_Sigrun_Lange\P910_S_IP.raw~; SpectrumID: ~9056~; PrecursorID: ~0~; scans: ~12379~
6	1::sp|cRAP056|P15241|K2M2_SHEEP	Keratin, type II microfibrillar, component 7C OS=Ovis aries PE=1 SV=1	1848	58	5.8e-181	55472	175	140	34	30	54.4	5.51	CGFSTVGSGFGSRAFSCVSACGPRPGRCCITAAPYRGISCYRGLTGGFGSRSVCGGFRAGSCGRSFGYRSGGVCGPSPPCITTVSVNESLLTPLNLEIDPNAQCVKQEEKEQIKCLNNRFAAFIDKVRFLEQQNKLLETKLQFFQNRQCCESNLEPLFEGYIETLRREAECVEADSGRLSSELNHVQEVLEGYKKKYEQEVALRATAENEFVALKKDVDCAYVRKSDLEANSEALIQEIDFLRRLYQEEIRVLQANISDTSVIVKMDNSRDLNMDCIVAEIKAQYDDIASRSRAEAESWYRSKCEEIKATVIRHGETLRRTKEEINELNRVIQRLTAEVENAKCQNSKLEAAVTQAEQQGEVALNDARCKLAGLEEALQKAKQDMACLLKEYQEVMNSK…	6050	8708	1	1	1	731.38	3	0.0189	225	243	1	32.77	0.093	R	KSDLEANSEALIQEIDFLR	R		Deamidated (NQ)	0.0000000000001000000.0			File: ~Z:\CORE\RAW_DATA_2021_QE\P910_Sigrun_Lange\P910_S_IP.raw~; SpectrumID: ~9073~; PrecursorID: ~0~; scans: ~12400~
6	1::sp|cRAP056|P15241|K2M2_SHEEP	Keratin, type II microfibrillar, component 7C OS=Ovis aries PE=1 SV=1	1848	58	5.8e-181	55472	175	140	34	30	54.4	5.51	CGFSTVGSGFGSRAFSCVSACGPRPGRCCITAAPYRGISCYRGLTGGFGSRSVCGGFRAGSCGRSFGYRSGGVCGPSPPCITTVSVNESLLTPLNLEIDPNAQCVKQEEKEQIKCLNNRFAAFIDKVRFLEQQNKLLETKLQFFQNRQCCESNLEPLFEGYIETLRREAECVEADSGRLSSELNHVQEVLEGYKKKYEQEVALRATAENEFVALKKDVDCAYVRKSDLEANSEALIQEIDFLRRLYQEEIRVLQANISDTSVIVKMDNSRDLNMDCIVAEIKAQYDDIASRSRAEAESWYRSKCEEIKATVIRHGETLRRTKEEINELNRVIQRLTAEVENAKCQNSKLEAAVTQAEQQGEVALNDARCKLAGLEEALQKAKQDMACLLKEYQEVMNSK…	6055	9188	1	1	1	731.714	3	0.0352	225	243	1	32.33	0.1	R	KSDLEANSEALIQEIDFLR	R		2 Deamidated (NQ)	0.0000001000001000000.0			File: ~Z:\CORE\RAW_DATA_2021_QE\P910_Sigrun_Lange\P910_S_IP.raw~; SpectrumID: ~9692~; PrecursorID: ~0~; scans: ~13133~
6	1::sp|cRAP056|P15241|K2M2_SHEEP	Keratin, type II microfibrillar, component 7C OS=Ovis aries PE=1 SV=1	1848	58	5.8e-181	55472	175	140	34	30	54.4	5.51	CGFSTVGSGFGSRAFSCVSACGPRPGRCCITAAPYRGISCYRGLTGGFGSRSVCGGFRAGSCGRSFGYRSGGVCGPSPPCITTVSVNESLLTPLNLEIDPNAQCVKQEEKEQIKCLNNRFAAFIDKVRFLEQQNKLLETKLQFFQNRQCCESNLEPLFEGYIETLRREAECVEADSGRLSSELNHVQEVLEGYKKKYEQEVALRATAENEFVALKKDVDCAYVRKSDLEANSEALIQEIDFLRRLYQEEIRVLQANISDTSVIVKMDNSRDLNMDCIVAEIKAQYDDIASRSRAEAESWYRSKCEEIKATVIRHGETLRRTKEEINELNRVIQRLTAEVENAKCQNSKLEAAVTQAEQQGEVALNDARCKLAGLEEALQKAKQDMACLLKEYQEVMNSK…	6759	7986	1	1	1	783.078	3	-0.0044	225	244	2	74.96	5.3e-06	R	KSDLEANSEALIQEIDFLRR	L						File: ~Z:\CORE\RAW_DATA_2021_QE\P910_Sigrun_Lange\P910_S_IP.raw~; SpectrumID: ~8280~; PrecursorID: ~0~; scans: ~11523~
6	1::sp|cRAP056|P15241|K2M2_SHEEP	Keratin, type II microfibrillar, component 7C OS=Ovis aries PE=1 SV=1	1848	58	5.8e-181	55472	175	140	34	30	54.4	5.51	CGFSTVGSGFGSRAFSCVSACGPRPGRCCITAAPYRGISCYRGLTGGFGSRSVCGGFRAGSCGRSFGYRSGGVCGPSPPCITTVSVNESLLTPLNLEIDPNAQCVKQEEKEQIKCLNNRFAAFIDKVRFLEQQNKLLETKLQFFQNRQCCESNLEPLFEGYIETLRREAECVEADSGRLSSELNHVQEVLEGYKKKYEQEVALRATAENEFVALKKDVDCAYVRKSDLEANSEALIQEIDFLRRLYQEEIRVLQANISDTSVIVKMDNSRDLNMDCIVAEIKAQYDDIASRSRAEAESWYRSKCEEIKATVIRHGETLRRTKEEINELNRVIQRLTAEVENAKCQNSKLEAAVTQAEQQGEVALNDARCKLAGLEEALQKAKQDMACLLKEYQEVMNSK…	6760	7995	1	1	1	587.561	4	-0.0014	225	244	2	68.33	2.4e-05	R	KSDLEANSEALIQEIDFLRR	L						File: ~Z:\CORE\RAW_DATA_2021_QE\P910_Sigrun_Lange\P910_S_IP.raw~; SpectrumID: ~8293~; PrecursorID: ~0~; scans: ~11537~
6	1::sp|cRAP056|P15241|K2M2_SHEEP	Keratin, type II microfibrillar, component 7C OS=Ovis aries PE=1 SV=1	1848	58	5.8e-181	55472	175	140	34	30	54.4	5.51	CGFSTVGSGFGSRAFSCVSACGPRPGRCCITAAPYRGISCYRGLTGGFGSRSVCGGFRAGSCGRSFGYRSGGVCGPSPPCITTVSVNESLLTPLNLEIDPNAQCVKQEEKEQIKCLNNRFAAFIDKVRFLEQQNKLLETKLQFFQNRQCCESNLEPLFEGYIETLRREAECVEADSGRLSSELNHVQEVLEGYKKKYEQEVALRATAENEFVALKKDVDCAYVRKSDLEANSEALIQEIDFLRRLYQEEIRVLQANISDTSVIVKMDNSRDLNMDCIVAEIKAQYDDIASRSRAEAESWYRSKCEEIKATVIRHGETLRRTKEEINELNRVIQRLTAEVENAKCQNSKLEAAVTQAEQQGEVALNDARCKLAGLEEALQKAKQDMACLLKEYQEVMNSK…	6838	8202	1	1	1	786.707	3	0.0314	148	166	0	62.17	0.00013	R	QCCESNLEPLFEGYIETLR	R						File: ~Z:\CORE\RAW_DATA_2021_QE\P910_Sigrun_Lange\P910_S_IP.raw~; SpectrumID: ~8527~; PrecursorID: ~0~; scans: ~11783~
6	1::sp|cRAP056|P15241|K2M2_SHEEP	Keratin, type II microfibrillar, component 7C OS=Ovis aries PE=1 SV=1	1848	58	5.8e-181	55472	175	140	34	30	54.4	5.51	CGFSTVGSGFGSRAFSCVSACGPRPGRCCITAAPYRGISCYRGLTGGFGSRSVCGGFRAGSCGRSFGYRSGGVCGPSPPCITTVSVNESLLTPLNLEIDPNAQCVKQEEKEQIKCLNNRFAAFIDKVRFLEQQNKLLETKLQFFQNRQCCESNLEPLFEGYIETLRREAECVEADSGRLSSELNHVQEVLEGYKKKYEQEVALRATAENEFVALKKDVDCAYVRKSDLEANSEALIQEIDFLRRLYQEEIRVLQANISDTSVIVKMDNSRDLNMDCIVAEIKAQYDDIASRSRAEAESWYRSKCEEIKATVIRHGETLRRTKEEINELNRVIQRLTAEVENAKCQNSKLEAAVTQAEQQGEVALNDARCKLAGLEEALQKAKQDMACLLKEYQEVMNSK…	6839	8145	1	1	1	590.283	4	0.0365	148	166	0	38.49	0.031	R	QCCESNLEPLFEGYIETLR	R						File: ~Z:\CORE\RAW_DATA_2021_QE\P910_Sigrun_Lange\P910_S_IP.raw~; SpectrumID: ~8463~; PrecursorID: ~0~; scans: ~11715~
6	1::sp|cRAP056|P15241|K2M2_SHEEP	Keratin, type II microfibrillar, component 7C OS=Ovis aries PE=1 SV=1	1848	58	5.8e-181	55472	175	140	34	30	54.4	5.51	CGFSTVGSGFGSRAFSCVSACGPRPGRCCITAAPYRGISCYRGLTGGFGSRSVCGGFRAGSCGRSFGYRSGGVCGPSPPCITTVSVNESLLTPLNLEIDPNAQCVKQEEKEQIKCLNNRFAAFIDKVRFLEQQNKLLETKLQFFQNRQCCESNLEPLFEGYIETLRREAECVEADSGRLSSELNHVQEVLEGYKKKYEQEVALRATAENEFVALKKDVDCAYVRKSDLEANSEALIQEIDFLRRLYQEEIRVLQANISDTSVIVKMDNSRDLNMDCIVAEIKAQYDDIASRSRAEAESWYRSKCEEIKATVIRHGETLRRTKEEINELNRVIQRLTAEVENAKCQNSKLEAAVTQAEQQGEVALNDARCKLAGLEEALQKAKQDMACLLKEYQEVMNSK…	7399	7609	1	1	1	629.308	4	0.0372	148	167	1	24.89	0.76	R	QCCESNLEPLFEGYIETLRR	E						File: ~Z:\CORE\RAW_DATA_2021_QE\P910_Sigrun_Lange\P910_S_IP.raw~; SpectrumID: ~7880~; PrecursorID: ~0~; scans: ~11099~
6	1::sp|cRAP056|P15241|K2M2_SHEEP	Keratin, type II microfibrillar, component 7C OS=Ovis aries PE=1 SV=1	1848	58	5.8e-181	55472	175	140	34	30	54.4	5.51	CGFSTVGSGFGSRAFSCVSACGPRPGRCCITAAPYRGISCYRGLTGGFGSRSVCGGFRAGSCGRSFGYRSGGVCGPSPPCITTVSVNESLLTPLNLEIDPNAQCVKQEEKEQIKCLNNRFAAFIDKVRFLEQQNKLLETKLQFFQNRQCCESNLEPLFEGYIETLRREAECVEADSGRLSSELNHVQEVLEGYKKKYEQEVALRATAENEFVALKKDVDCAYVRKSDLEANSEALIQEIDFLRRLYQEEIRVLQANISDTSVIVKMDNSRDLNMDCIVAEIKAQYDDIASRSRAEAESWYRSKCEEIKATVIRHGETLRRTKEEINELNRVIQRLTAEVENAKCQNSKLEAAVTQAEQQGEVALNDARCKLAGLEEALQKAKQDMACLLKEYQEVMNSK…	7862	6095	1	1	1	883.429	3	-0.0034	412	435	1	62.68	0.00013	R	LLEGEEQRLCEGVGAVNVCVSSSR	G						File: ~Z:\CORE\RAW_DATA_2021_QE\P910_Sigrun_Lange\P910_S_IP.raw~; SpectrumID: ~6357~; PrecursorID: ~0~; scans: ~9470~
6	1::sp|cRAP056|P15241|K2M2_SHEEP	Keratin, type II microfibrillar, component 7C OS=Ovis aries PE=1 SV=1	1848	58	5.8e-181	55472	175	140	34	30	54.4	5.51	CGFSTVGSGFGSRAFSCVSACGPRPGRCCITAAPYRGISCYRGLTGGFGSRSVCGGFRAGSCGRSFGYRSGGVCGPSPPCITTVSVNESLLTPLNLEIDPNAQCVKQEEKEQIKCLNNRFAAFIDKVRFLEQQNKLLETKLQFFQNRQCCESNLEPLFEGYIETLRREAECVEADSGRLSSELNHVQEVLEGYKKKYEQEVALRATAENEFVALKKDVDCAYVRKSDLEANSEALIQEIDFLRRLYQEEIRVLQANISDTSVIVKMDNSRDLNMDCIVAEIKAQYDDIASRSRAEAESWYRSKCEEIKATVIRHGETLRRTKEEINELNRVIQRLTAEVENAKCQNSKLEAAVTQAEQQGEVALNDARCKLAGLEEALQKAKQDMACLLKEYQEVMNSK…	7864	6357	1	1	1	883.762	3	0.0099	412	435	1	43.71	0.011	R	LLEGEEQRLCEGVGAVNVCVSSSR	G		Deamidated (R)	0.000000020000000000000000.0			File: ~Z:\CORE\RAW_DATA_2021_QE\P910_Sigrun_Lange\P910_S_IP.raw~; SpectrumID: ~6619~; PrecursorID: ~0~; scans: ~9757~
6	1::sp|cRAP056|P15241|K2M2_SHEEP	Keratin, type II microfibrillar, component 7C OS=Ovis aries PE=1 SV=1	1848	58	5.8e-181	55472	175	140	34	30	54.4	5.51	CGFSTVGSGFGSRAFSCVSACGPRPGRCCITAAPYRGISCYRGLTGGFGSRSVCGGFRAGSCGRSFGYRSGGVCGPSPPCITTVSVNESLLTPLNLEIDPNAQCVKQEEKEQIKCLNNRFAAFIDKVRFLEQQNKLLETKLQFFQNRQCCESNLEPLFEGYIETLRREAECVEADSGRLSSELNHVQEVLEGYKKKYEQEVALRATAENEFVALKKDVDCAYVRKSDLEANSEALIQEIDFLRRLYQEEIRVLQANISDTSVIVKMDNSRDLNMDCIVAEIKAQYDDIASRSRAEAESWYRSKCEEIKATVIRHGETLRRTKEEINELNRVIQRLTAEVENAKCQNSKLEAAVTQAEQQGEVALNDARCKLAGLEEALQKAKQDMACLLKEYQEVMNSK…	10020	8395	1	1	0	981.73	4	-0.02	70	106	0	45.92	0.0049	R	SGGVCGPSPPCITTVSVNESLLTPLNLEIDPNAQCVK	Q						File: ~Z:\CORE\RAW_DATA_2021_QE\P910_Sigrun_Lange\P910_S_IP.raw~; SpectrumID: ~8735~; PrecursorID: ~0~; scans: ~12001~
6	1::sp|cRAP056|P15241|K2M2_SHEEP	Keratin, type II microfibrillar, component 7C OS=Ovis aries PE=1 SV=1	1848	58	5.8e-181	55472	175	140	34	30	54.4	5.51	CGFSTVGSGFGSRAFSCVSACGPRPGRCCITAAPYRGISCYRGLTGGFGSRSVCGGFRAGSCGRSFGYRSGGVCGPSPPCITTVSVNESLLTPLNLEIDPNAQCVKQEEKEQIKCLNNRFAAFIDKVRFLEQQNKLLETKLQFFQNRQCCESNLEPLFEGYIETLRREAECVEADSGRLSSELNHVQEVLEGYKKKYEQEVALRATAENEFVALKKDVDCAYVRKSDLEANSEALIQEIDFLRRLYQEEIRVLQANISDTSVIVKMDNSRDLNMDCIVAEIKAQYDDIASRSRAEAESWYRSKCEEIKATVIRHGETLRRTKEEINELNRVIQRLTAEVENAKCQNSKLEAAVTQAEQQGEVALNDARCKLAGLEEALQKAKQDMACLLKEYQEVMNSK…	10025	8403	1	1	0	1308.98	3	0.0135	70	106	0	56.01	0.00046	R	SGGVCGPSPPCITTVSVNESLLTPLNLEIDPNAQCVK	Q		Deamidated (NQ)	0.0000000000000000010000000000000000000.0			File: ~Z:\CORE\RAW_DATA_2021_QE\P910_Sigrun_Lange\P910_S_IP.raw~; SpectrumID: ~8743~; PrecursorID: ~0~; scans: ~12010~
6	1::sp|cRAP056|P15241|K2M2_SHEEP	Keratin, type II microfibrillar, component 7C OS=Ovis aries PE=1 SV=1	1848	58	5.8e-181	55472	175	140	34	30	54.4	5.51	CGFSTVGSGFGSRAFSCVSACGPRPGRCCITAAPYRGISCYRGLTGGFGSRSVCGGFRAGSCGRSFGYRSGGVCGPSPPCITTVSVNESLLTPLNLEIDPNAQCVKQEEKEQIKCLNNRFAAFIDKVRFLEQQNKLLETKLQFFQNRQCCESNLEPLFEGYIETLRREAECVEADSGRLSSELNHVQEVLEGYKKKYEQEVALRATAENEFVALKKDVDCAYVRKSDLEANSEALIQEIDFLRRLYQEEIRVLQANISDTSVIVKMDNSRDLNMDCIVAEIKAQYDDIASRSRAEAESWYRSKCEEIKATVIRHGETLRRTKEEINELNRVIQRLTAEVENAKCQNSKLEAAVTQAEQQGEVALNDARCKLAGLEEALQKAKQDMACLLKEYQEVMNSK…	10027	8503	1	1	0	981.99	4	0.0356	70	106	0	27.45	0.33	R	SGGVCGPSPPCITTVSVNESLLTPLNLEIDPNAQCVK	Q		Deamidated (NQ)	0.0000000000000000010000000000000000000.0			File: ~Z:\CORE\RAW_DATA_2021_QE\P910_Sigrun_Lange\P910_S_IP.raw~; SpectrumID: ~8851~; PrecursorID: ~0~; scans: ~12133~
6	1::sp|cRAP056|P15241|K2M2_SHEEP	Keratin, type II microfibrillar, component 7C OS=Ovis aries PE=1 SV=1	1848	58	5.8e-181	55472	175	140	34	30	54.4	5.51	CGFSTVGSGFGSRAFSCVSACGPRPGRCCITAAPYRGISCYRGLTGGFGSRSVCGGFRAGSCGRSFGYRSGGVCGPSPPCITTVSVNESLLTPLNLEIDPNAQCVKQEEKEQIKCLNNRFAAFIDKVRFLEQQNKLLETKLQFFQNRQCCESNLEPLFEGYIETLRREAECVEADSGRLSSELNHVQEVLEGYKKKYEQEVALRATAENEFVALKKDVDCAYVRKSDLEANSEALIQEIDFLRRLYQEEIRVLQANISDTSVIVKMDNSRDLNMDCIVAEIKAQYDDIASRSRAEAESWYRSKCEEIKATVIRHGETLRRTKEEINELNRVIQRLTAEVENAKCQNSKLEAAVTQAEQQGEVALNDARCKLAGLEEALQKAKQDMACLLKEYQEVMNSK…	10029	8502	1	1	0	1309.3	3	0.0127	70	106	0	36.41	0.043	R	SGGVCGPSPPCITTVSVNESLLTPLNLEIDPNAQCVK	Q		2 Deamidated (NQ)	0.0000000000000000010000000100000000000.0			File: ~Z:\CORE\RAW_DATA_2021_QE\P910_Sigrun_Lange\P910_S_IP.raw~; SpectrumID: ~8850~; PrecursorID: ~0~; scans: ~12132~	emPAI	25.3
7	1::sp|cRAP072|P78386|KRT85_HUMAN	Keratin, type II cuticular Hb5 OS=Homo sapiens GN=KRT85 PE=1 SV=1	1837	58	8e-180	57306	157	131	32	31	51.1	6.28	MSCRSYRISSGCGVTRNFSSCSAVAPKTGNRCCISAAPYRGVSCYRGLTGFGSRSLCNLGSCGPRIAVGGFRAGSCGRSFGYRSGGVCGPSPPCITTVSVNESLLTPLNLEIDPNAQCVKQEEKEQIKSLNSRFAAFIDKVRFLEQQNKLLETKWQFYQNQRCCESNLEPLFSGYIETLRREAECVEADSGRLASELNHVQEVLEGYKKKYEEEVALRATAENEFVVLKKDVDCAYLRKSDLEANVEALVEESSFLRRLYEEEIRVLQAHISDTSVIVKMDNSRDLNMDCIIAEIKAQYDDVASRSRAEAESWYRSKCEEMKATVIRHGETLRRTKEEINELNRMIQRLTAEIENAKCQRAKLEAAVAEAEQQGEAALSDARCKLAELEGALQKAKQDM…	79	3667	1	1	0	397.711	2	-0.0008	47	54	0	39.07	0.004	R	GLTGFGSR	S						File: ~Z:\CORE\RAW_DATA_2021_QE\P910_Sigrun_Lange\P910_S_IP.raw~; SpectrumID: ~3905~; PrecursorID: ~0~; scans: ~6722~
7	1::sp|cRAP072|P78386|KRT85_HUMAN	Keratin, type II cuticular Hb5 OS=Homo sapiens GN=KRT85 PE=1 SV=1	1837	58	8e-180	57306	157	131	32	31	51.1	6.28	MSCRSYRISSGCGVTRNFSSCSAVAPKTGNRCCISAAPYRGVSCYRGLTGFGSRSLCNLGSCGPRIAVGGFRAGSCGRSFGYRSGGVCGPSPPCITTVSVNESLLTPLNLEIDPNAQCVKQEEKEQIKSLNSRFAAFIDKVRFLEQQNKLLETKWQFYQNQRCCESNLEPLFSGYIETLRREAECVEADSGRLASELNHVQEVLEGYKKKYEEEVALRATAENEFVVLKKDVDCAYLRKSDLEANVEALVEESSFLRRLYEEEIRVLQAHISDTSVIVKMDNSRDLNMDCIIAEIKAQYDDVASRSRAEAESWYRSKCEEMKATVIRHGETLRRTKEEINELNRMIQRLTAEIENAKCQRAKLEAAVAEAEQQGEAALSDARCKLAELEGALQKAKQDM…	122	6201	1	0	0	406.221	2	-0.0009	134	140	0	53.41	0.00011	R	FAAFIDK	V						File: ~Z:\CORE\RAW_DATA_2021_QE\P910_Sigrun_Lange\P910_S_IP.raw~; SpectrumID: ~6463~; PrecursorID: ~0~; scans: ~9583~
7	1::sp|cRAP072|P78386|KRT85_HUMAN	Keratin, type II cuticular Hb5 OS=Homo sapiens GN=KRT85 PE=1 SV=1	1837	58	8e-180	57306	157	131	32	31	51.1	6.28	MSCRSYRISSGCGVTRNFSSCSAVAPKTGNRCCISAAPYRGVSCYRGLTGFGSRSLCNLGSCGPRIAVGGFRAGSCGRSFGYRSGGVCGPSPPCITTVSVNESLLTPLNLEIDPNAQCVKQEEKEQIKSLNSRFAAFIDKVRFLEQQNKLLETKWQFYQNQRCCESNLEPLFSGYIETLRREAECVEADSGRLASELNHVQEVLEGYKKKYEEEVALRATAENEFVVLKKDVDCAYLRKSDLEANVEALVEESSFLRRLYEEEIRVLQAHISDTSVIVKMDNSRDLNMDCIIAEIKAQYDDVASRSRAEAESWYRSKCEEMKATVIRHGETLRRTKEEINELNRMIQRLTAEIENAKCQRAKLEAAVAEAEQQGEAALSDARCKLAELEGALQKAKQDM…	482	2447	1	0	0	453.737	2	-0.0005	143	149	0	43.88	0.0057	R	FLEQQNK	L						File: ~Z:\CORE\RAW_DATA_2021_QE\P910_Sigrun_Lange\P910_S_IP.raw~; SpectrumID: ~2663~; PrecursorID: ~0~; scans: ~5250~
7	1::sp|cRAP072|P78386|KRT85_HUMAN	Keratin, type II cuticular Hb5 OS=Homo sapiens GN=KRT85 PE=1 SV=1	1837	58	8e-180	57306	157	131	32	31	51.1	6.28	MSCRSYRISSGCGVTRNFSSCSAVAPKTGNRCCISAAPYRGVSCYRGLTGFGSRSLCNLGSCGPRIAVGGFRAGSCGRSFGYRSGGVCGPSPPCITTVSVNESLLTPLNLEIDPNAQCVKQEEKEQIKSLNSRFAAFIDKVRFLEQQNKLLETKWQFYQNQRCCESNLEPLFSGYIETLRREAECVEADSGRLASELNHVQEVLEGYKKKYEEEVALRATAENEFVVLKKDVDCAYLRKSDLEANVEALVEESSFLRRLYEEEIRVLQAHISDTSVIVKMDNSRDLNMDCIIAEIKAQYDDVASRSRAEAESWYRSKCEEMKATVIRHGETLRRTKEEINELNRMIQRLTAEIENAKCQRAKLEAAVAEAEQQGEAALSDARCKLAELEGALQKAKQDM…	624	3808	2	0	0	476.243	2	-0.0001	259	265	0	39.59	0.015	R	LYEEEIR	V						File: ~Z:\CORE\RAW_DATA_2021_QE\P910_Sigrun_Lange\P910_S_IP.raw~; SpectrumID: ~4048~; PrecursorID: ~0~; scans: ~6893~
7	1::sp|cRAP072|P78386|KRT85_HUMAN	Keratin, type II cuticular Hb5 OS=Homo sapiens GN=KRT85 PE=1 SV=1	1837	58	8e-180	57306	157	131	32	31	51.1	6.28	MSCRSYRISSGCGVTRNFSSCSAVAPKTGNRCCISAAPYRGVSCYRGLTGFGSRSLCNLGSCGPRIAVGGFRAGSCGRSFGYRSGGVCGPSPPCITTVSVNESLLTPLNLEIDPNAQCVKQEEKEQIKSLNSRFAAFIDKVRFLEQQNKLLETKWQFYQNQRCCESNLEPLFSGYIETLRREAECVEADSGRLASELNHVQEVLEGYKKKYEEEVALRATAENEFVVLKKDVDCAYLRKSDLEANVEALVEESSFLRRLYEEEIRVLQAHISDTSVIVKMDNSRDLNMDCIIAEIKAQYDDVASRSRAEAESWYRSKCEEMKATVIRHGETLRRTKEEINELNRMIQRLTAEIENAKCQRAKLEAAVAEAEQQGEAALSDARCKLAELEGALQKAKQDM…	697	5121	1	0	0	489.741	2	-0.0006	397	404	0	55.75	0.00056	K	QDMACLLK	E						File: ~Z:\CORE\RAW_DATA_2021_QE\P910_Sigrun_Lange\P910_S_IP.raw~; SpectrumID: ~5373~; PrecursorID: ~0~; scans: ~8427~
7	1::sp|cRAP072|P78386|KRT85_HUMAN	Keratin, type II cuticular Hb5 OS=Homo sapiens GN=KRT85 PE=1 SV=1	1837	58	8e-180	57306	157	131	32	31	51.1	6.28	MSCRSYRISSGCGVTRNFSSCSAVAPKTGNRCCISAAPYRGVSCYRGLTGFGSRSLCNLGSCGPRIAVGGFRAGSCGRSFGYRSGGVCGPSPPCITTVSVNESLLTPLNLEIDPNAQCVKQEEKEQIKSLNSRFAAFIDKVRFLEQQNKLLETKWQFYQNQRCCESNLEPLFSGYIETLRREAECVEADSGRLASELNHVQEVLEGYKKKYEEEVALRATAENEFVVLKKDVDCAYLRKSDLEANVEALVEESSFLRRLYEEEIRVLQAHISDTSVIVKMDNSRDLNMDCIIAEIKAQYDDVASRSRAEAESWYRSKCEEMKATVIRHGETLRRTKEEINELNRMIQRLTAEIENAKCQRAKLEAAVAEAEQQGEAALSDARCKLAELEGALQKAKQDM…	719	1945	1	1	0	491.751	2	-0.0006	426	433	0	47.83	0.0015	R	LLEGEEHR	L						File: ~Z:\CORE\RAW_DATA_2021_QE\P910_Sigrun_Lange\P910_S_IP.raw~; SpectrumID: ~2109~; PrecursorID: ~0~; scans: ~4556~
7	1::sp|cRAP072|P78386|KRT85_HUMAN	Keratin, type II cuticular Hb5 OS=Homo sapiens GN=KRT85 PE=1 SV=1	1837	58	8e-180	57306	157	131	32	31	51.1	6.28	MSCRSYRISSGCGVTRNFSSCSAVAPKTGNRCCISAAPYRGVSCYRGLTGFGSRSLCNLGSCGPRIAVGGFRAGSCGRSFGYRSGGVCGPSPPCITTVSVNESLLTPLNLEIDPNAQCVKQEEKEQIKSLNSRFAAFIDKVRFLEQQNKLLETKWQFYQNQRCCESNLEPLFSGYIETLRREAECVEADSGRLASELNHVQEVLEGYKKKYEEEVALRATAENEFVVLKKDVDCAYLRKSDLEANVEALVEESSFLRRLYEEEIRVLQAHISDTSVIVKMDNSRDLNMDCIIAEIKAQYDDVASRSRAEAESWYRSKCEEMKATVIRHGETLRRTKEEINELNRMIQRLTAEIENAKCQRAKLEAAVAEAEQQGEAALSDARCKLAELEGALQKAKQDM…	743	3130	1	1	0	494.769	2	-0.0002	349	357	0	40.37	0.018	R	LTAEIENAK	C						File: ~Z:\CORE\RAW_DATA_2021_QE\P910_Sigrun_Lange\P910_S_IP.raw~; SpectrumID: ~3361~; PrecursorID: ~0~; scans: ~6073~
7	1::sp|cRAP072|P78386|KRT85_HUMAN	Keratin, type II cuticular Hb5 OS=Homo sapiens GN=KRT85 PE=1 SV=1	1837	58	8e-180	57306	157	131	32	31	51.1	6.28	MSCRSYRISSGCGVTRNFSSCSAVAPKTGNRCCISAAPYRGVSCYRGLTGFGSRSLCNLGSCGPRIAVGGFRAGSCGRSFGYRSGGVCGPSPPCITTVSVNESLLTPLNLEIDPNAQCVKQEEKEQIKSLNSRFAAFIDKVRFLEQQNKLLETKWQFYQNQRCCESNLEPLFSGYIETLRREAECVEADSGRLASELNHVQEVLEGYKKKYEEEVALRATAENEFVVLKKDVDCAYLRKSDLEANVEALVEESSFLRRLYEEEIRVLQAHISDTSVIVKMDNSRDLNMDCIIAEIKAQYDDVASRSRAEAESWYRSKCEEMKATVIRHGETLRRTKEEINELNRMIQRLTAEIENAKCQRAKLEAAVAEAEQQGEAALSDARCKLAELEGALQKAKQDM…	762	3878	1	0	0	497.738	2	-0.0007	397	404	0	62.69	7.6e-05	K	QDMACLLK	E		Oxidation (M)	0.00300000.0			File: ~Z:\CORE\RAW_DATA_2021_QE\P910_Sigrun_Lange\P910_S_IP.raw~; SpectrumID: ~4120~; PrecursorID: ~0~; scans: ~6972~
7	1::sp|cRAP072|P78386|KRT85_HUMAN	Keratin, type II cuticular Hb5 OS=Homo sapiens GN=KRT85 PE=1 SV=1	1837	58	8e-180	57306	157	131	32	31	51.1	6.28	MSCRSYRISSGCGVTRNFSSCSAVAPKTGNRCCISAAPYRGVSCYRGLTGFGSRSLCNLGSCGPRIAVGGFRAGSCGRSFGYRSGGVCGPSPPCITTVSVNESLLTPLNLEIDPNAQCVKQEEKEQIKSLNSRFAAFIDKVRFLEQQNKLLETKWQFYQNQRCCESNLEPLFSGYIETLRREAECVEADSGRLASELNHVQEVLEGYKKKYEEEVALRATAENEFVVLKKDVDCAYLRKSDLEANVEALVEESSFLRRLYEEEIRVLQAHISDTSVIVKMDNSRDLNMDCIIAEIKAQYDDVASRSRAEAESWYRSKCEEMKATVIRHGETLRRTKEEINELNRMIQRLTAEIENAKCQRAKLEAAVAEAEQQGEAALSDARCKLAELEGALQKAKQDM…	815	3869	1	0	0	504.754	2	0.0007	211	218	0	45.24	0.004	K	YEEEVALR	A						File: ~Z:\CORE\RAW_DATA_2021_QE\P910_Sigrun_Lange\P910_S_IP.raw~; SpectrumID: ~4110~; PrecursorID: ~0~; scans: ~6961~
7	1::sp|cRAP072|P78386|KRT85_HUMAN	Keratin, type II cuticular Hb5 OS=Homo sapiens GN=KRT85 PE=1 SV=1	1837	58	8e-180	57306	157	131	32	31	51.1	6.28	MSCRSYRISSGCGVTRNFSSCSAVAPKTGNRCCISAAPYRGVSCYRGLTGFGSRSLCNLGSCGPRIAVGGFRAGSCGRSFGYRSGGVCGPSPPCITTVSVNESLLTPLNLEIDPNAQCVKQEEKEQIKSLNSRFAAFIDKVRFLEQQNKLLETKWQFYQNQRCCESNLEPLFSGYIETLRREAECVEADSGRLASELNHVQEVLEGYKKKYEEEVALRATAENEFVVLKKDVDCAYLRKSDLEANVEALVEESSFLRRLYEEEIRVLQAHISDTSVIVKMDNSRDLNMDCIIAEIKAQYDDVASRSRAEAESWYRSKCEEMKATVIRHGETLRRTKEEINELNRMIQRLTAEIENAKCQRAKLEAAVAEAEQQGEAALSDARCKLAELEGALQKAKQDM…	831	4091	1	0	0	506.23	2	-0.0001	308	315	0	39.99	0.0068	R	AEAESWYR	S						File: ~Z:\CORE\RAW_DATA_2021_QE\P910_Sigrun_Lange\P910_S_IP.raw~; SpectrumID: ~4335~; PrecursorID: ~0~; scans: ~7248~
7	1::sp|cRAP072|P78386|KRT85_HUMAN	Keratin, type II cuticular Hb5 OS=Homo sapiens GN=KRT85 PE=1 SV=1	1837	58	8e-180	57306	157	131	32	31	51.1	6.28	MSCRSYRISSGCGVTRNFSSCSAVAPKTGNRCCISAAPYRGVSCYRGLTGFGSRSLCNLGSCGPRIAVGGFRAGSCGRSFGYRSGGVCGPSPPCITTVSVNESLLTPLNLEIDPNAQCVKQEEKEQIKSLNSRFAAFIDKVRFLEQQNKLLETKWQFYQNQRCCESNLEPLFSGYIETLRREAECVEADSGRLASELNHVQEVLEGYKKKYEEEVALRATAENEFVVLKKDVDCAYLRKSDLEANVEALVEESSFLRRLYEEEIRVLQAHISDTSVIVKMDNSRDLNMDCIIAEIKAQYDDVASRSRAEAESWYRSKCEEMKATVIRHGETLRRTKEEINELNRMIQRLTAEIENAKCQRAKLEAAVAEAEQQGEAALSDARCKLAELEGALQKAKQDM…	834	4486	1	1	0	506.232	2	0.0002	231	238	0	40.56	0.0067	K	DVDCAYLR	K						File: ~Z:\CORE\RAW_DATA_2021_QE\P910_Sigrun_Lange\P910_S_IP.raw~; SpectrumID: ~4733~; PrecursorID: ~0~; scans: ~7733~
7	1::sp|cRAP072|P78386|KRT85_HUMAN	Keratin, type II cuticular Hb5 OS=Homo sapiens GN=KRT85 PE=1 SV=1	1837	58	8e-180	57306	157	131	32	31	51.1	6.28	MSCRSYRISSGCGVTRNFSSCSAVAPKTGNRCCISAAPYRGVSCYRGLTGFGSRSLCNLGSCGPRIAVGGFRAGSCGRSFGYRSGGVCGPSPPCITTVSVNESLLTPLNLEIDPNAQCVKQEEKEQIKSLNSRFAAFIDKVRFLEQQNKLLETKWQFYQNQRCCESNLEPLFSGYIETLRREAECVEADSGRLASELNHVQEVLEGYKKKYEEEVALRATAENEFVVLKKDVDCAYLRKSDLEANVEALVEESSFLRRLYEEEIRVLQAHISDTSVIVKMDNSRDLNMDCIIAEIKAQYDDVASRSRAEAESWYRSKCEEMKATVIRHGETLRRTKEEINELNRMIQRLTAEIENAKCQRAKLEAAVAEAEQQGEAALSDARCKLAELEGALQKAKQDM…	861	3196	1	0	0	508.754	2	-0.0001	337	344	0	56.83	0.0002	K	EEINELNR	M						File: ~Z:\CORE\RAW_DATA_2021_QE\P910_Sigrun_Lange\P910_S_IP.raw~; SpectrumID: ~3428~; PrecursorID: ~0~; scans: ~6153~
7	1::sp|cRAP072|P78386|KRT85_HUMAN	Keratin, type II cuticular Hb5 OS=Homo sapiens GN=KRT85 PE=1 SV=1	1837	58	8e-180	57306	157	131	32	31	51.1	6.28	MSCRSYRISSGCGVTRNFSSCSAVAPKTGNRCCISAAPYRGVSCYRGLTGFGSRSLCNLGSCGPRIAVGGFRAGSCGRSFGYRSGGVCGPSPPCITTVSVNESLLTPLNLEIDPNAQCVKQEEKEQIKSLNSRFAAFIDKVRFLEQQNKLLETKWQFYQNQRCCESNLEPLFSGYIETLRREAECVEADSGRLASELNHVQEVLEGYKKKYEEEVALRATAENEFVVLKKDVDCAYLRKSDLEANVEALVEESSFLRRLYEEEIRVLQAHISDTSVIVKMDNSRDLNMDCIIAEIKAQYDDVASRSRAEAESWYRSKCEEMKATVIRHGETLRRTKEEINELNRMIQRLTAEIENAKCQRAKLEAAVAEAEQQGEAALSDARCKLAELEGALQKAKQDM…	1196	3381	1	1	0	549.247	2	-0.0004	32	40	0	40.9	0.0055	R	CCISAAPYR	G						File: ~Z:\CORE\RAW_DATA_2021_QE\P910_Sigrun_Lange\P910_S_IP.raw~; SpectrumID: ~3619~; PrecursorID: ~0~; scans: ~6400~
7	1::sp|cRAP072|P78386|KRT85_HUMAN	Keratin, type II cuticular Hb5 OS=Homo sapiens GN=KRT85 PE=1 SV=1	1837	58	8e-180	57306	157	131	32	31	51.1	6.28	MSCRSYRISSGCGVTRNFSSCSAVAPKTGNRCCISAAPYRGVSCYRGLTGFGSRSLCNLGSCGPRIAVGGFRAGSCGRSFGYRSGGVCGPSPPCITTVSVNESLLTPLNLEIDPNAQCVKQEEKEQIKSLNSRFAAFIDKVRFLEQQNKLLETKWQFYQNQRCCESNLEPLFSGYIETLRREAECVEADSGRLASELNHVQEVLEGYKKKYEEEVALRATAENEFVVLKKDVDCAYLRKSDLEANVEALVEESSFLRRLYEEEIRVLQAHISDTSVIVKMDNSRDLNMDCIIAEIKAQYDDVASRSRAEAESWYRSKCEEMKATVIRHGETLRRTKEEINELNRMIQRLTAEIENAKCQRAKLEAAVAEAEQQGEAALSDARCKLAELEGALQKAKQDM…	1274	3024	1	0	0	554.293	2	-0.0008	258	265	1	33.39	0.06	R	RLYEEEIR	V						File: ~Z:\CORE\RAW_DATA_2021_QE\P910_Sigrun_Lange\P910_S_IP.raw~; SpectrumID: ~3254~; PrecursorID: ~0~; scans: ~5949~
7	1::sp|cRAP072|P78386|KRT85_HUMAN	Keratin, type II cuticular Hb5 OS=Homo sapiens GN=KRT85 PE=1 SV=1	1837	58	8e-180	57306	157	131	32	31	51.1	6.28	MSCRSYRISSGCGVTRNFSSCSAVAPKTGNRCCISAAPYRGVSCYRGLTGFGSRSLCNLGSCGPRIAVGGFRAGSCGRSFGYRSGGVCGPSPPCITTVSVNESLLTPLNLEIDPNAQCVKQEEKEQIKSLNSRFAAFIDKVRFLEQQNKLLETKWQFYQNQRCCESNLEPLFSGYIETLRREAECVEADSGRLASELNHVQEVLEGYKKKYEEEVALRATAENEFVVLKKDVDCAYLRKSDLEANVEALVEESSFLRRLYEEEIRVLQAHISDTSVIVKMDNSRDLNMDCIIAEIKAQYDDVASRSRAEAESWYRSKCEEMKATVIRHGETLRRTKEEINELNRMIQRLTAEIENAKCQRAKLEAAVAEAEQQGEAALSDARCKLAELEGALQKAKQDM…	1281	2924	1	0	0	554.795	2	0.0205	258	265	1	38.32	0.018	R	RLYEEEIR	V		Deamidated (R)	0.20000000.0			File: ~Z:\CORE\RAW_DATA_2021_QE\P910_Sigrun_Lange\P910_S_IP.raw~; SpectrumID: ~3152~; PrecursorID: ~0~; scans: ~5825~
7	1::sp|cRAP072|P78386|KRT85_HUMAN	Keratin, type II cuticular Hb5 OS=Homo sapiens GN=KRT85 PE=1 SV=1	1837	58	8e-180	57306	157	131	32	31	51.1	6.28	MSCRSYRISSGCGVTRNFSSCSAVAPKTGNRCCISAAPYRGVSCYRGLTGFGSRSLCNLGSCGPRIAVGGFRAGSCGRSFGYRSGGVCGPSPPCITTVSVNESLLTPLNLEIDPNAQCVKQEEKEQIKSLNSRFAAFIDKVRFLEQQNKLLETKWQFYQNQRCCESNLEPLFSGYIETLRREAECVEADSGRLASELNHVQEVLEGYKKKYEEEVALRATAENEFVVLKKDVDCAYLRKSDLEANVEALVEESSFLRRLYEEEIRVLQAHISDTSVIVKMDNSRDLNMDCIIAEIKAQYDDVASRSRAEAESWYRSKCEEMKATVIRHGETLRRTKEEINELNRMIQRLTAEIENAKCQRAKLEAAVAEAEQQGEAALSDARCKLAELEGALQKAKQDM…	1363	2972	1	0	0	564.255	2	-0.0003	405	413	0	48.46	0.0011	K	EYQEVMNSK	L						File: ~Z:\CORE\RAW_DATA_2021_QE\P910_Sigrun_Lange\P910_S_IP.raw~; SpectrumID: ~3200~; PrecursorID: ~0~; scans: ~5884~
7	1::sp|cRAP072|P78386|KRT85_HUMAN	Keratin, type II cuticular Hb5 OS=Homo sapiens GN=KRT85 PE=1 SV=1	1837	58	8e-180	57306	157	131	32	31	51.1	6.28	MSCRSYRISSGCGVTRNFSSCSAVAPKTGNRCCISAAPYRGVSCYRGLTGFGSRSLCNLGSCGPRIAVGGFRAGSCGRSFGYRSGGVCGPSPPCITTVSVNESLLTPLNLEIDPNAQCVKQEEKEQIKSLNSRFAAFIDKVRFLEQQNKLLETKWQFYQNQRCCESNLEPLFSGYIETLRREAECVEADSGRLASELNHVQEVLEGYKKKYEEEVALRATAENEFVVLKKDVDCAYLRKSDLEANVEALVEESSFLRRLYEEEIRVLQAHISDTSVIVKMDNSRDLNMDCIIAEIKAQYDDVASRSRAEAESWYRSKCEEMKATVIRHGETLRRTKEEINELNRMIQRLTAEIENAKCQRAKLEAAVAEAEQQGEAALSDARCKLAELEGALQKAKQDM…	1398	3199	1	0	0	568.801	2	-0.0006	210	218	1	60.97	0.00012	K	KYEEEVALR	A						File: ~Z:\CORE\RAW_DATA_2021_QE\P910_Sigrun_Lange\P910_S_IP.raw~; SpectrumID: ~3431~; PrecursorID: ~0~; scans: ~6156~
7	1::sp|cRAP072|P78386|KRT85_HUMAN	Keratin, type II cuticular Hb5 OS=Homo sapiens GN=KRT85 PE=1 SV=1	1837	58	8e-180	57306	157	131	32	31	51.1	6.28	MSCRSYRISSGCGVTRNFSSCSAVAPKTGNRCCISAAPYRGVSCYRGLTGFGSRSLCNLGSCGPRIAVGGFRAGSCGRSFGYRSGGVCGPSPPCITTVSVNESLLTPLNLEIDPNAQCVKQEEKEQIKSLNSRFAAFIDKVRFLEQQNKLLETKWQFYQNQRCCESNLEPLFSGYIETLRREAECVEADSGRLASELNHVQEVLEGYKKKYEEEVALRATAENEFVVLKKDVDCAYLRKSDLEANVEALVEESSFLRRLYEEEIRVLQAHISDTSVIVKMDNSRDLNMDCIIAEIKAQYDDVASRSRAEAESWYRSKCEEMKATVIRHGETLRRTKEEINELNRMIQRLTAEIENAKCQRAKLEAAVAEAEQQGEAALSDARCKLAELEGALQKAKQDM…	1421	2867	1	1	0	380.522	3	-0.0008	230	238	1	35.26	0.038	K	KDVDCAYLR	K						File: ~Z:\CORE\RAW_DATA_2021_QE\P910_Sigrun_Lange\P910_S_IP.raw~; SpectrumID: ~3095~; PrecursorID: ~0~; scans: ~5761~
7	1::sp|cRAP072|P78386|KRT85_HUMAN	Keratin, type II cuticular Hb5 OS=Homo sapiens GN=KRT85 PE=1 SV=1	1837	58	8e-180	57306	157	131	32	31	51.1	6.28	MSCRSYRISSGCGVTRNFSSCSAVAPKTGNRCCISAAPYRGVSCYRGLTGFGSRSLCNLGSCGPRIAVGGFRAGSCGRSFGYRSGGVCGPSPPCITTVSVNESLLTPLNLEIDPNAQCVKQEEKEQIKSLNSRFAAFIDKVRFLEQQNKLLETKWQFYQNQRCCESNLEPLFSGYIETLRREAECVEADSGRLASELNHVQEVLEGYKKKYEEEVALRATAENEFVVLKKDVDCAYLRKSDLEANVEALVEESSFLRRLYEEEIRVLQAHISDTSVIVKMDNSRDLNMDCIIAEIKAQYDDVASRSRAEAESWYRSKCEEMKATVIRHGETLRRTKEEINELNRMIQRLTAEIENAKCQRAKLEAAVAEAEQQGEAALSDARCKLAELEGALQKAKQDM…	1458	1961	1	0	0	572.254	2	0.0014	405	413	0	41.82	0.0036	K	EYQEVMNSK	L		Oxidation (M)	0.000003000.0			File: ~Z:\CORE\RAW_DATA_2021_QE\P910_Sigrun_Lange\P910_S_IP.raw~; SpectrumID: ~2126~; PrecursorID: ~0~; scans: ~4577~
7	1::sp|cRAP072|P78386|KRT85_HUMAN	Keratin, type II cuticular Hb5 OS=Homo sapiens GN=KRT85 PE=1 SV=1	1837	58	8e-180	57306	157	131	32	31	51.1	6.28	MSCRSYRISSGCGVTRNFSSCSAVAPKTGNRCCISAAPYRGVSCYRGLTGFGSRSLCNLGSCGPRIAVGGFRAGSCGRSFGYRSGGVCGPSPPCITTVSVNESLLTPLNLEIDPNAQCVKQEEKEQIKSLNSRFAAFIDKVRFLEQQNKLLETKWQFYQNQRCCESNLEPLFSGYIETLRREAECVEADSGRLASELNHVQEVLEGYKKKYEEEVALRATAENEFVVLKKDVDCAYLRKSDLEANVEALVEESSFLRRLYEEEIRVLQAHISDTSVIVKMDNSRDLNMDCIIAEIKAQYDDVASRSRAEAESWYRSKCEEMKATVIRHGETLRRTKEEINELNRMIQRLTAEIENAKCQRAKLEAAVAEAEQQGEAALSDARCKLAELEGALQKAKQDM…	1617	5023	1	1	0	585.279	2	0.0016	155	162	0	42.01	0.0066	K	WQFYQNQR	C						File: ~Z:\CORE\RAW_DATA_2021_QE\P910_Sigrun_Lange\P910_S_IP.raw~; SpectrumID: ~5274~; PrecursorID: ~0~; scans: ~8316~
7	1::sp|cRAP072|P78386|KRT85_HUMAN	Keratin, type II cuticular Hb5 OS=Homo sapiens GN=KRT85 PE=1 SV=1	1837	58	8e-180	57306	157	131	32	31	51.1	6.28	MSCRSYRISSGCGVTRNFSSCSAVAPKTGNRCCISAAPYRGVSCYRGLTGFGSRSLCNLGSCGPRIAVGGFRAGSCGRSFGYRSGGVCGPSPPCITTVSVNESLLTPLNLEIDPNAQCVKQEEKEQIKSLNSRFAAFIDKVRFLEQQNKLLETKWQFYQNQRCCESNLEPLFSGYIETLRREAECVEADSGRLASELNHVQEVLEGYKKKYEEEVALRATAENEFVVLKKDVDCAYLRKSDLEANVEALVEESSFLRRLYEEEIRVLQAHISDTSVIVKMDNSRDLNMDCIIAEIKAQYDDVASRSRAEAESWYRSKCEEMKATVIRHGETLRRTKEEINELNRMIQRLTAEIENAKCQRAKLEAAVAEAEQQGEAALSDARCKLAELEGALQKAKQDM…	1621	5560	1	1	0	585.769	2	-0.0023	155	162	0	37.05	0.017	K	WQFYQNQR	C		Deamidated (NQ)	0.00000100.0			File: ~Z:\CORE\RAW_DATA_2021_QE\P910_Sigrun_Lange\P910_S_IP.raw~; SpectrumID: ~5818~; PrecursorID: ~0~; scans: ~8899~
7	1::sp|cRAP072|P78386|KRT85_HUMAN	Keratin, type II cuticular Hb5 OS=Homo sapiens GN=KRT85 PE=1 SV=1	1837	58	8e-180	57306	157	131	32	31	51.1	6.28	MSCRSYRISSGCGVTRNFSSCSAVAPKTGNRCCISAAPYRGVSCYRGLTGFGSRSLCNLGSCGPRIAVGGFRAGSCGRSFGYRSGGVCGPSPPCITTVSVNESLLTPLNLEIDPNAQCVKQEEKEQIKSLNSRFAAFIDKVRFLEQQNKLLETKWQFYQNQRCCESNLEPLFSGYIETLRREAECVEADSGRLASELNHVQEVLEGYKKKYEEEVALRATAENEFVVLKKDVDCAYLRKSDLEANVEALVEESSFLRRLYEEEIRVLQAHISDTSVIVKMDNSRDLNMDCIIAEIKAQYDDVASRSRAEAESWYRSKCEEMKATVIRHGETLRRTKEEINELNRMIQRLTAEIENAKCQRAKLEAAVAEAEQQGEAALSDARCKLAELEGALQKAKQDM…	1636	3564	1	0	0	393.207	3	-0.0012	395	404	1	51.45	0.0015	K	AKQDMACLLK	E						File: ~Z:\CORE\RAW_DATA_2021_QE\P910_Sigrun_Lange\P910_S_IP.raw~; SpectrumID: ~3802~; PrecursorID: ~0~; scans: ~6609~
7	1::sp|cRAP072|P78386|KRT85_HUMAN	Keratin, type II cuticular Hb5 OS=Homo sapiens GN=KRT85 PE=1 SV=1	1837	58	8e-180	57306	157	131	32	31	51.1	6.28	MSCRSYRISSGCGVTRNFSSCSAVAPKTGNRCCISAAPYRGVSCYRGLTGFGSRSLCNLGSCGPRIAVGGFRAGSCGRSFGYRSGGVCGPSPPCITTVSVNESLLTPLNLEIDPNAQCVKQEEKEQIKSLNSRFAAFIDKVRFLEQQNKLLETKWQFYQNQRCCESNLEPLFSGYIETLRREAECVEADSGRLASELNHVQEVLEGYKKKYEEEVALRATAENEFVVLKKDVDCAYLRKSDLEANVEALVEESSFLRRLYEEEIRVLQAHISDTSVIVKMDNSRDLNMDCIIAEIKAQYDDVASRSRAEAESWYRSKCEEMKATVIRHGETLRRTKEEINELNRMIQRLTAEIENAKCQRAKLEAAVAEAEQQGEAALSDARCKLAELEGALQKAKQDM…	1726	2607	1	0	0	398.538	3	-0.0032	395	404	1	25.89	0.44	K	AKQDMACLLK	E		Oxidation (M)	0.0000300000.0			File: ~Z:\CORE\RAW_DATA_2021_QE\P910_Sigrun_Lange\P910_S_IP.raw~; SpectrumID: ~2829~; PrecursorID: ~0~; scans: ~5449~
7	1::sp|cRAP072|P78386|KRT85_HUMAN	Keratin, type II cuticular Hb5 OS=Homo sapiens GN=KRT85 PE=1 SV=1	1837	58	8e-180	57306	157	131	32	31	51.1	6.28	MSCRSYRISSGCGVTRNFSSCSAVAPKTGNRCCISAAPYRGVSCYRGLTGFGSRSLCNLGSCGPRIAVGGFRAGSCGRSFGYRSGGVCGPSPPCITTVSVNESLLTPLNLEIDPNAQCVKQEEKEQIKSLNSRFAAFIDKVRFLEQQNKLLETKWQFYQNQRCCESNLEPLFSGYIETLRREAECVEADSGRLASELNHVQEVLEGYKKKYEEEVALRATAENEFVVLKKDVDCAYLRKSDLEANVEALVEESSFLRRLYEEEIRVLQAHISDTSVIVKMDNSRDLNMDCIIAEIKAQYDDVASRSRAEAESWYRSKCEEMKATVIRHGETLRRTKEEINELNRMIQRLTAEIENAKCQRAKLEAAVAEAEQQGEAALSDARCKLAELEGALQKAKQDM…	1881	5740	1	1	0	610.83	2	-0.0004	219	229	0	69.27	1.7e-05	R	ATAENEFVVLK	K						File: ~Z:\CORE\RAW_DATA_2021_QE\P910_Sigrun_Lange\P910_S_IP.raw~; SpectrumID: ~5999~; PrecursorID: ~0~; scans: ~9091~
7	1::sp|cRAP072|P78386|KRT85_HUMAN	Keratin, type II cuticular Hb5 OS=Homo sapiens GN=KRT85 PE=1 SV=1	1837	58	8e-180	57306	157	131	32	31	51.1	6.28	MSCRSYRISSGCGVTRNFSSCSAVAPKTGNRCCISAAPYRGVSCYRGLTGFGSRSLCNLGSCGPRIAVGGFRAGSCGRSFGYRSGGVCGPSPPCITTVSVNESLLTPLNLEIDPNAQCVKQEEKEQIKSLNSRFAAFIDKVRFLEQQNKLLETKWQFYQNQRCCESNLEPLFSGYIETLRREAECVEADSGRLASELNHVQEVLEGYKKKYEEEVALRATAENEFVVLKKDVDCAYLRKSDLEANVEALVEESSFLRRLYEEEIRVLQAHISDTSVIVKMDNSRDLNMDCIIAEIKAQYDDVASRSRAEAESWYRSKCEEMKATVIRHGETLRRTKEEINELNRMIQRLTAEIENAKCQRAKLEAAVAEAEQQGEAALSDARCKLAELEGALQKAKQDM…	1885	2169	1	0	0	611.754	2	-0.0008	182	192	0	52.17	0.00019	R	EAECVEADSGR	L						File: ~Z:\CORE\RAW_DATA_2021_QE\P910_Sigrun_Lange\P910_S_IP.raw~; SpectrumID: ~2366~; PrecursorID: ~0~; scans: ~4876~
7	1::sp|cRAP072|P78386|KRT85_HUMAN	Keratin, type II cuticular Hb5 OS=Homo sapiens GN=KRT85 PE=1 SV=1	1837	58	8e-180	57306	157	131	32	31	51.1	6.28	MSCRSYRISSGCGVTRNFSSCSAVAPKTGNRCCISAAPYRGVSCYRGLTGFGSRSLCNLGSCGPRIAVGGFRAGSCGRSFGYRSGGVCGPSPPCITTVSVNESLLTPLNLEIDPNAQCVKQEEKEQIKSLNSRFAAFIDKVRFLEQQNKLLETKWQFYQNQRCCESNLEPLFSGYIETLRREAECVEADSGRLASELNHVQEVLEGYKKKYEEEVALRATAENEFVVLKKDVDCAYLRKSDLEANVEALVEESSFLRRLYEEEIRVLQAHISDTSVIVKMDNSRDLNMDCIIAEIKAQYDDVASRSRAEAESWYRSKCEEMKATVIRHGETLRRTKEEINELNRMIQRLTAEIENAKCQRAKLEAAVAEAEQQGEAALSDARCKLAELEGALQKAKQDM…	2027	2352	1	0	0	415.885	3	-0.0014	335	344	1	61.48	0.00014	R	TKEEINELNR	M						File: ~Z:\CORE\RAW_DATA_2021_QE\P910_Sigrun_Lange\P910_S_IP.raw~; SpectrumID: ~2560~; PrecursorID: ~0~; scans: ~5124~
7	1::sp|cRAP072|P78386|KRT85_HUMAN	Keratin, type II cuticular Hb5 OS=Homo sapiens GN=KRT85 PE=1 SV=1	1837	58	8e-180	57306	157	131	32	31	51.1	6.28	MSCRSYRISSGCGVTRNFSSCSAVAPKTGNRCCISAAPYRGVSCYRGLTGFGSRSLCNLGSCGPRIAVGGFRAGSCGRSFGYRSGGVCGPSPPCITTVSVNESLLTPLNLEIDPNAQCVKQEEKEQIKSLNSRFAAFIDKVRFLEQQNKLLETKWQFYQNQRCCESNLEPLFSGYIETLRREAECVEADSGRLASELNHVQEVLEGYKKKYEEEVALRATAENEFVVLKKDVDCAYLRKSDLEANVEALVEESSFLRRLYEEEIRVLQAHISDTSVIVKMDNSRDLNMDCIIAEIKAQYDDVASRSRAEAESWYRSKCEEMKATVIRHGETLRRTKEEINELNRMIQRLTAEIENAKCQRAKLEAAVAEAEQQGEAALSDARCKLAELEGALQKAKQDM…	2030	2358	1	0	0	623.325	2	-0.0012	335	344	1	61.77	0.00013	R	TKEEINELNR	M						File: ~Z:\CORE\RAW_DATA_2021_QE\P910_Sigrun_Lange\P910_S_IP.raw~; SpectrumID: ~2566~; PrecursorID: ~0~; scans: ~5131~
7	1::sp|cRAP072|P78386|KRT85_HUMAN	Keratin, type II cuticular Hb5 OS=Homo sapiens GN=KRT85 PE=1 SV=1	1837	58	8e-180	57306	157	131	32	31	51.1	6.28	MSCRSYRISSGCGVTRNFSSCSAVAPKTGNRCCISAAPYRGVSCYRGLTGFGSRSLCNLGSCGPRIAVGGFRAGSCGRSFGYRSGGVCGPSPPCITTVSVNESLLTPLNLEIDPNAQCVKQEEKEQIKSLNSRFAAFIDKVRFLEQQNKLLETKWQFYQNQRCCESNLEPLFSGYIETLRREAECVEADSGRLASELNHVQEVLEGYKKKYEEEVALRATAENEFVVLKKDVDCAYLRKSDLEANVEALVEESSFLRRLYEEEIRVLQAHISDTSVIVKMDNSRDLNMDCIIAEIKAQYDDVASRSRAEAESWYRSKCEEMKATVIRHGETLRRTKEEINELNRMIQRLTAEIENAKCQRAKLEAAVAEAEQQGEAALSDARCKLAELEGALQKAKQDM…	2099	3027	1	0	0	627.795	2	-0.0032	306	315	1	26.4	0.24	R	SRAEAESWYR	S						File: ~Z:\CORE\RAW_DATA_2021_QE\P910_Sigrun_Lange\P910_S_IP.raw~; SpectrumID: ~3257~; PrecursorID: ~0~; scans: ~5952~
7	1::sp|cRAP072|P78386|KRT85_HUMAN	Keratin, type II cuticular Hb5 OS=Homo sapiens GN=KRT85 PE=1 SV=1	1837	58	8e-180	57306	157	131	32	31	51.1	6.28	MSCRSYRISSGCGVTRNFSSCSAVAPKTGNRCCISAAPYRGVSCYRGLTGFGSRSLCNLGSCGPRIAVGGFRAGSCGRSFGYRSGGVCGPSPPCITTVSVNESLLTPLNLEIDPNAQCVKQEEKEQIKSLNSRFAAFIDKVRFLEQQNKLLETKWQFYQNQRCCESNLEPLFSGYIETLRREAECVEADSGRLASELNHVQEVLEGYKKKYEEEVALRATAENEFVVLKKDVDCAYLRKSDLEANVEALVEESSFLRRLYEEEIRVLQAHISDTSVIVKMDNSRDLNMDCIIAEIKAQYDDVASRSRAEAESWYRSKCEEMKATVIRHGETLRRTKEEINELNRMIQRLTAEIENAKCQRAKLEAAVAEAEQQGEAALSDARCKLAELEGALQKAKQDM…	2102	3195	1	0	0	418.866	3	-0.0016	306	315	1	52.29	0.00064	R	SRAEAESWYR	S						File: ~Z:\CORE\RAW_DATA_2021_QE\P910_Sigrun_Lange\P910_S_IP.raw~; SpectrumID: ~3427~; PrecursorID: ~0~; scans: ~6152~
7	1::sp|cRAP072|P78386|KRT85_HUMAN	Keratin, type II cuticular Hb5 OS=Homo sapiens GN=KRT85 PE=1 SV=1	1837	58	8e-180	57306	157	131	32	31	51.1	6.28	MSCRSYRISSGCGVTRNFSSCSAVAPKTGNRCCISAAPYRGVSCYRGLTGFGSRSLCNLGSCGPRIAVGGFRAGSCGRSFGYRSGGVCGPSPPCITTVSVNESLLTPLNLEIDPNAQCVKQEEKEQIKSLNSRFAAFIDKVRFLEQQNKLLETKWQFYQNQRCCESNLEPLFSGYIETLRREAECVEADSGRLASELNHVQEVLEGYKKKYEEEVALRATAENEFVVLKKDVDCAYLRKSDLEANVEALVEESSFLRRLYEEEIRVLQAHISDTSVIVKMDNSRDLNMDCIIAEIKAQYDDVASRSRAEAESWYRSKCEEMKATVIRHGETLRRTKEEINELNRMIQRLTAEIENAKCQRAKLEAAVAEAEQQGEAALSDARCKLAELEGALQKAKQDM…	2152	7816	1	0	0	632.35	2	-0.0008	414	424	0	82.24	6.9e-07	K	LGLDIEIATYR	R						File: ~Z:\CORE\RAW_DATA_2021_QE\P910_Sigrun_Lange\P910_S_IP.raw~; SpectrumID: ~8090~; PrecursorID: ~0~; scans: ~11324~
7	1::sp|cRAP072|P78386|KRT85_HUMAN	Keratin, type II cuticular Hb5 OS=Homo sapiens GN=KRT85 PE=1 SV=1	1837	58	8e-180	57306	157	131	32	31	51.1	6.28	MSCRSYRISSGCGVTRNFSSCSAVAPKTGNRCCISAAPYRGVSCYRGLTGFGSRSLCNLGSCGPRIAVGGFRAGSCGRSFGYRSGGVCGPSPPCITTVSVNESLLTPLNLEIDPNAQCVKQEEKEQIKSLNSRFAAFIDKVRFLEQQNKLLETKWQFYQNQRCCESNLEPLFSGYIETLRREAECVEADSGRLASELNHVQEVLEGYKKKYEEEVALRATAENEFVVLKKDVDCAYLRKSDLEANVEALVEESSFLRRLYEEEIRVLQAHISDTSVIVKMDNSRDLNMDCIIAEIKAQYDDVASRSRAEAESWYRSKCEEMKATVIRHGETLRRTKEEINELNRMIQRLTAEIENAKCQRAKLEAAVAEAEQQGEAALSDARCKLAELEGALQKAKQDM…	2599	4072	1	1	0	674.875	2	-0.0035	219	230	1	74.14	3.7e-06	R	ATAENEFVVLKK	D						File: ~Z:\CORE\RAW_DATA_2021_QE\P910_Sigrun_Lange\P910_S_IP.raw~; SpectrumID: ~4316~; PrecursorID: ~0~; scans: ~7223~
7	1::sp|cRAP072|P78386|KRT85_HUMAN	Keratin, type II cuticular Hb5 OS=Homo sapiens GN=KRT85 PE=1 SV=1	1837	58	8e-180	57306	157	131	32	31	51.1	6.28	MSCRSYRISSGCGVTRNFSSCSAVAPKTGNRCCISAAPYRGVSCYRGLTGFGSRSLCNLGSCGPRIAVGGFRAGSCGRSFGYRSGGVCGPSPPCITTVSVNESLLTPLNLEIDPNAQCVKQEEKEQIKSLNSRFAAFIDKVRFLEQQNKLLETKWQFYQNQRCCESNLEPLFSGYIETLRREAECVEADSGRLASELNHVQEVLEGYKKKYEEEVALRATAENEFVVLKKDVDCAYLRKSDLEANVEALVEESSFLRRLYEEEIRVLQAHISDTSVIVKMDNSRDLNMDCIIAEIKAQYDDVASRSRAEAESWYRSKCEEMKATVIRHGETLRRTKEEINELNRMIQRLTAEIENAKCQRAKLEAAVAEAEQQGEAALSDARCKLAELEGALQKAKQDM…	2600	4045	1	1	0	450.254	3	0.0007	219	230	1	70.27	8.9e-06	R	ATAENEFVVLKK	D						File: ~Z:\CORE\RAW_DATA_2021_QE\P910_Sigrun_Lange\P910_S_IP.raw~; SpectrumID: ~4289~; PrecursorID: ~0~; scans: ~7187~
7	1::sp|cRAP072|P78386|KRT85_HUMAN	Keratin, type II cuticular Hb5 OS=Homo sapiens GN=KRT85 PE=1 SV=1	1837	58	8e-180	57306	157	131	32	31	51.1	6.28	MSCRSYRISSGCGVTRNFSSCSAVAPKTGNRCCISAAPYRGVSCYRGLTGFGSRSLCNLGSCGPRIAVGGFRAGSCGRSFGYRSGGVCGPSPPCITTVSVNESLLTPLNLEIDPNAQCVKQEEKEQIKSLNSRFAAFIDKVRFLEQQNKLLETKWQFYQNQRCCESNLEPLFSGYIETLRREAECVEADSGRLASELNHVQEVLEGYKKKYEEEVALRATAENEFVVLKKDVDCAYLRKSDLEANVEALVEESSFLRRLYEEEIRVLQAHISDTSVIVKMDNSRDLNMDCIIAEIKAQYDDVASRSRAEAESWYRSKCEEMKATVIRHGETLRRTKEEINELNRMIQRLTAEIENAKCQRAKLEAAVAEAEQQGEAALSDARCKLAELEGALQKAKQDM…	2843	1941	1	0	0	467.919	3	-0.0014	334	344	2	29.37	0.19	R	RTKEEINELNR	M						File: ~Z:\CORE\RAW_DATA_2021_QE\P910_Sigrun_Lange\P910_S_IP.raw~; SpectrumID: ~2105~; PrecursorID: ~0~; scans: ~4551~
7	1::sp|cRAP072|P78386|KRT85_HUMAN	Keratin, type II cuticular Hb5 OS=Homo sapiens GN=KRT85 PE=1 SV=1	1837	58	8e-180	57306	157	131	32	31	51.1	6.28	MSCRSYRISSGCGVTRNFSSCSAVAPKTGNRCCISAAPYRGVSCYRGLTGFGSRSLCNLGSCGPRIAVGGFRAGSCGRSFGYRSGGVCGPSPPCITTVSVNESLLTPLNLEIDPNAQCVKQEEKEQIKSLNSRFAAFIDKVRFLEQQNKLLETKWQFYQNQRCCESNLEPLFSGYIETLRREAECVEADSGRLASELNHVQEVLEGYKKKYEEEVALRATAENEFVVLKKDVDCAYLRKSDLEANVEALVEESSFLRRLYEEEIRVLQAHISDTSVIVKMDNSRDLNMDCIIAEIKAQYDDVASRSRAEAESWYRSKCEEMKATVIRHGETLRRTKEEINELNRMIQRLTAEIENAKCQRAKLEAAVAEAEQQGEAALSDARCKLAELEGALQKAKQDM…	3055	6837	1	1	0	725.85	2	0.0018	285	296	0	46.11	0.0049	R	DLNMDCIIAEIK	A		Oxidation (M)	0.000300000000.0			File: ~Z:\CORE\RAW_DATA_2021_QE\P910_Sigrun_Lange\P910_S_IP.raw~; SpectrumID: ~7101~; PrecursorID: ~0~; scans: ~10279~
7	1::sp|cRAP072|P78386|KRT85_HUMAN	Keratin, type II cuticular Hb5 OS=Homo sapiens GN=KRT85 PE=1 SV=1	1837	58	8e-180	57306	157	131	32	31	51.1	6.28	MSCRSYRISSGCGVTRNFSSCSAVAPKTGNRCCISAAPYRGVSCYRGLTGFGSRSLCNLGSCGPRIAVGGFRAGSCGRSFGYRSGGVCGPSPPCITTVSVNESLLTPLNLEIDPNAQCVKQEEKEQIKSLNSRFAAFIDKVRFLEQQNKLLETKWQFYQNQRCCESNLEPLFSGYIETLRREAECVEADSGRLASELNHVQEVLEGYKKKYEEEVALRATAENEFVVLKKDVDCAYLRKSDLEANVEALVEESSFLRRLYEEEIRVLQAHISDTSVIVKMDNSRDLNMDCIIAEIKAQYDDVASRSRAEAESWYRSKCEEMKATVIRHGETLRRTKEEINELNRMIQRLTAEIENAKCQRAKLEAAVAEAEQQGEAALSDARCKLAELEGALQKAKQDM…	4279	4881	1	1	0	855.399	2	-0.0032	434	449	0	84.61	5.4e-07	R	LCEGVGSVNVCVSSSR	G						File: ~Z:\CORE\RAW_DATA_2021_QE\P910_Sigrun_Lange\P910_S_IP.raw~; SpectrumID: ~5131~; PrecursorID: ~0~; scans: ~8160~
7	1::sp|cRAP072|P78386|KRT85_HUMAN	Keratin, type II cuticular Hb5 OS=Homo sapiens GN=KRT85 PE=1 SV=1	1837	58	8e-180	57306	157	131	32	31	51.1	6.28	MSCRSYRISSGCGVTRNFSSCSAVAPKTGNRCCISAAPYRGVSCYRGLTGFGSRSLCNLGSCGPRIAVGGFRAGSCGRSFGYRSGGVCGPSPPCITTVSVNESLLTPLNLEIDPNAQCVKQEEKEQIKSLNSRFAAFIDKVRFLEQQNKLLETKWQFYQNQRCCESNLEPLFSGYIETLRREAECVEADSGRLASELNHVQEVLEGYKKKYEEEVALRATAENEFVVLKKDVDCAYLRKSDLEANVEALVEESSFLRRLYEEEIRVLQAHISDTSVIVKMDNSRDLNMDCIIAEIKAQYDDVASRSRAEAESWYRSKCEEMKATVIRHGETLRRTKEEINELNRMIQRLTAEIENAKCQRAKLEAAVAEAEQQGEAALSDARCKLAELEGALQKAKQDM…	4281	4784	1	1	0	570.602	3	-0.0015	434	449	0	42.86	0.0081	R	LCEGVGSVNVCVSSSR	G						File: ~Z:\CORE\RAW_DATA_2021_QE\P910_Sigrun_Lange\P910_S_IP.raw~; SpectrumID: ~5032~; PrecursorID: ~0~; scans: ~8055~
7	1::sp|cRAP072|P78386|KRT85_HUMAN	Keratin, type II cuticular Hb5 OS=Homo sapiens GN=KRT85 PE=1 SV=1	1837	58	8e-180	57306	157	131	32	31	51.1	6.28	MSCRSYRISSGCGVTRNFSSCSAVAPKTGNRCCISAAPYRGVSCYRGLTGFGSRSLCNLGSCGPRIAVGGFRAGSCGRSFGYRSGGVCGPSPPCITTVSVNESLLTPLNLEIDPNAQCVKQEEKEQIKSLNSRFAAFIDKVRFLEQQNKLLETKWQFYQNQRCCESNLEPLFSGYIETLRREAECVEADSGRLASELNHVQEVLEGYKKKYEEEVALRATAENEFVVLKKDVDCAYLRKSDLEANVEALVEESSFLRRLYEEEIRVLQAHISDTSVIVKMDNSRDLNMDCIIAEIKAQYDDVASRSRAEAESWYRSKCEEMKATVIRHGETLRRTKEEINELNRMIQRLTAEIENAKCQRAKLEAAVAEAEQQGEAALSDARCKLAELEGALQKAKQDM…	4670	6626	1	1	0	914.973	2	-0.0043	193	208	0	108.86	2.2e-09	R	LASELNHVQEVLEGYK	K						File: ~Z:\CORE\RAW_DATA_2021_QE\P910_Sigrun_Lange\P910_S_IP.raw~; SpectrumID: ~6890~; PrecursorID: ~0~; scans: ~10057~
7	1::sp|cRAP072|P78386|KRT85_HUMAN	Keratin, type II cuticular Hb5 OS=Homo sapiens GN=KRT85 PE=1 SV=1	1837	58	8e-180	57306	157	131	32	31	51.1	6.28	MSCRSYRISSGCGVTRNFSSCSAVAPKTGNRCCISAAPYRGVSCYRGLTGFGSRSLCNLGSCGPRIAVGGFRAGSCGRSFGYRSGGVCGPSPPCITTVSVNESLLTPLNLEIDPNAQCVKQEEKEQIKSLNSRFAAFIDKVRFLEQQNKLLETKWQFYQNQRCCESNLEPLFSGYIETLRREAECVEADSGRLASELNHVQEVLEGYKKKYEEEVALRATAENEFVVLKKDVDCAYLRKSDLEANVEALVEESSFLRRLYEEEIRVLQAHISDTSVIVKMDNSRDLNMDCIIAEIKAQYDDVASRSRAEAESWYRSKCEEMKATVIRHGETLRRTKEEINELNRMIQRLTAEIENAKCQRAKLEAAVAEAEQQGEAALSDARCKLAELEGALQKAKQDM…	4676	6731	1	1	0	610.319	3	-0.0008	193	208	0	55.75	0.00046	R	LASELNHVQEVLEGYK	K						File: ~Z:\CORE\RAW_DATA_2021_QE\P910_Sigrun_Lange\P910_S_IP.raw~; SpectrumID: ~6995~; PrecursorID: ~0~; scans: ~10168~
7	1::sp|cRAP072|P78386|KRT85_HUMAN	Keratin, type II cuticular Hb5 OS=Homo sapiens GN=KRT85 PE=1 SV=1	1837	58	8e-180	57306	157	131	32	31	51.1	6.28	MSCRSYRISSGCGVTRNFSSCSAVAPKTGNRCCISAAPYRGVSCYRGLTGFGSRSLCNLGSCGPRIAVGGFRAGSCGRSFGYRSGGVCGPSPPCITTVSVNESLLTPLNLEIDPNAQCVKQEEKEQIKSLNSRFAAFIDKVRFLEQQNKLLETKWQFYQNQRCCESNLEPLFSGYIETLRREAECVEADSGRLASELNHVQEVLEGYKKKYEEEVALRATAENEFVVLKKDVDCAYLRKSDLEANVEALVEESSFLRRLYEEEIRVLQAHISDTSVIVKMDNSRDLNMDCIIAEIKAQYDDVASRSRAEAESWYRSKCEEMKATVIRHGETLRRTKEEINELNRMIQRLTAEIENAKCQRAKLEAAVAEAEQQGEAALSDARCKLAELEGALQKAKQDM…	4680	6041	1	1	0	915.467	2	-0.0005	193	208	0	95.33	5.8e-08	R	LASELNHVQEVLEGYK	K		Deamidated (NQ)	0.0000010000000000.0			File: ~Z:\CORE\RAW_DATA_2021_QE\P910_Sigrun_Lange\P910_S_IP.raw~; SpectrumID: ~6303~; PrecursorID: ~0~; scans: ~9413~
7	1::sp|cRAP072|P78386|KRT85_HUMAN	Keratin, type II cuticular Hb5 OS=Homo sapiens GN=KRT85 PE=1 SV=1	1837	58	8e-180	57306	157	131	32	31	51.1	6.28	MSCRSYRISSGCGVTRNFSSCSAVAPKTGNRCCISAAPYRGVSCYRGLTGFGSRSLCNLGSCGPRIAVGGFRAGSCGRSFGYRSGGVCGPSPPCITTVSVNESLLTPLNLEIDPNAQCVKQEEKEQIKSLNSRFAAFIDKVRFLEQQNKLLETKWQFYQNQRCCESNLEPLFSGYIETLRREAECVEADSGRLASELNHVQEVLEGYKKKYEEEVALRATAENEFVVLKKDVDCAYLRKSDLEANVEALVEESSFLRRLYEEEIRVLQAHISDTSVIVKMDNSRDLNMDCIIAEIKAQYDDVASRSRAEAESWYRSKCEEMKATVIRHGETLRRTKEEINELNRMIQRLTAEIENAKCQRAKLEAAVAEAEQQGEAALSDARCKLAELEGALQKAKQDM…	4681	6039	1	1	0	610.648	3	-0.0001	193	208	0	48.99	0.0025	R	LASELNHVQEVLEGYK	K		Deamidated (NQ)	0.0000000010000000.0			File: ~Z:\CORE\RAW_DATA_2021_QE\P910_Sigrun_Lange\P910_S_IP.raw~; SpectrumID: ~6301~; PrecursorID: ~0~; scans: ~9411~
7	1::sp|cRAP072|P78386|KRT85_HUMAN	Keratin, type II cuticular Hb5 OS=Homo sapiens GN=KRT85 PE=1 SV=1	1837	58	8e-180	57306	157	131	32	31	51.1	6.28	MSCRSYRISSGCGVTRNFSSCSAVAPKTGNRCCISAAPYRGVSCYRGLTGFGSRSLCNLGSCGPRIAVGGFRAGSCGRSFGYRSGGVCGPSPPCITTVSVNESLLTPLNLEIDPNAQCVKQEEKEQIKSLNSRFAAFIDKVRFLEQQNKLLETKWQFYQNQRCCESNLEPLFSGYIETLRREAECVEADSGRLASELNHVQEVLEGYKKKYEEEVALRATAENEFVVLKKDVDCAYLRKSDLEANVEALVEESSFLRRLYEEEIRVLQAHISDTSVIVKMDNSRDLNMDCIIAEIKAQYDDVASRSRAEAESWYRSKCEEMKATVIRHGETLRRTKEEINELNRMIQRLTAEIENAKCQRAKLEAAVAEAEQQGEAALSDARCKLAELEGALQKAKQDM…	4682	7148	1	1	0	610.649	3	0.003	193	208	0	45.46	0.0055	R	LASELNHVQEVLEGYK	K		Deamidated (NQ)	0.0000010000000000.0			File: ~Z:\CORE\RAW_DATA_2021_QE\P910_Sigrun_Lange\P910_S_IP.raw~; SpectrumID: ~7412~; PrecursorID: ~0~; scans: ~10607~
7	1::sp|cRAP072|P78386|KRT85_HUMAN	Keratin, type II cuticular Hb5 OS=Homo sapiens GN=KRT85 PE=1 SV=1	1837	58	8e-180	57306	157	131	32	31	51.1	6.28	MSCRSYRISSGCGVTRNFSSCSAVAPKTGNRCCISAAPYRGVSCYRGLTGFGSRSLCNLGSCGPRIAVGGFRAGSCGRSFGYRSGGVCGPSPPCITTVSVNESLLTPLNLEIDPNAQCVKQEEKEQIKSLNSRFAAFIDKVRFLEQQNKLLETKWQFYQNQRCCESNLEPLFSGYIETLRREAECVEADSGRLASELNHVQEVLEGYKKKYEEEVALRATAENEFVVLKKDVDCAYLRKSDLEANVEALVEESSFLRRLYEEEIRVLQAHISDTSVIVKMDNSRDLNMDCIIAEIKAQYDDVASRSRAEAESWYRSKCEEMKATVIRHGETLRRTKEEINELNRMIQRLTAEIENAKCQRAKLEAAVAEAEQQGEAALSDARCKLAELEGALQKAKQDM…	5228	5660	1	1	0	979.023	2	-0.0007	193	209	1	35.72	0.04	R	LASELNHVQEVLEGYKK	K						File: ~Z:\CORE\RAW_DATA_2021_QE\P910_Sigrun_Lange\P910_S_IP.raw~; SpectrumID: ~5918~; PrecursorID: ~0~; scans: ~9005~
7	1::sp|cRAP072|P78386|KRT85_HUMAN	Keratin, type II cuticular Hb5 OS=Homo sapiens GN=KRT85 PE=1 SV=1	1837	58	8e-180	57306	157	131	32	31	51.1	6.28	MSCRSYRISSGCGVTRNFSSCSAVAPKTGNRCCISAAPYRGVSCYRGLTGFGSRSLCNLGSCGPRIAVGGFRAGSCGRSFGYRSGGVCGPSPPCITTVSVNESLLTPLNLEIDPNAQCVKQEEKEQIKSLNSRFAAFIDKVRFLEQQNKLLETKWQFYQNQRCCESNLEPLFSGYIETLRREAECVEADSGRLASELNHVQEVLEGYKKKYEEEVALRATAENEFVVLKKDVDCAYLRKSDLEANVEALVEESSFLRRLYEEEIRVLQAHISDTSVIVKMDNSRDLNMDCIIAEIKAQYDDVASRSRAEAESWYRSKCEEMKATVIRHGETLRRTKEEINELNRMIQRLTAEIENAKCQRAKLEAAVAEAEQQGEAALSDARCKLAELEGALQKAKQDM…	5229	6141	1	1	0	653.018	3	-0.0007	193	209	1	54.96	0.00048	R	LASELNHVQEVLEGYKK	K						File: ~Z:\CORE\RAW_DATA_2021_QE\P910_Sigrun_Lange\P910_S_IP.raw~; SpectrumID: ~6403~; PrecursorID: ~0~; scans: ~9519~
7	1::sp|cRAP072|P78386|KRT85_HUMAN	Keratin, type II cuticular Hb5 OS=Homo sapiens GN=KRT85 PE=1 SV=1	1837	58	8e-180	57306	157	131	32	31	51.1	6.28	MSCRSYRISSGCGVTRNFSSCSAVAPKTGNRCCISAAPYRGVSCYRGLTGFGSRSLCNLGSCGPRIAVGGFRAGSCGRSFGYRSGGVCGPSPPCITTVSVNESLLTPLNLEIDPNAQCVKQEEKEQIKSLNSRFAAFIDKVRFLEQQNKLLETKWQFYQNQRCCESNLEPLFSGYIETLRREAECVEADSGRLASELNHVQEVLEGYKKKYEEEVALRATAENEFVVLKKDVDCAYLRKSDLEANVEALVEESSFLRRLYEEEIRVLQAHISDTSVIVKMDNSRDLNMDCIIAEIKAQYDDVASRSRAEAESWYRSKCEEMKATVIRHGETLRRTKEEINELNRMIQRLTAEIENAKCQRAKLEAAVAEAEQQGEAALSDARCKLAELEGALQKAKQDM…	5233	5758	1	1	0	490.015	4	-0.0003	193	209	1	56.23	0.00035	R	LASELNHVQEVLEGYKK	K						File: ~Z:\CORE\RAW_DATA_2021_QE\P910_Sigrun_Lange\P910_S_IP.raw~; SpectrumID: ~6017~; PrecursorID: ~0~; scans: ~9110~
7	1::sp|cRAP072|P78386|KRT85_HUMAN	Keratin, type II cuticular Hb5 OS=Homo sapiens GN=KRT85 PE=1 SV=1	1837	58	8e-180	57306	157	131	32	31	51.1	6.28	MSCRSYRISSGCGVTRNFSSCSAVAPKTGNRCCISAAPYRGVSCYRGLTGFGSRSLCNLGSCGPRIAVGGFRAGSCGRSFGYRSGGVCGPSPPCITTVSVNESLLTPLNLEIDPNAQCVKQEEKEQIKSLNSRFAAFIDKVRFLEQQNKLLETKWQFYQNQRCCESNLEPLFSGYIETLRREAECVEADSGRLASELNHVQEVLEGYKKKYEEEVALRATAENEFVVLKKDVDCAYLRKSDLEANVEALVEESSFLRRLYEEEIRVLQAHISDTSVIVKMDNSRDLNMDCIIAEIKAQYDDVASRSRAEAESWYRSKCEEMKATVIRHGETLRRTKEEINELNRMIQRLTAEIENAKCQRAKLEAAVAEAEQQGEAALSDARCKLAELEGALQKAKQDM…	5240	5037	1	1	0	653.344	3	-0.0067	193	209	1	51.66	0.0013	R	LASELNHVQEVLEGYKK	K		Deamidated (NQ)	0.00000100000000000.0			File: ~Z:\CORE\RAW_DATA_2021_QE\P910_Sigrun_Lange\P910_S_IP.raw~; SpectrumID: ~5288~; PrecursorID: ~0~; scans: ~8331~
7	1::sp|cRAP072|P78386|KRT85_HUMAN	Keratin, type II cuticular Hb5 OS=Homo sapiens GN=KRT85 PE=1 SV=1	1837	58	8e-180	57306	157	131	32	31	51.1	6.28	MSCRSYRISSGCGVTRNFSSCSAVAPKTGNRCCISAAPYRGVSCYRGLTGFGSRSLCNLGSCGPRIAVGGFRAGSCGRSFGYRSGGVCGPSPPCITTVSVNESLLTPLNLEIDPNAQCVKQEEKEQIKSLNSRFAAFIDKVRFLEQQNKLLETKWQFYQNQRCCESNLEPLFSGYIETLRREAECVEADSGRLASELNHVQEVLEGYKKKYEEEVALRATAENEFVVLKKDVDCAYLRKSDLEANVEALVEESSFLRRLYEEEIRVLQAHISDTSVIVKMDNSRDLNMDCIIAEIKAQYDDVASRSRAEAESWYRSKCEEMKATVIRHGETLRRTKEEINELNRMIQRLTAEIENAKCQRAKLEAAVAEAEQQGEAALSDARCKLAELEGALQKAKQDM…	5241	6411	1	1	0	490.265	4	0.0155	193	209	1	47.08	0.0029	R	LASELNHVQEVLEGYKK	K		Deamidated (NQ)	0.00000100000000000.0			File: ~Z:\CORE\RAW_DATA_2021_QE\P910_Sigrun_Lange\P910_S_IP.raw~; SpectrumID: ~6673~; PrecursorID: ~0~; scans: ~9814~
7	1::sp|cRAP072|P78386|KRT85_HUMAN	Keratin, type II cuticular Hb5 OS=Homo sapiens GN=KRT85 PE=1 SV=1	1837	58	8e-180	57306	157	131	32	31	51.1	6.28	MSCRSYRISSGCGVTRNFSSCSAVAPKTGNRCCISAAPYRGVSCYRGLTGFGSRSLCNLGSCGPRIAVGGFRAGSCGRSFGYRSGGVCGPSPPCITTVSVNESLLTPLNLEIDPNAQCVKQEEKEQIKSLNSRFAAFIDKVRFLEQQNKLLETKWQFYQNQRCCESNLEPLFSGYIETLRREAECVEADSGRLASELNHVQEVLEGYKKKYEEEVALRATAENEFVVLKKDVDCAYLRKSDLEANVEALVEESSFLRRLYEEEIRVLQAHISDTSVIVKMDNSRDLNMDCIIAEIKAQYDDVASRSRAEAESWYRSKCEEMKATVIRHGETLRRTKEEINELNRMIQRLTAEIENAKCQRAKLEAAVAEAEQQGEAALSDARCKLAELEGALQKAKQDM…	5469	7053	1	1	1	1014.99	2	-0.0037	363	382	0	143.19	9.5e-13	K	LEAAVAEAEQQGEAALSDAR	C						File: ~Z:\CORE\RAW_DATA_2021_QE\P910_Sigrun_Lange\P910_S_IP.raw~; SpectrumID: ~7317~; PrecursorID: ~0~; scans: ~10506~
7	1::sp|cRAP072|P78386|KRT85_HUMAN	Keratin, type II cuticular Hb5 OS=Homo sapiens GN=KRT85 PE=1 SV=1	1837	58	8e-180	57306	157	131	32	31	51.1	6.28	MSCRSYRISSGCGVTRNFSSCSAVAPKTGNRCCISAAPYRGVSCYRGLTGFGSRSLCNLGSCGPRIAVGGFRAGSCGRSFGYRSGGVCGPSPPCITTVSVNESLLTPLNLEIDPNAQCVKQEEKEQIKSLNSRFAAFIDKVRFLEQQNKLLETKWQFYQNQRCCESNLEPLFSGYIETLRREAECVEADSGRLASELNHVQEVLEGYKKKYEEEVALRATAENEFVVLKKDVDCAYLRKSDLEANVEALVEESSFLRRLYEEEIRVLQAHISDTSVIVKMDNSRDLNMDCIIAEIKAQYDDVASRSRAEAESWYRSKCEEMKATVIRHGETLRRTKEEINELNRMIQRLTAEIENAKCQRAKLEAAVAEAEQQGEAALSDARCKLAELEGALQKAKQDM…	5470	6932	1	1	1	676.999	3	-0.0021	363	382	0	106.75	4.2e-09	K	LEAAVAEAEQQGEAALSDAR	C						File: ~Z:\CORE\RAW_DATA_2021_QE\P910_Sigrun_Lange\P910_S_IP.raw~; SpectrumID: ~7196~; PrecursorID: ~0~; scans: ~10379~
7	1::sp|cRAP072|P78386|KRT85_HUMAN	Keratin, type II cuticular Hb5 OS=Homo sapiens GN=KRT85 PE=1 SV=1	1837	58	8e-180	57306	157	131	32	31	51.1	6.28	MSCRSYRISSGCGVTRNFSSCSAVAPKTGNRCCISAAPYRGVSCYRGLTGFGSRSLCNLGSCGPRIAVGGFRAGSCGRSFGYRSGGVCGPSPPCITTVSVNESLLTPLNLEIDPNAQCVKQEEKEQIKSLNSRFAAFIDKVRFLEQQNKLLETKWQFYQNQRCCESNLEPLFSGYIETLRREAECVEADSGRLASELNHVQEVLEGYKKKYEEEVALRATAENEFVVLKKDVDCAYLRKSDLEANVEALVEESSFLRRLYEEEIRVLQAHISDTSVIVKMDNSRDLNMDCIIAEIKAQYDDVASRSRAEAESWYRSKCEEMKATVIRHGETLRRTKEEINELNRMIQRLTAEIENAKCQRAKLEAAVAEAEQQGEAALSDARCKLAELEGALQKAKQDM…	6198	7037	1	1	1	1114.55	2	-0.0129	361	382	1	99.87	2.3e-08	R	AKLEAAVAEAEQQGEAALSDAR	C						File: ~Z:\CORE\RAW_DATA_2021_QE\P910_Sigrun_Lange\P910_S_IP.raw~; SpectrumID: ~7301~; PrecursorID: ~0~; scans: ~10489~
7	1::sp|cRAP072|P78386|KRT85_HUMAN	Keratin, type II cuticular Hb5 OS=Homo sapiens GN=KRT85 PE=1 SV=1	1837	58	8e-180	57306	157	131	32	31	51.1	6.28	MSCRSYRISSGCGVTRNFSSCSAVAPKTGNRCCISAAPYRGVSCYRGLTGFGSRSLCNLGSCGPRIAVGGFRAGSCGRSFGYRSGGVCGPSPPCITTVSVNESLLTPLNLEIDPNAQCVKQEEKEQIKSLNSRFAAFIDKVRFLEQQNKLLETKWQFYQNQRCCESNLEPLFSGYIETLRREAECVEADSGRLASELNHVQEVLEGYKKKYEEEVALRATAENEFVVLKKDVDCAYLRKSDLEANVEALVEESSFLRRLYEEEIRVLQAHISDTSVIVKMDNSRDLNMDCIIAEIKAQYDDVASRSRAEAESWYRSKCEEMKATVIRHGETLRRTKEEINELNRMIQRLTAEIENAKCQRAKLEAAVAEAEQQGEAALSDARCKLAELEGALQKAKQDM…	6200	7028	1	1	1	743.375	3	-0.0048	361	382	1	91	1.8e-07	R	AKLEAAVAEAEQQGEAALSDAR	C						File: ~Z:\CORE\RAW_DATA_2021_QE\P910_Sigrun_Lange\P910_S_IP.raw~; SpectrumID: ~7292~; PrecursorID: ~0~; scans: ~10480~
7	1::sp|cRAP072|P78386|KRT85_HUMAN	Keratin, type II cuticular Hb5 OS=Homo sapiens GN=KRT85 PE=1 SV=1	1837	58	8e-180	57306	157	131	32	31	51.1	6.28	MSCRSYRISSGCGVTRNFSSCSAVAPKTGNRCCISAAPYRGVSCYRGLTGFGSRSLCNLGSCGPRIAVGGFRAGSCGRSFGYRSGGVCGPSPPCITTVSVNESLLTPLNLEIDPNAQCVKQEEKEQIKSLNSRFAAFIDKVRFLEQQNKLLETKWQFYQNQRCCESNLEPLFSGYIETLRREAECVEADSGRLASELNHVQEVLEGYKKKYEEEVALRATAENEFVVLKKDVDCAYLRKSDLEANVEALVEESSFLRRLYEEEIRVLQAHISDTSVIVKMDNSRDLNMDCIIAEIKAQYDDVASRSRAEAESWYRSKCEEMKATVIRHGETLRRTKEEINELNRMIQRLTAEIENAKCQRAKLEAAVAEAEQQGEAALSDARCKLAELEGALQKAKQDM…	6202	7042	1	1	1	557.784	4	-0.0001	361	382	1	79.84	2.3e-06	R	AKLEAAVAEAEQQGEAALSDAR	C						File: ~Z:\CORE\RAW_DATA_2021_QE\P910_Sigrun_Lange\P910_S_IP.raw~; SpectrumID: ~7306~; PrecursorID: ~0~; scans: ~10494~
7	1::sp|cRAP072|P78386|KRT85_HUMAN	Keratin, type II cuticular Hb5 OS=Homo sapiens GN=KRT85 PE=1 SV=1	1837	58	8e-180	57306	157	131	32	31	51.1	6.28	MSCRSYRISSGCGVTRNFSSCSAVAPKTGNRCCISAAPYRGVSCYRGLTGFGSRSLCNLGSCGPRIAVGGFRAGSCGRSFGYRSGGVCGPSPPCITTVSVNESLLTPLNLEIDPNAQCVKQEEKEQIKSLNSRFAAFIDKVRFLEQQNKLLETKWQFYQNQRCCESNLEPLFSGYIETLRREAECVEADSGRLASELNHVQEVLEGYKKKYEEEVALRATAENEFVVLKKDVDCAYLRKSDLEANVEALVEESSFLRRLYEEEIRVLQAHISDTSVIVKMDNSRDLNMDCIIAEIKAQYDDVASRSRAEAESWYRSKCEEMKATVIRHGETLRRTKEEINELNRMIQRLTAEIENAKCQRAKLEAAVAEAEQQGEAALSDARCKLAELEGALQKAKQDM…	10020	8395	1	0	0	981.73	4	-0.02	84	120	0	45.92	0.0049	R	SGGVCGPSPPCITTVSVNESLLTPLNLEIDPNAQCVK	Q						File: ~Z:\CORE\RAW_DATA_2021_QE\P910_Sigrun_Lange\P910_S_IP.raw~; SpectrumID: ~8735~; PrecursorID: ~0~; scans: ~12001~
7	1::sp|cRAP072|P78386|KRT85_HUMAN	Keratin, type II cuticular Hb5 OS=Homo sapiens GN=KRT85 PE=1 SV=1	1837	58	8e-180	57306	157	131	32	31	51.1	6.28	MSCRSYRISSGCGVTRNFSSCSAVAPKTGNRCCISAAPYRGVSCYRGLTGFGSRSLCNLGSCGPRIAVGGFRAGSCGRSFGYRSGGVCGPSPPCITTVSVNESLLTPLNLEIDPNAQCVKQEEKEQIKSLNSRFAAFIDKVRFLEQQNKLLETKWQFYQNQRCCESNLEPLFSGYIETLRREAECVEADSGRLASELNHVQEVLEGYKKKYEEEVALRATAENEFVVLKKDVDCAYLRKSDLEANVEALVEESSFLRRLYEEEIRVLQAHISDTSVIVKMDNSRDLNMDCIIAEIKAQYDDVASRSRAEAESWYRSKCEEMKATVIRHGETLRRTKEEINELNRMIQRLTAEIENAKCQRAKLEAAVAEAEQQGEAALSDARCKLAELEGALQKAKQDM…	10025	8403	1	0	0	1308.98	3	0.0135	84	120	0	56.01	0.00046	R	SGGVCGPSPPCITTVSVNESLLTPLNLEIDPNAQCVK	Q		Deamidated (NQ)	0.0000000000000000010000000000000000000.0			File: ~Z:\CORE\RAW_DATA_2021_QE\P910_Sigrun_Lange\P910_S_IP.raw~; SpectrumID: ~8743~; PrecursorID: ~0~; scans: ~12010~
7	1::sp|cRAP072|P78386|KRT85_HUMAN	Keratin, type II cuticular Hb5 OS=Homo sapiens GN=KRT85 PE=1 SV=1	1837	58	8e-180	57306	157	131	32	31	51.1	6.28	MSCRSYRISSGCGVTRNFSSCSAVAPKTGNRCCISAAPYRGVSCYRGLTGFGSRSLCNLGSCGPRIAVGGFRAGSCGRSFGYRSGGVCGPSPPCITTVSVNESLLTPLNLEIDPNAQCVKQEEKEQIKSLNSRFAAFIDKVRFLEQQNKLLETKWQFYQNQRCCESNLEPLFSGYIETLRREAECVEADSGRLASELNHVQEVLEGYKKKYEEEVALRATAENEFVVLKKDVDCAYLRKSDLEANVEALVEESSFLRRLYEEEIRVLQAHISDTSVIVKMDNSRDLNMDCIIAEIKAQYDDVASRSRAEAESWYRSKCEEMKATVIRHGETLRRTKEEINELNRMIQRLTAEIENAKCQRAKLEAAVAEAEQQGEAALSDARCKLAELEGALQKAKQDM…	10027	8503	1	0	0	981.99	4	0.0356	84	120	0	27.45	0.33	R	SGGVCGPSPPCITTVSVNESLLTPLNLEIDPNAQCVK	Q		Deamidated (NQ)	0.0000000000000000010000000000000000000.0			File: ~Z:\CORE\RAW_DATA_2021_QE\P910_Sigrun_Lange\P910_S_IP.raw~; SpectrumID: ~8851~; PrecursorID: ~0~; scans: ~12133~
7	1::sp|cRAP072|P78386|KRT85_HUMAN	Keratin, type II cuticular Hb5 OS=Homo sapiens GN=KRT85 PE=1 SV=1	1837	58	8e-180	57306	157	131	32	31	51.1	6.28	MSCRSYRISSGCGVTRNFSSCSAVAPKTGNRCCISAAPYRGVSCYRGLTGFGSRSLCNLGSCGPRIAVGGFRAGSCGRSFGYRSGGVCGPSPPCITTVSVNESLLTPLNLEIDPNAQCVKQEEKEQIKSLNSRFAAFIDKVRFLEQQNKLLETKWQFYQNQRCCESNLEPLFSGYIETLRREAECVEADSGRLASELNHVQEVLEGYKKKYEEEVALRATAENEFVVLKKDVDCAYLRKSDLEANVEALVEESSFLRRLYEEEIRVLQAHISDTSVIVKMDNSRDLNMDCIIAEIKAQYDDVASRSRAEAESWYRSKCEEMKATVIRHGETLRRTKEEINELNRMIQRLTAEIENAKCQRAKLEAAVAEAEQQGEAALSDARCKLAELEGALQKAKQDM…	10029	8502	1	0	0	1309.3	3	0.0127	84	120	0	36.41	0.043	R	SGGVCGPSPPCITTVSVNESLLTPLNLEIDPNAQCVK	Q		2 Deamidated (NQ)	0.0000000000000000010000000100000000000.0			File: ~Z:\CORE\RAW_DATA_2021_QE\P910_Sigrun_Lange\P910_S_IP.raw~; SpectrumID: ~8850~; PrecursorID: ~0~; scans: ~12132~	emPAI	22.78
8	1::sp|cRAP073|O43790|KRT86_HUMAN	Keratin, type II cuticular Hb6 OS=Homo sapiens GN=KRT86 PE=1 SV=1	1673	58	2e-163	55120	181	150	31	27	53.1	5.56	MTCGSYCGGRAFSCISACGPRPGRCCITAAPYRGISCYRGLTGGFGSHSVCGGFRAGSCGRSFGYRSGGVCGPSPPCITTVSVNESLLTPLNLEIDPNAQCVKQEEKEQIKSLNSRFAAFIDKVRFLEQQNKLLETKLQFYQNRECCQSNLEPLFEGYIETLRREAECVEADSGRLASELNHVQEVLEGYKKKYEEEVSLRATAENEFVALKKDVDCAYLRKSDLEANVEALIQEIDFLRRLYEEEIRVLQSHISDTSVVVKLDNSRDLNMDCIIAEIKAQYDDIVTRSRAEAESWYRSKCEEMKATVIRHGETLRRTKEEINELNRMIQRLTAEVENAKCQNSKLEAAVAQSEQQGEAALSDARCKLAELEGALQKAKQDMACLIREYQEVMNSKLGL…	122	6201	1	0	0	406.221	2	-0.0009	117	123	0	53.41	0.00011	R	FAAFIDK	V						File: ~Z:\CORE\RAW_DATA_2021_QE\P910_Sigrun_Lange\P910_S_IP.raw~; SpectrumID: ~6463~; PrecursorID: ~0~; scans: ~9583~
8	1::sp|cRAP073|O43790|KRT86_HUMAN	Keratin, type II cuticular Hb6 OS=Homo sapiens GN=KRT86 PE=1 SV=1	1673	58	2e-163	55120	181	150	31	27	53.1	5.56	MTCGSYCGGRAFSCISACGPRPGRCCITAAPYRGISCYRGLTGGFGSHSVCGGFRAGSCGRSFGYRSGGVCGPSPPCITTVSVNESLLTPLNLEIDPNAQCVKQEEKEQIKSLNSRFAAFIDKVRFLEQQNKLLETKLQFYQNRECCQSNLEPLFEGYIETLRREAECVEADSGRLASELNHVQEVLEGYKKKYEEEVSLRATAENEFVALKKDVDCAYLRKSDLEANVEALIQEIDFLRRLYEEEIRVLQSHISDTSVVVKLDNSRDLNMDCIIAEIKAQYDDIVTRSRAEAESWYRSKCEEMKATVIRHGETLRRTKEEINELNRMIQRLTAEVENAKCQNSKLEAAVAQSEQQGEAALSDARCKLAELEGALQKAKQDMACLIREYQEVMNSKLGL…	482	2447	1	0	0	453.737	2	-0.0005	126	132	0	43.88	0.0057	R	FLEQQNK	L						File: ~Z:\CORE\RAW_DATA_2021_QE\P910_Sigrun_Lange\P910_S_IP.raw~; SpectrumID: ~2663~; PrecursorID: ~0~; scans: ~5250~
8	1::sp|cRAP073|O43790|KRT86_HUMAN	Keratin, type II cuticular Hb6 OS=Homo sapiens GN=KRT86 PE=1 SV=1	1673	58	2e-163	55120	181	150	31	27	53.1	5.56	MTCGSYCGGRAFSCISACGPRPGRCCITAAPYRGISCYRGLTGGFGSHSVCGGFRAGSCGRSFGYRSGGVCGPSPPCITTVSVNESLLTPLNLEIDPNAQCVKQEEKEQIKSLNSRFAAFIDKVRFLEQQNKLLETKLQFYQNRECCQSNLEPLFEGYIETLRREAECVEADSGRLASELNHVQEVLEGYKKKYEEEVSLRATAENEFVALKKDVDCAYLRKSDLEANVEALIQEIDFLRRLYEEEIRVLQSHISDTSVVVKLDNSRDLNMDCIIAEIKAQYDDIVTRSRAEAESWYRSKCEEMKATVIRHGETLRRTKEEINELNRMIQRLTAEVENAKCQNSKLEAAVAQSEQQGEAALSDARCKLAELEGALQKAKQDMACLIREYQEVMNSKLGL…	624	3808	2	0	0	476.243	2	-0.0001	242	248	0	39.59	0.015	R	LYEEEIR	V						File: ~Z:\CORE\RAW_DATA_2021_QE\P910_Sigrun_Lange\P910_S_IP.raw~; SpectrumID: ~4048~; PrecursorID: ~0~; scans: ~6893~
8	1::sp|cRAP073|O43790|KRT86_HUMAN	Keratin, type II cuticular Hb6 OS=Homo sapiens GN=KRT86 PE=1 SV=1	1673	58	2e-163	55120	181	150	31	27	53.1	5.56	MTCGSYCGGRAFSCISACGPRPGRCCITAAPYRGISCYRGLTGGFGSHSVCGGFRAGSCGRSFGYRSGGVCGPSPPCITTVSVNESLLTPLNLEIDPNAQCVKQEEKEQIKSLNSRFAAFIDKVRFLEQQNKLLETKLQFYQNRECCQSNLEPLFEGYIETLRREAECVEADSGRLASELNHVQEVLEGYKKKYEEEVSLRATAENEFVALKKDVDCAYLRKSDLEANVEALIQEIDFLRRLYEEEIRVLQSHISDTSVVVKLDNSRDLNMDCIIAEIKAQYDDIVTRSRAEAESWYRSKCEEMKATVIRHGETLRRTKEEINELNRMIQRLTAEVENAKCQNSKLEAAVAQSEQQGEAALSDARCKLAELEGALQKAKQDMACLIREYQEVMNSKLGL…	683	2701	1	0	0	487.251	2	-0.0001	409	416	0	59.55	0.00013	R	LLEGEEQR	L						File: ~Z:\CORE\RAW_DATA_2021_QE\P910_Sigrun_Lange\P910_S_IP.raw~; SpectrumID: ~2925~; PrecursorID: ~0~; scans: ~5561~
8	1::sp|cRAP073|O43790|KRT86_HUMAN	Keratin, type II cuticular Hb6 OS=Homo sapiens GN=KRT86 PE=1 SV=1	1673	58	2e-163	55120	181	150	31	27	53.1	5.56	MTCGSYCGGRAFSCISACGPRPGRCCITAAPYRGISCYRGLTGGFGSHSVCGGFRAGSCGRSFGYRSGGVCGPSPPCITTVSVNESLLTPLNLEIDPNAQCVKQEEKEQIKSLNSRFAAFIDKVRFLEQQNKLLETKLQFYQNRECCQSNLEPLFEGYIETLRREAECVEADSGRLASELNHVQEVLEGYKKKYEEEVSLRATAENEFVALKKDVDCAYLRKSDLEANVEALIQEIDFLRRLYEEEIRVLQSHISDTSVVVKLDNSRDLNMDCIIAEIKAQYDDIVTRSRAEAESWYRSKCEEMKATVIRHGETLRRTKEEINELNRMIQRLTAEVENAKCQNSKLEAAVAQSEQQGEAALSDARCKLAELEGALQKAKQDMACLIREYQEVMNSKLGL…	694	2535	1	0	0	487.761	2	-0.0002	332	340	0	58.88	0.00026	R	LTAEVENAK	C						File: ~Z:\CORE\RAW_DATA_2021_QE\P910_Sigrun_Lange\P910_S_IP.raw~; SpectrumID: ~2754~; PrecursorID: ~0~; scans: ~5359~
8	1::sp|cRAP073|O43790|KRT86_HUMAN	Keratin, type II cuticular Hb6 OS=Homo sapiens GN=KRT86 PE=1 SV=1	1673	58	2e-163	55120	181	150	31	27	53.1	5.56	MTCGSYCGGRAFSCISACGPRPGRCCITAAPYRGISCYRGLTGGFGSHSVCGGFRAGSCGRSFGYRSGGVCGPSPPCITTVSVNESLLTPLNLEIDPNAQCVKQEEKEQIKSLNSRFAAFIDKVRFLEQQNKLLETKLQFYQNRECCQSNLEPLFEGYIETLRREAECVEADSGRLASELNHVQEVLEGYKKKYEEEVSLRATAENEFVALKKDVDCAYLRKSDLEANVEALIQEIDFLRRLYEEEIRVLQSHISDTSVVVKLDNSRDLNMDCIIAEIKAQYDDIVTRSRAEAESWYRSKCEEMKATVIRHGETLRRTKEEINELNRMIQRLTAEVENAKCQNSKLEAAVAQSEQQGEAALSDARCKLAELEGALQKAKQDMACLIREYQEVMNSKLGL…	831	4091	1	0	0	506.23	2	-0.0001	291	298	0	39.99	0.0068	R	AEAESWYR	S						File: ~Z:\CORE\RAW_DATA_2021_QE\P910_Sigrun_Lange\P910_S_IP.raw~; SpectrumID: ~4335~; PrecursorID: ~0~; scans: ~7248~
8	1::sp|cRAP073|O43790|KRT86_HUMAN	Keratin, type II cuticular Hb6 OS=Homo sapiens GN=KRT86 PE=1 SV=1	1673	58	2e-163	55120	181	150	31	27	53.1	5.56	MTCGSYCGGRAFSCISACGPRPGRCCITAAPYRGISCYRGLTGGFGSHSVCGGFRAGSCGRSFGYRSGGVCGPSPPCITTVSVNESLLTPLNLEIDPNAQCVKQEEKEQIKSLNSRFAAFIDKVRFLEQQNKLLETKLQFYQNRECCQSNLEPLFEGYIETLRREAECVEADSGRLASELNHVQEVLEGYKKKYEEEVSLRATAENEFVALKKDVDCAYLRKSDLEANVEALIQEIDFLRRLYEEEIRVLQSHISDTSVVVKLDNSRDLNMDCIIAEIKAQYDDIVTRSRAEAESWYRSKCEEMKATVIRHGETLRRTKEEINELNRMIQRLTAEVENAKCQNSKLEAAVAQSEQQGEAALSDARCKLAELEGALQKAKQDMACLIREYQEVMNSKLGL…	834	4486	1	0	0	506.232	2	0.0002	214	221	0	40.56	0.0067	K	DVDCAYLR	K						File: ~Z:\CORE\RAW_DATA_2021_QE\P910_Sigrun_Lange\P910_S_IP.raw~; SpectrumID: ~4733~; PrecursorID: ~0~; scans: ~7733~
8	1::sp|cRAP073|O43790|KRT86_HUMAN	Keratin, type II cuticular Hb6 OS=Homo sapiens GN=KRT86 PE=1 SV=1	1673	58	2e-163	55120	181	150	31	27	53.1	5.56	MTCGSYCGGRAFSCISACGPRPGRCCITAAPYRGISCYRGLTGGFGSHSVCGGFRAGSCGRSFGYRSGGVCGPSPPCITTVSVNESLLTPLNLEIDPNAQCVKQEEKEQIKSLNSRFAAFIDKVRFLEQQNKLLETKLQFYQNRECCQSNLEPLFEGYIETLRREAECVEADSGRLASELNHVQEVLEGYKKKYEEEVSLRATAENEFVALKKDVDCAYLRKSDLEANVEALIQEIDFLRRLYEEEIRVLQSHISDTSVVVKLDNSRDLNMDCIIAEIKAQYDDIVTRSRAEAESWYRSKCEEMKATVIRHGETLRRTKEEINELNRMIQRLTAEVENAKCQNSKLEAAVAQSEQQGEAALSDARCKLAELEGALQKAKQDMACLIREYQEVMNSKLGL…	861	3196	1	0	0	508.754	2	-0.0001	320	327	0	56.83	0.0002	K	EEINELNR	M						File: ~Z:\CORE\RAW_DATA_2021_QE\P910_Sigrun_Lange\P910_S_IP.raw~; SpectrumID: ~3428~; PrecursorID: ~0~; scans: ~6153~
8	1::sp|cRAP073|O43790|KRT86_HUMAN	Keratin, type II cuticular Hb6 OS=Homo sapiens GN=KRT86 PE=1 SV=1	1673	58	2e-163	55120	181	150	31	27	53.1	5.56	MTCGSYCGGRAFSCISACGPRPGRCCITAAPYRGISCYRGLTGGFGSHSVCGGFRAGSCGRSFGYRSGGVCGPSPPCITTVSVNESLLTPLNLEIDPNAQCVKQEEKEQIKSLNSRFAAFIDKVRFLEQQNKLLETKLQFYQNRECCQSNLEPLFEGYIETLRREAECVEADSGRLASELNHVQEVLEGYKKKYEEEVSLRATAENEFVALKKDVDCAYLRKSDLEANVEALIQEIDFLRRLYEEEIRVLQSHISDTSVVVKLDNSRDLNMDCIIAEIKAQYDDIVTRSRAEAESWYRSKCEEMKATVIRHGETLRRTKEEINELNRMIQRLTAEVENAKCQNSKLEAAVAQSEQQGEAALSDARCKLAELEGALQKAKQDMACLIREYQEVMNSKLGL…	883	3886	1	1	0	512.751	2	0.0003	194	201	0	47.1	0.0021	K	YEEEVSLR	A						File: ~Z:\CORE\RAW_DATA_2021_QE\P910_Sigrun_Lange\P910_S_IP.raw~; SpectrumID: ~4128~; PrecursorID: ~0~; scans: ~6982~
8	1::sp|cRAP073|O43790|KRT86_HUMAN	Keratin, type II cuticular Hb6 OS=Homo sapiens GN=KRT86 PE=1 SV=1	1673	58	2e-163	55120	181	150	31	27	53.1	5.56	MTCGSYCGGRAFSCISACGPRPGRCCITAAPYRGISCYRGLTGGFGSHSVCGGFRAGSCGRSFGYRSGGVCGPSPPCITTVSVNESLLTPLNLEIDPNAQCVKQEEKEQIKSLNSRFAAFIDKVRFLEQQNKLLETKLQFYQNRECCQSNLEPLFEGYIETLRREAECVEADSGRLASELNHVQEVLEGYKKKYEEEVSLRATAENEFVALKKDVDCAYLRKSDLEANVEALIQEIDFLRRLYEEEIRVLQSHISDTSVVVKLDNSRDLNMDCIIAEIKAQYDDIVTRSRAEAESWYRSKCEEMKATVIRHGETLRRTKEEINELNRMIQRLTAEVENAKCQNSKLEAAVAQSEQQGEAALSDARCKLAELEGALQKAKQDMACLIREYQEVMNSKLGL…	1274	3024	1	0	0	554.293	2	-0.0008	241	248	1	33.39	0.06	R	RLYEEEIR	V						File: ~Z:\CORE\RAW_DATA_2021_QE\P910_Sigrun_Lange\P910_S_IP.raw~; SpectrumID: ~3254~; PrecursorID: ~0~; scans: ~5949~
8	1::sp|cRAP073|O43790|KRT86_HUMAN	Keratin, type II cuticular Hb6 OS=Homo sapiens GN=KRT86 PE=1 SV=1	1673	58	2e-163	55120	181	150	31	27	53.1	5.56	MTCGSYCGGRAFSCISACGPRPGRCCITAAPYRGISCYRGLTGGFGSHSVCGGFRAGSCGRSFGYRSGGVCGPSPPCITTVSVNESLLTPLNLEIDPNAQCVKQEEKEQIKSLNSRFAAFIDKVRFLEQQNKLLETKLQFYQNRECCQSNLEPLFEGYIETLRREAECVEADSGRLASELNHVQEVLEGYKKKYEEEVSLRATAENEFVALKKDVDCAYLRKSDLEANVEALIQEIDFLRRLYEEEIRVLQSHISDTSVVVKLDNSRDLNMDCIIAEIKAQYDDIVTRSRAEAESWYRSKCEEMKATVIRHGETLRRTKEEINELNRMIQRLTAEVENAKCQNSKLEAAVAQSEQQGEAALSDARCKLAELEGALQKAKQDMACLIREYQEVMNSKLGL…	1281	2924	1	0	0	554.795	2	0.0205	241	248	1	38.32	0.018	R	RLYEEEIR	V		Deamidated (R)	0.20000000.0			File: ~Z:\CORE\RAW_DATA_2021_QE\P910_Sigrun_Lange\P910_S_IP.raw~; SpectrumID: ~3152~; PrecursorID: ~0~; scans: ~5825~
8	1::sp|cRAP073|O43790|KRT86_HUMAN	Keratin, type II cuticular Hb6 OS=Homo sapiens GN=KRT86 PE=1 SV=1	1673	58	2e-163	55120	181	150	31	27	53.1	5.56	MTCGSYCGGRAFSCISACGPRPGRCCITAAPYRGISCYRGLTGGFGSHSVCGGFRAGSCGRSFGYRSGGVCGPSPPCITTVSVNESLLTPLNLEIDPNAQCVKQEEKEQIKSLNSRFAAFIDKVRFLEQQNKLLETKLQFYQNRECCQSNLEPLFEGYIETLRREAECVEADSGRLASELNHVQEVLEGYKKKYEEEVSLRATAENEFVALKKDVDCAYLRKSDLEANVEALIQEIDFLRRLYEEEIRVLQSHISDTSVVVKLDNSRDLNMDCIIAEIKAQYDDIVTRSRAEAESWYRSKCEEMKATVIRHGETLRRTKEEINELNRMIQRLTAEVENAKCQNSKLEAAVAQSEQQGEAALSDARCKLAELEGALQKAKQDMACLIREYQEVMNSKLGL…	1295	3662	1	0	0	556.255	2	-0.0003	25	33	0	36.12	0.021	R	CCITAAPYR	G						File: ~Z:\CORE\RAW_DATA_2021_QE\P910_Sigrun_Lange\P910_S_IP.raw~; SpectrumID: ~3900~; PrecursorID: ~0~; scans: ~6717~
8	1::sp|cRAP073|O43790|KRT86_HUMAN	Keratin, type II cuticular Hb6 OS=Homo sapiens GN=KRT86 PE=1 SV=1	1673	58	2e-163	55120	181	150	31	27	53.1	5.56	MTCGSYCGGRAFSCISACGPRPGRCCITAAPYRGISCYRGLTGGFGSHSVCGGFRAGSCGRSFGYRSGGVCGPSPPCITTVSVNESLLTPLNLEIDPNAQCVKQEEKEQIKSLNSRFAAFIDKVRFLEQQNKLLETKLQFYQNRECCQSNLEPLFEGYIETLRREAECVEADSGRLASELNHVQEVLEGYKKKYEEEVSLRATAENEFVALKKDVDCAYLRKSDLEANVEALIQEIDFLRRLYEEEIRVLQSHISDTSVVVKLDNSRDLNMDCIIAEIKAQYDDIVTRSRAEAESWYRSKCEEMKATVIRHGETLRRTKEEINELNRMIQRLTAEVENAKCQNSKLEAAVAQSEQQGEAALSDARCKLAELEGALQKAKQDMACLIREYQEVMNSKLGL…	1363	2972	1	0	0	564.255	2	-0.0003	388	396	0	48.46	0.0011	R	EYQEVMNSK	L						File: ~Z:\CORE\RAW_DATA_2021_QE\P910_Sigrun_Lange\P910_S_IP.raw~; SpectrumID: ~3200~; PrecursorID: ~0~; scans: ~5884~
8	1::sp|cRAP073|O43790|KRT86_HUMAN	Keratin, type II cuticular Hb6 OS=Homo sapiens GN=KRT86 PE=1 SV=1	1673	58	2e-163	55120	181	150	31	27	53.1	5.56	MTCGSYCGGRAFSCISACGPRPGRCCITAAPYRGISCYRGLTGGFGSHSVCGGFRAGSCGRSFGYRSGGVCGPSPPCITTVSVNESLLTPLNLEIDPNAQCVKQEEKEQIKSLNSRFAAFIDKVRFLEQQNKLLETKLQFYQNRECCQSNLEPLFEGYIETLRREAECVEADSGRLASELNHVQEVLEGYKKKYEEEVSLRATAENEFVALKKDVDCAYLRKSDLEANVEALIQEIDFLRRLYEEEIRVLQSHISDTSVVVKLDNSRDLNMDCIIAEIKAQYDDIVTRSRAEAESWYRSKCEEMKATVIRHGETLRRTKEEINELNRMIQRLTAEVENAKCQNSKLEAAVAQSEQQGEAALSDARCKLAELEGALQKAKQDMACLIREYQEVMNSKLGL…	1374	2088	1	0	0	565.302	2	-0.0002	408	416	1	32.53	0.062	R	RLLEGEEQR	L						File: ~Z:\CORE\RAW_DATA_2021_QE\P910_Sigrun_Lange\P910_S_IP.raw~; SpectrumID: ~2275~; PrecursorID: ~0~; scans: ~4767~
8	1::sp|cRAP073|O43790|KRT86_HUMAN	Keratin, type II cuticular Hb6 OS=Homo sapiens GN=KRT86 PE=1 SV=1	1673	58	2e-163	55120	181	150	31	27	53.1	5.56	MTCGSYCGGRAFSCISACGPRPGRCCITAAPYRGISCYRGLTGGFGSHSVCGGFRAGSCGRSFGYRSGGVCGPSPPCITTVSVNESLLTPLNLEIDPNAQCVKQEEKEQIKSLNSRFAAFIDKVRFLEQQNKLLETKLQFYQNRECCQSNLEPLFEGYIETLRREAECVEADSGRLASELNHVQEVLEGYKKKYEEEVSLRATAENEFVALKKDVDCAYLRKSDLEANVEALIQEIDFLRRLYEEEIRVLQSHISDTSVVVKLDNSRDLNMDCIIAEIKAQYDDIVTRSRAEAESWYRSKCEEMKATVIRHGETLRRTKEEINELNRMIQRLTAEVENAKCQNSKLEAAVAQSEQQGEAALSDARCKLAELEGALQKAKQDMACLIREYQEVMNSKLGL…	1421	2867	1	0	0	380.522	3	-0.0008	213	221	1	35.26	0.038	K	KDVDCAYLR	K						File: ~Z:\CORE\RAW_DATA_2021_QE\P910_Sigrun_Lange\P910_S_IP.raw~; SpectrumID: ~3095~; PrecursorID: ~0~; scans: ~5761~
8	1::sp|cRAP073|O43790|KRT86_HUMAN	Keratin, type II cuticular Hb6 OS=Homo sapiens GN=KRT86 PE=1 SV=1	1673	58	2e-163	55120	181	150	31	27	53.1	5.56	MTCGSYCGGRAFSCISACGPRPGRCCITAAPYRGISCYRGLTGGFGSHSVCGGFRAGSCGRSFGYRSGGVCGPSPPCITTVSVNESLLTPLNLEIDPNAQCVKQEEKEQIKSLNSRFAAFIDKVRFLEQQNKLLETKLQFYQNRECCQSNLEPLFEGYIETLRREAECVEADSGRLASELNHVQEVLEGYKKKYEEEVSLRATAENEFVALKKDVDCAYLRKSDLEANVEALIQEIDFLRRLYEEEIRVLQSHISDTSVVVKLDNSRDLNMDCIIAEIKAQYDDIVTRSRAEAESWYRSKCEEMKATVIRHGETLRRTKEEINELNRMIQRLTAEVENAKCQNSKLEAAVAQSEQQGEAALSDARCKLAELEGALQKAKQDMACLIREYQEVMNSKLGL…	1458	1961	1	0	0	572.254	2	0.0014	388	396	0	41.82	0.0036	R	EYQEVMNSK	L		Oxidation (M)	0.000003000.0			File: ~Z:\CORE\RAW_DATA_2021_QE\P910_Sigrun_Lange\P910_S_IP.raw~; SpectrumID: ~2126~; PrecursorID: ~0~; scans: ~4577~
8	1::sp|cRAP073|O43790|KRT86_HUMAN	Keratin, type II cuticular Hb6 OS=Homo sapiens GN=KRT86 PE=1 SV=1	1673	58	2e-163	55120	181	150	31	27	53.1	5.56	MTCGSYCGGRAFSCISACGPRPGRCCITAAPYRGISCYRGLTGGFGSHSVCGGFRAGSCGRSFGYRSGGVCGPSPPCITTVSVNESLLTPLNLEIDPNAQCVKQEEKEQIKSLNSRFAAFIDKVRFLEQQNKLLETKLQFYQNRECCQSNLEPLFEGYIETLRREAECVEADSGRLASELNHVQEVLEGYKKKYEEEVSLRATAENEFVALKKDVDCAYLRKSDLEANVEALIQEIDFLRRLYEEEIRVLQSHISDTSVVVKLDNSRDLNMDCIIAEIKAQYDDIVTRSRAEAESWYRSKCEEMKATVIRHGETLRRTKEEINELNRMIQRLTAEVENAKCQNSKLEAAVAQSEQQGEAALSDARCKLAELEGALQKAKQDMACLIREYQEVMNSKLGL…	1510	3162	1	1	0	384.868	3	-0.0013	193	201	1	53.07	0.00058	K	KYEEEVSLR	A						File: ~Z:\CORE\RAW_DATA_2021_QE\P910_Sigrun_Lange\P910_S_IP.raw~; SpectrumID: ~3393~; PrecursorID: ~0~; scans: ~6112~
8	1::sp|cRAP073|O43790|KRT86_HUMAN	Keratin, type II cuticular Hb6 OS=Homo sapiens GN=KRT86 PE=1 SV=1	1673	58	2e-163	55120	181	150	31	27	53.1	5.56	MTCGSYCGGRAFSCISACGPRPGRCCITAAPYRGISCYRGLTGGFGSHSVCGGFRAGSCGRSFGYRSGGVCGPSPPCITTVSVNESLLTPLNLEIDPNAQCVKQEEKEQIKSLNSRFAAFIDKVRFLEQQNKLLETKLQFYQNRECCQSNLEPLFEGYIETLRREAECVEADSGRLASELNHVQEVLEGYKKKYEEEVSLRATAENEFVALKKDVDCAYLRKSDLEANVEALIQEIDFLRRLYEEEIRVLQSHISDTSVVVKLDNSRDLNMDCIIAEIKAQYDDIVTRSRAEAESWYRSKCEEMKATVIRHGETLRRTKEEINELNRMIQRLTAEVENAKCQNSKLEAAVAQSEQQGEAALSDARCKLAELEGALQKAKQDMACLIREYQEVMNSKLGL…	1513	2942	1	1	0	576.798	2	-0.0008	193	201	1	49.76	0.0012	K	KYEEEVSLR	A						File: ~Z:\CORE\RAW_DATA_2021_QE\P910_Sigrun_Lange\P910_S_IP.raw~; SpectrumID: ~3170~; PrecursorID: ~0~; scans: ~5847~
8	1::sp|cRAP073|O43790|KRT86_HUMAN	Keratin, type II cuticular Hb6 OS=Homo sapiens GN=KRT86 PE=1 SV=1	1673	58	2e-163	55120	181	150	31	27	53.1	5.56	MTCGSYCGGRAFSCISACGPRPGRCCITAAPYRGISCYRGLTGGFGSHSVCGGFRAGSCGRSFGYRSGGVCGPSPPCITTVSVNESLLTPLNLEIDPNAQCVKQEEKEQIKSLNSRFAAFIDKVRFLEQQNKLLETKLQFYQNRECCQSNLEPLFEGYIETLRREAECVEADSGRLASELNHVQEVLEGYKKKYEEEVSLRATAENEFVALKKDVDCAYLRKSDLEANVEALIQEIDFLRRLYEEEIRVLQSHISDTSVVVKLDNSRDLNMDCIIAEIKAQYDDIVTRSRAEAESWYRSKCEEMKATVIRHGETLRRTKEEINELNRMIQRLTAEVENAKCQNSKLEAAVAQSEQQGEAALSDARCKLAELEGALQKAKQDMACLIREYQEVMNSKLGL…	1719	5134	1	0	0	596.813	2	-0.0011	202	212	0	82.93	8.6e-07	R	ATAENEFVALK	K						File: ~Z:\CORE\RAW_DATA_2021_QE\P910_Sigrun_Lange\P910_S_IP.raw~; SpectrumID: ~5386~; PrecursorID: ~0~; scans: ~8441~
8	1::sp|cRAP073|O43790|KRT86_HUMAN	Keratin, type II cuticular Hb6 OS=Homo sapiens GN=KRT86 PE=1 SV=1	1673	58	2e-163	55120	181	150	31	27	53.1	5.56	MTCGSYCGGRAFSCISACGPRPGRCCITAAPYRGISCYRGLTGGFGSHSVCGGFRAGSCGRSFGYRSGGVCGPSPPCITTVSVNESLLTPLNLEIDPNAQCVKQEEKEQIKSLNSRFAAFIDKVRFLEQQNKLLETKLQFYQNRECCQSNLEPLFEGYIETLRREAECVEADSGRLASELNHVQEVLEGYKKKYEEEVSLRATAENEFVALKKDVDCAYLRKSDLEANVEALIQEIDFLRRLYEEEIRVLQSHISDTSVVVKLDNSRDLNMDCIIAEIKAQYDDIVTRSRAEAESWYRSKCEEMKATVIRHGETLRRTKEEINELNRMIQRLTAEVENAKCQNSKLEAAVAQSEQQGEAALSDARCKLAELEGALQKAKQDMACLIREYQEVMNSKLGL…	1729	5789	1	0	0	597.306	2	0.0002	202	212	0	48.81	0.0023	R	ATAENEFVALK	K		Deamidated (NQ)	0.00001000000.0			File: ~Z:\CORE\RAW_DATA_2021_QE\P910_Sigrun_Lange\P910_S_IP.raw~; SpectrumID: ~6048~; PrecursorID: ~0~; scans: ~9142~
8	1::sp|cRAP073|O43790|KRT86_HUMAN	Keratin, type II cuticular Hb6 OS=Homo sapiens GN=KRT86 PE=1 SV=1	1673	58	2e-163	55120	181	150	31	27	53.1	5.56	MTCGSYCGGRAFSCISACGPRPGRCCITAAPYRGISCYRGLTGGFGSHSVCGGFRAGSCGRSFGYRSGGVCGPSPPCITTVSVNESLLTPLNLEIDPNAQCVKQEEKEQIKSLNSRFAAFIDKVRFLEQQNKLLETKLQFYQNRECCQSNLEPLFEGYIETLRREAECVEADSGRLASELNHVQEVLEGYKKKYEEEVSLRATAENEFVALKKDVDCAYLRKSDLEANVEALIQEIDFLRRLYEEEIRVLQSHISDTSVVVKLDNSRDLNMDCIIAEIKAQYDDIVTRSRAEAESWYRSKCEEMKATVIRHGETLRRTKEEINELNRMIQRLTAEVENAKCQNSKLEAAVAQSEQQGEAALSDARCKLAELEGALQKAKQDMACLIREYQEVMNSKLGL…	1791	4317	1	1	0	603.802	2	-0.0004	378	387	1	26.06	0.45	K	AKQDMACLIR	E		Deamidated (R)	0.0000000002.0			File: ~Z:\CORE\RAW_DATA_2021_QE\P910_Sigrun_Lange\P910_S_IP.raw~; SpectrumID: ~4564~; PrecursorID: ~0~; scans: ~7546~
8	1::sp|cRAP073|O43790|KRT86_HUMAN	Keratin, type II cuticular Hb6 OS=Homo sapiens GN=KRT86 PE=1 SV=1	1673	58	2e-163	55120	181	150	31	27	53.1	5.56	MTCGSYCGGRAFSCISACGPRPGRCCITAAPYRGISCYRGLTGGFGSHSVCGGFRAGSCGRSFGYRSGGVCGPSPPCITTVSVNESLLTPLNLEIDPNAQCVKQEEKEQIKSLNSRFAAFIDKVRFLEQQNKLLETKLQFYQNRECCQSNLEPLFEGYIETLRREAECVEADSGRLASELNHVQEVLEGYKKKYEEEVSLRATAENEFVALKKDVDCAYLRKSDLEANVEALIQEIDFLRRLYEEEIRVLQSHISDTSVVVKLDNSRDLNMDCIIAEIKAQYDDIVTRSRAEAESWYRSKCEEMKATVIRHGETLRRTKEEINELNRMIQRLTAEVENAKCQNSKLEAAVAQSEQQGEAALSDARCKLAELEGALQKAKQDMACLIREYQEVMNSKLGL…	1885	2169	1	0	0	611.754	2	-0.0008	165	175	0	52.17	0.00019	R	EAECVEADSGR	L						File: ~Z:\CORE\RAW_DATA_2021_QE\P910_Sigrun_Lange\P910_S_IP.raw~; SpectrumID: ~2366~; PrecursorID: ~0~; scans: ~4876~
8	1::sp|cRAP073|O43790|KRT86_HUMAN	Keratin, type II cuticular Hb6 OS=Homo sapiens GN=KRT86 PE=1 SV=1	1673	58	2e-163	55120	181	150	31	27	53.1	5.56	MTCGSYCGGRAFSCISACGPRPGRCCITAAPYRGISCYRGLTGGFGSHSVCGGFRAGSCGRSFGYRSGGVCGPSPPCITTVSVNESLLTPLNLEIDPNAQCVKQEEKEQIKSLNSRFAAFIDKVRFLEQQNKLLETKLQFYQNRECCQSNLEPLFEGYIETLRREAECVEADSGRLASELNHVQEVLEGYKKKYEEEVSLRATAENEFVALKKDVDCAYLRKSDLEANVEALIQEIDFLRRLYEEEIRVLQSHISDTSVVVKLDNSRDLNMDCIIAEIKAQYDDIVTRSRAEAESWYRSKCEEMKATVIRHGETLRRTKEEINELNRMIQRLTAEVENAKCQNSKLEAAVAQSEQQGEAALSDARCKLAELEGALQKAKQDMACLIREYQEVMNSKLGL…	2027	2352	1	0	0	415.885	3	-0.0014	318	327	1	61.48	0.00014	R	TKEEINELNR	M						File: ~Z:\CORE\RAW_DATA_2021_QE\P910_Sigrun_Lange\P910_S_IP.raw~; SpectrumID: ~2560~; PrecursorID: ~0~; scans: ~5124~
8	1::sp|cRAP073|O43790|KRT86_HUMAN	Keratin, type II cuticular Hb6 OS=Homo sapiens GN=KRT86 PE=1 SV=1	1673	58	2e-163	55120	181	150	31	27	53.1	5.56	MTCGSYCGGRAFSCISACGPRPGRCCITAAPYRGISCYRGLTGGFGSHSVCGGFRAGSCGRSFGYRSGGVCGPSPPCITTVSVNESLLTPLNLEIDPNAQCVKQEEKEQIKSLNSRFAAFIDKVRFLEQQNKLLETKLQFYQNRECCQSNLEPLFEGYIETLRREAECVEADSGRLASELNHVQEVLEGYKKKYEEEVSLRATAENEFVALKKDVDCAYLRKSDLEANVEALIQEIDFLRRLYEEEIRVLQSHISDTSVVVKLDNSRDLNMDCIIAEIKAQYDDIVTRSRAEAESWYRSKCEEMKATVIRHGETLRRTKEEINELNRMIQRLTAEVENAKCQNSKLEAAVAQSEQQGEAALSDARCKLAELEGALQKAKQDMACLIREYQEVMNSKLGL…	2030	2358	1	0	0	623.325	2	-0.0012	318	327	1	61.77	0.00013	R	TKEEINELNR	M						File: ~Z:\CORE\RAW_DATA_2021_QE\P910_Sigrun_Lange\P910_S_IP.raw~; SpectrumID: ~2566~; PrecursorID: ~0~; scans: ~5131~
8	1::sp|cRAP073|O43790|KRT86_HUMAN	Keratin, type II cuticular Hb6 OS=Homo sapiens GN=KRT86 PE=1 SV=1	1673	58	2e-163	55120	181	150	31	27	53.1	5.56	MTCGSYCGGRAFSCISACGPRPGRCCITAAPYRGISCYRGLTGGFGSHSVCGGFRAGSCGRSFGYRSGGVCGPSPPCITTVSVNESLLTPLNLEIDPNAQCVKQEEKEQIKSLNSRFAAFIDKVRFLEQQNKLLETKLQFYQNRECCQSNLEPLFEGYIETLRREAECVEADSGRLASELNHVQEVLEGYKKKYEEEVSLRATAENEFVALKKDVDCAYLRKSDLEANVEALIQEIDFLRRLYEEEIRVLQSHISDTSVVVKLDNSRDLNMDCIIAEIKAQYDDIVTRSRAEAESWYRSKCEEMKATVIRHGETLRRTKEEINELNRMIQRLTAEVENAKCQNSKLEAAVAQSEQQGEAALSDARCKLAELEGALQKAKQDMACLIREYQEVMNSKLGL…	2099	3027	1	0	0	627.795	2	-0.0032	289	298	1	26.4	0.24	R	SRAEAESWYR	S						File: ~Z:\CORE\RAW_DATA_2021_QE\P910_Sigrun_Lange\P910_S_IP.raw~; SpectrumID: ~3257~; PrecursorID: ~0~; scans: ~5952~
8	1::sp|cRAP073|O43790|KRT86_HUMAN	Keratin, type II cuticular Hb6 OS=Homo sapiens GN=KRT86 PE=1 SV=1	1673	58	2e-163	55120	181	150	31	27	53.1	5.56	MTCGSYCGGRAFSCISACGPRPGRCCITAAPYRGISCYRGLTGGFGSHSVCGGFRAGSCGRSFGYRSGGVCGPSPPCITTVSVNESLLTPLNLEIDPNAQCVKQEEKEQIKSLNSRFAAFIDKVRFLEQQNKLLETKLQFYQNRECCQSNLEPLFEGYIETLRREAECVEADSGRLASELNHVQEVLEGYKKKYEEEVSLRATAENEFVALKKDVDCAYLRKSDLEANVEALIQEIDFLRRLYEEEIRVLQSHISDTSVVVKLDNSRDLNMDCIIAEIKAQYDDIVTRSRAEAESWYRSKCEEMKATVIRHGETLRRTKEEINELNRMIQRLTAEVENAKCQNSKLEAAVAQSEQQGEAALSDARCKLAELEGALQKAKQDMACLIREYQEVMNSKLGL…	2102	3195	1	0	0	418.866	3	-0.0016	289	298	1	52.29	0.00064	R	SRAEAESWYR	S						File: ~Z:\CORE\RAW_DATA_2021_QE\P910_Sigrun_Lange\P910_S_IP.raw~; SpectrumID: ~3427~; PrecursorID: ~0~; scans: ~6152~
8	1::sp|cRAP073|O43790|KRT86_HUMAN	Keratin, type II cuticular Hb6 OS=Homo sapiens GN=KRT86 PE=1 SV=1	1673	58	2e-163	55120	181	150	31	27	53.1	5.56	MTCGSYCGGRAFSCISACGPRPGRCCITAAPYRGISCYRGLTGGFGSHSVCGGFRAGSCGRSFGYRSGGVCGPSPPCITTVSVNESLLTPLNLEIDPNAQCVKQEEKEQIKSLNSRFAAFIDKVRFLEQQNKLLETKLQFYQNRECCQSNLEPLFEGYIETLRREAECVEADSGRLASELNHVQEVLEGYKKKYEEEVSLRATAENEFVALKKDVDCAYLRKSDLEANVEALIQEIDFLRRLYEEEIRVLQSHISDTSVVVKLDNSRDLNMDCIIAEIKAQYDDIVTRSRAEAESWYRSKCEEMKATVIRHGETLRRTKEEINELNRMIQRLTAEVENAKCQNSKLEAAVAQSEQQGEAALSDARCKLAELEGALQKAKQDMACLIREYQEVMNSKLGL…	2152	7816	1	0	0	632.35	2	-0.0008	397	407	0	82.24	6.9e-07	K	LGLDIEIATYR	R						File: ~Z:\CORE\RAW_DATA_2021_QE\P910_Sigrun_Lange\P910_S_IP.raw~; SpectrumID: ~8090~; PrecursorID: ~0~; scans: ~11324~
8	1::sp|cRAP073|O43790|KRT86_HUMAN	Keratin, type II cuticular Hb6 OS=Homo sapiens GN=KRT86 PE=1 SV=1	1673	58	2e-163	55120	181	150	31	27	53.1	5.56	MTCGSYCGGRAFSCISACGPRPGRCCITAAPYRGISCYRGLTGGFGSHSVCGGFRAGSCGRSFGYRSGGVCGPSPPCITTVSVNESLLTPLNLEIDPNAQCVKQEEKEQIKSLNSRFAAFIDKVRFLEQQNKLLETKLQFYQNRECCQSNLEPLFEGYIETLRREAECVEADSGRLASELNHVQEVLEGYKKKYEEEVSLRATAENEFVALKKDVDCAYLRKSDLEANVEALIQEIDFLRRLYEEEIRVLQSHISDTSVVVKLDNSRDLNMDCIIAEIKAQYDDIVTRSRAEAESWYRSKCEEMKATVIRHGETLRRTKEEINELNRMIQRLTAEVENAKCQNSKLEAAVAQSEQQGEAALSDARCKLAELEGALQKAKQDMACLIREYQEVMNSKLGL…	2486	3758	1	0	0	660.861	2	-0.0011	202	213	1	74.99	3.7e-06	R	ATAENEFVALKK	D						File: ~Z:\CORE\RAW_DATA_2021_QE\P910_Sigrun_Lange\P910_S_IP.raw~; SpectrumID: ~3998~; PrecursorID: ~0~; scans: ~6833~
8	1::sp|cRAP073|O43790|KRT86_HUMAN	Keratin, type II cuticular Hb6 OS=Homo sapiens GN=KRT86 PE=1 SV=1	1673	58	2e-163	55120	181	150	31	27	53.1	5.56	MTCGSYCGGRAFSCISACGPRPGRCCITAAPYRGISCYRGLTGGFGSHSVCGGFRAGSCGRSFGYRSGGVCGPSPPCITTVSVNESLLTPLNLEIDPNAQCVKQEEKEQIKSLNSRFAAFIDKVRFLEQQNKLLETKLQFYQNRECCQSNLEPLFEGYIETLRREAECVEADSGRLASELNHVQEVLEGYKKKYEEEVSLRATAENEFVALKKDVDCAYLRKSDLEANVEALIQEIDFLRRLYEEEIRVLQSHISDTSVVVKLDNSRDLNMDCIIAEIKAQYDDIVTRSRAEAESWYRSKCEEMKATVIRHGETLRRTKEEINELNRMIQRLTAEVENAKCQNSKLEAAVAQSEQQGEAALSDARCKLAELEGALQKAKQDMACLIREYQEVMNSKLGL…	2487	3652	1	0	0	440.91	3	-0.0008	202	213	1	78.69	1.6e-06	R	ATAENEFVALKK	D						File: ~Z:\CORE\RAW_DATA_2021_QE\P910_Sigrun_Lange\P910_S_IP.raw~; SpectrumID: ~3890~; PrecursorID: ~0~; scans: ~6705~
8	1::sp|cRAP073|O43790|KRT86_HUMAN	Keratin, type II cuticular Hb6 OS=Homo sapiens GN=KRT86 PE=1 SV=1	1673	58	2e-163	55120	181	150	31	27	53.1	5.56	MTCGSYCGGRAFSCISACGPRPGRCCITAAPYRGISCYRGLTGGFGSHSVCGGFRAGSCGRSFGYRSGGVCGPSPPCITTVSVNESLLTPLNLEIDPNAQCVKQEEKEQIKSLNSRFAAFIDKVRFLEQQNKLLETKLQFYQNRECCQSNLEPLFEGYIETLRREAECVEADSGRLASELNHVQEVLEGYKKKYEEEVSLRATAENEFVALKKDVDCAYLRKSDLEANVEALIQEIDFLRRLYEEEIRVLQSHISDTSVVVKLDNSRDLNMDCIIAEIKAQYDDIVTRSRAEAESWYRSKCEEMKATVIRHGETLRRTKEEINELNRMIQRLTAEVENAKCQNSKLEAAVAQSEQQGEAALSDARCKLAELEGALQKAKQDMACLIREYQEVMNSKLGL…	2843	1941	1	0	0	467.919	3	-0.0014	317	327	2	29.37	0.19	R	RTKEEINELNR	M						File: ~Z:\CORE\RAW_DATA_2021_QE\P910_Sigrun_Lange\P910_S_IP.raw~; SpectrumID: ~2105~; PrecursorID: ~0~; scans: ~4551~
8	1::sp|cRAP073|O43790|KRT86_HUMAN	Keratin, type II cuticular Hb6 OS=Homo sapiens GN=KRT86 PE=1 SV=1	1673	58	2e-163	55120	181	150	31	27	53.1	5.56	MTCGSYCGGRAFSCISACGPRPGRCCITAAPYRGISCYRGLTGGFGSHSVCGGFRAGSCGRSFGYRSGGVCGPSPPCITTVSVNESLLTPLNLEIDPNAQCVKQEEKEQIKSLNSRFAAFIDKVRFLEQQNKLLETKLQFYQNRECCQSNLEPLFEGYIETLRREAECVEADSGRLASELNHVQEVLEGYKKKYEEEVSLRATAENEFVALKKDVDCAYLRKSDLEANVEALIQEIDFLRRLYEEEIRVLQSHISDTSVVVKLDNSRDLNMDCIIAEIKAQYDDIVTRSRAEAESWYRSKCEEMKATVIRHGETLRRTKEEINELNRMIQRLTAEVENAKCQNSKLEAAVAQSEQQGEAALSDARCKLAELEGALQKAKQDMACLIREYQEVMNSKLGL…	3055	6837	1	0	0	725.85	2	0.0018	268	279	0	46.11	0.0049	R	DLNMDCIIAEIK	A		Oxidation (M)	0.000300000000.0			File: ~Z:\CORE\RAW_DATA_2021_QE\P910_Sigrun_Lange\P910_S_IP.raw~; SpectrumID: ~7101~; PrecursorID: ~0~; scans: ~10279~
8	1::sp|cRAP073|O43790|KRT86_HUMAN	Keratin, type II cuticular Hb6 OS=Homo sapiens GN=KRT86 PE=1 SV=1	1673	58	2e-163	55120	181	150	31	27	53.1	5.56	MTCGSYCGGRAFSCISACGPRPGRCCITAAPYRGISCYRGLTGGFGSHSVCGGFRAGSCGRSFGYRSGGVCGPSPPCITTVSVNESLLTPLNLEIDPNAQCVKQEEKEQIKSLNSRFAAFIDKVRFLEQQNKLLETKLQFYQNRECCQSNLEPLFEGYIETLRREAECVEADSGRLASELNHVQEVLEGYKKKYEEEVSLRATAENEFVALKKDVDCAYLRKSDLEANVEALIQEIDFLRRLYEEEIRVLQSHISDTSVVVKLDNSRDLNMDCIIAEIKAQYDDIVTRSRAEAESWYRSKCEEMKATVIRHGETLRRTKEEINELNRMIQRLTAEVENAKCQNSKLEAAVAQSEQQGEAALSDARCKLAELEGALQKAKQDMACLIREYQEVMNSKLGL…	3815	4456	1	1	0	798.372	2	-0.0018	40	55	0	95.4	4.8e-08	R	GLTGGFGSHSVCGGFR	A						File: ~Z:\CORE\RAW_DATA_2021_QE\P910_Sigrun_Lange\P910_S_IP.raw~; SpectrumID: ~4703~; PrecursorID: ~0~; scans: ~7701~
8	1::sp|cRAP073|O43790|KRT86_HUMAN	Keratin, type II cuticular Hb6 OS=Homo sapiens GN=KRT86 PE=1 SV=1	1673	58	2e-163	55120	181	150	31	27	53.1	5.56	MTCGSYCGGRAFSCISACGPRPGRCCITAAPYRGISCYRGLTGGFGSHSVCGGFRAGSCGRSFGYRSGGVCGPSPPCITTVSVNESLLTPLNLEIDPNAQCVKQEEKEQIKSLNSRFAAFIDKVRFLEQQNKLLETKLQFYQNRECCQSNLEPLFEGYIETLRREAECVEADSGRLASELNHVQEVLEGYKKKYEEEVSLRATAENEFVALKKDVDCAYLRKSDLEANVEALIQEIDFLRRLYEEEIRVLQSHISDTSVVVKLDNSRDLNMDCIIAEIKAQYDDIVTRSRAEAESWYRSKCEEMKATVIRHGETLRRTKEEINELNRMIQRLTAEVENAKCQNSKLEAAVAQSEQQGEAALSDARCKLAELEGALQKAKQDMACLIREYQEVMNSKLGL…	3820	4316	1	1	0	532.584	3	-0.0001	40	55	0	72.01	1.1e-05	R	GLTGGFGSHSVCGGFR	A						File: ~Z:\CORE\RAW_DATA_2021_QE\P910_Sigrun_Lange\P910_S_IP.raw~; SpectrumID: ~4563~; PrecursorID: ~0~; scans: ~7545~
8	1::sp|cRAP073|O43790|KRT86_HUMAN	Keratin, type II cuticular Hb6 OS=Homo sapiens GN=KRT86 PE=1 SV=1	1673	58	2e-163	55120	181	150	31	27	53.1	5.56	MTCGSYCGGRAFSCISACGPRPGRCCITAAPYRGISCYRGLTGGFGSHSVCGGFRAGSCGRSFGYRSGGVCGPSPPCITTVSVNESLLTPLNLEIDPNAQCVKQEEKEQIKSLNSRFAAFIDKVRFLEQQNKLLETKLQFYQNRECCQSNLEPLFEGYIETLRREAECVEADSGRLASELNHVQEVLEGYKKKYEEEVSLRATAENEFVALKKDVDCAYLRKSDLEANVEALIQEIDFLRRLYEEEIRVLQSHISDTSVVVKLDNSRDLNMDCIIAEIKAQYDDIVTRSRAEAESWYRSKCEEMKATVIRHGETLRRTKEEINELNRMIQRLTAEVENAKCQNSKLEAAVAQSEQQGEAALSDARCKLAELEGALQKAKQDMACLIREYQEVMNSKLGL…	3829	4322	1	1	0	798.87	2	0.01	40	55	0	32.25	0.089	R	GLTGGFGSHSVCGGFR	A		Deamidated (R)	0.0000000000000002.0			File: ~Z:\CORE\RAW_DATA_2021_QE\P910_Sigrun_Lange\P910_S_IP.raw~; SpectrumID: ~4569~; PrecursorID: ~0~; scans: ~7552~
8	1::sp|cRAP073|O43790|KRT86_HUMAN	Keratin, type II cuticular Hb6 OS=Homo sapiens GN=KRT86 PE=1 SV=1	1673	58	2e-163	55120	181	150	31	27	53.1	5.56	MTCGSYCGGRAFSCISACGPRPGRCCITAAPYRGISCYRGLTGGFGSHSVCGGFRAGSCGRSFGYRSGGVCGPSPPCITTVSVNESLLTPLNLEIDPNAQCVKQEEKEQIKSLNSRFAAFIDKVRFLEQQNKLLETKLQFYQNRECCQSNLEPLFEGYIETLRREAECVEADSGRLASELNHVQEVLEGYKKKYEEEVSLRATAENEFVALKKDVDCAYLRKSDLEANVEALIQEIDFLRRLYEEEIRVLQSHISDTSVVVKLDNSRDLNMDCIIAEIKAQYDDIVTRSRAEAESWYRSKCEEMKATVIRHGETLRRTKEEINELNRMIQRLTAEVENAKCQNSKLEAAVAQSEQQGEAALSDARCKLAELEGALQKAKQDMACLIREYQEVMNSKLGL…	4279	4881	1	0	0	855.399	2	-0.0032	417	432	0	84.61	5.4e-07	R	LCEGVGSVNVCVSSSR	G						File: ~Z:\CORE\RAW_DATA_2021_QE\P910_Sigrun_Lange\P910_S_IP.raw~; SpectrumID: ~5131~; PrecursorID: ~0~; scans: ~8160~
8	1::sp|cRAP073|O43790|KRT86_HUMAN	Keratin, type II cuticular Hb6 OS=Homo sapiens GN=KRT86 PE=1 SV=1	1673	58	2e-163	55120	181	150	31	27	53.1	5.56	MTCGSYCGGRAFSCISACGPRPGRCCITAAPYRGISCYRGLTGGFGSHSVCGGFRAGSCGRSFGYRSGGVCGPSPPCITTVSVNESLLTPLNLEIDPNAQCVKQEEKEQIKSLNSRFAAFIDKVRFLEQQNKLLETKLQFYQNRECCQSNLEPLFEGYIETLRREAECVEADSGRLASELNHVQEVLEGYKKKYEEEVSLRATAENEFVALKKDVDCAYLRKSDLEANVEALIQEIDFLRRLYEEEIRVLQSHISDTSVVVKLDNSRDLNMDCIIAEIKAQYDDIVTRSRAEAESWYRSKCEEMKATVIRHGETLRRTKEEINELNRMIQRLTAEVENAKCQNSKLEAAVAQSEQQGEAALSDARCKLAELEGALQKAKQDMACLIREYQEVMNSKLGL…	4281	4784	1	0	0	570.602	3	-0.0015	417	432	0	42.86	0.0081	R	LCEGVGSVNVCVSSSR	G						File: ~Z:\CORE\RAW_DATA_2021_QE\P910_Sigrun_Lange\P910_S_IP.raw~; SpectrumID: ~5032~; PrecursorID: ~0~; scans: ~8055~
8	1::sp|cRAP073|O43790|KRT86_HUMAN	Keratin, type II cuticular Hb6 OS=Homo sapiens GN=KRT86 PE=1 SV=1	1673	58	2e-163	55120	181	150	31	27	53.1	5.56	MTCGSYCGGRAFSCISACGPRPGRCCITAAPYRGISCYRGLTGGFGSHSVCGGFRAGSCGRSFGYRSGGVCGPSPPCITTVSVNESLLTPLNLEIDPNAQCVKQEEKEQIKSLNSRFAAFIDKVRFLEQQNKLLETKLQFYQNRECCQSNLEPLFEGYIETLRREAECVEADSGRLASELNHVQEVLEGYKKKYEEEVSLRATAENEFVALKKDVDCAYLRKSDLEANVEALIQEIDFLRRLYEEEIRVLQSHISDTSVVVKLDNSRDLNMDCIIAEIKAQYDDIVTRSRAEAESWYRSKCEEMKATVIRHGETLRRTKEEINELNRMIQRLTAEVENAKCQNSKLEAAVAQSEQQGEAALSDARCKLAELEGALQKAKQDMACLIREYQEVMNSKLGL…	4670	6626	1	0	0	914.973	2	-0.0043	176	191	0	108.86	2.2e-09	R	LASELNHVQEVLEGYK	K						File: ~Z:\CORE\RAW_DATA_2021_QE\P910_Sigrun_Lange\P910_S_IP.raw~; SpectrumID: ~6890~; PrecursorID: ~0~; scans: ~10057~
8	1::sp|cRAP073|O43790|KRT86_HUMAN	Keratin, type II cuticular Hb6 OS=Homo sapiens GN=KRT86 PE=1 SV=1	1673	58	2e-163	55120	181	150	31	27	53.1	5.56	MTCGSYCGGRAFSCISACGPRPGRCCITAAPYRGISCYRGLTGGFGSHSVCGGFRAGSCGRSFGYRSGGVCGPSPPCITTVSVNESLLTPLNLEIDPNAQCVKQEEKEQIKSLNSRFAAFIDKVRFLEQQNKLLETKLQFYQNRECCQSNLEPLFEGYIETLRREAECVEADSGRLASELNHVQEVLEGYKKKYEEEVSLRATAENEFVALKKDVDCAYLRKSDLEANVEALIQEIDFLRRLYEEEIRVLQSHISDTSVVVKLDNSRDLNMDCIIAEIKAQYDDIVTRSRAEAESWYRSKCEEMKATVIRHGETLRRTKEEINELNRMIQRLTAEVENAKCQNSKLEAAVAQSEQQGEAALSDARCKLAELEGALQKAKQDMACLIREYQEVMNSKLGL…	4676	6731	1	0	0	610.319	3	-0.0008	176	191	0	55.75	0.00046	R	LASELNHVQEVLEGYK	K						File: ~Z:\CORE\RAW_DATA_2021_QE\P910_Sigrun_Lange\P910_S_IP.raw~; SpectrumID: ~6995~; PrecursorID: ~0~; scans: ~10168~
8	1::sp|cRAP073|O43790|KRT86_HUMAN	Keratin, type II cuticular Hb6 OS=Homo sapiens GN=KRT86 PE=1 SV=1	1673	58	2e-163	55120	181	150	31	27	53.1	5.56	MTCGSYCGGRAFSCISACGPRPGRCCITAAPYRGISCYRGLTGGFGSHSVCGGFRAGSCGRSFGYRSGGVCGPSPPCITTVSVNESLLTPLNLEIDPNAQCVKQEEKEQIKSLNSRFAAFIDKVRFLEQQNKLLETKLQFYQNRECCQSNLEPLFEGYIETLRREAECVEADSGRLASELNHVQEVLEGYKKKYEEEVSLRATAENEFVALKKDVDCAYLRKSDLEANVEALIQEIDFLRRLYEEEIRVLQSHISDTSVVVKLDNSRDLNMDCIIAEIKAQYDDIVTRSRAEAESWYRSKCEEMKATVIRHGETLRRTKEEINELNRMIQRLTAEVENAKCQNSKLEAAVAQSEQQGEAALSDARCKLAELEGALQKAKQDMACLIREYQEVMNSKLGL…	4680	6041	1	0	0	915.467	2	-0.0005	176	191	0	95.33	5.8e-08	R	LASELNHVQEVLEGYK	K		Deamidated (NQ)	0.0000010000000000.0			File: ~Z:\CORE\RAW_DATA_2021_QE\P910_Sigrun_Lange\P910_S_IP.raw~; SpectrumID: ~6303~; PrecursorID: ~0~; scans: ~9413~
8	1::sp|cRAP073|O43790|KRT86_HUMAN	Keratin, type II cuticular Hb6 OS=Homo sapiens GN=KRT86 PE=1 SV=1	1673	58	2e-163	55120	181	150	31	27	53.1	5.56	MTCGSYCGGRAFSCISACGPRPGRCCITAAPYRGISCYRGLTGGFGSHSVCGGFRAGSCGRSFGYRSGGVCGPSPPCITTVSVNESLLTPLNLEIDPNAQCVKQEEKEQIKSLNSRFAAFIDKVRFLEQQNKLLETKLQFYQNRECCQSNLEPLFEGYIETLRREAECVEADSGRLASELNHVQEVLEGYKKKYEEEVSLRATAENEFVALKKDVDCAYLRKSDLEANVEALIQEIDFLRRLYEEEIRVLQSHISDTSVVVKLDNSRDLNMDCIIAEIKAQYDDIVTRSRAEAESWYRSKCEEMKATVIRHGETLRRTKEEINELNRMIQRLTAEVENAKCQNSKLEAAVAQSEQQGEAALSDARCKLAELEGALQKAKQDMACLIREYQEVMNSKLGL…	4681	6039	1	0	0	610.648	3	-0.0001	176	191	0	48.99	0.0025	R	LASELNHVQEVLEGYK	K		Deamidated (NQ)	0.0000000010000000.0			File: ~Z:\CORE\RAW_DATA_2021_QE\P910_Sigrun_Lange\P910_S_IP.raw~; SpectrumID: ~6301~; PrecursorID: ~0~; scans: ~9411~
8	1::sp|cRAP073|O43790|KRT86_HUMAN	Keratin, type II cuticular Hb6 OS=Homo sapiens GN=KRT86 PE=1 SV=1	1673	58	2e-163	55120	181	150	31	27	53.1	5.56	MTCGSYCGGRAFSCISACGPRPGRCCITAAPYRGISCYRGLTGGFGSHSVCGGFRAGSCGRSFGYRSGGVCGPSPPCITTVSVNESLLTPLNLEIDPNAQCVKQEEKEQIKSLNSRFAAFIDKVRFLEQQNKLLETKLQFYQNRECCQSNLEPLFEGYIETLRREAECVEADSGRLASELNHVQEVLEGYKKKYEEEVSLRATAENEFVALKKDVDCAYLRKSDLEANVEALIQEIDFLRRLYEEEIRVLQSHISDTSVVVKLDNSRDLNMDCIIAEIKAQYDDIVTRSRAEAESWYRSKCEEMKATVIRHGETLRRTKEEINELNRMIQRLTAEVENAKCQNSKLEAAVAQSEQQGEAALSDARCKLAELEGALQKAKQDMACLIREYQEVMNSKLGL…	4682	7148	1	0	0	610.649	3	0.003	176	191	0	45.46	0.0055	R	LASELNHVQEVLEGYK	K		Deamidated (NQ)	0.0000010000000000.0			File: ~Z:\CORE\RAW_DATA_2021_QE\P910_Sigrun_Lange\P910_S_IP.raw~; SpectrumID: ~7412~; PrecursorID: ~0~; scans: ~10607~
8	1::sp|cRAP073|O43790|KRT86_HUMAN	Keratin, type II cuticular Hb6 OS=Homo sapiens GN=KRT86 PE=1 SV=1	1673	58	2e-163	55120	181	150	31	27	53.1	5.56	MTCGSYCGGRAFSCISACGPRPGRCCITAAPYRGISCYRGLTGGFGSHSVCGGFRAGSCGRSFGYRSGGVCGPSPPCITTVSVNESLLTPLNLEIDPNAQCVKQEEKEQIKSLNSRFAAFIDKVRFLEQQNKLLETKLQFYQNRECCQSNLEPLFEGYIETLRREAECVEADSGRLASELNHVQEVLEGYKKKYEEEVSLRATAENEFVALKKDVDCAYLRKSDLEANVEALIQEIDFLRRLYEEEIRVLQSHISDTSVVVKLDNSRDLNMDCIIAEIKAQYDDIVTRSRAEAESWYRSKCEEMKATVIRHGETLRRTKEEINELNRMIQRLTAEVENAKCQNSKLEAAVAQSEQQGEAALSDARCKLAELEGALQKAKQDMACLIREYQEVMNSKLGL…	5228	5660	1	0	0	979.023	2	-0.0007	176	192	1	35.72	0.04	R	LASELNHVQEVLEGYKK	K						File: ~Z:\CORE\RAW_DATA_2021_QE\P910_Sigrun_Lange\P910_S_IP.raw~; SpectrumID: ~5918~; PrecursorID: ~0~; scans: ~9005~
8	1::sp|cRAP073|O43790|KRT86_HUMAN	Keratin, type II cuticular Hb6 OS=Homo sapiens GN=KRT86 PE=1 SV=1	1673	58	2e-163	55120	181	150	31	27	53.1	5.56	MTCGSYCGGRAFSCISACGPRPGRCCITAAPYRGISCYRGLTGGFGSHSVCGGFRAGSCGRSFGYRSGGVCGPSPPCITTVSVNESLLTPLNLEIDPNAQCVKQEEKEQIKSLNSRFAAFIDKVRFLEQQNKLLETKLQFYQNRECCQSNLEPLFEGYIETLRREAECVEADSGRLASELNHVQEVLEGYKKKYEEEVSLRATAENEFVALKKDVDCAYLRKSDLEANVEALIQEIDFLRRLYEEEIRVLQSHISDTSVVVKLDNSRDLNMDCIIAEIKAQYDDIVTRSRAEAESWYRSKCEEMKATVIRHGETLRRTKEEINELNRMIQRLTAEVENAKCQNSKLEAAVAQSEQQGEAALSDARCKLAELEGALQKAKQDMACLIREYQEVMNSKLGL…	5229	6141	1	0	0	653.018	3	-0.0007	176	192	1	54.96	0.00048	R	LASELNHVQEVLEGYKK	K						File: ~Z:\CORE\RAW_DATA_2021_QE\P910_Sigrun_Lange\P910_S_IP.raw~; SpectrumID: ~6403~; PrecursorID: ~0~; scans: ~9519~
8	1::sp|cRAP073|O43790|KRT86_HUMAN	Keratin, type II cuticular Hb6 OS=Homo sapiens GN=KRT86 PE=1 SV=1	1673	58	2e-163	55120	181	150	31	27	53.1	5.56	MTCGSYCGGRAFSCISACGPRPGRCCITAAPYRGISCYRGLTGGFGSHSVCGGFRAGSCGRSFGYRSGGVCGPSPPCITTVSVNESLLTPLNLEIDPNAQCVKQEEKEQIKSLNSRFAAFIDKVRFLEQQNKLLETKLQFYQNRECCQSNLEPLFEGYIETLRREAECVEADSGRLASELNHVQEVLEGYKKKYEEEVSLRATAENEFVALKKDVDCAYLRKSDLEANVEALIQEIDFLRRLYEEEIRVLQSHISDTSVVVKLDNSRDLNMDCIIAEIKAQYDDIVTRSRAEAESWYRSKCEEMKATVIRHGETLRRTKEEINELNRMIQRLTAEVENAKCQNSKLEAAVAQSEQQGEAALSDARCKLAELEGALQKAKQDMACLIREYQEVMNSKLGL…	5233	5758	1	0	0	490.015	4	-0.0003	176	192	1	56.23	0.00035	R	LASELNHVQEVLEGYKK	K						File: ~Z:\CORE\RAW_DATA_2021_QE\P910_Sigrun_Lange\P910_S_IP.raw~; SpectrumID: ~6017~; PrecursorID: ~0~; scans: ~9110~
8	1::sp|cRAP073|O43790|KRT86_HUMAN	Keratin, type II cuticular Hb6 OS=Homo sapiens GN=KRT86 PE=1 SV=1	1673	58	2e-163	55120	181	150	31	27	53.1	5.56	MTCGSYCGGRAFSCISACGPRPGRCCITAAPYRGISCYRGLTGGFGSHSVCGGFRAGSCGRSFGYRSGGVCGPSPPCITTVSVNESLLTPLNLEIDPNAQCVKQEEKEQIKSLNSRFAAFIDKVRFLEQQNKLLETKLQFYQNRECCQSNLEPLFEGYIETLRREAECVEADSGRLASELNHVQEVLEGYKKKYEEEVSLRATAENEFVALKKDVDCAYLRKSDLEANVEALIQEIDFLRRLYEEEIRVLQSHISDTSVVVKLDNSRDLNMDCIIAEIKAQYDDIVTRSRAEAESWYRSKCEEMKATVIRHGETLRRTKEEINELNRMIQRLTAEVENAKCQNSKLEAAVAQSEQQGEAALSDARCKLAELEGALQKAKQDMACLIREYQEVMNSKLGL…	5240	5037	1	0	0	653.344	3	-0.0067	176	192	1	51.66	0.0013	R	LASELNHVQEVLEGYKK	K		Deamidated (NQ)	0.00000100000000000.0			File: ~Z:\CORE\RAW_DATA_2021_QE\P910_Sigrun_Lange\P910_S_IP.raw~; SpectrumID: ~5288~; PrecursorID: ~0~; scans: ~8331~
8	1::sp|cRAP073|O43790|KRT86_HUMAN	Keratin, type II cuticular Hb6 OS=Homo sapiens GN=KRT86 PE=1 SV=1	1673	58	2e-163	55120	181	150	31	27	53.1	5.56	MTCGSYCGGRAFSCISACGPRPGRCCITAAPYRGISCYRGLTGGFGSHSVCGGFRAGSCGRSFGYRSGGVCGPSPPCITTVSVNESLLTPLNLEIDPNAQCVKQEEKEQIKSLNSRFAAFIDKVRFLEQQNKLLETKLQFYQNRECCQSNLEPLFEGYIETLRREAECVEADSGRLASELNHVQEVLEGYKKKYEEEVSLRATAENEFVALKKDVDCAYLRKSDLEANVEALIQEIDFLRRLYEEEIRVLQSHISDTSVVVKLDNSRDLNMDCIIAEIKAQYDDIVTRSRAEAESWYRSKCEEMKATVIRHGETLRRTKEEINELNRMIQRLTAEVENAKCQNSKLEAAVAQSEQQGEAALSDARCKLAELEGALQKAKQDMACLIREYQEVMNSKLGL…	5241	6411	1	0	0	490.265	4	0.0155	176	192	1	47.08	0.0029	R	LASELNHVQEVLEGYKK	K		Deamidated (NQ)	0.00000100000000000.0			File: ~Z:\CORE\RAW_DATA_2021_QE\P910_Sigrun_Lange\P910_S_IP.raw~; SpectrumID: ~6673~; PrecursorID: ~0~; scans: ~9814~
8	1::sp|cRAP073|O43790|KRT86_HUMAN	Keratin, type II cuticular Hb6 OS=Homo sapiens GN=KRT86 PE=1 SV=1	1673	58	2e-163	55120	181	150	31	27	53.1	5.56	MTCGSYCGGRAFSCISACGPRPGRCCITAAPYRGISCYRGLTGGFGSHSVCGGFRAGSCGRSFGYRSGGVCGPSPPCITTVSVNESLLTPLNLEIDPNAQCVKQEEKEQIKSLNSRFAAFIDKVRFLEQQNKLLETKLQFYQNRECCQSNLEPLFEGYIETLRREAECVEADSGRLASELNHVQEVLEGYKKKYEEEVSLRATAENEFVALKKDVDCAYLRKSDLEANVEALIQEIDFLRRLYEEEIRVLQSHISDTSVVVKLDNSRDLNMDCIIAEIKAQYDDIVTRSRAEAESWYRSKCEEMKATVIRHGETLRRTKEEINELNRMIQRLTAEVENAKCQNSKLEAAVAQSEQQGEAALSDARCKLAELEGALQKAKQDMACLIREYQEVMNSKLGL…	6838	8202	1	0	0	786.707	3	0.0314	145	163	0	62.17	0.00013	R	ECCQSNLEPLFEGYIETLR	R						File: ~Z:\CORE\RAW_DATA_2021_QE\P910_Sigrun_Lange\P910_S_IP.raw~; SpectrumID: ~8527~; PrecursorID: ~0~; scans: ~11783~
8	1::sp|cRAP073|O43790|KRT86_HUMAN	Keratin, type II cuticular Hb6 OS=Homo sapiens GN=KRT86 PE=1 SV=1	1673	58	2e-163	55120	181	150	31	27	53.1	5.56	MTCGSYCGGRAFSCISACGPRPGRCCITAAPYRGISCYRGLTGGFGSHSVCGGFRAGSCGRSFGYRSGGVCGPSPPCITTVSVNESLLTPLNLEIDPNAQCVKQEEKEQIKSLNSRFAAFIDKVRFLEQQNKLLETKLQFYQNRECCQSNLEPLFEGYIETLRREAECVEADSGRLASELNHVQEVLEGYKKKYEEEVSLRATAENEFVALKKDVDCAYLRKSDLEANVEALIQEIDFLRRLYEEEIRVLQSHISDTSVVVKLDNSRDLNMDCIIAEIKAQYDDIVTRSRAEAESWYRSKCEEMKATVIRHGETLRRTKEEINELNRMIQRLTAEVENAKCQNSKLEAAVAQSEQQGEAALSDARCKLAELEGALQKAKQDMACLIREYQEVMNSKLGL…	6839	8145	2	0	0	590.283	4	0.0365	145	163	0	35.81	0.057	R	ECCQSNLEPLFEGYIETLR	R						File: ~Z:\CORE\RAW_DATA_2021_QE\P910_Sigrun_Lange\P910_S_IP.raw~; SpectrumID: ~8463~; PrecursorID: ~0~; scans: ~11715~
8	1::sp|cRAP073|O43790|KRT86_HUMAN	Keratin, type II cuticular Hb6 OS=Homo sapiens GN=KRT86 PE=1 SV=1	1673	58	2e-163	55120	181	150	31	27	53.1	5.56	MTCGSYCGGRAFSCISACGPRPGRCCITAAPYRGISCYRGLTGGFGSHSVCGGFRAGSCGRSFGYRSGGVCGPSPPCITTVSVNESLLTPLNLEIDPNAQCVKQEEKEQIKSLNSRFAAFIDKVRFLEQQNKLLETKLQFYQNRECCQSNLEPLFEGYIETLRREAECVEADSGRLASELNHVQEVLEGYKKKYEEEVSLRATAENEFVALKKDVDCAYLRKSDLEANVEALIQEIDFLRRLYEEEIRVLQSHISDTSVVVKLDNSRDLNMDCIIAEIKAQYDDIVTRSRAEAESWYRSKCEEMKATVIRHGETLRRTKEEINELNRMIQRLTAEVENAKCQNSKLEAAVAQSEQQGEAALSDARCKLAELEGALQKAKQDMACLIREYQEVMNSKLGL…	7399	7609	2	0	0	629.308	4	0.0372	145	164	1	20.11	2.3	R	ECCQSNLEPLFEGYIETLRR	E						File: ~Z:\CORE\RAW_DATA_2021_QE\P910_Sigrun_Lange\P910_S_IP.raw~; SpectrumID: ~7880~; PrecursorID: ~0~; scans: ~11099~
8	1::sp|cRAP073|O43790|KRT86_HUMAN	Keratin, type II cuticular Hb6 OS=Homo sapiens GN=KRT86 PE=1 SV=1	1673	58	2e-163	55120	181	150	31	27	53.1	5.56	MTCGSYCGGRAFSCISACGPRPGRCCITAAPYRGISCYRGLTGGFGSHSVCGGFRAGSCGRSFGYRSGGVCGPSPPCITTVSVNESLLTPLNLEIDPNAQCVKQEEKEQIKSLNSRFAAFIDKVRFLEQQNKLLETKLQFYQNRECCQSNLEPLFEGYIETLRREAECVEADSGRLASELNHVQEVLEGYKKKYEEEVSLRATAENEFVALKKDVDCAYLRKSDLEANVEALIQEIDFLRRLYEEEIRVLQSHISDTSVVVKLDNSRDLNMDCIIAEIKAQYDDIVTRSRAEAESWYRSKCEEMKATVIRHGETLRRTKEEINELNRMIQRLTAEVENAKCQNSKLEAAVAQSEQQGEAALSDARCKLAELEGALQKAKQDMACLIREYQEVMNSKLGL…	10020	8395	1	0	0	981.73	4	-0.02	67	103	0	45.92	0.0049	R	SGGVCGPSPPCITTVSVNESLLTPLNLEIDPNAQCVK	Q						File: ~Z:\CORE\RAW_DATA_2021_QE\P910_Sigrun_Lange\P910_S_IP.raw~; SpectrumID: ~8735~; PrecursorID: ~0~; scans: ~12001~
8	1::sp|cRAP073|O43790|KRT86_HUMAN	Keratin, type II cuticular Hb6 OS=Homo sapiens GN=KRT86 PE=1 SV=1	1673	58	2e-163	55120	181	150	31	27	53.1	5.56	MTCGSYCGGRAFSCISACGPRPGRCCITAAPYRGISCYRGLTGGFGSHSVCGGFRAGSCGRSFGYRSGGVCGPSPPCITTVSVNESLLTPLNLEIDPNAQCVKQEEKEQIKSLNSRFAAFIDKVRFLEQQNKLLETKLQFYQNRECCQSNLEPLFEGYIETLRREAECVEADSGRLASELNHVQEVLEGYKKKYEEEVSLRATAENEFVALKKDVDCAYLRKSDLEANVEALIQEIDFLRRLYEEEIRVLQSHISDTSVVVKLDNSRDLNMDCIIAEIKAQYDDIVTRSRAEAESWYRSKCEEMKATVIRHGETLRRTKEEINELNRMIQRLTAEVENAKCQNSKLEAAVAQSEQQGEAALSDARCKLAELEGALQKAKQDMACLIREYQEVMNSKLGL…	10025	8403	1	0	0	1308.98	3	0.0135	67	103	0	56.01	0.00046	R	SGGVCGPSPPCITTVSVNESLLTPLNLEIDPNAQCVK	Q		Deamidated (NQ)	0.0000000000000000010000000000000000000.0			File: ~Z:\CORE\RAW_DATA_2021_QE\P910_Sigrun_Lange\P910_S_IP.raw~; SpectrumID: ~8743~; PrecursorID: ~0~; scans: ~12010~
8	1::sp|cRAP073|O43790|KRT86_HUMAN	Keratin, type II cuticular Hb6 OS=Homo sapiens GN=KRT86 PE=1 SV=1	1673	58	2e-163	55120	181	150	31	27	53.1	5.56	MTCGSYCGGRAFSCISACGPRPGRCCITAAPYRGISCYRGLTGGFGSHSVCGGFRAGSCGRSFGYRSGGVCGPSPPCITTVSVNESLLTPLNLEIDPNAQCVKQEEKEQIKSLNSRFAAFIDKVRFLEQQNKLLETKLQFYQNRECCQSNLEPLFEGYIETLRREAECVEADSGRLASELNHVQEVLEGYKKKYEEEVSLRATAENEFVALKKDVDCAYLRKSDLEANVEALIQEIDFLRRLYEEEIRVLQSHISDTSVVVKLDNSRDLNMDCIIAEIKAQYDDIVTRSRAEAESWYRSKCEEMKATVIRHGETLRRTKEEINELNRMIQRLTAEVENAKCQNSKLEAAVAQSEQQGEAALSDARCKLAELEGALQKAKQDMACLIREYQEVMNSKLGL…	10027	8503	1	0	0	981.99	4	0.0356	67	103	0	27.45	0.33	R	SGGVCGPSPPCITTVSVNESLLTPLNLEIDPNAQCVK	Q		Deamidated (NQ)	0.0000000000000000010000000000000000000.0			File: ~Z:\CORE\RAW_DATA_2021_QE\P910_Sigrun_Lange\P910_S_IP.raw~; SpectrumID: ~8851~; PrecursorID: ~0~; scans: ~12133~
8	1::sp|cRAP073|O43790|KRT86_HUMAN	Keratin, type II cuticular Hb6 OS=Homo sapiens GN=KRT86 PE=1 SV=1	1673	58	2e-163	55120	181	150	31	27	53.1	5.56	MTCGSYCGGRAFSCISACGPRPGRCCITAAPYRGISCYRGLTGGFGSHSVCGGFRAGSCGRSFGYRSGGVCGPSPPCITTVSVNESLLTPLNLEIDPNAQCVKQEEKEQIKSLNSRFAAFIDKVRFLEQQNKLLETKLQFYQNRECCQSNLEPLFEGYIETLRREAECVEADSGRLASELNHVQEVLEGYKKKYEEEVSLRATAENEFVALKKDVDCAYLRKSDLEANVEALIQEIDFLRRLYEEEIRVLQSHISDTSVVVKLDNSRDLNMDCIIAEIKAQYDDIVTRSRAEAESWYRSKCEEMKATVIRHGETLRRTKEEINELNRMIQRLTAEVENAKCQNSKLEAAVAQSEQQGEAALSDARCKLAELEGALQKAKQDMACLIREYQEVMNSKLGL…	10029	8502	1	0	0	1309.3	3	0.0127	67	103	0	36.41	0.043	R	SGGVCGPSPPCITTVSVNESLLTPLNLEIDPNAQCVK	Q		2 Deamidated (NQ)	0.0000000000000000010000000100000000000.0			File: ~Z:\CORE\RAW_DATA_2021_QE\P910_Sigrun_Lange\P910_S_IP.raw~; SpectrumID: ~8850~; PrecursorID: ~0~; scans: ~12132~	emPAI	16.4
9	1::sp|cRAP057|P25691|K2M3_SHEEP	Keratin, type II microfibrillar, component 5 OS=Ovis aries PE=1 SV=1	1591	58	3.1e-155	56418	128	101	30	28	41	6.14	SCRSYRISPGYSVTRTFSSCSAVAPKTGSRCCISAAPYRGVSCYRGLTGFGSRSVSALGSCGPRIAVSGFRAGSCGRSFGYRSGGVGGLSPSCITTVSVNESLLTPLNLEIDPNAQCVKHQEKEQIKNLNSRFAAFIDKVRFLEQQNKLLETKWQFYQNQRCCESNLEPLFNGYIETLRREAEHVEADSGRLASELDHVQEVLEGYKKKYEEEVALRATAENEFVVLKKDVDCAYLRKSDLEANVEALVEESNFLKRLYDEEIQILNAHISDTSVIVKMDNSRDLNMDCVVAEIKAQYDDIASRSRAEAESWYRSKCEEMKATVIRHGETLRRTKEEINELNRVIQRLTAEIENAKCQRTKLEAAVAEAEQQGEAALNDARSKLAGLEEALQKAKQDMA…	79	3667	1	0	0	397.711	2	-0.0008	46	53	0	39.07	0.004	R	GLTGFGSR	S						File: ~Z:\CORE\RAW_DATA_2021_QE\P910_Sigrun_Lange\P910_S_IP.raw~; SpectrumID: ~3905~; PrecursorID: ~0~; scans: ~6722~
9	1::sp|cRAP057|P25691|K2M3_SHEEP	Keratin, type II microfibrillar, component 5 OS=Ovis aries PE=1 SV=1	1591	58	3.1e-155	56418	128	101	30	28	41	6.14	SCRSYRISPGYSVTRTFSSCSAVAPKTGSRCCISAAPYRGVSCYRGLTGFGSRSVSALGSCGPRIAVSGFRAGSCGRSFGYRSGGVGGLSPSCITTVSVNESLLTPLNLEIDPNAQCVKHQEKEQIKNLNSRFAAFIDKVRFLEQQNKLLETKWQFYQNQRCCESNLEPLFNGYIETLRREAEHVEADSGRLASELDHVQEVLEGYKKKYEEEVALRATAENEFVVLKKDVDCAYLRKSDLEANVEALVEESNFLKRLYDEEIQILNAHISDTSVIVKMDNSRDLNMDCVVAEIKAQYDDIASRSRAEAESWYRSKCEEMKATVIRHGETLRRTKEEINELNRVIQRLTAEIENAKCQRTKLEAAVAEAEQQGEAALNDARSKLAGLEEALQKAKQDMA…	122	6201	1	0	0	406.221	2	-0.0009	133	139	0	53.41	0.00011	R	FAAFIDK	V						File: ~Z:\CORE\RAW_DATA_2021_QE\P910_Sigrun_Lange\P910_S_IP.raw~; SpectrumID: ~6463~; PrecursorID: ~0~; scans: ~9583~
9	1::sp|cRAP057|P25691|K2M3_SHEEP	Keratin, type II microfibrillar, component 5 OS=Ovis aries PE=1 SV=1	1591	58	3.1e-155	56418	128	101	30	28	41	6.14	SCRSYRISPGYSVTRTFSSCSAVAPKTGSRCCISAAPYRGVSCYRGLTGFGSRSVSALGSCGPRIAVSGFRAGSCGRSFGYRSGGVGGLSPSCITTVSVNESLLTPLNLEIDPNAQCVKHQEKEQIKNLNSRFAAFIDKVRFLEQQNKLLETKWQFYQNQRCCESNLEPLFNGYIETLRREAEHVEADSGRLASELDHVQEVLEGYKKKYEEEVALRATAENEFVVLKKDVDCAYLRKSDLEANVEALVEESNFLKRLYDEEIQILNAHISDTSVIVKMDNSRDLNMDCVVAEIKAQYDDIASRSRAEAESWYRSKCEEMKATVIRHGETLRRTKEEINELNRVIQRLTAEIENAKCQRTKLEAAVAEAEQQGEAALNDARSKLAGLEEALQKAKQDMA…	482	2447	1	0	0	453.737	2	-0.0005	142	148	0	43.88	0.0057	R	FLEQQNK	L						File: ~Z:\CORE\RAW_DATA_2021_QE\P910_Sigrun_Lange\P910_S_IP.raw~; SpectrumID: ~2663~; PrecursorID: ~0~; scans: ~5250~
9	1::sp|cRAP057|P25691|K2M3_SHEEP	Keratin, type II microfibrillar, component 5 OS=Ovis aries PE=1 SV=1	1591	58	3.1e-155	56418	128	101	30	28	41	6.14	SCRSYRISPGYSVTRTFSSCSAVAPKTGSRCCISAAPYRGVSCYRGLTGFGSRSVSALGSCGPRIAVSGFRAGSCGRSFGYRSGGVGGLSPSCITTVSVNESLLTPLNLEIDPNAQCVKHQEKEQIKNLNSRFAAFIDKVRFLEQQNKLLETKWQFYQNQRCCESNLEPLFNGYIETLRREAEHVEADSGRLASELDHVQEVLEGYKKKYEEEVALRATAENEFVVLKKDVDCAYLRKSDLEANVEALVEESNFLKRLYDEEIQILNAHISDTSVIVKMDNSRDLNMDCVVAEIKAQYDDIASRSRAEAESWYRSKCEEMKATVIRHGETLRRTKEEINELNRVIQRLTAEIENAKCQRTKLEAAVAEAEQQGEAALNDARSKLAGLEEALQKAKQDMA…	683	2701	1	0	0	487.251	2	-0.0001	425	432	0	59.55	0.00013	R	LLEGEEQR	L						File: ~Z:\CORE\RAW_DATA_2021_QE\P910_Sigrun_Lange\P910_S_IP.raw~; SpectrumID: ~2925~; PrecursorID: ~0~; scans: ~5561~
9	1::sp|cRAP057|P25691|K2M3_SHEEP	Keratin, type II microfibrillar, component 5 OS=Ovis aries PE=1 SV=1	1591	58	3.1e-155	56418	128	101	30	28	41	6.14	SCRSYRISPGYSVTRTFSSCSAVAPKTGSRCCISAAPYRGVSCYRGLTGFGSRSVSALGSCGPRIAVSGFRAGSCGRSFGYRSGGVGGLSPSCITTVSVNESLLTPLNLEIDPNAQCVKHQEKEQIKNLNSRFAAFIDKVRFLEQQNKLLETKWQFYQNQRCCESNLEPLFNGYIETLRREAEHVEADSGRLASELDHVQEVLEGYKKKYEEEVALRATAENEFVVLKKDVDCAYLRKSDLEANVEALVEESNFLKRLYDEEIQILNAHISDTSVIVKMDNSRDLNMDCVVAEIKAQYDDIASRSRAEAESWYRSKCEEMKATVIRHGETLRRTKEEINELNRVIQRLTAEIENAKCQRTKLEAAVAEAEQQGEAALNDARSKLAGLEEALQKAKQDMA…	697	5121	1	0	0	489.741	2	-0.0006	396	403	0	55.75	0.00056	K	QDMACLLK	E						File: ~Z:\CORE\RAW_DATA_2021_QE\P910_Sigrun_Lange\P910_S_IP.raw~; SpectrumID: ~5373~; PrecursorID: ~0~; scans: ~8427~
9	1::sp|cRAP057|P25691|K2M3_SHEEP	Keratin, type II microfibrillar, component 5 OS=Ovis aries PE=1 SV=1	1591	58	3.1e-155	56418	128	101	30	28	41	6.14	SCRSYRISPGYSVTRTFSSCSAVAPKTGSRCCISAAPYRGVSCYRGLTGFGSRSVSALGSCGPRIAVSGFRAGSCGRSFGYRSGGVGGLSPSCITTVSVNESLLTPLNLEIDPNAQCVKHQEKEQIKNLNSRFAAFIDKVRFLEQQNKLLETKWQFYQNQRCCESNLEPLFNGYIETLRREAEHVEADSGRLASELDHVQEVLEGYKKKYEEEVALRATAENEFVVLKKDVDCAYLRKSDLEANVEALVEESNFLKRLYDEEIQILNAHISDTSVIVKMDNSRDLNMDCVVAEIKAQYDDIASRSRAEAESWYRSKCEEMKATVIRHGETLRRTKEEINELNRVIQRLTAEIENAKCQRTKLEAAVAEAEQQGEAALNDARSKLAGLEEALQKAKQDMA…	743	3130	1	0	0	494.769	2	-0.0002	348	356	0	40.37	0.018	R	LTAEIENAK	C						File: ~Z:\CORE\RAW_DATA_2021_QE\P910_Sigrun_Lange\P910_S_IP.raw~; SpectrumID: ~3361~; PrecursorID: ~0~; scans: ~6073~
9	1::sp|cRAP057|P25691|K2M3_SHEEP	Keratin, type II microfibrillar, component 5 OS=Ovis aries PE=1 SV=1	1591	58	3.1e-155	56418	128	101	30	28	41	6.14	SCRSYRISPGYSVTRTFSSCSAVAPKTGSRCCISAAPYRGVSCYRGLTGFGSRSVSALGSCGPRIAVSGFRAGSCGRSFGYRSGGVGGLSPSCITTVSVNESLLTPLNLEIDPNAQCVKHQEKEQIKNLNSRFAAFIDKVRFLEQQNKLLETKWQFYQNQRCCESNLEPLFNGYIETLRREAEHVEADSGRLASELDHVQEVLEGYKKKYEEEVALRATAENEFVVLKKDVDCAYLRKSDLEANVEALVEESNFLKRLYDEEIQILNAHISDTSVIVKMDNSRDLNMDCVVAEIKAQYDDIASRSRAEAESWYRSKCEEMKATVIRHGETLRRTKEEINELNRVIQRLTAEIENAKCQRTKLEAAVAEAEQQGEAALNDARSKLAGLEEALQKAKQDMA…	762	3878	1	0	0	497.738	2	-0.0007	396	403	0	62.69	7.6e-05	K	QDMACLLK	E		Oxidation (M)	0.00300000.0			File: ~Z:\CORE\RAW_DATA_2021_QE\P910_Sigrun_Lange\P910_S_IP.raw~; SpectrumID: ~4120~; PrecursorID: ~0~; scans: ~6972~
9	1::sp|cRAP057|P25691|K2M3_SHEEP	Keratin, type II microfibrillar, component 5 OS=Ovis aries PE=1 SV=1	1591	58	3.1e-155	56418	128	101	30	28	41	6.14	SCRSYRISPGYSVTRTFSSCSAVAPKTGSRCCISAAPYRGVSCYRGLTGFGSRSVSALGSCGPRIAVSGFRAGSCGRSFGYRSGGVGGLSPSCITTVSVNESLLTPLNLEIDPNAQCVKHQEKEQIKNLNSRFAAFIDKVRFLEQQNKLLETKWQFYQNQRCCESNLEPLFNGYIETLRREAEHVEADSGRLASELDHVQEVLEGYKKKYEEEVALRATAENEFVVLKKDVDCAYLRKSDLEANVEALVEESNFLKRLYDEEIQILNAHISDTSVIVKMDNSRDLNMDCVVAEIKAQYDDIASRSRAEAESWYRSKCEEMKATVIRHGETLRRTKEEINELNRVIQRLTAEIENAKCQRTKLEAAVAEAEQQGEAALNDARSKLAGLEEALQKAKQDMA…	815	3869	1	0	0	504.754	2	0.0007	210	217	0	45.24	0.004	K	YEEEVALR	A						File: ~Z:\CORE\RAW_DATA_2021_QE\P910_Sigrun_Lange\P910_S_IP.raw~; SpectrumID: ~4110~; PrecursorID: ~0~; scans: ~6961~
9	1::sp|cRAP057|P25691|K2M3_SHEEP	Keratin, type II microfibrillar, component 5 OS=Ovis aries PE=1 SV=1	1591	58	3.1e-155	56418	128	101	30	28	41	6.14	SCRSYRISPGYSVTRTFSSCSAVAPKTGSRCCISAAPYRGVSCYRGLTGFGSRSVSALGSCGPRIAVSGFRAGSCGRSFGYRSGGVGGLSPSCITTVSVNESLLTPLNLEIDPNAQCVKHQEKEQIKNLNSRFAAFIDKVRFLEQQNKLLETKWQFYQNQRCCESNLEPLFNGYIETLRREAEHVEADSGRLASELDHVQEVLEGYKKKYEEEVALRATAENEFVVLKKDVDCAYLRKSDLEANVEALVEESNFLKRLYDEEIQILNAHISDTSVIVKMDNSRDLNMDCVVAEIKAQYDDIASRSRAEAESWYRSKCEEMKATVIRHGETLRRTKEEINELNRVIQRLTAEIENAKCQRTKLEAAVAEAEQQGEAALNDARSKLAGLEEALQKAKQDMA…	831	4091	1	0	0	506.23	2	-0.0001	307	314	0	39.99	0.0068	R	AEAESWYR	S						File: ~Z:\CORE\RAW_DATA_2021_QE\P910_Sigrun_Lange\P910_S_IP.raw~; SpectrumID: ~4335~; PrecursorID: ~0~; scans: ~7248~
9	1::sp|cRAP057|P25691|K2M3_SHEEP	Keratin, type II microfibrillar, component 5 OS=Ovis aries PE=1 SV=1	1591	58	3.1e-155	56418	128	101	30	28	41	6.14	SCRSYRISPGYSVTRTFSSCSAVAPKTGSRCCISAAPYRGVSCYRGLTGFGSRSVSALGSCGPRIAVSGFRAGSCGRSFGYRSGGVGGLSPSCITTVSVNESLLTPLNLEIDPNAQCVKHQEKEQIKNLNSRFAAFIDKVRFLEQQNKLLETKWQFYQNQRCCESNLEPLFNGYIETLRREAEHVEADSGRLASELDHVQEVLEGYKKKYEEEVALRATAENEFVVLKKDVDCAYLRKSDLEANVEALVEESNFLKRLYDEEIQILNAHISDTSVIVKMDNSRDLNMDCVVAEIKAQYDDIASRSRAEAESWYRSKCEEMKATVIRHGETLRRTKEEINELNRVIQRLTAEIENAKCQRTKLEAAVAEAEQQGEAALNDARSKLAGLEEALQKAKQDMA…	834	4486	1	0	0	506.232	2	0.0002	230	237	0	40.56	0.0067	K	DVDCAYLR	K						File: ~Z:\CORE\RAW_DATA_2021_QE\P910_Sigrun_Lange\P910_S_IP.raw~; SpectrumID: ~4733~; PrecursorID: ~0~; scans: ~7733~
9	1::sp|cRAP057|P25691|K2M3_SHEEP	Keratin, type II microfibrillar, component 5 OS=Ovis aries PE=1 SV=1	1591	58	3.1e-155	56418	128	101	30	28	41	6.14	SCRSYRISPGYSVTRTFSSCSAVAPKTGSRCCISAAPYRGVSCYRGLTGFGSRSVSALGSCGPRIAVSGFRAGSCGRSFGYRSGGVGGLSPSCITTVSVNESLLTPLNLEIDPNAQCVKHQEKEQIKNLNSRFAAFIDKVRFLEQQNKLLETKWQFYQNQRCCESNLEPLFNGYIETLRREAEHVEADSGRLASELDHVQEVLEGYKKKYEEEVALRATAENEFVVLKKDVDCAYLRKSDLEANVEALVEESNFLKRLYDEEIQILNAHISDTSVIVKMDNSRDLNMDCVVAEIKAQYDDIASRSRAEAESWYRSKCEEMKATVIRHGETLRRTKEEINELNRVIQRLTAEIENAKCQRTKLEAAVAEAEQQGEAALNDARSKLAGLEEALQKAKQDMA…	861	3196	1	0	0	508.754	2	-0.0001	336	343	0	56.83	0.0002	K	EEINELNR	V						File: ~Z:\CORE\RAW_DATA_2021_QE\P910_Sigrun_Lange\P910_S_IP.raw~; SpectrumID: ~3428~; PrecursorID: ~0~; scans: ~6153~
9	1::sp|cRAP057|P25691|K2M3_SHEEP	Keratin, type II microfibrillar, component 5 OS=Ovis aries PE=1 SV=1	1591	58	3.1e-155	56418	128	101	30	28	41	6.14	SCRSYRISPGYSVTRTFSSCSAVAPKTGSRCCISAAPYRGVSCYRGLTGFGSRSVSALGSCGPRIAVSGFRAGSCGRSFGYRSGGVGGLSPSCITTVSVNESLLTPLNLEIDPNAQCVKHQEKEQIKNLNSRFAAFIDKVRFLEQQNKLLETKWQFYQNQRCCESNLEPLFNGYIETLRREAEHVEADSGRLASELDHVQEVLEGYKKKYEEEVALRATAENEFVVLKKDVDCAYLRKSDLEANVEALVEESNFLKRLYDEEIQILNAHISDTSVIVKMDNSRDLNMDCVVAEIKAQYDDIASRSRAEAESWYRSKCEEMKATVIRHGETLRRTKEEINELNRVIQRLTAEIENAKCQRTKLEAAVAEAEQQGEAALNDARSKLAGLEEALQKAKQDMA…	939	3315	1	0	0	519.746	2	0.0005	296	304	0	45.36	0.0033	K	AQYDDIASR	S						File: ~Z:\CORE\RAW_DATA_2021_QE\P910_Sigrun_Lange\P910_S_IP.raw~; SpectrumID: ~3552~; PrecursorID: ~0~; scans: ~6318~
9	1::sp|cRAP057|P25691|K2M3_SHEEP	Keratin, type II microfibrillar, component 5 OS=Ovis aries PE=1 SV=1	1591	58	3.1e-155	56418	128	101	30	28	41	6.14	SCRSYRISPGYSVTRTFSSCSAVAPKTGSRCCISAAPYRGVSCYRGLTGFGSRSVSALGSCGPRIAVSGFRAGSCGRSFGYRSGGVGGLSPSCITTVSVNESLLTPLNLEIDPNAQCVKHQEKEQIKNLNSRFAAFIDKVRFLEQQNKLLETKWQFYQNQRCCESNLEPLFNGYIETLRREAEHVEADSGRLASELDHVQEVLEGYKKKYEEEVALRATAENEFVVLKKDVDCAYLRKSDLEANVEALVEESNFLKRLYDEEIQILNAHISDTSVIVKMDNSRDLNMDCVVAEIKAQYDDIASRSRAEAESWYRSKCEEMKATVIRHGETLRRTKEEINELNRVIQRLTAEIENAKCQRTKLEAAVAEAEQQGEAALNDARSKLAGLEEALQKAKQDMA…	951	2091	1	1	1	523.222	2	-0.0003	488	497	0	35.75	0.0067	R	ASSFSCGSSR	S						File: ~Z:\CORE\RAW_DATA_2021_QE\P910_Sigrun_Lange\P910_S_IP.raw~; SpectrumID: ~2278~; PrecursorID: ~0~; scans: ~4771~
9	1::sp|cRAP057|P25691|K2M3_SHEEP	Keratin, type II microfibrillar, component 5 OS=Ovis aries PE=1 SV=1	1591	58	3.1e-155	56418	128	101	30	28	41	6.14	SCRSYRISPGYSVTRTFSSCSAVAPKTGSRCCISAAPYRGVSCYRGLTGFGSRSVSALGSCGPRIAVSGFRAGSCGRSFGYRSGGVGGLSPSCITTVSVNESLLTPLNLEIDPNAQCVKHQEKEQIKNLNSRFAAFIDKVRFLEQQNKLLETKWQFYQNQRCCESNLEPLFNGYIETLRREAEHVEADSGRLASELDHVQEVLEGYKKKYEEEVALRATAENEFVVLKKDVDCAYLRKSDLEANVEALVEESNFLKRLYDEEIQILNAHISDTSVIVKMDNSRDLNMDCVVAEIKAQYDDIASRSRAEAESWYRSKCEEMKATVIRHGETLRRTKEEINELNRVIQRLTAEIENAKCQRTKLEAAVAEAEQQGEAALNDARSKLAGLEEALQKAKQDMA…	1075	5300	1	0	0	536.306	2	0.0005	384	393	0	55.76	0.00023	K	LAGLEEALQK	A						File: ~Z:\CORE\RAW_DATA_2021_QE\P910_Sigrun_Lange\P910_S_IP.raw~; SpectrumID: ~5554~; PrecursorID: ~0~; scans: ~8621~
9	1::sp|cRAP057|P25691|K2M3_SHEEP	Keratin, type II microfibrillar, component 5 OS=Ovis aries PE=1 SV=1	1591	58	3.1e-155	56418	128	101	30	28	41	6.14	SCRSYRISPGYSVTRTFSSCSAVAPKTGSRCCISAAPYRGVSCYRGLTGFGSRSVSALGSCGPRIAVSGFRAGSCGRSFGYRSGGVGGLSPSCITTVSVNESLLTPLNLEIDPNAQCVKHQEKEQIKNLNSRFAAFIDKVRFLEQQNKLLETKWQFYQNQRCCESNLEPLFNGYIETLRREAEHVEADSGRLASELDHVQEVLEGYKKKYEEEVALRATAENEFVVLKKDVDCAYLRKSDLEANVEALVEESNFLKRLYDEEIQILNAHISDTSVIVKMDNSRDLNMDCVVAEIKAQYDDIASRSRAEAESWYRSKCEEMKATVIRHGETLRRTKEEINELNRVIQRLTAEIENAKCQRTKLEAAVAEAEQQGEAALNDARSKLAGLEEALQKAKQDMA…	1196	3381	1	0	0	549.247	2	-0.0004	31	39	0	40.9	0.0055	R	CCISAAPYR	G						File: ~Z:\CORE\RAW_DATA_2021_QE\P910_Sigrun_Lange\P910_S_IP.raw~; SpectrumID: ~3619~; PrecursorID: ~0~; scans: ~6400~
9	1::sp|cRAP057|P25691|K2M3_SHEEP	Keratin, type II microfibrillar, component 5 OS=Ovis aries PE=1 SV=1	1591	58	3.1e-155	56418	128	101	30	28	41	6.14	SCRSYRISPGYSVTRTFSSCSAVAPKTGSRCCISAAPYRGVSCYRGLTGFGSRSVSALGSCGPRIAVSGFRAGSCGRSFGYRSGGVGGLSPSCITTVSVNESLLTPLNLEIDPNAQCVKHQEKEQIKNLNSRFAAFIDKVRFLEQQNKLLETKWQFYQNQRCCESNLEPLFNGYIETLRREAEHVEADSGRLASELDHVQEVLEGYKKKYEEEVALRATAENEFVVLKKDVDCAYLRKSDLEANVEALVEESNFLKRLYDEEIQILNAHISDTSVIVKMDNSRDLNMDCVVAEIKAQYDDIASRSRAEAESWYRSKCEEMKATVIRHGETLRRTKEEINELNRVIQRLTAEIENAKCQRTKLEAAVAEAEQQGEAALNDARSKLAGLEEALQKAKQDMA…	1363	2972	1	0	0	564.255	2	-0.0003	404	412	0	48.46	0.0011	K	EYQEVMNSK	L						File: ~Z:\CORE\RAW_DATA_2021_QE\P910_Sigrun_Lange\P910_S_IP.raw~; SpectrumID: ~3200~; PrecursorID: ~0~; scans: ~5884~
9	1::sp|cRAP057|P25691|K2M3_SHEEP	Keratin, type II microfibrillar, component 5 OS=Ovis aries PE=1 SV=1	1591	58	3.1e-155	56418	128	101	30	28	41	6.14	SCRSYRISPGYSVTRTFSSCSAVAPKTGSRCCISAAPYRGVSCYRGLTGFGSRSVSALGSCGPRIAVSGFRAGSCGRSFGYRSGGVGGLSPSCITTVSVNESLLTPLNLEIDPNAQCVKHQEKEQIKNLNSRFAAFIDKVRFLEQQNKLLETKWQFYQNQRCCESNLEPLFNGYIETLRREAEHVEADSGRLASELDHVQEVLEGYKKKYEEEVALRATAENEFVVLKKDVDCAYLRKSDLEANVEALVEESNFLKRLYDEEIQILNAHISDTSVIVKMDNSRDLNMDCVVAEIKAQYDDIASRSRAEAESWYRSKCEEMKATVIRHGETLRRTKEEINELNRVIQRLTAEIENAKCQRTKLEAAVAEAEQQGEAALNDARSKLAGLEEALQKAKQDMA…	1374	2088	1	0	0	565.302	2	-0.0002	424	432	1	32.53	0.062	R	RLLEGEEQR	L						File: ~Z:\CORE\RAW_DATA_2021_QE\P910_Sigrun_Lange\P910_S_IP.raw~; SpectrumID: ~2275~; PrecursorID: ~0~; scans: ~4767~
9	1::sp|cRAP057|P25691|K2M3_SHEEP	Keratin, type II microfibrillar, component 5 OS=Ovis aries PE=1 SV=1	1591	58	3.1e-155	56418	128	101	30	28	41	6.14	SCRSYRISPGYSVTRTFSSCSAVAPKTGSRCCISAAPYRGVSCYRGLTGFGSRSVSALGSCGPRIAVSGFRAGSCGRSFGYRSGGVGGLSPSCITTVSVNESLLTPLNLEIDPNAQCVKHQEKEQIKNLNSRFAAFIDKVRFLEQQNKLLETKWQFYQNQRCCESNLEPLFNGYIETLRREAEHVEADSGRLASELDHVQEVLEGYKKKYEEEVALRATAENEFVVLKKDVDCAYLRKSDLEANVEALVEESNFLKRLYDEEIQILNAHISDTSVIVKMDNSRDLNMDCVVAEIKAQYDDIASRSRAEAESWYRSKCEEMKATVIRHGETLRRTKEEINELNRVIQRLTAEIENAKCQRTKLEAAVAEAEQQGEAALNDARSKLAGLEEALQKAKQDMA…	1398	3199	1	0	0	568.801	2	-0.0006	209	217	1	60.97	0.00012	K	KYEEEVALR	A						File: ~Z:\CORE\RAW_DATA_2021_QE\P910_Sigrun_Lange\P910_S_IP.raw~; SpectrumID: ~3431~; PrecursorID: ~0~; scans: ~6156~
9	1::sp|cRAP057|P25691|K2M3_SHEEP	Keratin, type II microfibrillar, component 5 OS=Ovis aries PE=1 SV=1	1591	58	3.1e-155	56418	128	101	30	28	41	6.14	SCRSYRISPGYSVTRTFSSCSAVAPKTGSRCCISAAPYRGVSCYRGLTGFGSRSVSALGSCGPRIAVSGFRAGSCGRSFGYRSGGVGGLSPSCITTVSVNESLLTPLNLEIDPNAQCVKHQEKEQIKNLNSRFAAFIDKVRFLEQQNKLLETKWQFYQNQRCCESNLEPLFNGYIETLRREAEHVEADSGRLASELDHVQEVLEGYKKKYEEEVALRATAENEFVVLKKDVDCAYLRKSDLEANVEALVEESNFLKRLYDEEIQILNAHISDTSVIVKMDNSRDLNMDCVVAEIKAQYDDIASRSRAEAESWYRSKCEEMKATVIRHGETLRRTKEEINELNRVIQRLTAEIENAKCQRTKLEAAVAEAEQQGEAALNDARSKLAGLEEALQKAKQDMA…	1421	2867	1	0	0	380.522	3	-0.0008	229	237	1	35.26	0.038	K	KDVDCAYLR	K						File: ~Z:\CORE\RAW_DATA_2021_QE\P910_Sigrun_Lange\P910_S_IP.raw~; SpectrumID: ~3095~; PrecursorID: ~0~; scans: ~5761~
9	1::sp|cRAP057|P25691|K2M3_SHEEP	Keratin, type II microfibrillar, component 5 OS=Ovis aries PE=1 SV=1	1591	58	3.1e-155	56418	128	101	30	28	41	6.14	SCRSYRISPGYSVTRTFSSCSAVAPKTGSRCCISAAPYRGVSCYRGLTGFGSRSVSALGSCGPRIAVSGFRAGSCGRSFGYRSGGVGGLSPSCITTVSVNESLLTPLNLEIDPNAQCVKHQEKEQIKNLNSRFAAFIDKVRFLEQQNKLLETKWQFYQNQRCCESNLEPLFNGYIETLRREAEHVEADSGRLASELDHVQEVLEGYKKKYEEEVALRATAENEFVVLKKDVDCAYLRKSDLEANVEALVEESNFLKRLYDEEIQILNAHISDTSVIVKMDNSRDLNMDCVVAEIKAQYDDIASRSRAEAESWYRSKCEEMKATVIRHGETLRRTKEEINELNRVIQRLTAEIENAKCQRTKLEAAVAEAEQQGEAALNDARSKLAGLEEALQKAKQDMA…	1458	1961	1	0	0	572.254	2	0.0014	404	412	0	41.82	0.0036	K	EYQEVMNSK	L		Oxidation (M)	0.000003000.0			File: ~Z:\CORE\RAW_DATA_2021_QE\P910_Sigrun_Lange\P910_S_IP.raw~; SpectrumID: ~2126~; PrecursorID: ~0~; scans: ~4577~
9	1::sp|cRAP057|P25691|K2M3_SHEEP	Keratin, type II microfibrillar, component 5 OS=Ovis aries PE=1 SV=1	1591	58	3.1e-155	56418	128	101	30	28	41	6.14	SCRSYRISPGYSVTRTFSSCSAVAPKTGSRCCISAAPYRGVSCYRGLTGFGSRSVSALGSCGPRIAVSGFRAGSCGRSFGYRSGGVGGLSPSCITTVSVNESLLTPLNLEIDPNAQCVKHQEKEQIKNLNSRFAAFIDKVRFLEQQNKLLETKWQFYQNQRCCESNLEPLFNGYIETLRREAEHVEADSGRLASELDHVQEVLEGYKKKYEEEVALRATAENEFVVLKKDVDCAYLRKSDLEANVEALVEESNFLKRLYDEEIQILNAHISDTSVIVKMDNSRDLNMDCVVAEIKAQYDDIASRSRAEAESWYRSKCEEMKATVIRHGETLRRTKEEINELNRVIQRLTAEIENAKCQRTKLEAAVAEAEQQGEAALNDARSKLAGLEEALQKAKQDMA…	1540	3161	1	1	1	577.779	2	-0.0005	16	26	0	65.2	3.4e-05	R	TFSSCSAVAPK	T						File: ~Z:\CORE\RAW_DATA_2021_QE\P910_Sigrun_Lange\P910_S_IP.raw~; SpectrumID: ~3392~; PrecursorID: ~0~; scans: ~6111~
9	1::sp|cRAP057|P25691|K2M3_SHEEP	Keratin, type II microfibrillar, component 5 OS=Ovis aries PE=1 SV=1	1591	58	3.1e-155	56418	128	101	30	28	41	6.14	SCRSYRISPGYSVTRTFSSCSAVAPKTGSRCCISAAPYRGVSCYRGLTGFGSRSVSALGSCGPRIAVSGFRAGSCGRSFGYRSGGVGGLSPSCITTVSVNESLLTPLNLEIDPNAQCVKHQEKEQIKNLNSRFAAFIDKVRFLEQQNKLLETKWQFYQNQRCCESNLEPLFNGYIETLRREAEHVEADSGRLASELDHVQEVLEGYKKKYEEEVALRATAENEFVVLKKDVDCAYLRKSDLEANVEALVEESNFLKRLYDEEIQILNAHISDTSVIVKMDNSRDLNMDCVVAEIKAQYDDIASRSRAEAESWYRSKCEEMKATVIRHGETLRRTKEEINELNRVIQRLTAEIENAKCQRTKLEAAVAEAEQQGEAALNDARSKLAGLEEALQKAKQDMA…	1617	5023	1	0	0	585.279	2	0.0016	154	161	0	42.01	0.0066	K	WQFYQNQR	C						File: ~Z:\CORE\RAW_DATA_2021_QE\P910_Sigrun_Lange\P910_S_IP.raw~; SpectrumID: ~5274~; PrecursorID: ~0~; scans: ~8316~
9	1::sp|cRAP057|P25691|K2M3_SHEEP	Keratin, type II microfibrillar, component 5 OS=Ovis aries PE=1 SV=1	1591	58	3.1e-155	56418	128	101	30	28	41	6.14	SCRSYRISPGYSVTRTFSSCSAVAPKTGSRCCISAAPYRGVSCYRGLTGFGSRSVSALGSCGPRIAVSGFRAGSCGRSFGYRSGGVGGLSPSCITTVSVNESLLTPLNLEIDPNAQCVKHQEKEQIKNLNSRFAAFIDKVRFLEQQNKLLETKWQFYQNQRCCESNLEPLFNGYIETLRREAEHVEADSGRLASELDHVQEVLEGYKKKYEEEVALRATAENEFVVLKKDVDCAYLRKSDLEANVEALVEESNFLKRLYDEEIQILNAHISDTSVIVKMDNSRDLNMDCVVAEIKAQYDDIASRSRAEAESWYRSKCEEMKATVIRHGETLRRTKEEINELNRVIQRLTAEIENAKCQRTKLEAAVAEAEQQGEAALNDARSKLAGLEEALQKAKQDMA…	1621	5560	1	0	0	585.769	2	-0.0023	154	161	0	37.05	0.017	K	WQFYQNQR	C		Deamidated (NQ)	0.00000100.0			File: ~Z:\CORE\RAW_DATA_2021_QE\P910_Sigrun_Lange\P910_S_IP.raw~; SpectrumID: ~5818~; PrecursorID: ~0~; scans: ~8899~
9	1::sp|cRAP057|P25691|K2M3_SHEEP	Keratin, type II microfibrillar, component 5 OS=Ovis aries PE=1 SV=1	1591	58	3.1e-155	56418	128	101	30	28	41	6.14	SCRSYRISPGYSVTRTFSSCSAVAPKTGSRCCISAAPYRGVSCYRGLTGFGSRSVSALGSCGPRIAVSGFRAGSCGRSFGYRSGGVGGLSPSCITTVSVNESLLTPLNLEIDPNAQCVKHQEKEQIKNLNSRFAAFIDKVRFLEQQNKLLETKWQFYQNQRCCESNLEPLFNGYIETLRREAEHVEADSGRLASELDHVQEVLEGYKKKYEEEVALRATAENEFVVLKKDVDCAYLRKSDLEANVEALVEESNFLKRLYDEEIQILNAHISDTSVIVKMDNSRDLNMDCVVAEIKAQYDDIASRSRAEAESWYRSKCEEMKATVIRHGETLRRTKEEINELNRVIQRLTAEIENAKCQRTKLEAAVAEAEQQGEAALNDARSKLAGLEEALQKAKQDMA…	1636	3564	1	0	0	393.207	3	-0.0012	394	403	1	51.45	0.0015	K	AKQDMACLLK	E						File: ~Z:\CORE\RAW_DATA_2021_QE\P910_Sigrun_Lange\P910_S_IP.raw~; SpectrumID: ~3802~; PrecursorID: ~0~; scans: ~6609~
9	1::sp|cRAP057|P25691|K2M3_SHEEP	Keratin, type II microfibrillar, component 5 OS=Ovis aries PE=1 SV=1	1591	58	3.1e-155	56418	128	101	30	28	41	6.14	SCRSYRISPGYSVTRTFSSCSAVAPKTGSRCCISAAPYRGVSCYRGLTGFGSRSVSALGSCGPRIAVSGFRAGSCGRSFGYRSGGVGGLSPSCITTVSVNESLLTPLNLEIDPNAQCVKHQEKEQIKNLNSRFAAFIDKVRFLEQQNKLLETKWQFYQNQRCCESNLEPLFNGYIETLRREAEHVEADSGRLASELDHVQEVLEGYKKKYEEEVALRATAENEFVVLKKDVDCAYLRKSDLEANVEALVEESNFLKRLYDEEIQILNAHISDTSVIVKMDNSRDLNMDCVVAEIKAQYDDIASRSRAEAESWYRSKCEEMKATVIRHGETLRRTKEEINELNRVIQRLTAEIENAKCQRTKLEAAVAEAEQQGEAALNDARSKLAGLEEALQKAKQDMA…	1726	2607	1	0	0	398.538	3	-0.0032	394	403	1	25.89	0.44	K	AKQDMACLLK	E		Oxidation (M)	0.0000300000.0			File: ~Z:\CORE\RAW_DATA_2021_QE\P910_Sigrun_Lange\P910_S_IP.raw~; SpectrumID: ~2829~; PrecursorID: ~0~; scans: ~5449~
9	1::sp|cRAP057|P25691|K2M3_SHEEP	Keratin, type II microfibrillar, component 5 OS=Ovis aries PE=1 SV=1	1591	58	3.1e-155	56418	128	101	30	28	41	6.14	SCRSYRISPGYSVTRTFSSCSAVAPKTGSRCCISAAPYRGVSCYRGLTGFGSRSVSALGSCGPRIAVSGFRAGSCGRSFGYRSGGVGGLSPSCITTVSVNESLLTPLNLEIDPNAQCVKHQEKEQIKNLNSRFAAFIDKVRFLEQQNKLLETKWQFYQNQRCCESNLEPLFNGYIETLRREAEHVEADSGRLASELDHVQEVLEGYKKKYEEEVALRATAENEFVVLKKDVDCAYLRKSDLEANVEALVEESNFLKRLYDEEIQILNAHISDTSVIVKMDNSRDLNMDCVVAEIKAQYDDIASRSRAEAESWYRSKCEEMKATVIRHGETLRRTKEEINELNRVIQRLTAEIENAKCQRTKLEAAVAEAEQQGEAALNDARSKLAGLEEALQKAKQDMA…	1881	5740	1	0	0	610.83	2	-0.0004	218	228	0	69.27	1.7e-05	R	ATAENEFVVLK	K						File: ~Z:\CORE\RAW_DATA_2021_QE\P910_Sigrun_Lange\P910_S_IP.raw~; SpectrumID: ~5999~; PrecursorID: ~0~; scans: ~9091~
9	1::sp|cRAP057|P25691|K2M3_SHEEP	Keratin, type II microfibrillar, component 5 OS=Ovis aries PE=1 SV=1	1591	58	3.1e-155	56418	128	101	30	28	41	6.14	SCRSYRISPGYSVTRTFSSCSAVAPKTGSRCCISAAPYRGVSCYRGLTGFGSRSVSALGSCGPRIAVSGFRAGSCGRSFGYRSGGVGGLSPSCITTVSVNESLLTPLNLEIDPNAQCVKHQEKEQIKNLNSRFAAFIDKVRFLEQQNKLLETKWQFYQNQRCCESNLEPLFNGYIETLRREAEHVEADSGRLASELDHVQEVLEGYKKKYEEEVALRATAENEFVVLKKDVDCAYLRKSDLEANVEALVEESNFLKRLYDEEIQILNAHISDTSVIVKMDNSRDLNMDCVVAEIKAQYDDIASRSRAEAESWYRSKCEEMKATVIRHGETLRRTKEEINELNRVIQRLTAEIENAKCQRTKLEAAVAEAEQQGEAALNDARSKLAGLEEALQKAKQDMA…	2027	2352	1	0	0	415.885	3	-0.0014	334	343	1	61.48	0.00014	R	TKEEINELNR	V						File: ~Z:\CORE\RAW_DATA_2021_QE\P910_Sigrun_Lange\P910_S_IP.raw~; SpectrumID: ~2560~; PrecursorID: ~0~; scans: ~5124~
9	1::sp|cRAP057|P25691|K2M3_SHEEP	Keratin, type II microfibrillar, component 5 OS=Ovis aries PE=1 SV=1	1591	58	3.1e-155	56418	128	101	30	28	41	6.14	SCRSYRISPGYSVTRTFSSCSAVAPKTGSRCCISAAPYRGVSCYRGLTGFGSRSVSALGSCGPRIAVSGFRAGSCGRSFGYRSGGVGGLSPSCITTVSVNESLLTPLNLEIDPNAQCVKHQEKEQIKNLNSRFAAFIDKVRFLEQQNKLLETKWQFYQNQRCCESNLEPLFNGYIETLRREAEHVEADSGRLASELDHVQEVLEGYKKKYEEEVALRATAENEFVVLKKDVDCAYLRKSDLEANVEALVEESNFLKRLYDEEIQILNAHISDTSVIVKMDNSRDLNMDCVVAEIKAQYDDIASRSRAEAESWYRSKCEEMKATVIRHGETLRRTKEEINELNRVIQRLTAEIENAKCQRTKLEAAVAEAEQQGEAALNDARSKLAGLEEALQKAKQDMA…	2030	2358	1	0	0	623.325	2	-0.0012	334	343	1	61.77	0.00013	R	TKEEINELNR	V						File: ~Z:\CORE\RAW_DATA_2021_QE\P910_Sigrun_Lange\P910_S_IP.raw~; SpectrumID: ~2566~; PrecursorID: ~0~; scans: ~5131~
9	1::sp|cRAP057|P25691|K2M3_SHEEP	Keratin, type II microfibrillar, component 5 OS=Ovis aries PE=1 SV=1	1591	58	3.1e-155	56418	128	101	30	28	41	6.14	SCRSYRISPGYSVTRTFSSCSAVAPKTGSRCCISAAPYRGVSCYRGLTGFGSRSVSALGSCGPRIAVSGFRAGSCGRSFGYRSGGVGGLSPSCITTVSVNESLLTPLNLEIDPNAQCVKHQEKEQIKNLNSRFAAFIDKVRFLEQQNKLLETKWQFYQNQRCCESNLEPLFNGYIETLRREAEHVEADSGRLASELDHVQEVLEGYKKKYEEEVALRATAENEFVVLKKDVDCAYLRKSDLEANVEALVEESNFLKRLYDEEIQILNAHISDTSVIVKMDNSRDLNMDCVVAEIKAQYDDIASRSRAEAESWYRSKCEEMKATVIRHGETLRRTKEEINELNRVIQRLTAEIENAKCQRTKLEAAVAEAEQQGEAALNDARSKLAGLEEALQKAKQDMA…	2099	3027	1	0	0	627.795	2	-0.0032	305	314	1	26.4	0.24	R	SRAEAESWYR	S						File: ~Z:\CORE\RAW_DATA_2021_QE\P910_Sigrun_Lange\P910_S_IP.raw~; SpectrumID: ~3257~; PrecursorID: ~0~; scans: ~5952~
9	1::sp|cRAP057|P25691|K2M3_SHEEP	Keratin, type II microfibrillar, component 5 OS=Ovis aries PE=1 SV=1	1591	58	3.1e-155	56418	128	101	30	28	41	6.14	SCRSYRISPGYSVTRTFSSCSAVAPKTGSRCCISAAPYRGVSCYRGLTGFGSRSVSALGSCGPRIAVSGFRAGSCGRSFGYRSGGVGGLSPSCITTVSVNESLLTPLNLEIDPNAQCVKHQEKEQIKNLNSRFAAFIDKVRFLEQQNKLLETKWQFYQNQRCCESNLEPLFNGYIETLRREAEHVEADSGRLASELDHVQEVLEGYKKKYEEEVALRATAENEFVVLKKDVDCAYLRKSDLEANVEALVEESNFLKRLYDEEIQILNAHISDTSVIVKMDNSRDLNMDCVVAEIKAQYDDIASRSRAEAESWYRSKCEEMKATVIRHGETLRRTKEEINELNRVIQRLTAEIENAKCQRTKLEAAVAEAEQQGEAALNDARSKLAGLEEALQKAKQDMA…	2102	3195	1	0	0	418.866	3	-0.0016	305	314	1	52.29	0.00064	R	SRAEAESWYR	S						File: ~Z:\CORE\RAW_DATA_2021_QE\P910_Sigrun_Lange\P910_S_IP.raw~; SpectrumID: ~3427~; PrecursorID: ~0~; scans: ~6152~
9	1::sp|cRAP057|P25691|K2M3_SHEEP	Keratin, type II microfibrillar, component 5 OS=Ovis aries PE=1 SV=1	1591	58	3.1e-155	56418	128	101	30	28	41	6.14	SCRSYRISPGYSVTRTFSSCSAVAPKTGSRCCISAAPYRGVSCYRGLTGFGSRSVSALGSCGPRIAVSGFRAGSCGRSFGYRSGGVGGLSPSCITTVSVNESLLTPLNLEIDPNAQCVKHQEKEQIKNLNSRFAAFIDKVRFLEQQNKLLETKWQFYQNQRCCESNLEPLFNGYIETLRREAEHVEADSGRLASELDHVQEVLEGYKKKYEEEVALRATAENEFVVLKKDVDCAYLRKSDLEANVEALVEESNFLKRLYDEEIQILNAHISDTSVIVKMDNSRDLNMDCVVAEIKAQYDDIASRSRAEAESWYRSKCEEMKATVIRHGETLRRTKEEINELNRVIQRLTAEIENAKCQRTKLEAAVAEAEQQGEAALNDARSKLAGLEEALQKAKQDMA…	2152	7816	1	0	0	632.35	2	-0.0008	413	423	0	82.24	6.9e-07	K	LGLDIEIATYR	R						File: ~Z:\CORE\RAW_DATA_2021_QE\P910_Sigrun_Lange\P910_S_IP.raw~; SpectrumID: ~8090~; PrecursorID: ~0~; scans: ~11324~
9	1::sp|cRAP057|P25691|K2M3_SHEEP	Keratin, type II microfibrillar, component 5 OS=Ovis aries PE=1 SV=1	1591	58	3.1e-155	56418	128	101	30	28	41	6.14	SCRSYRISPGYSVTRTFSSCSAVAPKTGSRCCISAAPYRGVSCYRGLTGFGSRSVSALGSCGPRIAVSGFRAGSCGRSFGYRSGGVGGLSPSCITTVSVNESLLTPLNLEIDPNAQCVKHQEKEQIKNLNSRFAAFIDKVRFLEQQNKLLETKWQFYQNQRCCESNLEPLFNGYIETLRREAEHVEADSGRLASELDHVQEVLEGYKKKYEEEVALRATAENEFVVLKKDVDCAYLRKSDLEANVEALVEESNFLKRLYDEEIQILNAHISDTSVIVKMDNSRDLNMDCVVAEIKAQYDDIASRSRAEAESWYRSKCEEMKATVIRHGETLRRTKEEINELNRVIQRLTAEIENAKCQRTKLEAAVAEAEQQGEAALNDARSKLAGLEEALQKAKQDMA…	2599	4072	1	0	0	674.875	2	-0.0035	218	229	1	74.14	3.7e-06	R	ATAENEFVVLKK	D						File: ~Z:\CORE\RAW_DATA_2021_QE\P910_Sigrun_Lange\P910_S_IP.raw~; SpectrumID: ~4316~; PrecursorID: ~0~; scans: ~7223~
9	1::sp|cRAP057|P25691|K2M3_SHEEP	Keratin, type II microfibrillar, component 5 OS=Ovis aries PE=1 SV=1	1591	58	3.1e-155	56418	128	101	30	28	41	6.14	SCRSYRISPGYSVTRTFSSCSAVAPKTGSRCCISAAPYRGVSCYRGLTGFGSRSVSALGSCGPRIAVSGFRAGSCGRSFGYRSGGVGGLSPSCITTVSVNESLLTPLNLEIDPNAQCVKHQEKEQIKNLNSRFAAFIDKVRFLEQQNKLLETKWQFYQNQRCCESNLEPLFNGYIETLRREAEHVEADSGRLASELDHVQEVLEGYKKKYEEEVALRATAENEFVVLKKDVDCAYLRKSDLEANVEALVEESNFLKRLYDEEIQILNAHISDTSVIVKMDNSRDLNMDCVVAEIKAQYDDIASRSRAEAESWYRSKCEEMKATVIRHGETLRRTKEEINELNRVIQRLTAEIENAKCQRTKLEAAVAEAEQQGEAALNDARSKLAGLEEALQKAKQDMA…	2600	4045	1	0	0	450.254	3	0.0007	218	229	1	70.27	8.9e-06	R	ATAENEFVVLKK	D						File: ~Z:\CORE\RAW_DATA_2021_QE\P910_Sigrun_Lange\P910_S_IP.raw~; SpectrumID: ~4289~; PrecursorID: ~0~; scans: ~7187~
9	1::sp|cRAP057|P25691|K2M3_SHEEP	Keratin, type II microfibrillar, component 5 OS=Ovis aries PE=1 SV=1	1591	58	3.1e-155	56418	128	101	30	28	41	6.14	SCRSYRISPGYSVTRTFSSCSAVAPKTGSRCCISAAPYRGVSCYRGLTGFGSRSVSALGSCGPRIAVSGFRAGSCGRSFGYRSGGVGGLSPSCITTVSVNESLLTPLNLEIDPNAQCVKHQEKEQIKNLNSRFAAFIDKVRFLEQQNKLLETKWQFYQNQRCCESNLEPLFNGYIETLRREAEHVEADSGRLASELDHVQEVLEGYKKKYEEEVALRATAENEFVVLKKDVDCAYLRKSDLEANVEALVEESNFLKRLYDEEIQILNAHISDTSVIVKMDNSRDLNMDCVVAEIKAQYDDIASRSRAEAESWYRSKCEEMKATVIRHGETLRRTKEEINELNRVIQRLTAEIENAKCQRTKLEAAVAEAEQQGEAALNDARSKLAGLEEALQKAKQDMA…	2843	1941	1	0	0	467.919	3	-0.0014	333	343	2	29.37	0.19	R	RTKEEINELNR	V						File: ~Z:\CORE\RAW_DATA_2021_QE\P910_Sigrun_Lange\P910_S_IP.raw~; SpectrumID: ~2105~; PrecursorID: ~0~; scans: ~4551~
9	1::sp|cRAP057|P25691|K2M3_SHEEP	Keratin, type II microfibrillar, component 5 OS=Ovis aries PE=1 SV=1	1591	58	3.1e-155	56418	128	101	30	28	41	6.14	SCRSYRISPGYSVTRTFSSCSAVAPKTGSRCCISAAPYRGVSCYRGLTGFGSRSVSALGSCGPRIAVSGFRAGSCGRSFGYRSGGVGGLSPSCITTVSVNESLLTPLNLEIDPNAQCVKHQEKEQIKNLNSRFAAFIDKVRFLEQQNKLLETKWQFYQNQRCCESNLEPLFNGYIETLRREAEHVEADSGRLASELDHVQEVLEGYKKKYEEEVALRATAENEFVVLKKDVDCAYLRKSDLEANVEALVEESNFLKRLYDEEIQILNAHISDTSVIVKMDNSRDLNMDCVVAEIKAQYDDIASRSRAEAESWYRSKCEEMKATVIRHGETLRRTKEEINELNRVIQRLTAEIENAKCQRTKLEAAVAEAEQQGEAALNDARSKLAGLEEALQKAKQDMA…	2855	7876	1	1	1	469.56	3	-0.0005	284	295	0	52	0.0011	R	DLNMDCVVAEIK	A						File: ~Z:\CORE\RAW_DATA_2021_QE\P910_Sigrun_Lange\P910_S_IP.raw~; SpectrumID: ~8156~; PrecursorID: ~0~; scans: ~11393~
9	1::sp|cRAP057|P25691|K2M3_SHEEP	Keratin, type II microfibrillar, component 5 OS=Ovis aries PE=1 SV=1	1591	58	3.1e-155	56418	128	101	30	28	41	6.14	SCRSYRISPGYSVTRTFSSCSAVAPKTGSRCCISAAPYRGVSCYRGLTGFGSRSVSALGSCGPRIAVSGFRAGSCGRSFGYRSGGVGGLSPSCITTVSVNESLLTPLNLEIDPNAQCVKHQEKEQIKNLNSRFAAFIDKVRFLEQQNKLLETKWQFYQNQRCCESNLEPLFNGYIETLRREAEHVEADSGRLASELDHVQEVLEGYKKKYEEEVALRATAENEFVVLKKDVDCAYLRKSDLEANVEALVEESNFLKRLYDEEIQILNAHISDTSVIVKMDNSRDLNMDCVVAEIKAQYDDIASRSRAEAESWYRSKCEEMKATVIRHGETLRRTKEEINELNRVIQRLTAEIENAKCQRTKLEAAVAEAEQQGEAALNDARSKLAGLEEALQKAKQDMA…	2856	7861	1	1	1	703.836	2	-0.0003	284	295	0	64.49	6.1e-05	R	DLNMDCVVAEIK	A						File: ~Z:\CORE\RAW_DATA_2021_QE\P910_Sigrun_Lange\P910_S_IP.raw~; SpectrumID: ~8139~; PrecursorID: ~0~; scans: ~11375~
9	1::sp|cRAP057|P25691|K2M3_SHEEP	Keratin, type II microfibrillar, component 5 OS=Ovis aries PE=1 SV=1	1591	58	3.1e-155	56418	128	101	30	28	41	6.14	SCRSYRISPGYSVTRTFSSCSAVAPKTGSRCCISAAPYRGVSCYRGLTGFGSRSVSALGSCGPRIAVSGFRAGSCGRSFGYRSGGVGGLSPSCITTVSVNESLLTPLNLEIDPNAQCVKHQEKEQIKNLNSRFAAFIDKVRFLEQQNKLLETKWQFYQNQRCCESNLEPLFNGYIETLRREAEHVEADSGRLASELDHVQEVLEGYKKKYEEEVALRATAENEFVVLKKDVDCAYLRKSDLEANVEALVEESNFLKRLYDEEIQILNAHISDTSVIVKMDNSRDLNMDCVVAEIKAQYDDIASRSRAEAESWYRSKCEEMKATVIRHGETLRRTKEEINELNRVIQRLTAEIENAKCQRTKLEAAVAEAEQQGEAALNDARSKLAGLEEALQKAKQDMA…	2930	6055	1	1	1	711.833	2	-0.0021	284	295	0	82.87	7.5e-07	R	DLNMDCVVAEIK	A		Oxidation (M)	0.000300000000.0			File: ~Z:\CORE\RAW_DATA_2021_QE\P910_Sigrun_Lange\P910_S_IP.raw~; SpectrumID: ~6317~; PrecursorID: ~0~; scans: ~9428~
9	1::sp|cRAP057|P25691|K2M3_SHEEP	Keratin, type II microfibrillar, component 5 OS=Ovis aries PE=1 SV=1	1591	58	3.1e-155	56418	128	101	30	28	41	6.14	SCRSYRISPGYSVTRTFSSCSAVAPKTGSRCCISAAPYRGVSCYRGLTGFGSRSVSALGSCGPRIAVSGFRAGSCGRSFGYRSGGVGGLSPSCITTVSVNESLLTPLNLEIDPNAQCVKHQEKEQIKNLNSRFAAFIDKVRFLEQQNKLLETKWQFYQNQRCCESNLEPLFNGYIETLRREAEHVEADSGRLASELDHVQEVLEGYKKKYEEEVALRATAENEFVVLKKDVDCAYLRKSDLEANVEALVEESNFLKRLYDEEIQILNAHISDTSVIVKMDNSRDLNMDCVVAEIKAQYDDIASRSRAEAESWYRSKCEEMKATVIRHGETLRRTKEEINELNRVIQRLTAEIENAKCQRTKLEAAVAEAEQQGEAALNDARSKLAGLEEALQKAKQDMA…	4680	6041	1	0	1	915.467	2	-0.0005	192	207	0	95.33	5.8e-08	R	LASELDHVQEVLEGYK	K						File: ~Z:\CORE\RAW_DATA_2021_QE\P910_Sigrun_Lange\P910_S_IP.raw~; SpectrumID: ~6303~; PrecursorID: ~0~; scans: ~9413~
9	1::sp|cRAP057|P25691|K2M3_SHEEP	Keratin, type II microfibrillar, component 5 OS=Ovis aries PE=1 SV=1	1591	58	3.1e-155	56418	128	101	30	28	41	6.14	SCRSYRISPGYSVTRTFSSCSAVAPKTGSRCCISAAPYRGVSCYRGLTGFGSRSVSALGSCGPRIAVSGFRAGSCGRSFGYRSGGVGGLSPSCITTVSVNESLLTPLNLEIDPNAQCVKHQEKEQIKNLNSRFAAFIDKVRFLEQQNKLLETKWQFYQNQRCCESNLEPLFNGYIETLRREAEHVEADSGRLASELDHVQEVLEGYKKKYEEEVALRATAENEFVVLKKDVDCAYLRKSDLEANVEALVEESNFLKRLYDEEIQILNAHISDTSVIVKMDNSRDLNMDCVVAEIKAQYDDIASRSRAEAESWYRSKCEEMKATVIRHGETLRRTKEEINELNRVIQRLTAEIENAKCQRTKLEAAVAEAEQQGEAALNDARSKLAGLEEALQKAKQDMA…	4681	6039	2	0	1	610.648	3	-0.0001	192	207	0	47.51	0.0036	R	LASELDHVQEVLEGYK	K						File: ~Z:\CORE\RAW_DATA_2021_QE\P910_Sigrun_Lange\P910_S_IP.raw~; SpectrumID: ~6301~; PrecursorID: ~0~; scans: ~9411~
9	1::sp|cRAP057|P25691|K2M3_SHEEP	Keratin, type II microfibrillar, component 5 OS=Ovis aries PE=1 SV=1	1591	58	3.1e-155	56418	128	101	30	28	41	6.14	SCRSYRISPGYSVTRTFSSCSAVAPKTGSRCCISAAPYRGVSCYRGLTGFGSRSVSALGSCGPRIAVSGFRAGSCGRSFGYRSGGVGGLSPSCITTVSVNESLLTPLNLEIDPNAQCVKHQEKEQIKNLNSRFAAFIDKVRFLEQQNKLLETKWQFYQNQRCCESNLEPLFNGYIETLRREAEHVEADSGRLASELDHVQEVLEGYKKKYEEEVALRATAENEFVVLKKDVDCAYLRKSDLEANVEALVEESNFLKRLYDEEIQILNAHISDTSVIVKMDNSRDLNMDCVVAEIKAQYDDIASRSRAEAESWYRSKCEEMKATVIRHGETLRRTKEEINELNRVIQRLTAEIENAKCQRTKLEAAVAEAEQQGEAALNDARSKLAGLEEALQKAKQDMA…	5240	5037	1	0	1	653.344	3	-0.0067	192	208	1	51.66	0.0013	R	LASELDHVQEVLEGYKK	K						File: ~Z:\CORE\RAW_DATA_2021_QE\P910_Sigrun_Lange\P910_S_IP.raw~; SpectrumID: ~5288~; PrecursorID: ~0~; scans: ~8331~
9	1::sp|cRAP057|P25691|K2M3_SHEEP	Keratin, type II microfibrillar, component 5 OS=Ovis aries PE=1 SV=1	1591	58	3.1e-155	56418	128	101	30	28	41	6.14	SCRSYRISPGYSVTRTFSSCSAVAPKTGSRCCISAAPYRGVSCYRGLTGFGSRSVSALGSCGPRIAVSGFRAGSCGRSFGYRSGGVGGLSPSCITTVSVNESLLTPLNLEIDPNAQCVKHQEKEQIKNLNSRFAAFIDKVRFLEQQNKLLETKWQFYQNQRCCESNLEPLFNGYIETLRREAEHVEADSGRLASELDHVQEVLEGYKKKYEEEVALRATAENEFVVLKKDVDCAYLRKSDLEANVEALVEESNFLKRLYDEEIQILNAHISDTSVIVKMDNSRDLNMDCVVAEIKAQYDDIASRSRAEAESWYRSKCEEMKATVIRHGETLRRTKEEINELNRVIQRLTAEIENAKCQRTKLEAAVAEAEQQGEAALNDARSKLAGLEEALQKAKQDMA…	5241	6411	1	0	1	490.265	4	0.0155	192	208	1	47.08	0.0029	R	LASELDHVQEVLEGYKK	K						File: ~Z:\CORE\RAW_DATA_2021_QE\P910_Sigrun_Lange\P910_S_IP.raw~; SpectrumID: ~6673~; PrecursorID: ~0~; scans: ~9814~	emPAI	14.03
10	1::sp|cRAP068|Q14533|KRT81_HUMAN	Keratin, type II cuticular Hb1 OS=Homo sapiens GN=KRT81 PE=1 SV=3	1575	58	1.3e-153	56832	180	148	29	25	49.5	5.4	MTCGSGFGGRAFSCISACGPRPGRCCITAAPYRGISCYRGLTGGFGSHSVCGGFRAGSCGRSFGYRSGGVCGPSPPCITTVSVNESLLTPLNLEIDPNAQCVKQEEKEQIKSLNSRFAAFIDKVRFLEQQNKLLETKLQFYQNRECCQSNLEPLFEGYIETLRREAECVEADSGRLASELNHVQEVLEGYKKKYEEEVSLRATAENEFVALKKDVDCAYLRKSDLEANVEALIQEIDFLRRLYEEEILILQSHISDTSVVVKLDNSRDLNMDCIIAEIKAQYDDIVTRSRAEAESWYRSKCEEMKATVIRHGETLRRTKEEINELNRMIQRLTAEVENAKCQNSKLEAAVAQSEQQGEAALSDARCKLAELEGALQKAKQDMACLIREYQEVMNSKLGL…	122	6201	1	0	0	406.221	2	-0.0009	117	123	0	53.41	0.00011	R	FAAFIDK	V						File: ~Z:\CORE\RAW_DATA_2021_QE\P910_Sigrun_Lange\P910_S_IP.raw~; SpectrumID: ~6463~; PrecursorID: ~0~; scans: ~9583~
10	1::sp|cRAP068|Q14533|KRT81_HUMAN	Keratin, type II cuticular Hb1 OS=Homo sapiens GN=KRT81 PE=1 SV=3	1575	58	1.3e-153	56832	180	148	29	25	49.5	5.4	MTCGSGFGGRAFSCISACGPRPGRCCITAAPYRGISCYRGLTGGFGSHSVCGGFRAGSCGRSFGYRSGGVCGPSPPCITTVSVNESLLTPLNLEIDPNAQCVKQEEKEQIKSLNSRFAAFIDKVRFLEQQNKLLETKLQFYQNRECCQSNLEPLFEGYIETLRREAECVEADSGRLASELNHVQEVLEGYKKKYEEEVSLRATAENEFVALKKDVDCAYLRKSDLEANVEALIQEIDFLRRLYEEEILILQSHISDTSVVVKLDNSRDLNMDCIIAEIKAQYDDIVTRSRAEAESWYRSKCEEMKATVIRHGETLRRTKEEINELNRMIQRLTAEVENAKCQNSKLEAAVAQSEQQGEAALSDARCKLAELEGALQKAKQDMACLIREYQEVMNSKLGL…	482	2447	1	0	0	453.737	2	-0.0005	126	132	0	43.88	0.0057	R	FLEQQNK	L						File: ~Z:\CORE\RAW_DATA_2021_QE\P910_Sigrun_Lange\P910_S_IP.raw~; SpectrumID: ~2663~; PrecursorID: ~0~; scans: ~5250~
10	1::sp|cRAP068|Q14533|KRT81_HUMAN	Keratin, type II cuticular Hb1 OS=Homo sapiens GN=KRT81 PE=1 SV=3	1575	58	1.3e-153	56832	180	148	29	25	49.5	5.4	MTCGSGFGGRAFSCISACGPRPGRCCITAAPYRGISCYRGLTGGFGSHSVCGGFRAGSCGRSFGYRSGGVCGPSPPCITTVSVNESLLTPLNLEIDPNAQCVKQEEKEQIKSLNSRFAAFIDKVRFLEQQNKLLETKLQFYQNRECCQSNLEPLFEGYIETLRREAECVEADSGRLASELNHVQEVLEGYKKKYEEEVSLRATAENEFVALKKDVDCAYLRKSDLEANVEALIQEIDFLRRLYEEEILILQSHISDTSVVVKLDNSRDLNMDCIIAEIKAQYDDIVTRSRAEAESWYRSKCEEMKATVIRHGETLRRTKEEINELNRMIQRLTAEVENAKCQNSKLEAAVAQSEQQGEAALSDARCKLAELEGALQKAKQDMACLIREYQEVMNSKLGL…	683	2701	1	0	0	487.251	2	-0.0001	409	416	0	59.55	0.00013	R	LLEGEEQR	L						File: ~Z:\CORE\RAW_DATA_2021_QE\P910_Sigrun_Lange\P910_S_IP.raw~; SpectrumID: ~2925~; PrecursorID: ~0~; scans: ~5561~
10	1::sp|cRAP068|Q14533|KRT81_HUMAN	Keratin, type II cuticular Hb1 OS=Homo sapiens GN=KRT81 PE=1 SV=3	1575	58	1.3e-153	56832	180	148	29	25	49.5	5.4	MTCGSGFGGRAFSCISACGPRPGRCCITAAPYRGISCYRGLTGGFGSHSVCGGFRAGSCGRSFGYRSGGVCGPSPPCITTVSVNESLLTPLNLEIDPNAQCVKQEEKEQIKSLNSRFAAFIDKVRFLEQQNKLLETKLQFYQNRECCQSNLEPLFEGYIETLRREAECVEADSGRLASELNHVQEVLEGYKKKYEEEVSLRATAENEFVALKKDVDCAYLRKSDLEANVEALIQEIDFLRRLYEEEILILQSHISDTSVVVKLDNSRDLNMDCIIAEIKAQYDDIVTRSRAEAESWYRSKCEEMKATVIRHGETLRRTKEEINELNRMIQRLTAEVENAKCQNSKLEAAVAQSEQQGEAALSDARCKLAELEGALQKAKQDMACLIREYQEVMNSKLGL…	694	2535	1	0	0	487.761	2	-0.0002	332	340	0	58.88	0.00026	R	LTAEVENAK	C						File: ~Z:\CORE\RAW_DATA_2021_QE\P910_Sigrun_Lange\P910_S_IP.raw~; SpectrumID: ~2754~; PrecursorID: ~0~; scans: ~5359~
10	1::sp|cRAP068|Q14533|KRT81_HUMAN	Keratin, type II cuticular Hb1 OS=Homo sapiens GN=KRT81 PE=1 SV=3	1575	58	1.3e-153	56832	180	148	29	25	49.5	5.4	MTCGSGFGGRAFSCISACGPRPGRCCITAAPYRGISCYRGLTGGFGSHSVCGGFRAGSCGRSFGYRSGGVCGPSPPCITTVSVNESLLTPLNLEIDPNAQCVKQEEKEQIKSLNSRFAAFIDKVRFLEQQNKLLETKLQFYQNRECCQSNLEPLFEGYIETLRREAECVEADSGRLASELNHVQEVLEGYKKKYEEEVSLRATAENEFVALKKDVDCAYLRKSDLEANVEALIQEIDFLRRLYEEEILILQSHISDTSVVVKLDNSRDLNMDCIIAEIKAQYDDIVTRSRAEAESWYRSKCEEMKATVIRHGETLRRTKEEINELNRMIQRLTAEVENAKCQNSKLEAAVAQSEQQGEAALSDARCKLAELEGALQKAKQDMACLIREYQEVMNSKLGL…	831	4091	1	0	0	506.23	2	-0.0001	291	298	0	39.99	0.0068	R	AEAESWYR	S						File: ~Z:\CORE\RAW_DATA_2021_QE\P910_Sigrun_Lange\P910_S_IP.raw~; SpectrumID: ~4335~; PrecursorID: ~0~; scans: ~7248~
10	1::sp|cRAP068|Q14533|KRT81_HUMAN	Keratin, type II cuticular Hb1 OS=Homo sapiens GN=KRT81 PE=1 SV=3	1575	58	1.3e-153	56832	180	148	29	25	49.5	5.4	MTCGSGFGGRAFSCISACGPRPGRCCITAAPYRGISCYRGLTGGFGSHSVCGGFRAGSCGRSFGYRSGGVCGPSPPCITTVSVNESLLTPLNLEIDPNAQCVKQEEKEQIKSLNSRFAAFIDKVRFLEQQNKLLETKLQFYQNRECCQSNLEPLFEGYIETLRREAECVEADSGRLASELNHVQEVLEGYKKKYEEEVSLRATAENEFVALKKDVDCAYLRKSDLEANVEALIQEIDFLRRLYEEEILILQSHISDTSVVVKLDNSRDLNMDCIIAEIKAQYDDIVTRSRAEAESWYRSKCEEMKATVIRHGETLRRTKEEINELNRMIQRLTAEVENAKCQNSKLEAAVAQSEQQGEAALSDARCKLAELEGALQKAKQDMACLIREYQEVMNSKLGL…	834	4486	1	0	0	506.232	2	0.0002	214	221	0	40.56	0.0067	K	DVDCAYLR	K						File: ~Z:\CORE\RAW_DATA_2021_QE\P910_Sigrun_Lange\P910_S_IP.raw~; SpectrumID: ~4733~; PrecursorID: ~0~; scans: ~7733~
10	1::sp|cRAP068|Q14533|KRT81_HUMAN	Keratin, type II cuticular Hb1 OS=Homo sapiens GN=KRT81 PE=1 SV=3	1575	58	1.3e-153	56832	180	148	29	25	49.5	5.4	MTCGSGFGGRAFSCISACGPRPGRCCITAAPYRGISCYRGLTGGFGSHSVCGGFRAGSCGRSFGYRSGGVCGPSPPCITTVSVNESLLTPLNLEIDPNAQCVKQEEKEQIKSLNSRFAAFIDKVRFLEQQNKLLETKLQFYQNRECCQSNLEPLFEGYIETLRREAECVEADSGRLASELNHVQEVLEGYKKKYEEEVSLRATAENEFVALKKDVDCAYLRKSDLEANVEALIQEIDFLRRLYEEEILILQSHISDTSVVVKLDNSRDLNMDCIIAEIKAQYDDIVTRSRAEAESWYRSKCEEMKATVIRHGETLRRTKEEINELNRMIQRLTAEVENAKCQNSKLEAAVAQSEQQGEAALSDARCKLAELEGALQKAKQDMACLIREYQEVMNSKLGL…	861	3196	1	0	0	508.754	2	-0.0001	320	327	0	56.83	0.0002	K	EEINELNR	M						File: ~Z:\CORE\RAW_DATA_2021_QE\P910_Sigrun_Lange\P910_S_IP.raw~; SpectrumID: ~3428~; PrecursorID: ~0~; scans: ~6153~
10	1::sp|cRAP068|Q14533|KRT81_HUMAN	Keratin, type II cuticular Hb1 OS=Homo sapiens GN=KRT81 PE=1 SV=3	1575	58	1.3e-153	56832	180	148	29	25	49.5	5.4	MTCGSGFGGRAFSCISACGPRPGRCCITAAPYRGISCYRGLTGGFGSHSVCGGFRAGSCGRSFGYRSGGVCGPSPPCITTVSVNESLLTPLNLEIDPNAQCVKQEEKEQIKSLNSRFAAFIDKVRFLEQQNKLLETKLQFYQNRECCQSNLEPLFEGYIETLRREAECVEADSGRLASELNHVQEVLEGYKKKYEEEVSLRATAENEFVALKKDVDCAYLRKSDLEANVEALIQEIDFLRRLYEEEILILQSHISDTSVVVKLDNSRDLNMDCIIAEIKAQYDDIVTRSRAEAESWYRSKCEEMKATVIRHGETLRRTKEEINELNRMIQRLTAEVENAKCQNSKLEAAVAQSEQQGEAALSDARCKLAELEGALQKAKQDMACLIREYQEVMNSKLGL…	883	3886	1	0	0	512.751	2	0.0003	194	201	0	47.1	0.0021	K	YEEEVSLR	A						File: ~Z:\CORE\RAW_DATA_2021_QE\P910_Sigrun_Lange\P910_S_IP.raw~; SpectrumID: ~4128~; PrecursorID: ~0~; scans: ~6982~
10	1::sp|cRAP068|Q14533|KRT81_HUMAN	Keratin, type II cuticular Hb1 OS=Homo sapiens GN=KRT81 PE=1 SV=3	1575	58	1.3e-153	56832	180	148	29	25	49.5	5.4	MTCGSGFGGRAFSCISACGPRPGRCCITAAPYRGISCYRGLTGGFGSHSVCGGFRAGSCGRSFGYRSGGVCGPSPPCITTVSVNESLLTPLNLEIDPNAQCVKQEEKEQIKSLNSRFAAFIDKVRFLEQQNKLLETKLQFYQNRECCQSNLEPLFEGYIETLRREAECVEADSGRLASELNHVQEVLEGYKKKYEEEVSLRATAENEFVALKKDVDCAYLRKSDLEANVEALIQEIDFLRRLYEEEILILQSHISDTSVVVKLDNSRDLNMDCIIAEIKAQYDDIVTRSRAEAESWYRSKCEEMKATVIRHGETLRRTKEEINELNRMIQRLTAEVENAKCQNSKLEAAVAQSEQQGEAALSDARCKLAELEGALQKAKQDMACLIREYQEVMNSKLGL…	1295	3662	1	0	0	556.255	2	-0.0003	25	33	0	36.12	0.021	R	CCITAAPYR	G						File: ~Z:\CORE\RAW_DATA_2021_QE\P910_Sigrun_Lange\P910_S_IP.raw~; SpectrumID: ~3900~; PrecursorID: ~0~; scans: ~6717~
10	1::sp|cRAP068|Q14533|KRT81_HUMAN	Keratin, type II cuticular Hb1 OS=Homo sapiens GN=KRT81 PE=1 SV=3	1575	58	1.3e-153	56832	180	148	29	25	49.5	5.4	MTCGSGFGGRAFSCISACGPRPGRCCITAAPYRGISCYRGLTGGFGSHSVCGGFRAGSCGRSFGYRSGGVCGPSPPCITTVSVNESLLTPLNLEIDPNAQCVKQEEKEQIKSLNSRFAAFIDKVRFLEQQNKLLETKLQFYQNRECCQSNLEPLFEGYIETLRREAECVEADSGRLASELNHVQEVLEGYKKKYEEEVSLRATAENEFVALKKDVDCAYLRKSDLEANVEALIQEIDFLRRLYEEEILILQSHISDTSVVVKLDNSRDLNMDCIIAEIKAQYDDIVTRSRAEAESWYRSKCEEMKATVIRHGETLRRTKEEINELNRMIQRLTAEVENAKCQNSKLEAAVAQSEQQGEAALSDARCKLAELEGALQKAKQDMACLIREYQEVMNSKLGL…	1363	2972	1	0	0	564.255	2	-0.0003	388	396	0	48.46	0.0011	R	EYQEVMNSK	L						File: ~Z:\CORE\RAW_DATA_2021_QE\P910_Sigrun_Lange\P910_S_IP.raw~; SpectrumID: ~3200~; PrecursorID: ~0~; scans: ~5884~
10	1::sp|cRAP068|Q14533|KRT81_HUMAN	Keratin, type II cuticular Hb1 OS=Homo sapiens GN=KRT81 PE=1 SV=3	1575	58	1.3e-153	56832	180	148	29	25	49.5	5.4	MTCGSGFGGRAFSCISACGPRPGRCCITAAPYRGISCYRGLTGGFGSHSVCGGFRAGSCGRSFGYRSGGVCGPSPPCITTVSVNESLLTPLNLEIDPNAQCVKQEEKEQIKSLNSRFAAFIDKVRFLEQQNKLLETKLQFYQNRECCQSNLEPLFEGYIETLRREAECVEADSGRLASELNHVQEVLEGYKKKYEEEVSLRATAENEFVALKKDVDCAYLRKSDLEANVEALIQEIDFLRRLYEEEILILQSHISDTSVVVKLDNSRDLNMDCIIAEIKAQYDDIVTRSRAEAESWYRSKCEEMKATVIRHGETLRRTKEEINELNRMIQRLTAEVENAKCQNSKLEAAVAQSEQQGEAALSDARCKLAELEGALQKAKQDMACLIREYQEVMNSKLGL…	1374	2088	1	0	0	565.302	2	-0.0002	408	416	1	32.53	0.062	R	RLLEGEEQR	L						File: ~Z:\CORE\RAW_DATA_2021_QE\P910_Sigrun_Lange\P910_S_IP.raw~; SpectrumID: ~2275~; PrecursorID: ~0~; scans: ~4767~
10	1::sp|cRAP068|Q14533|KRT81_HUMAN	Keratin, type II cuticular Hb1 OS=Homo sapiens GN=KRT81 PE=1 SV=3	1575	58	1.3e-153	56832	180	148	29	25	49.5	5.4	MTCGSGFGGRAFSCISACGPRPGRCCITAAPYRGISCYRGLTGGFGSHSVCGGFRAGSCGRSFGYRSGGVCGPSPPCITTVSVNESLLTPLNLEIDPNAQCVKQEEKEQIKSLNSRFAAFIDKVRFLEQQNKLLETKLQFYQNRECCQSNLEPLFEGYIETLRREAECVEADSGRLASELNHVQEVLEGYKKKYEEEVSLRATAENEFVALKKDVDCAYLRKSDLEANVEALIQEIDFLRRLYEEEILILQSHISDTSVVVKLDNSRDLNMDCIIAEIKAQYDDIVTRSRAEAESWYRSKCEEMKATVIRHGETLRRTKEEINELNRMIQRLTAEVENAKCQNSKLEAAVAQSEQQGEAALSDARCKLAELEGALQKAKQDMACLIREYQEVMNSKLGL…	1421	2867	1	0	0	380.522	3	-0.0008	213	221	1	35.26	0.038	K	KDVDCAYLR	K						File: ~Z:\CORE\RAW_DATA_2021_QE\P910_Sigrun_Lange\P910_S_IP.raw~; SpectrumID: ~3095~; PrecursorID: ~0~; scans: ~5761~
10	1::sp|cRAP068|Q14533|KRT81_HUMAN	Keratin, type II cuticular Hb1 OS=Homo sapiens GN=KRT81 PE=1 SV=3	1575	58	1.3e-153	56832	180	148	29	25	49.5	5.4	MTCGSGFGGRAFSCISACGPRPGRCCITAAPYRGISCYRGLTGGFGSHSVCGGFRAGSCGRSFGYRSGGVCGPSPPCITTVSVNESLLTPLNLEIDPNAQCVKQEEKEQIKSLNSRFAAFIDKVRFLEQQNKLLETKLQFYQNRECCQSNLEPLFEGYIETLRREAECVEADSGRLASELNHVQEVLEGYKKKYEEEVSLRATAENEFVALKKDVDCAYLRKSDLEANVEALIQEIDFLRRLYEEEILILQSHISDTSVVVKLDNSRDLNMDCIIAEIKAQYDDIVTRSRAEAESWYRSKCEEMKATVIRHGETLRRTKEEINELNRMIQRLTAEVENAKCQNSKLEAAVAQSEQQGEAALSDARCKLAELEGALQKAKQDMACLIREYQEVMNSKLGL…	1458	1961	1	0	0	572.254	2	0.0014	388	396	0	41.82	0.0036	R	EYQEVMNSK	L		Oxidation (M)	0.000003000.0			File: ~Z:\CORE\RAW_DATA_2021_QE\P910_Sigrun_Lange\P910_S_IP.raw~; SpectrumID: ~2126~; PrecursorID: ~0~; scans: ~4577~
10	1::sp|cRAP068|Q14533|KRT81_HUMAN	Keratin, type II cuticular Hb1 OS=Homo sapiens GN=KRT81 PE=1 SV=3	1575	58	1.3e-153	56832	180	148	29	25	49.5	5.4	MTCGSGFGGRAFSCISACGPRPGRCCITAAPYRGISCYRGLTGGFGSHSVCGGFRAGSCGRSFGYRSGGVCGPSPPCITTVSVNESLLTPLNLEIDPNAQCVKQEEKEQIKSLNSRFAAFIDKVRFLEQQNKLLETKLQFYQNRECCQSNLEPLFEGYIETLRREAECVEADSGRLASELNHVQEVLEGYKKKYEEEVSLRATAENEFVALKKDVDCAYLRKSDLEANVEALIQEIDFLRRLYEEEILILQSHISDTSVVVKLDNSRDLNMDCIIAEIKAQYDDIVTRSRAEAESWYRSKCEEMKATVIRHGETLRRTKEEINELNRMIQRLTAEVENAKCQNSKLEAAVAQSEQQGEAALSDARCKLAELEGALQKAKQDMACLIREYQEVMNSKLGL…	1510	3162	1	0	0	384.868	3	-0.0013	193	201	1	53.07	0.00058	K	KYEEEVSLR	A						File: ~Z:\CORE\RAW_DATA_2021_QE\P910_Sigrun_Lange\P910_S_IP.raw~; SpectrumID: ~3393~; PrecursorID: ~0~; scans: ~6112~
10	1::sp|cRAP068|Q14533|KRT81_HUMAN	Keratin, type II cuticular Hb1 OS=Homo sapiens GN=KRT81 PE=1 SV=3	1575	58	1.3e-153	56832	180	148	29	25	49.5	5.4	MTCGSGFGGRAFSCISACGPRPGRCCITAAPYRGISCYRGLTGGFGSHSVCGGFRAGSCGRSFGYRSGGVCGPSPPCITTVSVNESLLTPLNLEIDPNAQCVKQEEKEQIKSLNSRFAAFIDKVRFLEQQNKLLETKLQFYQNRECCQSNLEPLFEGYIETLRREAECVEADSGRLASELNHVQEVLEGYKKKYEEEVSLRATAENEFVALKKDVDCAYLRKSDLEANVEALIQEIDFLRRLYEEEILILQSHISDTSVVVKLDNSRDLNMDCIIAEIKAQYDDIVTRSRAEAESWYRSKCEEMKATVIRHGETLRRTKEEINELNRMIQRLTAEVENAKCQNSKLEAAVAQSEQQGEAALSDARCKLAELEGALQKAKQDMACLIREYQEVMNSKLGL…	1513	2942	1	0	0	576.798	2	-0.0008	193	201	1	49.76	0.0012	K	KYEEEVSLR	A						File: ~Z:\CORE\RAW_DATA_2021_QE\P910_Sigrun_Lange\P910_S_IP.raw~; SpectrumID: ~3170~; PrecursorID: ~0~; scans: ~5847~
10	1::sp|cRAP068|Q14533|KRT81_HUMAN	Keratin, type II cuticular Hb1 OS=Homo sapiens GN=KRT81 PE=1 SV=3	1575	58	1.3e-153	56832	180	148	29	25	49.5	5.4	MTCGSGFGGRAFSCISACGPRPGRCCITAAPYRGISCYRGLTGGFGSHSVCGGFRAGSCGRSFGYRSGGVCGPSPPCITTVSVNESLLTPLNLEIDPNAQCVKQEEKEQIKSLNSRFAAFIDKVRFLEQQNKLLETKLQFYQNRECCQSNLEPLFEGYIETLRREAECVEADSGRLASELNHVQEVLEGYKKKYEEEVSLRATAENEFVALKKDVDCAYLRKSDLEANVEALIQEIDFLRRLYEEEILILQSHISDTSVVVKLDNSRDLNMDCIIAEIKAQYDDIVTRSRAEAESWYRSKCEEMKATVIRHGETLRRTKEEINELNRMIQRLTAEVENAKCQNSKLEAAVAQSEQQGEAALSDARCKLAELEGALQKAKQDMACLIREYQEVMNSKLGL…	1719	5134	1	0	0	596.813	2	-0.0011	202	212	0	82.93	8.6e-07	R	ATAENEFVALK	K						File: ~Z:\CORE\RAW_DATA_2021_QE\P910_Sigrun_Lange\P910_S_IP.raw~; SpectrumID: ~5386~; PrecursorID: ~0~; scans: ~8441~
10	1::sp|cRAP068|Q14533|KRT81_HUMAN	Keratin, type II cuticular Hb1 OS=Homo sapiens GN=KRT81 PE=1 SV=3	1575	58	1.3e-153	56832	180	148	29	25	49.5	5.4	MTCGSGFGGRAFSCISACGPRPGRCCITAAPYRGISCYRGLTGGFGSHSVCGGFRAGSCGRSFGYRSGGVCGPSPPCITTVSVNESLLTPLNLEIDPNAQCVKQEEKEQIKSLNSRFAAFIDKVRFLEQQNKLLETKLQFYQNRECCQSNLEPLFEGYIETLRREAECVEADSGRLASELNHVQEVLEGYKKKYEEEVSLRATAENEFVALKKDVDCAYLRKSDLEANVEALIQEIDFLRRLYEEEILILQSHISDTSVVVKLDNSRDLNMDCIIAEIKAQYDDIVTRSRAEAESWYRSKCEEMKATVIRHGETLRRTKEEINELNRMIQRLTAEVENAKCQNSKLEAAVAQSEQQGEAALSDARCKLAELEGALQKAKQDMACLIREYQEVMNSKLGL…	1729	5789	1	0	0	597.306	2	0.0002	202	212	0	48.81	0.0023	R	ATAENEFVALK	K		Deamidated (NQ)	0.00001000000.0			File: ~Z:\CORE\RAW_DATA_2021_QE\P910_Sigrun_Lange\P910_S_IP.raw~; SpectrumID: ~6048~; PrecursorID: ~0~; scans: ~9142~
10	1::sp|cRAP068|Q14533|KRT81_HUMAN	Keratin, type II cuticular Hb1 OS=Homo sapiens GN=KRT81 PE=1 SV=3	1575	58	1.3e-153	56832	180	148	29	25	49.5	5.4	MTCGSGFGGRAFSCISACGPRPGRCCITAAPYRGISCYRGLTGGFGSHSVCGGFRAGSCGRSFGYRSGGVCGPSPPCITTVSVNESLLTPLNLEIDPNAQCVKQEEKEQIKSLNSRFAAFIDKVRFLEQQNKLLETKLQFYQNRECCQSNLEPLFEGYIETLRREAECVEADSGRLASELNHVQEVLEGYKKKYEEEVSLRATAENEFVALKKDVDCAYLRKSDLEANVEALIQEIDFLRRLYEEEILILQSHISDTSVVVKLDNSRDLNMDCIIAEIKAQYDDIVTRSRAEAESWYRSKCEEMKATVIRHGETLRRTKEEINELNRMIQRLTAEVENAKCQNSKLEAAVAQSEQQGEAALSDARCKLAELEGALQKAKQDMACLIREYQEVMNSKLGL…	1791	4317	1	0	0	603.802	2	-0.0004	378	387	1	26.06	0.45	K	AKQDMACLIR	E		Deamidated (R)	0.0000000002.0			File: ~Z:\CORE\RAW_DATA_2021_QE\P910_Sigrun_Lange\P910_S_IP.raw~; SpectrumID: ~4564~; PrecursorID: ~0~; scans: ~7546~
10	1::sp|cRAP068|Q14533|KRT81_HUMAN	Keratin, type II cuticular Hb1 OS=Homo sapiens GN=KRT81 PE=1 SV=3	1575	58	1.3e-153	56832	180	148	29	25	49.5	5.4	MTCGSGFGGRAFSCISACGPRPGRCCITAAPYRGISCYRGLTGGFGSHSVCGGFRAGSCGRSFGYRSGGVCGPSPPCITTVSVNESLLTPLNLEIDPNAQCVKQEEKEQIKSLNSRFAAFIDKVRFLEQQNKLLETKLQFYQNRECCQSNLEPLFEGYIETLRREAECVEADSGRLASELNHVQEVLEGYKKKYEEEVSLRATAENEFVALKKDVDCAYLRKSDLEANVEALIQEIDFLRRLYEEEILILQSHISDTSVVVKLDNSRDLNMDCIIAEIKAQYDDIVTRSRAEAESWYRSKCEEMKATVIRHGETLRRTKEEINELNRMIQRLTAEVENAKCQNSKLEAAVAQSEQQGEAALSDARCKLAELEGALQKAKQDMACLIREYQEVMNSKLGL…	1885	2169	1	0	0	611.754	2	-0.0008	165	175	0	52.17	0.00019	R	EAECVEADSGR	L						File: ~Z:\CORE\RAW_DATA_2021_QE\P910_Sigrun_Lange\P910_S_IP.raw~; SpectrumID: ~2366~; PrecursorID: ~0~; scans: ~4876~
10	1::sp|cRAP068|Q14533|KRT81_HUMAN	Keratin, type II cuticular Hb1 OS=Homo sapiens GN=KRT81 PE=1 SV=3	1575	58	1.3e-153	56832	180	148	29	25	49.5	5.4	MTCGSGFGGRAFSCISACGPRPGRCCITAAPYRGISCYRGLTGGFGSHSVCGGFRAGSCGRSFGYRSGGVCGPSPPCITTVSVNESLLTPLNLEIDPNAQCVKQEEKEQIKSLNSRFAAFIDKVRFLEQQNKLLETKLQFYQNRECCQSNLEPLFEGYIETLRREAECVEADSGRLASELNHVQEVLEGYKKKYEEEVSLRATAENEFVALKKDVDCAYLRKSDLEANVEALIQEIDFLRRLYEEEILILQSHISDTSVVVKLDNSRDLNMDCIIAEIKAQYDDIVTRSRAEAESWYRSKCEEMKATVIRHGETLRRTKEEINELNRMIQRLTAEVENAKCQNSKLEAAVAQSEQQGEAALSDARCKLAELEGALQKAKQDMACLIREYQEVMNSKLGL…	2027	2352	1	0	0	415.885	3	-0.0014	318	327	1	61.48	0.00014	R	TKEEINELNR	M						File: ~Z:\CORE\RAW_DATA_2021_QE\P910_Sigrun_Lange\P910_S_IP.raw~; SpectrumID: ~2560~; PrecursorID: ~0~; scans: ~5124~
10	1::sp|cRAP068|Q14533|KRT81_HUMAN	Keratin, type II cuticular Hb1 OS=Homo sapiens GN=KRT81 PE=1 SV=3	1575	58	1.3e-153	56832	180	148	29	25	49.5	5.4	MTCGSGFGGRAFSCISACGPRPGRCCITAAPYRGISCYRGLTGGFGSHSVCGGFRAGSCGRSFGYRSGGVCGPSPPCITTVSVNESLLTPLNLEIDPNAQCVKQEEKEQIKSLNSRFAAFIDKVRFLEQQNKLLETKLQFYQNRECCQSNLEPLFEGYIETLRREAECVEADSGRLASELNHVQEVLEGYKKKYEEEVSLRATAENEFVALKKDVDCAYLRKSDLEANVEALIQEIDFLRRLYEEEILILQSHISDTSVVVKLDNSRDLNMDCIIAEIKAQYDDIVTRSRAEAESWYRSKCEEMKATVIRHGETLRRTKEEINELNRMIQRLTAEVENAKCQNSKLEAAVAQSEQQGEAALSDARCKLAELEGALQKAKQDMACLIREYQEVMNSKLGL…	2030	2358	1	0	0	623.325	2	-0.0012	318	327	1	61.77	0.00013	R	TKEEINELNR	M						File: ~Z:\CORE\RAW_DATA_2021_QE\P910_Sigrun_Lange\P910_S_IP.raw~; SpectrumID: ~2566~; PrecursorID: ~0~; scans: ~5131~
10	1::sp|cRAP068|Q14533|KRT81_HUMAN	Keratin, type II cuticular Hb1 OS=Homo sapiens GN=KRT81 PE=1 SV=3	1575	58	1.3e-153	56832	180	148	29	25	49.5	5.4	MTCGSGFGGRAFSCISACGPRPGRCCITAAPYRGISCYRGLTGGFGSHSVCGGFRAGSCGRSFGYRSGGVCGPSPPCITTVSVNESLLTPLNLEIDPNAQCVKQEEKEQIKSLNSRFAAFIDKVRFLEQQNKLLETKLQFYQNRECCQSNLEPLFEGYIETLRREAECVEADSGRLASELNHVQEVLEGYKKKYEEEVSLRATAENEFVALKKDVDCAYLRKSDLEANVEALIQEIDFLRRLYEEEILILQSHISDTSVVVKLDNSRDLNMDCIIAEIKAQYDDIVTRSRAEAESWYRSKCEEMKATVIRHGETLRRTKEEINELNRMIQRLTAEVENAKCQNSKLEAAVAQSEQQGEAALSDARCKLAELEGALQKAKQDMACLIREYQEVMNSKLGL…	2099	3027	1	0	0	627.795	2	-0.0032	289	298	1	26.4	0.24	R	SRAEAESWYR	S						File: ~Z:\CORE\RAW_DATA_2021_QE\P910_Sigrun_Lange\P910_S_IP.raw~; SpectrumID: ~3257~; PrecursorID: ~0~; scans: ~5952~
10	1::sp|cRAP068|Q14533|KRT81_HUMAN	Keratin, type II cuticular Hb1 OS=Homo sapiens GN=KRT81 PE=1 SV=3	1575	58	1.3e-153	56832	180	148	29	25	49.5	5.4	MTCGSGFGGRAFSCISACGPRPGRCCITAAPYRGISCYRGLTGGFGSHSVCGGFRAGSCGRSFGYRSGGVCGPSPPCITTVSVNESLLTPLNLEIDPNAQCVKQEEKEQIKSLNSRFAAFIDKVRFLEQQNKLLETKLQFYQNRECCQSNLEPLFEGYIETLRREAECVEADSGRLASELNHVQEVLEGYKKKYEEEVSLRATAENEFVALKKDVDCAYLRKSDLEANVEALIQEIDFLRRLYEEEILILQSHISDTSVVVKLDNSRDLNMDCIIAEIKAQYDDIVTRSRAEAESWYRSKCEEMKATVIRHGETLRRTKEEINELNRMIQRLTAEVENAKCQNSKLEAAVAQSEQQGEAALSDARCKLAELEGALQKAKQDMACLIREYQEVMNSKLGL…	2102	3195	1	0	0	418.866	3	-0.0016	289	298	1	52.29	0.00064	R	SRAEAESWYR	S						File: ~Z:\CORE\RAW_DATA_2021_QE\P910_Sigrun_Lange\P910_S_IP.raw~; SpectrumID: ~3427~; PrecursorID: ~0~; scans: ~6152~
10	1::sp|cRAP068|Q14533|KRT81_HUMAN	Keratin, type II cuticular Hb1 OS=Homo sapiens GN=KRT81 PE=1 SV=3	1575	58	1.3e-153	56832	180	148	29	25	49.5	5.4	MTCGSGFGGRAFSCISACGPRPGRCCITAAPYRGISCYRGLTGGFGSHSVCGGFRAGSCGRSFGYRSGGVCGPSPPCITTVSVNESLLTPLNLEIDPNAQCVKQEEKEQIKSLNSRFAAFIDKVRFLEQQNKLLETKLQFYQNRECCQSNLEPLFEGYIETLRREAECVEADSGRLASELNHVQEVLEGYKKKYEEEVSLRATAENEFVALKKDVDCAYLRKSDLEANVEALIQEIDFLRRLYEEEILILQSHISDTSVVVKLDNSRDLNMDCIIAEIKAQYDDIVTRSRAEAESWYRSKCEEMKATVIRHGETLRRTKEEINELNRMIQRLTAEVENAKCQNSKLEAAVAQSEQQGEAALSDARCKLAELEGALQKAKQDMACLIREYQEVMNSKLGL…	2152	7816	1	0	0	632.35	2	-0.0008	397	407	0	82.24	6.9e-07	K	LGLDIEIATYR	R						File: ~Z:\CORE\RAW_DATA_2021_QE\P910_Sigrun_Lange\P910_S_IP.raw~; SpectrumID: ~8090~; PrecursorID: ~0~; scans: ~11324~
10	1::sp|cRAP068|Q14533|KRT81_HUMAN	Keratin, type II cuticular Hb1 OS=Homo sapiens GN=KRT81 PE=1 SV=3	1575	58	1.3e-153	56832	180	148	29	25	49.5	5.4	MTCGSGFGGRAFSCISACGPRPGRCCITAAPYRGISCYRGLTGGFGSHSVCGGFRAGSCGRSFGYRSGGVCGPSPPCITTVSVNESLLTPLNLEIDPNAQCVKQEEKEQIKSLNSRFAAFIDKVRFLEQQNKLLETKLQFYQNRECCQSNLEPLFEGYIETLRREAECVEADSGRLASELNHVQEVLEGYKKKYEEEVSLRATAENEFVALKKDVDCAYLRKSDLEANVEALIQEIDFLRRLYEEEILILQSHISDTSVVVKLDNSRDLNMDCIIAEIKAQYDDIVTRSRAEAESWYRSKCEEMKATVIRHGETLRRTKEEINELNRMIQRLTAEVENAKCQNSKLEAAVAQSEQQGEAALSDARCKLAELEGALQKAKQDMACLIREYQEVMNSKLGL…	2486	3758	1	0	0	660.861	2	-0.0011	202	213	1	74.99	3.7e-06	R	ATAENEFVALKK	D						File: ~Z:\CORE\RAW_DATA_2021_QE\P910_Sigrun_Lange\P910_S_IP.raw~; SpectrumID: ~3998~; PrecursorID: ~0~; scans: ~6833~
10	1::sp|cRAP068|Q14533|KRT81_HUMAN	Keratin, type II cuticular Hb1 OS=Homo sapiens GN=KRT81 PE=1 SV=3	1575	58	1.3e-153	56832	180	148	29	25	49.5	5.4	MTCGSGFGGRAFSCISACGPRPGRCCITAAPYRGISCYRGLTGGFGSHSVCGGFRAGSCGRSFGYRSGGVCGPSPPCITTVSVNESLLTPLNLEIDPNAQCVKQEEKEQIKSLNSRFAAFIDKVRFLEQQNKLLETKLQFYQNRECCQSNLEPLFEGYIETLRREAECVEADSGRLASELNHVQEVLEGYKKKYEEEVSLRATAENEFVALKKDVDCAYLRKSDLEANVEALIQEIDFLRRLYEEEILILQSHISDTSVVVKLDNSRDLNMDCIIAEIKAQYDDIVTRSRAEAESWYRSKCEEMKATVIRHGETLRRTKEEINELNRMIQRLTAEVENAKCQNSKLEAAVAQSEQQGEAALSDARCKLAELEGALQKAKQDMACLIREYQEVMNSKLGL…	2487	3652	1	0	0	440.91	3	-0.0008	202	213	1	78.69	1.6e-06	R	ATAENEFVALKK	D						File: ~Z:\CORE\RAW_DATA_2021_QE\P910_Sigrun_Lange\P910_S_IP.raw~; SpectrumID: ~3890~; PrecursorID: ~0~; scans: ~6705~
10	1::sp|cRAP068|Q14533|KRT81_HUMAN	Keratin, type II cuticular Hb1 OS=Homo sapiens GN=KRT81 PE=1 SV=3	1575	58	1.3e-153	56832	180	148	29	25	49.5	5.4	MTCGSGFGGRAFSCISACGPRPGRCCITAAPYRGISCYRGLTGGFGSHSVCGGFRAGSCGRSFGYRSGGVCGPSPPCITTVSVNESLLTPLNLEIDPNAQCVKQEEKEQIKSLNSRFAAFIDKVRFLEQQNKLLETKLQFYQNRECCQSNLEPLFEGYIETLRREAECVEADSGRLASELNHVQEVLEGYKKKYEEEVSLRATAENEFVALKKDVDCAYLRKSDLEANVEALIQEIDFLRRLYEEEILILQSHISDTSVVVKLDNSRDLNMDCIIAEIKAQYDDIVTRSRAEAESWYRSKCEEMKATVIRHGETLRRTKEEINELNRMIQRLTAEVENAKCQNSKLEAAVAQSEQQGEAALSDARCKLAELEGALQKAKQDMACLIREYQEVMNSKLGL…	2843	1941	1	0	0	467.919	3	-0.0014	317	327	2	29.37	0.19	R	RTKEEINELNR	M						File: ~Z:\CORE\RAW_DATA_2021_QE\P910_Sigrun_Lange\P910_S_IP.raw~; SpectrumID: ~2105~; PrecursorID: ~0~; scans: ~4551~
10	1::sp|cRAP068|Q14533|KRT81_HUMAN	Keratin, type II cuticular Hb1 OS=Homo sapiens GN=KRT81 PE=1 SV=3	1575	58	1.3e-153	56832	180	148	29	25	49.5	5.4	MTCGSGFGGRAFSCISACGPRPGRCCITAAPYRGISCYRGLTGGFGSHSVCGGFRAGSCGRSFGYRSGGVCGPSPPCITTVSVNESLLTPLNLEIDPNAQCVKQEEKEQIKSLNSRFAAFIDKVRFLEQQNKLLETKLQFYQNRECCQSNLEPLFEGYIETLRREAECVEADSGRLASELNHVQEVLEGYKKKYEEEVSLRATAENEFVALKKDVDCAYLRKSDLEANVEALIQEIDFLRRLYEEEILILQSHISDTSVVVKLDNSRDLNMDCIIAEIKAQYDDIVTRSRAEAESWYRSKCEEMKATVIRHGETLRRTKEEINELNRMIQRLTAEVENAKCQNSKLEAAVAQSEQQGEAALSDARCKLAELEGALQKAKQDMACLIREYQEVMNSKLGL…	3055	6837	1	0	0	725.85	2	0.0018	268	279	0	46.11	0.0049	R	DLNMDCIIAEIK	A		Oxidation (M)	0.000300000000.0			File: ~Z:\CORE\RAW_DATA_2021_QE\P910_Sigrun_Lange\P910_S_IP.raw~; SpectrumID: ~7101~; PrecursorID: ~0~; scans: ~10279~
10	1::sp|cRAP068|Q14533|KRT81_HUMAN	Keratin, type II cuticular Hb1 OS=Homo sapiens GN=KRT81 PE=1 SV=3	1575	58	1.3e-153	56832	180	148	29	25	49.5	5.4	MTCGSGFGGRAFSCISACGPRPGRCCITAAPYRGISCYRGLTGGFGSHSVCGGFRAGSCGRSFGYRSGGVCGPSPPCITTVSVNESLLTPLNLEIDPNAQCVKQEEKEQIKSLNSRFAAFIDKVRFLEQQNKLLETKLQFYQNRECCQSNLEPLFEGYIETLRREAECVEADSGRLASELNHVQEVLEGYKKKYEEEVSLRATAENEFVALKKDVDCAYLRKSDLEANVEALIQEIDFLRRLYEEEILILQSHISDTSVVVKLDNSRDLNMDCIIAEIKAQYDDIVTRSRAEAESWYRSKCEEMKATVIRHGETLRRTKEEINELNRMIQRLTAEVENAKCQNSKLEAAVAQSEQQGEAALSDARCKLAELEGALQKAKQDMACLIREYQEVMNSKLGL…	3815	4456	1	0	0	798.372	2	-0.0018	40	55	0	95.4	4.8e-08	R	GLTGGFGSHSVCGGFR	A						File: ~Z:\CORE\RAW_DATA_2021_QE\P910_Sigrun_Lange\P910_S_IP.raw~; SpectrumID: ~4703~; PrecursorID: ~0~; scans: ~7701~
10	1::sp|cRAP068|Q14533|KRT81_HUMAN	Keratin, type II cuticular Hb1 OS=Homo sapiens GN=KRT81 PE=1 SV=3	1575	58	1.3e-153	56832	180	148	29	25	49.5	5.4	MTCGSGFGGRAFSCISACGPRPGRCCITAAPYRGISCYRGLTGGFGSHSVCGGFRAGSCGRSFGYRSGGVCGPSPPCITTVSVNESLLTPLNLEIDPNAQCVKQEEKEQIKSLNSRFAAFIDKVRFLEQQNKLLETKLQFYQNRECCQSNLEPLFEGYIETLRREAECVEADSGRLASELNHVQEVLEGYKKKYEEEVSLRATAENEFVALKKDVDCAYLRKSDLEANVEALIQEIDFLRRLYEEEILILQSHISDTSVVVKLDNSRDLNMDCIIAEIKAQYDDIVTRSRAEAESWYRSKCEEMKATVIRHGETLRRTKEEINELNRMIQRLTAEVENAKCQNSKLEAAVAQSEQQGEAALSDARCKLAELEGALQKAKQDMACLIREYQEVMNSKLGL…	3820	4316	1	0	0	532.584	3	-0.0001	40	55	0	72.01	1.1e-05	R	GLTGGFGSHSVCGGFR	A						File: ~Z:\CORE\RAW_DATA_2021_QE\P910_Sigrun_Lange\P910_S_IP.raw~; SpectrumID: ~4563~; PrecursorID: ~0~; scans: ~7545~
10	1::sp|cRAP068|Q14533|KRT81_HUMAN	Keratin, type II cuticular Hb1 OS=Homo sapiens GN=KRT81 PE=1 SV=3	1575	58	1.3e-153	56832	180	148	29	25	49.5	5.4	MTCGSGFGGRAFSCISACGPRPGRCCITAAPYRGISCYRGLTGGFGSHSVCGGFRAGSCGRSFGYRSGGVCGPSPPCITTVSVNESLLTPLNLEIDPNAQCVKQEEKEQIKSLNSRFAAFIDKVRFLEQQNKLLETKLQFYQNRECCQSNLEPLFEGYIETLRREAECVEADSGRLASELNHVQEVLEGYKKKYEEEVSLRATAENEFVALKKDVDCAYLRKSDLEANVEALIQEIDFLRRLYEEEILILQSHISDTSVVVKLDNSRDLNMDCIIAEIKAQYDDIVTRSRAEAESWYRSKCEEMKATVIRHGETLRRTKEEINELNRMIQRLTAEVENAKCQNSKLEAAVAQSEQQGEAALSDARCKLAELEGALQKAKQDMACLIREYQEVMNSKLGL…	3829	4322	1	0	0	798.87	2	0.01	40	55	0	32.25	0.089	R	GLTGGFGSHSVCGGFR	A		Deamidated (R)	0.0000000000000002.0			File: ~Z:\CORE\RAW_DATA_2021_QE\P910_Sigrun_Lange\P910_S_IP.raw~; SpectrumID: ~4569~; PrecursorID: ~0~; scans: ~7552~
10	1::sp|cRAP068|Q14533|KRT81_HUMAN	Keratin, type II cuticular Hb1 OS=Homo sapiens GN=KRT81 PE=1 SV=3	1575	58	1.3e-153	56832	180	148	29	25	49.5	5.4	MTCGSGFGGRAFSCISACGPRPGRCCITAAPYRGISCYRGLTGGFGSHSVCGGFRAGSCGRSFGYRSGGVCGPSPPCITTVSVNESLLTPLNLEIDPNAQCVKQEEKEQIKSLNSRFAAFIDKVRFLEQQNKLLETKLQFYQNRECCQSNLEPLFEGYIETLRREAECVEADSGRLASELNHVQEVLEGYKKKYEEEVSLRATAENEFVALKKDVDCAYLRKSDLEANVEALIQEIDFLRRLYEEEILILQSHISDTSVVVKLDNSRDLNMDCIIAEIKAQYDDIVTRSRAEAESWYRSKCEEMKATVIRHGETLRRTKEEINELNRMIQRLTAEVENAKCQNSKLEAAVAQSEQQGEAALSDARCKLAELEGALQKAKQDMACLIREYQEVMNSKLGL…	4271	5035	1	1	1	854.41	2	-0.0031	417	432	0	64.42	7.1e-05	R	LCEGIGAVNVCVSSSR	G						File: ~Z:\CORE\RAW_DATA_2021_QE\P910_Sigrun_Lange\P910_S_IP.raw~; SpectrumID: ~5286~; PrecursorID: ~0~; scans: ~8329~
10	1::sp|cRAP068|Q14533|KRT81_HUMAN	Keratin, type II cuticular Hb1 OS=Homo sapiens GN=KRT81 PE=1 SV=3	1575	58	1.3e-153	56832	180	148	29	25	49.5	5.4	MTCGSGFGGRAFSCISACGPRPGRCCITAAPYRGISCYRGLTGGFGSHSVCGGFRAGSCGRSFGYRSGGVCGPSPPCITTVSVNESLLTPLNLEIDPNAQCVKQEEKEQIKSLNSRFAAFIDKVRFLEQQNKLLETKLQFYQNRECCQSNLEPLFEGYIETLRREAECVEADSGRLASELNHVQEVLEGYKKKYEEEVSLRATAENEFVALKKDVDCAYLRKSDLEANVEALIQEIDFLRRLYEEEILILQSHISDTSVVVKLDNSRDLNMDCIIAEIKAQYDDIVTRSRAEAESWYRSKCEEMKATVIRHGETLRRTKEEINELNRMIQRLTAEVENAKCQNSKLEAAVAQSEQQGEAALSDARCKLAELEGALQKAKQDMACLIREYQEVMNSKLGL…	4272	5570	1	1	1	569.943	3	-0.0012	417	432	0	39.06	0.024	R	LCEGIGAVNVCVSSSR	G						File: ~Z:\CORE\RAW_DATA_2021_QE\P910_Sigrun_Lange\P910_S_IP.raw~; SpectrumID: ~5828~; PrecursorID: ~0~; scans: ~8910~
10	1::sp|cRAP068|Q14533|KRT81_HUMAN	Keratin, type II cuticular Hb1 OS=Homo sapiens GN=KRT81 PE=1 SV=3	1575	58	1.3e-153	56832	180	148	29	25	49.5	5.4	MTCGSGFGGRAFSCISACGPRPGRCCITAAPYRGISCYRGLTGGFGSHSVCGGFRAGSCGRSFGYRSGGVCGPSPPCITTVSVNESLLTPLNLEIDPNAQCVKQEEKEQIKSLNSRFAAFIDKVRFLEQQNKLLETKLQFYQNRECCQSNLEPLFEGYIETLRREAECVEADSGRLASELNHVQEVLEGYKKKYEEEVSLRATAENEFVALKKDVDCAYLRKSDLEANVEALIQEIDFLRRLYEEEILILQSHISDTSVVVKLDNSRDLNMDCIIAEIKAQYDDIVTRSRAEAESWYRSKCEEMKATVIRHGETLRRTKEEINELNRMIQRLTAEVENAKCQNSKLEAAVAQSEQQGEAALSDARCKLAELEGALQKAKQDMACLIREYQEVMNSKLGL…	4275	5162	1	1	1	854.911	2	0.0149	417	432	0	34.79	0.064	R	LCEGIGAVNVCVSSSR	G		Deamidated (NQ)	0.0000000010000000.0			File: ~Z:\CORE\RAW_DATA_2021_QE\P910_Sigrun_Lange\P910_S_IP.raw~; SpectrumID: ~5414~; PrecursorID: ~0~; scans: ~8470~
10	1::sp|cRAP068|Q14533|KRT81_HUMAN	Keratin, type II cuticular Hb1 OS=Homo sapiens GN=KRT81 PE=1 SV=3	1575	58	1.3e-153	56832	180	148	29	25	49.5	5.4	MTCGSGFGGRAFSCISACGPRPGRCCITAAPYRGISCYRGLTGGFGSHSVCGGFRAGSCGRSFGYRSGGVCGPSPPCITTVSVNESLLTPLNLEIDPNAQCVKQEEKEQIKSLNSRFAAFIDKVRFLEQQNKLLETKLQFYQNRECCQSNLEPLFEGYIETLRREAECVEADSGRLASELNHVQEVLEGYKKKYEEEVSLRATAENEFVALKKDVDCAYLRKSDLEANVEALIQEIDFLRRLYEEEILILQSHISDTSVVVKLDNSRDLNMDCIIAEIKAQYDDIVTRSRAEAESWYRSKCEEMKATVIRHGETLRRTKEEINELNRMIQRLTAEVENAKCQNSKLEAAVAQSEQQGEAALSDARCKLAELEGALQKAKQDMACLIREYQEVMNSKLGL…	4670	6626	1	0	0	914.973	2	-0.0043	176	191	0	108.86	2.2e-09	R	LASELNHVQEVLEGYK	K						File: ~Z:\CORE\RAW_DATA_2021_QE\P910_Sigrun_Lange\P910_S_IP.raw~; SpectrumID: ~6890~; PrecursorID: ~0~; scans: ~10057~
10	1::sp|cRAP068|Q14533|KRT81_HUMAN	Keratin, type II cuticular Hb1 OS=Homo sapiens GN=KRT81 PE=1 SV=3	1575	58	1.3e-153	56832	180	148	29	25	49.5	5.4	MTCGSGFGGRAFSCISACGPRPGRCCITAAPYRGISCYRGLTGGFGSHSVCGGFRAGSCGRSFGYRSGGVCGPSPPCITTVSVNESLLTPLNLEIDPNAQCVKQEEKEQIKSLNSRFAAFIDKVRFLEQQNKLLETKLQFYQNRECCQSNLEPLFEGYIETLRREAECVEADSGRLASELNHVQEVLEGYKKKYEEEVSLRATAENEFVALKKDVDCAYLRKSDLEANVEALIQEIDFLRRLYEEEILILQSHISDTSVVVKLDNSRDLNMDCIIAEIKAQYDDIVTRSRAEAESWYRSKCEEMKATVIRHGETLRRTKEEINELNRMIQRLTAEVENAKCQNSKLEAAVAQSEQQGEAALSDARCKLAELEGALQKAKQDMACLIREYQEVMNSKLGL…	4676	6731	1	0	0	610.319	3	-0.0008	176	191	0	55.75	0.00046	R	LASELNHVQEVLEGYK	K						File: ~Z:\CORE\RAW_DATA_2021_QE\P910_Sigrun_Lange\P910_S_IP.raw~; SpectrumID: ~6995~; PrecursorID: ~0~; scans: ~10168~
10	1::sp|cRAP068|Q14533|KRT81_HUMAN	Keratin, type II cuticular Hb1 OS=Homo sapiens GN=KRT81 PE=1 SV=3	1575	58	1.3e-153	56832	180	148	29	25	49.5	5.4	MTCGSGFGGRAFSCISACGPRPGRCCITAAPYRGISCYRGLTGGFGSHSVCGGFRAGSCGRSFGYRSGGVCGPSPPCITTVSVNESLLTPLNLEIDPNAQCVKQEEKEQIKSLNSRFAAFIDKVRFLEQQNKLLETKLQFYQNRECCQSNLEPLFEGYIETLRREAECVEADSGRLASELNHVQEVLEGYKKKYEEEVSLRATAENEFVALKKDVDCAYLRKSDLEANVEALIQEIDFLRRLYEEEILILQSHISDTSVVVKLDNSRDLNMDCIIAEIKAQYDDIVTRSRAEAESWYRSKCEEMKATVIRHGETLRRTKEEINELNRMIQRLTAEVENAKCQNSKLEAAVAQSEQQGEAALSDARCKLAELEGALQKAKQDMACLIREYQEVMNSKLGL…	4680	6041	1	0	0	915.467	2	-0.0005	176	191	0	95.33	5.8e-08	R	LASELNHVQEVLEGYK	K		Deamidated (NQ)	0.0000010000000000.0			File: ~Z:\CORE\RAW_DATA_2021_QE\P910_Sigrun_Lange\P910_S_IP.raw~; SpectrumID: ~6303~; PrecursorID: ~0~; scans: ~9413~
10	1::sp|cRAP068|Q14533|KRT81_HUMAN	Keratin, type II cuticular Hb1 OS=Homo sapiens GN=KRT81 PE=1 SV=3	1575	58	1.3e-153	56832	180	148	29	25	49.5	5.4	MTCGSGFGGRAFSCISACGPRPGRCCITAAPYRGISCYRGLTGGFGSHSVCGGFRAGSCGRSFGYRSGGVCGPSPPCITTVSVNESLLTPLNLEIDPNAQCVKQEEKEQIKSLNSRFAAFIDKVRFLEQQNKLLETKLQFYQNRECCQSNLEPLFEGYIETLRREAECVEADSGRLASELNHVQEVLEGYKKKYEEEVSLRATAENEFVALKKDVDCAYLRKSDLEANVEALIQEIDFLRRLYEEEILILQSHISDTSVVVKLDNSRDLNMDCIIAEIKAQYDDIVTRSRAEAESWYRSKCEEMKATVIRHGETLRRTKEEINELNRMIQRLTAEVENAKCQNSKLEAAVAQSEQQGEAALSDARCKLAELEGALQKAKQDMACLIREYQEVMNSKLGL…	4681	6039	1	0	0	610.648	3	-0.0001	176	191	0	48.99	0.0025	R	LASELNHVQEVLEGYK	K		Deamidated (NQ)	0.0000000010000000.0			File: ~Z:\CORE\RAW_DATA_2021_QE\P910_Sigrun_Lange\P910_S_IP.raw~; SpectrumID: ~6301~; PrecursorID: ~0~; scans: ~9411~
10	1::sp|cRAP068|Q14533|KRT81_HUMAN	Keratin, type II cuticular Hb1 OS=Homo sapiens GN=KRT81 PE=1 SV=3	1575	58	1.3e-153	56832	180	148	29	25	49.5	5.4	MTCGSGFGGRAFSCISACGPRPGRCCITAAPYRGISCYRGLTGGFGSHSVCGGFRAGSCGRSFGYRSGGVCGPSPPCITTVSVNESLLTPLNLEIDPNAQCVKQEEKEQIKSLNSRFAAFIDKVRFLEQQNKLLETKLQFYQNRECCQSNLEPLFEGYIETLRREAECVEADSGRLASELNHVQEVLEGYKKKYEEEVSLRATAENEFVALKKDVDCAYLRKSDLEANVEALIQEIDFLRRLYEEEILILQSHISDTSVVVKLDNSRDLNMDCIIAEIKAQYDDIVTRSRAEAESWYRSKCEEMKATVIRHGETLRRTKEEINELNRMIQRLTAEVENAKCQNSKLEAAVAQSEQQGEAALSDARCKLAELEGALQKAKQDMACLIREYQEVMNSKLGL…	4682	7148	1	0	0	610.649	3	0.003	176	191	0	45.46	0.0055	R	LASELNHVQEVLEGYK	K		Deamidated (NQ)	0.0000010000000000.0			File: ~Z:\CORE\RAW_DATA_2021_QE\P910_Sigrun_Lange\P910_S_IP.raw~; SpectrumID: ~7412~; PrecursorID: ~0~; scans: ~10607~
10	1::sp|cRAP068|Q14533|KRT81_HUMAN	Keratin, type II cuticular Hb1 OS=Homo sapiens GN=KRT81 PE=1 SV=3	1575	58	1.3e-153	56832	180	148	29	25	49.5	5.4	MTCGSGFGGRAFSCISACGPRPGRCCITAAPYRGISCYRGLTGGFGSHSVCGGFRAGSCGRSFGYRSGGVCGPSPPCITTVSVNESLLTPLNLEIDPNAQCVKQEEKEQIKSLNSRFAAFIDKVRFLEQQNKLLETKLQFYQNRECCQSNLEPLFEGYIETLRREAECVEADSGRLASELNHVQEVLEGYKKKYEEEVSLRATAENEFVALKKDVDCAYLRKSDLEANVEALIQEIDFLRRLYEEEILILQSHISDTSVVVKLDNSRDLNMDCIIAEIKAQYDDIVTRSRAEAESWYRSKCEEMKATVIRHGETLRRTKEEINELNRMIQRLTAEVENAKCQNSKLEAAVAQSEQQGEAALSDARCKLAELEGALQKAKQDMACLIREYQEVMNSKLGL…	5228	5660	1	0	0	979.023	2	-0.0007	176	192	1	35.72	0.04	R	LASELNHVQEVLEGYKK	K						File: ~Z:\CORE\RAW_DATA_2021_QE\P910_Sigrun_Lange\P910_S_IP.raw~; SpectrumID: ~5918~; PrecursorID: ~0~; scans: ~9005~
10	1::sp|cRAP068|Q14533|KRT81_HUMAN	Keratin, type II cuticular Hb1 OS=Homo sapiens GN=KRT81 PE=1 SV=3	1575	58	1.3e-153	56832	180	148	29	25	49.5	5.4	MTCGSGFGGRAFSCISACGPRPGRCCITAAPYRGISCYRGLTGGFGSHSVCGGFRAGSCGRSFGYRSGGVCGPSPPCITTVSVNESLLTPLNLEIDPNAQCVKQEEKEQIKSLNSRFAAFIDKVRFLEQQNKLLETKLQFYQNRECCQSNLEPLFEGYIETLRREAECVEADSGRLASELNHVQEVLEGYKKKYEEEVSLRATAENEFVALKKDVDCAYLRKSDLEANVEALIQEIDFLRRLYEEEILILQSHISDTSVVVKLDNSRDLNMDCIIAEIKAQYDDIVTRSRAEAESWYRSKCEEMKATVIRHGETLRRTKEEINELNRMIQRLTAEVENAKCQNSKLEAAVAQSEQQGEAALSDARCKLAELEGALQKAKQDMACLIREYQEVMNSKLGL…	5229	6141	1	0	0	653.018	3	-0.0007	176	192	1	54.96	0.00048	R	LASELNHVQEVLEGYKK	K						File: ~Z:\CORE\RAW_DATA_2021_QE\P910_Sigrun_Lange\P910_S_IP.raw~; SpectrumID: ~6403~; PrecursorID: ~0~; scans: ~9519~
10	1::sp|cRAP068|Q14533|KRT81_HUMAN	Keratin, type II cuticular Hb1 OS=Homo sapiens GN=KRT81 PE=1 SV=3	1575	58	1.3e-153	56832	180	148	29	25	49.5	5.4	MTCGSGFGGRAFSCISACGPRPGRCCITAAPYRGISCYRGLTGGFGSHSVCGGFRAGSCGRSFGYRSGGVCGPSPPCITTVSVNESLLTPLNLEIDPNAQCVKQEEKEQIKSLNSRFAAFIDKVRFLEQQNKLLETKLQFYQNRECCQSNLEPLFEGYIETLRREAECVEADSGRLASELNHVQEVLEGYKKKYEEEVSLRATAENEFVALKKDVDCAYLRKSDLEANVEALIQEIDFLRRLYEEEILILQSHISDTSVVVKLDNSRDLNMDCIIAEIKAQYDDIVTRSRAEAESWYRSKCEEMKATVIRHGETLRRTKEEINELNRMIQRLTAEVENAKCQNSKLEAAVAQSEQQGEAALSDARCKLAELEGALQKAKQDMACLIREYQEVMNSKLGL…	5233	5758	1	0	0	490.015	4	-0.0003	176	192	1	56.23	0.00035	R	LASELNHVQEVLEGYKK	K						File: ~Z:\CORE\RAW_DATA_2021_QE\P910_Sigrun_Lange\P910_S_IP.raw~; SpectrumID: ~6017~; PrecursorID: ~0~; scans: ~9110~
10	1::sp|cRAP068|Q14533|KRT81_HUMAN	Keratin, type II cuticular Hb1 OS=Homo sapiens GN=KRT81 PE=1 SV=3	1575	58	1.3e-153	56832	180	148	29	25	49.5	5.4	MTCGSGFGGRAFSCISACGPRPGRCCITAAPYRGISCYRGLTGGFGSHSVCGGFRAGSCGRSFGYRSGGVCGPSPPCITTVSVNESLLTPLNLEIDPNAQCVKQEEKEQIKSLNSRFAAFIDKVRFLEQQNKLLETKLQFYQNRECCQSNLEPLFEGYIETLRREAECVEADSGRLASELNHVQEVLEGYKKKYEEEVSLRATAENEFVALKKDVDCAYLRKSDLEANVEALIQEIDFLRRLYEEEILILQSHISDTSVVVKLDNSRDLNMDCIIAEIKAQYDDIVTRSRAEAESWYRSKCEEMKATVIRHGETLRRTKEEINELNRMIQRLTAEVENAKCQNSKLEAAVAQSEQQGEAALSDARCKLAELEGALQKAKQDMACLIREYQEVMNSKLGL…	5240	5037	1	0	0	653.344	3	-0.0067	176	192	1	51.66	0.0013	R	LASELNHVQEVLEGYKK	K		Deamidated (NQ)	0.00000100000000000.0			File: ~Z:\CORE\RAW_DATA_2021_QE\P910_Sigrun_Lange\P910_S_IP.raw~; SpectrumID: ~5288~; PrecursorID: ~0~; scans: ~8331~
10	1::sp|cRAP068|Q14533|KRT81_HUMAN	Keratin, type II cuticular Hb1 OS=Homo sapiens GN=KRT81 PE=1 SV=3	1575	58	1.3e-153	56832	180	148	29	25	49.5	5.4	MTCGSGFGGRAFSCISACGPRPGRCCITAAPYRGISCYRGLTGGFGSHSVCGGFRAGSCGRSFGYRSGGVCGPSPPCITTVSVNESLLTPLNLEIDPNAQCVKQEEKEQIKSLNSRFAAFIDKVRFLEQQNKLLETKLQFYQNRECCQSNLEPLFEGYIETLRREAECVEADSGRLASELNHVQEVLEGYKKKYEEEVSLRATAENEFVALKKDVDCAYLRKSDLEANVEALIQEIDFLRRLYEEEILILQSHISDTSVVVKLDNSRDLNMDCIIAEIKAQYDDIVTRSRAEAESWYRSKCEEMKATVIRHGETLRRTKEEINELNRMIQRLTAEVENAKCQNSKLEAAVAQSEQQGEAALSDARCKLAELEGALQKAKQDMACLIREYQEVMNSKLGL…	5241	6411	1	0	0	490.265	4	0.0155	176	192	1	47.08	0.0029	R	LASELNHVQEVLEGYKK	K		Deamidated (NQ)	0.00000100000000000.0			File: ~Z:\CORE\RAW_DATA_2021_QE\P910_Sigrun_Lange\P910_S_IP.raw~; SpectrumID: ~6673~; PrecursorID: ~0~; scans: ~9814~
10	1::sp|cRAP068|Q14533|KRT81_HUMAN	Keratin, type II cuticular Hb1 OS=Homo sapiens GN=KRT81 PE=1 SV=3	1575	58	1.3e-153	56832	180	148	29	25	49.5	5.4	MTCGSGFGGRAFSCISACGPRPGRCCITAAPYRGISCYRGLTGGFGSHSVCGGFRAGSCGRSFGYRSGGVCGPSPPCITTVSVNESLLTPLNLEIDPNAQCVKQEEKEQIKSLNSRFAAFIDKVRFLEQQNKLLETKLQFYQNRECCQSNLEPLFEGYIETLRREAECVEADSGRLASELNHVQEVLEGYKKKYEEEVSLRATAENEFVALKKDVDCAYLRKSDLEANVEALIQEIDFLRRLYEEEILILQSHISDTSVVVKLDNSRDLNMDCIIAEIKAQYDDIVTRSRAEAESWYRSKCEEMKATVIRHGETLRRTKEEINELNRMIQRLTAEVENAKCQNSKLEAAVAQSEQQGEAALSDARCKLAELEGALQKAKQDMACLIREYQEVMNSKLGL…	6838	8202	1	0	0	786.707	3	0.0314	145	163	0	62.17	0.00013	R	ECCQSNLEPLFEGYIETLR	R						File: ~Z:\CORE\RAW_DATA_2021_QE\P910_Sigrun_Lange\P910_S_IP.raw~; SpectrumID: ~8527~; PrecursorID: ~0~; scans: ~11783~
10	1::sp|cRAP068|Q14533|KRT81_HUMAN	Keratin, type II cuticular Hb1 OS=Homo sapiens GN=KRT81 PE=1 SV=3	1575	58	1.3e-153	56832	180	148	29	25	49.5	5.4	MTCGSGFGGRAFSCISACGPRPGRCCITAAPYRGISCYRGLTGGFGSHSVCGGFRAGSCGRSFGYRSGGVCGPSPPCITTVSVNESLLTPLNLEIDPNAQCVKQEEKEQIKSLNSRFAAFIDKVRFLEQQNKLLETKLQFYQNRECCQSNLEPLFEGYIETLRREAECVEADSGRLASELNHVQEVLEGYKKKYEEEVSLRATAENEFVALKKDVDCAYLRKSDLEANVEALIQEIDFLRRLYEEEILILQSHISDTSVVVKLDNSRDLNMDCIIAEIKAQYDDIVTRSRAEAESWYRSKCEEMKATVIRHGETLRRTKEEINELNRMIQRLTAEVENAKCQNSKLEAAVAQSEQQGEAALSDARCKLAELEGALQKAKQDMACLIREYQEVMNSKLGL…	6839	8145	2	0	0	590.283	4	0.0365	145	163	0	35.81	0.057	R	ECCQSNLEPLFEGYIETLR	R						File: ~Z:\CORE\RAW_DATA_2021_QE\P910_Sigrun_Lange\P910_S_IP.raw~; SpectrumID: ~8463~; PrecursorID: ~0~; scans: ~11715~
10	1::sp|cRAP068|Q14533|KRT81_HUMAN	Keratin, type II cuticular Hb1 OS=Homo sapiens GN=KRT81 PE=1 SV=3	1575	58	1.3e-153	56832	180	148	29	25	49.5	5.4	MTCGSGFGGRAFSCISACGPRPGRCCITAAPYRGISCYRGLTGGFGSHSVCGGFRAGSCGRSFGYRSGGVCGPSPPCITTVSVNESLLTPLNLEIDPNAQCVKQEEKEQIKSLNSRFAAFIDKVRFLEQQNKLLETKLQFYQNRECCQSNLEPLFEGYIETLRREAECVEADSGRLASELNHVQEVLEGYKKKYEEEVSLRATAENEFVALKKDVDCAYLRKSDLEANVEALIQEIDFLRRLYEEEILILQSHISDTSVVVKLDNSRDLNMDCIIAEIKAQYDDIVTRSRAEAESWYRSKCEEMKATVIRHGETLRRTKEEINELNRMIQRLTAEVENAKCQNSKLEAAVAQSEQQGEAALSDARCKLAELEGALQKAKQDMACLIREYQEVMNSKLGL…	7399	7609	2	0	0	629.308	4	0.0372	145	164	1	20.11	2.3	R	ECCQSNLEPLFEGYIETLRR	E						File: ~Z:\CORE\RAW_DATA_2021_QE\P910_Sigrun_Lange\P910_S_IP.raw~; SpectrumID: ~7880~; PrecursorID: ~0~; scans: ~11099~
10	1::sp|cRAP068|Q14533|KRT81_HUMAN	Keratin, type II cuticular Hb1 OS=Homo sapiens GN=KRT81 PE=1 SV=3	1575	58	1.3e-153	56832	180	148	29	25	49.5	5.4	MTCGSGFGGRAFSCISACGPRPGRCCITAAPYRGISCYRGLTGGFGSHSVCGGFRAGSCGRSFGYRSGGVCGPSPPCITTVSVNESLLTPLNLEIDPNAQCVKQEEKEQIKSLNSRFAAFIDKVRFLEQQNKLLETKLQFYQNRECCQSNLEPLFEGYIETLRREAECVEADSGRLASELNHVQEVLEGYKKKYEEEVSLRATAENEFVALKKDVDCAYLRKSDLEANVEALIQEIDFLRRLYEEEILILQSHISDTSVVVKLDNSRDLNMDCIIAEIKAQYDDIVTRSRAEAESWYRSKCEEMKATVIRHGETLRRTKEEINELNRMIQRLTAEVENAKCQNSKLEAAVAQSEQQGEAALSDARCKLAELEGALQKAKQDMACLIREYQEVMNSKLGL…	10020	8395	1	0	0	981.73	4	-0.02	67	103	0	45.92	0.0049	R	SGGVCGPSPPCITTVSVNESLLTPLNLEIDPNAQCVK	Q						File: ~Z:\CORE\RAW_DATA_2021_QE\P910_Sigrun_Lange\P910_S_IP.raw~; SpectrumID: ~8735~; PrecursorID: ~0~; scans: ~12001~
[truncated: 468 more rows]
